# Supplementary material for: Transcriptome and methylome of the supraoptic nucleus provides insights into the age-dependent loss of neuronal plasticity
Source: Front Aging Neurosci. 2023 Aug 30;15:1223273. doi: 10.3389/fnagi.2023.1223273 (PMC10498476; doi:10.3389/fnagi.2023.1223273)
Supplement: Supplementary file 1 [file Data_Sheet_1.CSV]

Row.names	baseMean	log2FoldChange	lfcSE	stat	pvalue	padj	SON_M35_Mean	SON_M125_Mean
Aadat	230.314276566124	1.66831180124914	0.147266478274476	11.328523780814	9.47888144378614e-30	1.44007188237642e-27	110.771054884797	349.857498247451
Abcb1b	32.4243357287519	-0.800729795353596	0.284626487285343	-2.81326521291341	0.0049041184874937	0.016476326377651	40.9201771999924	23.9284942575114
Abcc2	321.153504442121	0.756920434825362	0.10479843927149	7.2226307957172	5.09913194894521e-13	1.23351015807174e-11	237.759794977287	404.547213906954
Abcc9	1018.76777681876	-0.86227988905448	0.0732262837013824	-11.7755516935813	5.21746269415901e-32	9.17815762005831e-30	1315.40175622161	722.133797415918
Abcg3l3	267.452765550048	0.815976185409555	0.124539648039474	6.55193906723525	5.67947174107429e-11	1.01966093371087e-09	193.784992684023	341.120538416073
Abcg3l4	184.840022461113	1.65446329495132	0.165184327837823	10.0158611692004	1.29826272079644e-23	1.10788768522773e-21	89.9191671175137	279.760877804712
Abcg5	45.2590390835927	0.847791939505601	0.236629252128201	3.58278586388078	0.000339949274068512	0.00163055315526667	32.6243456080612	57.8937325591242
Abhd15	88.2061058060622	0.592299218406763	0.203548249149234	2.90987134933552	0.00361577558185644	0.0126922393696042	71.0396815070829	105.372530105042
Acaa2	1390.43750825425	0.720048490259136	0.09269542674266	7.76789660031585	7.98001604423708e-15	2.46581266180478e-13	1050.5656804177	1730.3093360908
Acacb	547.446592631059	0.731653919785475	0.117611934249326	6.22091562778346	4.94261914260494e-10	7.67771373243992e-09	411.527570677613	683.365614584505
Acad10	570.152461439355	1.16193232636585	0.0939881809594191	12.3625365924204	4.16793769331949e-35	9.83339088256813e-33	353.221514989231	787.08340788948
Acadl	1360.25456967367	0.597985306833525	0.0825872287952648	7.24065107349638	4.46535873874919e-13	1.08807173933021e-11	1082.44446934147	1638.06467000587
Acan	277.41227779547	-0.618028849040851	0.142673811546487	-4.33176097520519	1.47921478506701e-05	9.80633828090375e-05	336.322766731133	218.501788859807
Accs	179.393856939352	0.61708171664153	0.137201569690407	4.49762869356351	6.87155676801131e-06	4.89180686637198e-05	141.305569938169	217.482143940535
Acer2	495.251294591889	0.601439587807222	0.0966351170063223	6.22382014364274	4.85193264280312e-10	7.54268660610649e-09	394.714217868497	595.788371315281
Ackr2	32.5837475859655	0.680828198966032	0.263633278017201	2.58248201473871	0.00980924748373336	0.0296838160613836	25.0368388453119	40.1306563266191
Ackr4	28.115476847185	-1.53741118967164	0.339803640826496	-4.52441058586728	6.05640501261221e-06	4.36731917018789e-05	41.7878125484598	14.4431411459102
Acox2	20.8588971767752	0.848309339744613	0.333088784200763	2.54679646983643	0.0108716820439778	0.0324097980838309	15.0906586577398	26.6271356958105
Acp7	35.2731792209419	1.24357702020386	0.301672581272126	4.12227394004391	3.75150695378262e-05	0.000226741170738869	20.9151775985662	49.6311808433176
Acsm5	126.728052202518	2.12292080219755	0.241157491112046	8.8030473049299	1.3315040324331e-18	6.75999540921857e-17	47.3234684659939	206.132635939042
Acta2	1220.23385186029	-0.705849797232522	0.276938475435629	-2.5487603198588	0.0108106570036097	0.0322566456703451	1512.80879034054	927.658913380046
Adam12	207.184721844002	-0.879283234924106	0.111813056313027	-7.86386906787078	3.72446844870094e-15	1.22043284755308e-13	268.37854644482	145.990897243184
Adam23	7784.87382310725	0.691744309149101	0.0426882433001667	16.2045625603525	4.68206733211707e-59	4.69470891391379e-56	5953.81387109308	9615.93377512143
Adamts12	292.299170117927	-1.54920260166359	0.147026166973598	-10.5369175674816	5.83811277302322e-26	6.2275273165004e-24	435.052974621958	149.545365613895
Adamts13	40.6687627837104	-1.05849688499963	0.264420506057744	-4.00308168523238	6.25227027011466e-05	0.00035905792668064	55.1083602122548	26.229165355166
Adamts15	148.372930266383	-0.942049400729148	0.174049414259477	-5.41253990849241	6.21370001798451e-08	6.6493884824259e-07	195.427569259633	101.318291273133
Adamts18	28.8821324443977	-1.12025615873723	0.308212084786428	-3.63469251867103	0.000278312366795333	0.00136528282869707	39.218754694274	18.5455101945214
Adamts19	61.2942099093454	-0.634846528391764	0.219946275311354	-2.88637089895285	0.00389712594585668	0.0135494042507298	74.4625464123605	48.1258734063303
Adamts2	368.999152253241	-0.624092438468754	0.0927796031263353	-6.72661250360108	1.73658389998649e-11	3.35828867216289e-10	448.275708323839	289.722596182643
Adamts4	986.869450176956	-1.43222862991114	0.0644286090317145	-22.2296996852149	1.77316665182988e-109	8.88977100894912e-106	1440.98687035954	532.752029994375
Adamtsl5	46.1419573395336	0.856022608722023	0.236873633838687	3.61383660498484	0.000301699232714456	0.0014685136924407	32.8926877139936	59.3912269650737
Adarb2	1252.41338788264	-1.00697755213906	0.135359342473338	-7.43929110277266	1.01227036057676e-13	2.67810947374755e-12	1672.85536618964	831.971409575639
Adcy1	798.039606576142	-0.611253805761591	0.121482574733053	-5.03161714430868	4.86359782293243e-07	4.4043559019821e-06	964.51862345327	631.560589699015
Adcyap1	879.228546239309	-0.965915975345488	0.116616064302079	-8.28287235661981	1.20239280006683e-16	4.79379427684694e-15	1163.32708190082	595.130010577804
Adgrd1	106.610756177536	0.759961208114075	0.149107196681551	5.09674398706004	3.45545126018557e-07	3.2170668324866e-06	79.1582210449495	134.063291310123
Adgrl4	763.387027197375	-0.697247271641822	0.134001757829028	-5.20326959092161	1.95812487378278e-07	1.90993366823152e-06	945.027332949179	581.74672144557
Adm	56.6196155756268	0.768735345775848	0.225946144210162	3.40229459751619	0.000668225643647563	0.00294712932872404	42.0071690498849	71.2320621013687
Adra1d	42.994467288895	-1.52257789288967	0.267925116653879	-5.6828486702	1.32469477218582e-08	1.61100236272981e-07	63.5790129498641	22.4099216279258
Adrb1	152.198602262172	-0.949101114263486	0.198839106462412	-4.77321152337256	1.81311186613334e-06	1.45966059267114e-05	200.455134113084	103.94207041126
Aff2	1308.32866836253	-0.72043226484625	0.120967025535399	-5.95560865994368	2.59105675053538e-09	3.5959205588399e-08	1628.71452365337	987.942813071701
Afg3l1	1077.92245446978	0.587007906343782	0.0740301199024701	7.92931184114151	2.20363562071876e-15	7.4901201250668e-14	862.791075291526	1293.05383364803
Agap2	8764.64577231052	-0.618183741603762	0.0873572813082116	-7.07649931804428	1.47841481267666e-12	3.32378146338763e-11	10613.8036109458	6915.4879336752
Agbl1	23.0003606238694	1.1773306629861	0.338877470836974	3.47420753606982	0.00051236457556625	0.00234427542742541	14.0096489465259	31.9910723012129
Agtr2	21.3371106445531	-1.90270823382431	0.377354242293023	-5.04223358471432	4.60129124570772e-07	4.19047659588658e-06	33.5307370651108	9.14348422399545
Ahr	226.587081173825	-0.801696361681571	0.112467257558506	-7.12826451969388	1.01642303482776e-12	2.34022359821308e-11	287.89458260501	165.279579742641
Aim2	29.2493410049305	-2.31859058710615	0.38728719995083	-5.9867472702442	2.14079031087773e-09	3.02546926669076e-08	48.7698610196582	9.72882099020272
Ak7	23.241655931512	1.15812916017484	0.338075024545495	3.42565725383537	0.000613313787469529	0.00273684795147172	14.6346905651373	31.8486212978867
Akain1	20.0237373708396	-1.04641085040788	0.421523367707464	-2.48245039438499	0.0130482233936243	0.0380001556688559	27.0511482353201	12.9963265063591
Akap5	613.139428208526	-0.920419617326351	0.137546273513803	-6.69170886141083	2.20579385058811e-11	4.19686811002789e-10	802.431434634287	423.847421782765
Akr1b10	978.690785883585	-1.50328236136573	0.147968807422223	-10.1594544658063	3.00754526739768e-24	2.7666657244217e-22	1447.45048668447	509.931085082698
Akr1c14	88.5639687850821	-0.673861635784258	0.213566660061889	-3.15527543292095	0.00160346652274983	0.00632492479292388	108.972813346399	68.1551242237653
Alcam	5606.42052409581	-0.642117146106385	0.0522444207655451	-12.2906357597108	1.01703009599212e-34	2.31767290284386e-32	6834.44252114955	4378.39852704206
Aldh1a2	295.098947204423	-1.13809342120586	0.403244202293825	-2.82234292454026	0.00476741694773713	0.0160790076471444	405.860847634034	184.337046774813
Aldh1l1	3538.36549158804	0.600382247075749	0.092695441053978	6.47693392737769	9.36051564149984e-11	1.62947726280067e-09	2812.96574965265	4263.76523352344
Aldh1l2	225.039329230455	0.877660635236455	0.13784018652915	6.36723336884668	1.92468223602626e-10	3.19781089985671e-09	159.125088018759	290.953570442152
Aldh2	3094.01998496136	0.989062918277541	0.0905373978614942	10.9243576868713	8.81619385540476e-28	1.11194938098294e-25	2074.11353971079	4113.92643021193
Aldh3b2	92.540125960688	-1.01947225303793	0.307417470351417	-3.31624696499045	0.000912351651669315	0.00387633475054586	123.63957370709	61.4406782142861
Alkal2	500.062400254928	1.08425425643645	0.135372368138458	8.00942076545105	1.15249962583374e-15	4.04059921266954e-14	319.432156956384	680.692643553471
Alox15	108.438699081825	-1.16471540367142	0.25977722961032	-4.48351614734885	7.34230438900641e-06	5.18825131138599e-05	150.175692497654	66.7017056659958
Alox5	119.93543915232	-0.688627091407683	0.168819256292892	-4.07907904897385	4.5214461822683e-05	0.00026874060977833	147.976660326944	91.894217977697
Alpk2	43.060853937215	-0.847352488082419	0.270110278083782	-3.13706125547577	0.00170650469987941	0.00667751126856227	55.4197474185477	30.7019604558822
Amy1a	33.3800076004348	-2.54988509765324	0.380039700350061	-6.70952296642823	1.95261686553682e-11	3.74357348197662e-10	57.2643655433996	9.49564965746997
Angpt2	117.345418133706	-1.42499212313551	0.219140248831522	-6.50264901465481	7.89177812685326e-11	1.38704398383799e-09	171.247957658621	63.442878608792
Ankfn1	458.016874128897	-0.889280024192633	0.132729403331126	-6.69994742592268	2.08494537566576e-11	3.97447666954384e-10	594.41848395977	321.615264298023
Ankrd33b	139.018962778614	0.885394983839777	0.150314750916694	5.89027343251542	3.85557139651968e-09	5.16842438407792e-08	97.635758449311	180.402167107917
Ankrd63	131.311965060965	-1.95120590204225	0.262090370919808	-7.44478286323331	9.71040002187512e-14	2.57927145409306e-12	208.474304651802	54.1496254701282
Anks1b	3804.52530905029	-0.825214941602464	0.0948297878294863	-8.70206462009896	3.258999115035e-18	1.55980831152534e-16	4863.78310008684	2745.26751801373
Ankub1	86.9781313788534	0.629726775533352	0.198923599042022	3.16567153704235	0.00154725401940255	0.00613335285730359	67.6638449101944	106.292417847512
Ano3	365.689277389933	-1.49097970178354	0.289799590624112	-5.14486476179131	2.67713599133671e-07	2.54442109811689e-06	539.299139078316	192.079415701549
Ano4	800.030012669044	-0.771617938041892	0.0824684987565335	-9.35651733299875	8.24082584817878e-21	5.10066424565979e-19	1009.24395682525	590.816068512837
Anpep	183.185879024312	-0.795712247239583	0.15128174552539	-5.25980345134264	1.44209462243308e-07	1.44094497051684e-06	232.356098241829	134.015659806795
Anxa2	295.253459099975	-0.941666912699587	0.166999387298294	-5.6387447159766	1.71294258721213e-08	2.03503262108721e-07	388.648705018131	201.858213181819
Anxa5	1934.41279501756	0.661858512950921	0.100144637722342	6.60902598485571	3.86856819943792e-11	7.0979200980355e-10	1498.58557846403	2370.24001157109
Aox1	1010.88028223092	1.18546183088618	0.26556202159051	4.46397351468476	8.04535137230107e-06	5.62557449163618e-05	617.984435368853	1403.77612909299
Aox3	54.7052839359913	-0.857214199401399	0.253158106081126	-3.38608236833112	0.000708980999144991	0.00310502401328973	70.4302560546046	38.980311817378
Apobec1	40.3242854396091	-0.78337611881409	0.292334714390374	-2.679723208541	0.00736830599303634	0.0234174339753329	51.0375383236814	29.6110325555368
Apod	3269.78347278589	-0.970916462337534	0.0960854952883673	-10.1047141342579	5.26488915107142e-24	4.74885836321399e-22	4331.12028960488	2208.44665596689
Apoe	145139.703357297	0.602148823853722	0.106858944692854	5.63498755845367	1.75070975926352e-08	2.07866983494793e-07	115283.408729777	174995.997984817
Apol11a	54.2399460495553	0.683748938696804	0.262249707765754	2.60724385366157	0.00912743321849886	0.0279495412679457	41.7047228067927	66.7751692923178
Arc	429.980979893404	-0.935734626999587	0.138138549433136	-6.77388484850503	1.25369470793422e-11	2.46003851985448e-10	564.591024058091	295.370935728717
Arhgap28	64.0042184791798	-1.7022806217486	0.220677413899563	-7.71388694324357	1.22042593701585e-14	3.66468664901952e-13	97.7317780013573	30.2766589570023
Arhgap36	2136.72570673198	-1.00565817184595	0.100822145213486	-9.97457621752159	1.96940362379361e-23	1.63200083766765e-21	2852.94984795089	1420.50156551308
Arhgef38	45.5920164052618	-0.965995591499979	0.333671203134004	-2.8950523222468	0.00379095338445747	0.013239136659354	60.225259667101	30.9587731434227
Arhgef39	78.3746360173615	-0.702190786758058	0.194994116053822	-3.60108705313056	0.000316889440436675	0.0015335185421132	96.9660522034707	59.7832198312523
Arl15	411.588036464891	-0.805412600327575	0.0896943828760622	-8.97952106365989	2.71947928738824e-19	1.490066601893e-17	522.771738059187	300.404334870595
Armc3	26.9904220715132	0.825119419884776	0.320967994884105	2.5707217948092	0.0101486817729113	0.0305725798819231	19.1384276563882	34.8424164866381
Arpp21	1077.9432446647	-1.53902239908353	0.239495723046558	-6.42609554569932	1.3092312956457e-10	2.21930028573672e-09	1603.77345377512	552.113035554277
Arsg	1142.00043910347	0.690711231669274	0.0768377757805496	8.98921428493663	2.49004124206147e-19	1.36809005666578e-17	874.028331272498	1409.97254693444
Arx	537.123822426859	-0.620055836391654	0.143942753417835	-4.30765579835593	1.64993874352609e-05	0.000108307271890907	650.790224717773	423.457420135944
Asb15	273.78847459881	-7.58741226932642	0.68997523142343	-10.9966444066021	3.96617375381238e-28	5.19853911496428e-26	544.823768833877	2.75318036374364
Asgr2	38.8386148763149	-1.26380428584078	0.2705063784711	-4.67199440169875	2.98289091868792e-06	2.29454907876362e-05	54.8292793002238	22.847950452406
Asic4	1377.94328047289	0.681897518984703	0.05631455951092	12.1087250776147	9.49586362543811e-34	1.8669612661229e-31	1059.16102421235	1696.72553673344
Aspa	577.527847691191	-0.958583717688958	0.127610904256113	-7.5117696506961	5.8333366631177e-14	1.58511833932469e-12	763.80906682819	391.246628554193
Aspg	34.3527520635097	0.705610341506793	0.294141601640133	2.39887978297633	0.0164453128135159	0.0460864034603477	26.2896050128325	42.4158991141869
Aspn	77.4673671217048	-0.916873341534696	0.259647244510859	-3.53122692775717	0.00041363671359422	0.00193991362357776	101.165994590682	53.7687396527271
Asxl3	319.17493269396	-0.862401786293545	0.140320647038099	-6.14593649970405	7.94930834759981e-10	1.20313531775673e-08	411.804848283374	226.545017104546
Atp10b	99.8373972573338	-1.55983301030985	0.199756517348082	-7.80867143168999	5.77939460091788e-15	1.83968221153662e-13	149.625623947621	50.0491705670464
Atp13a5	446.326356862954	-0.628239187010453	0.0899907572083058	-6.98115235941663	2.92768592451518e-12	6.32670404420554e-11	542.218275951268	350.434437774641
Atp1a4	33.7077193208281	-1.76226909094787	0.349776493605238	-5.03827193412486	4.69753721277988e-07	4.27037222416536e-06	52.4085623578843	15.0068762837719
Atp4a	68.8650804872441	1.70570079931307	0.197913944821528	8.61839624717305	6.78983631833468e-18	3.18883788121507e-16	32.0854167530605	105.644744221428
Atp6v1c2	108.724085003087	0.772412279245735	0.175701601765339	4.39615957671999	1.10182944293947e-05	7.49528074922256e-05	79.5783953118437	137.869774694331
ATP8	14577.6986797966	-0.69996023555174	0.096223195842517	-7.27433992836119	3.48118385899481e-13	8.61872359361504e-12	18046.8169396309	11108.5804199623
Avp	243336.906901079	0.935330875863852	0.17331633477979	5.39666891209218	6.78894979607638e-08	7.20347085769924e-07	167108.111355187	319565.702446971
Avpr1a	54.0147178301791	-1.00242397948656	0.234386981799181	-4.27679033959926	1.89607219524969e-05	0.000122776337757628	71.9568443072614	36.0725913530969
B3galt2	493.99889660134	-0.628516557106359	0.120039669408172	-5.23590709808778	1.64176522903391e-07	1.62266929044091e-06	600.673362965805	387.324430236875
B3gat2	459.195024832099	-1.00955098389678	0.111585417456161	-9.04733796683972	1.46496051134559e-19	8.25233654340578e-18	613.192888311856	305.197161352342
B4galnt2	114.305525293477	0.782038072196442	0.167863838772309	4.65876437662791	3.18113065667031e-06	2.43583024776122e-05	84.6443167144253	143.966733872528
Baiap2	1123.47209713102	-1.00729018844143	0.12303493174685	-8.18702602699839	2.67760283239591e-16	1.01891171159142e-14	1500.02952477331	746.914669488736
Barhl2	119.12283698405	-1.20493604028481	0.395925950599062	-3.043336862516	0.00233970261821783	0.00872612912511445	166.103101479731	72.1425724883681
Bc1	1433.90223284139	-2.67166157666061	0.509555592135257	-5.24312090358032	1.57883008153611e-07	1.56509433787074e-06	2478.60955582875	389.194909854033
Bcl11a	678.415513317015	-0.645898856253593	0.11841096821938	-5.45472151749438	4.90496544617967e-08	5.34587918791777e-07	827.276221293445	529.554805340585
Bcl11b	391.310279025187	-0.922068128967754	0.154279845835328	-5.97659482983885	2.27849943776089e-09	3.19979185748298e-08	512.137010981926	270.483547068447
Bdkrb2	98.4634077729843	1.31167994883558	0.191905013088551	6.83504785896514	8.19776562142446e-12	1.66058577547521e-10	56.875392532806	140.051423013163
Bdnf	223.562711169847	-1.11837400199033	0.144200740833932	-7.7556744543934	8.78751844365819e-15	2.69457025793764e-13	306.416412274816	140.709010064877
Bend6	4184.74285382744	-0.676049752315523	0.0876716754707086	-7.71115355884118	1.24685526741114e-14	3.73758378664619e-13	5147.41350764383	3222.07220001105
Bfsp2	41.8947769355482	0.635297709958994	0.239881000552258	2.64838694392803	0.00808768955663233	0.0253422697451101	33.2378706261919	50.5516832449045
Bgn	1334.18558193918	-1.19194514407409	0.132296488338859	-9.00965066450659	2.06713895042433e-19	1.14832145462076e-17	1856.36136463128	812.009799247075
Bhlha15	184.051881190811	1.10497041376166	0.121585884248964	9.08798270939972	1.00893580031897e-19	5.7644440283751e-18	117.115642080921	250.988120300701
Birc3	44.7287446258849	0.844961755712129	0.24115284827582	3.50384315073773	0.000458595383282376	0.00213132602928036	31.9808479710274	57.4766412807425
Birc7	42.6970963819437	2.02712048898651	0.271902791417511	7.45531326993194	8.96545485616971e-14	2.41009693948562e-12	16.8759255850875	68.5182671787999
Bmf	438.025971870176	-0.809903858253337	0.092496373551556	-8.75606066655045	2.02192917416755e-18	9.98713489131924e-17	557.955061796801	318.096881943552
Bmp2	143.600845855905	-1.15145120633176	0.15232381492103	-7.55923298617955	4.05453086998179e-14	1.12461358321736e-12	198.141695364734	89.0599963470767
Bmp3	39.9274158561019	-1.5901619841215	0.294168506336849	-5.40561599854141	6.45860353258806e-08	6.88208476315202e-07	59.8058754911252	20.0489562210786
Bmp4	256.826277290089	-0.776435381649735	0.182917455336222	-4.24473093736497	2.18855868755438e-05	0.000139908689576715	325.104795386112	188.547759194066
Bmp5	20.2970724660079	-1.6004660016439	0.477182435331098	-3.35399185540725	0.000796547073386055	0.00344672591923711	30.600116581551	9.99402835046474
Bmp7	89.7099386127651	-0.961916358969537	0.315449047298084	-3.04935572704574	0.00229332754145492	0.00858189783846555	118.856714880123	60.5631623454071
Bnip5	66.8804244895568	-1.16388807399138	0.276878975233345	-4.20359860480734	2.62704631351934e-05	0.000164685172776858	92.717966787981	41.0428821911326
Bphl	248.988704581379	-0.645876767522094	0.123707213275214	-5.22101137372807	1.77948610451609e-07	1.74247140331864e-06	304.283984523065	193.693424639694
Brinp3	990.059295317678	-0.867108156204569	0.0941323673127955	-9.21158344316602	3.21348976175516e-20	1.90660720953367e-18	1279.13448709313	700.984103542223
Brs3	116.854713966178	-0.784156151130961	0.178550775549498	-4.39178238636984	1.12425195103024e-05	7.63486238603466e-05	147.966035931666	85.7433920006894
Btc	88.8227362476981	0.599678655917929	0.216392927294511	2.77124887312867	0.00558417279784668	0.018403451320956	70.9342102534936	106.711262241903
Bub1	37.8941280212598	-0.902420092093024	0.261097269325675	-3.45626016857115	0.000547726380419827	0.00247948190359802	49.1671067815887	26.6211492609309
Bub1b	21.0520321430073	-1.63095008211485	0.34696582172764	-4.70060732205235	2.59388886960858e-06	2.02089539204081e-05	31.8363407047497	10.2677235812649
C1ql3	284.534330636902	-0.758125272814088	0.161042695375777	-4.70760422287442	2.50645138675879e-06	1.95809801753256e-05	356.751230776124	212.317430497681
C1ql4	258.114707643406	0.900067027629864	0.113112736444096	7.95725623767137	1.7589619929149e-15	6.02978184716502e-14	179.692935088656	336.536480198156
C1qtnf1	413.751214295628	0.595879425592779	0.0926869754278956	6.42894455064329	1.28492984569814e-10	2.18187833409234e-09	330.16583209445	497.336596496805
C1qtnf3	25.5866102117323	-2.31196923711529	0.413415269943741	-5.59236536528976	2.23996834731847e-08	2.58906773701007e-07	42.6629613739942	8.51025904947034
C1qtnf4	2194.13494665525	-0.852176170926559	0.0997429989133665	-8.5437191603466	1.29969676287121e-17	5.8439728436366e-16	2823.30059443383	1564.96929887667
C1qtnf5	892.261068725799	0.862461470697973	0.100277714906236	8.60072919994651	7.92111872880587e-18	3.66859387961831e-16	633.358673877937	1151.16346357366
C1s	555.590829638829	0.739935335207914	0.125754779946322	5.88395395804239	4.00579317290938e-09	5.36262859075599e-08	417.245778846058	693.9358804316
C2cd4a	70.7840652116724	0.795684526184025	0.203137924794267	3.91696689325676	8.96700576865636e-05	0.000496738474025096	51.3920668132566	90.1760636100882
C3	634.895672493025	1.71308367005108	0.0935775604142015	18.3065647626255	7.33540200634973e-75	1.33731047123034e-71	295.06052474607	974.73082023998
C3ar1	105.857296502868	-0.954736081539488	0.169569978917803	-5.63033673550367	1.79858123521182e-08	2.13172270041003e-07	139.766549473196	71.9480435325387
C4a	1458.60943692819	0.631992782240714	0.137048055353134	4.61146844157874	3.99834365974946e-06	3.00162739944688e-05	1145.2337218665	1771.98515198987
C4b	55.6145305459368	0.590443524780172	0.248534631340768	2.37569919972485	0.017515735167202	0.0484965557149065	44.5075384158443	66.7215226760293
C7	331.893976531949	-1.04495846421964	0.180745524908766	-5.78137945460667	7.40905616339983e-09	9.45774744117251e-08	447.496097967539	216.29185509636
Ca3	222.799134035746	-1.46603060401032	0.311438961631343	-4.70728067012275	2.51043153470558e-06	1.96044369147141e-05	327.311269759135	118.286998312357
Ca4	482.644236748255	0.701670646762436	0.107029543527381	6.55585947241687	5.53223103133739e-11	9.94116138910753e-10	367.086976286636	598.201497209874
Cabp7	679.879856534691	-0.596382326135095	0.107858225132241	-5.52931707715284	3.2147982083305e-08	3.62595968896849e-07	818.590393753171	541.169319316211
Cacna1g	2484.39168851923	-0.60793444313071	0.106254132447831	-5.72151340494164	1.05579326166121e-08	1.3088915893101e-07	3000.3182981388	1968.46507889967
Cacna1i	2751.35823396789	-0.648246663239956	0.0996588162792111	-6.50465947160945	7.78695709838233e-11	1.37102403556593e-09	3359.10980429387	2143.60666364191
Cacna2d3	1041.36888585322	-1.47101762867857	0.118704018627227	-12.3923153208324	2.87617673061383e-35	6.86652954234879e-33	1530.1682246588	552.569547047644
Caln1	3036.04450757523	-0.735225339420375	0.106232360272087	-6.92091691775729	4.48729617894751e-12	9.37377474714723e-11	3793.08198038034	2279.00703477013
Calr3	110.68438991514	0.607670795183537	0.160522027567378	3.78559132595351	0.000153343504557538	0.000804381543394422	87.3121221438389	134.056657686441
Calr4	198.956463275629	1.29590519133472	0.129971093686013	9.97071852350031	2.04742233201982e-23	1.68967108832615e-21	115.094615561236	282.818310990023
Camk2a	10762.2701186384	-0.695163193720176	0.0899105801910898	-7.7317173601007	1.06105316978711e-14	3.22888623170116e-13	13305.6342184555	8218.90601882128
Camk2d	4997.59803097302	-0.619887142609873	0.0790377783733777	-7.84292214896908	4.40180910813172e-15	1.42607237244707e-13	6055.01799919738	3940.17806274865
Camk2n1	4254.24167217717	-0.599639589809601	0.079823863790914	-7.5120341378145	5.82156020639081e-14	1.58406469985022e-12	5125.10410509041	3383.37923926393
Camkk2	835.84236311832	-0.607418859221534	0.104197827675898	-5.82947718555977	5.56012975902928e-09	7.23105331955728e-08	1009.05974644505	662.624979791586
Camkv	3434.41326788716	-0.734456891053649	0.112876038924239	-6.50675642105592	7.67907726604081e-11	1.3567948501602e-09	4289.7482962957	2579.07823947862
Capn12	28.3068805034246	-0.943799013633328	0.326840895696445	-2.88764051885932	0.0038814319061026	0.013511236841691	37.3416918732809	19.2720691335684
Capn6	99.8971545299718	-1.75294320742697	0.183216369430113	-9.56761239664024	1.09402938261565e-21	7.46247116971916e-20	154.142138521568	45.6521705383761
Caprin2	4540.82678237197	0.849517269184979	0.184698356517014	4.59948472311784	4.23537249310488e-06	3.16100334859417e-05	3241.10192692654	5840.5516378174
Car10	1422.69172198659	-0.871211174054174	0.0974490238528159	-8.94017343231704	3.88560069818783e-19	2.09467302154459e-17	1839.43838090017	1005.94506307302
Car7	22.6519967520268	-1.08516323360018	0.375339587803804	-2.89115049107852	0.0038383426956084	0.0133751736607699	30.6038204041078	14.7001730999459
Card11	131.906696681744	1.59505417255721	0.155061852072166	10.286567271329	8.10131903413754e-25	7.91133572776209e-23	65.0479747794127	198.765418584075
Cartpt	2735.57669533253	1.55309903103727	0.175518510506116	8.84863383673227	8.8597139777621e-19	4.60291979559692e-17	1391.20572880297	4079.94766186208
Casp3	407.503544506596	-0.745454183207002	0.0892056314029823	-8.35658210678928	6.45615027494467e-17	2.68947915061226e-15	510.883617060648	304.123471952543
Casp6	216.035800045867	0.624360429470726	0.160952287032696	3.87916469521114	0.000104815773326205	0.000572745372829353	169.900929575589	262.170670516146
Casr	98.5058384365017	-2.29263187635135	0.194576349396564	-11.7826852207961	4.79410659363121e-32	8.50805430342304e-30	163.621063681441	33.3906131915622
Catsperz	56.9414202585317	0.609785977600822	0.221612900420287	2.75158159314899	0.00593082431334008	0.019415075217062	44.7174206857324	69.1654198313309
Cbr1	589.878438433199	1.64514326307499	0.149589874281206	10.9976913275719	3.92040509155663e-28	5.17235550697872e-26	286.088904309925	893.667972556474
Cbr3	132.295657976067	1.00207312065857	0.144662089699302	6.92699187977651	4.29883247745063e-12	9.01765549192415e-11	88.0991469456803	176.492169006454
Ccdc187	121.25309677936	-0.652866629278725	0.212913020883048	-3.0663536996046	0.0021668682051654	0.00817887727957595	147.796376944223	94.7098166144983
Ccdc33	97.4529369115627	-0.900331056310679	0.234011665793469	-3.84737681028808	0.000119389274468742	0.000642746982602992	126.388251008906	68.5176228142199
Ccdc40	85.4485497523866	-0.659194573595775	0.189059525656172	-3.48670383736498	0.000489012565925293	0.00225388600254328	104.436705763465	66.4603937413086
Ccdc74a	79.0831425681148	0.883403570175118	0.182657397565915	4.83639634609557	1.32214167339995e-06	1.10017548208973e-05	55.4727258801153	102.693559256114
Ccdc77	144.952655463598	-0.974631973543185	0.2221116159754	-4.38802792579354	1.14383091697741e-05	7.74422188017049e-05	191.797469712511	98.1078412146845
Ccdc85a	915.824960129527	-0.854361935359813	0.115224578717385	-7.41475425529943	1.21850532714426e-13	3.17349426370792e-12	1179.14593355591	652.503986703145
Ccdc88b	190.866858516445	0.762803018109908	0.126758056656733	6.01778725730718	1.76817359698302e-09	2.53822142547583e-08	142.307299854439	239.426417178452
Cchcr1	463.61482964938	1.18462635264574	0.0914795514633339	12.9496300943337	2.36088908433777e-38	6.96253966136907e-36	283.091347828836	644.138311469923
Cck	699.05904778014	-0.629396617388411	0.145157217274806	-4.3359650260921	1.45122018853106e-05	9.6462610741803e-05	848.658558240115	549.459537320165
Cckar	98.2403490097449	-1.22576523520638	0.199546005798365	-6.14277008603708	8.10946234713239e-10	1.22644915467114e-08	137.479670341869	59.0010276776209
Ccl24	28.1324401935846	-0.8419593482042	0.320520499180099	-2.62685023378522	0.00861792549027677	0.026666236349639	36.3244838676486	19.9403965195206
Ccl5	80.6143583528742	0.785493123347082	0.184349802286752	4.26088400206292	2.03619901836733e-05	0.000130752273821128	59.0731267810774	102.155589924671
Ccn2	236.644031236506	-0.589738224440541	0.177771849821304	-3.31738812997302	0.000908632949223631	0.00386217150566568	284.70775432225	188.580308150762
Ccn3	104.712130863275	-0.962110082014643	0.226700458750132	-4.24397060032011	2.19599135150119e-05	0.000140249715168805	137.782622495001	71.6416392315485
Ccn4	27.7075224104719	-1.81840081933541	0.359391191519794	-5.05966997033443	4.19982758914891e-07	3.84933009473456e-06	43.2492143798889	12.1658304410549
Ccna2	36.3479647013609	-0.769743038313317	0.286578233850687	-2.68597872200709	0.00723176940676496	0.0230675844891466	45.5844300412936	27.1114993614281
Ccnb1	72.6246152057967	-0.890166585216984	0.203752612782506	-4.3688597317139	1.24896951248489e-05	8.41062276809001e-05	94.4341771598383	50.8150532517551
Ccnd3	1505.2951733512	0.611133693497662	0.0732182215278715	8.34674321152455	7.01710565396662e-17	2.90146467597209e-15	1192.09076377928	1818.49958292312
Ccnf	71.7211084895131	-0.816442312139014	0.191897538429029	-4.25457417965246	2.09447217503476e-05	0.000134322177800278	91.3809233497196	52.0612936293066
Ccnjl	118.465481158029	-0.706536804627557	0.180224291315154	-3.9203195056101	8.84316477639192e-05	0.000490976817347075	146.57894322615	90.3520190899085
Ccr5	433.904078059975	-1.4397559739774	0.127946313130986	-11.2528132991487	2.24320911696445e-29	3.21323683082893e-27	634.094566287235	233.713589832715
Ccs	890.50700375844	0.867242283531911	0.0756168473193397	11.4689029531929	1.89040583788043e-30	3.008745926417e-28	631.012599010032	1150.00140850685
Cct6b	25.2090460664401	0.826247757626997	0.321810358578504	2.56749894961955	0.0102435099760444	0.030802721406447	18.1229541399752	32.295137992905
Cd163	134.294849855941	-1.10403241817669	0.216054418506409	-5.1099738010863	3.22203489032698e-07	3.02220241770895e-06	183.532074062545	85.0576256493358
Cd274	482.610611387376	0.72505938065127	0.0932051702288793	7.77917554220198	7.29987109525469e-15	2.28024322343049e-13	363.787457435813	601.43376533894
Cd320	1065.98458693717	0.861850461715112	0.0899854235433318	9.57766744632917	9.92612982204926e-22	6.7938091280333e-20	756.810514856869	1375.15865901747
Cd38	1519.19308027657	-0.656001930925291	0.0844095884916497	-7.77165180695303	7.7469160197103e-15	2.40476870272583e-13	1859.62227047825	1178.7638900749
Cd55	1654.36622937472	0.638591266787326	0.108870863225917	5.86558467403889	4.47552797003143e-09	5.9242401261393e-08	1294.6261919813	2014.10626676814
Cd63	5079.10095497132	0.776640990773776	0.0923056359515566	8.41379816917538	3.96943485099906e-17	1.6936818404667e-15	3744.80124718592	6413.40066275673
Cd70	25.8476399480229	1.31109724267728	0.340580868640839	3.8495915754443	0.000118314943802878	0.000637990826303551	15.0226840586867	36.672595837359
Cd93	1346.32398391533	-1.10140172455308	0.112800485854441	-9.76415762937708	1.60439728977982e-22	1.20957079884377e-20	1835.56317924565	857.084788585016
Cdc20	40.8148392858964	-0.684041492747536	0.264211987839204	-2.58898734437377	0.00962586320760643	0.0291993738867553	49.8832215664876	31.7464570053052
Cdc42ep2	485.654970397884	-0.839815974435886	0.0833978601710522	-10.069994274594	7.49824495951814e-24	6.62422045895052e-22	623.864204718471	347.445736077297
Cdc42ep3	240.060093729955	-0.744965716142223	0.131479904592955	-5.66600438636262	1.46165784471125e-08	1.75837351036829e-07	301.132463077001	178.987724382909
Cdca3	20.3107149357366	-1.19103112416529	0.444445195614987	-2.67981550012537	0.00736627488857695	0.0234146895887656	28.2740467721482	12.347383099325
Cdh12	403.075240144714	-0.790776980659228	0.132271790633498	-5.97842500560329	2.25305291937248e-09	3.16849391620587e-08	510.946375643764	295.204104645664
Cdh23	142.753258251254	1.49938510323136	0.140644248622761	10.6608348219986	1.55198030981613e-26	1.76837574619617e-24	74.8332759779731	210.673240524535
Cdh4	1406.97907153538	-0.85006775662796	0.109233025282748	-7.78214971550568	7.13024142787291e-15	2.23421658741505e-13	1809.61373823725	1004.34440483351
Cdh5	979.018154266404	-0.610901976101852	0.104594782121093	-5.84065441615039	5.19961648313501e-09	6.81078438620441e-08	1184.18287197625	773.853436556555
Cdh8	1314.92600889643	-1.25139418861641	0.131684077933712	-9.50300300729098	2.03923011682622e-21	1.3408105168142e-19	1852.31210647382	777.53991131904
Cdhr4	73.8011326695727	0.680925240666302	0.22056808287943	3.08714312504824	0.00202090268178328	0.00771946331056796	56.7798420516745	90.822423287471
Cdk1	27.2296709444296	-1.52071160423351	0.331207568036011	-4.59141562872792	4.40249613024035e-06	3.2723371903573e-05	40.4114880199344	14.0478538689248
Cdk15	61.7667515240284	1.40264837285826	0.22018657279222	6.37027206096657	1.88693182268503e-10	3.13768911875005e-09	33.8123856199801	89.7211174280766
Cdk18	1497.39136976276	-0.607135460704655	0.0898750522622031	-6.75532804068238	1.42512442038109e-11	2.78823857959836e-10	1807.7784497438	1187.00428978173
Cdk6	286.386967858583	-0.626464841348133	0.113923277671614	-5.4990064730575	3.81937115913713e-08	4.24106695599867e-07	348.463892404725	224.310043312441
Cdkl5	1563.41465633664	-0.65860966237749	0.0918582601050214	-7.16984691006016	7.50816786655509e-13	1.7672394177922e-11	1913.9625329109	1212.86677976238
Cdkn1c	209.136331645787	-1.35558734458584	0.168698840588729	-8.03554630165255	9.31628704396752e-16	3.31256773722916e-14	300.463572567727	117.809090723846
Cdkn2b	180.745588059046	0.728362123829268	0.15716330866867	4.63442854441804	3.57924838170757e-06	2.71065887638835e-05	135.918393885891	225.5727822322
Cdkn3	30.9224735910844	-0.912692054265822	0.28049849511622	-3.25382157179725	0.0011386377264548	0.00469261014515505	40.3067999734556	21.5381472087133
Cdnf	20.4667616258974	1.42965823018456	0.409332482686809	3.49265765765878	0.000478239192613098	0.00221185626583558	11.3397911740283	29.5937320777666
Cdr1	216.22901606455	-0.842616831211068	0.214664591658861	-3.92527162816926	8.66319254496427e-05	0.000482319998047511	277.540130527554	154.917901601547
Ceacam16	29.0185053516546	1.07744005052995	0.343366979810198	3.13786739518611	0.00170181848705639	0.00666177394874658	18.30503539849	39.7319753048193
Celf2	3485.66649328959	-0.800482126846305	0.0894641784398744	-8.94751553980099	3.63572797978501e-19	1.96525307025899e-17	4428.63608304324	2542.69690353594
Celf6	6996.79318834443	0.652475612912158	0.0609292688937015	10.708738587533	9.26151136876541e-27	1.07358583230764e-24	5441.75555969291	8551.83081699595
Cenpf	47.6044319952283	-1.41324489543057	0.240067221392613	-5.88687154886219	3.93574361303005e-09	5.27237157085535e-08	69.0169747214594	26.1918892689972
Cenpi	40.0905036716053	-0.673316274744951	0.241816671621277	-2.78440799896324	0.00536255318154707	0.0177723750624268	49.4463905522378	30.7346167909729
Cenpj	339.97570263505	0.590970807448862	0.115931991054189	5.09756454689571	3.4405112069465e-07	3.20613437472607e-06	270.840265015517	409.111140254583
Cerk	1916.41656114538	-0.616440359913271	0.0648298219186064	-9.50859252223782	1.93259542863074e-21	1.28607073573337e-19	2320.17352034324	1512.65960194752
Cfap299	57.327856160457	0.925599940221146	0.208579200331675	4.43764257773206	9.09494771319747e-06	6.30235250312585e-05	39.2686233735867	75.3870889473274
Cfap43	64.5490216528434	0.688849032536036	0.217539013763047	3.16655399240874	0.00154256706902381	0.00611961226551998	48.9018847242646	80.1961585814221
Cfap52	93.9481575664251	-0.631698709859972	0.210778949527808	-2.99697247412571	0.00272675332906249	0.00996216273656752	114.507989342239	73.388325790611
Cgref1	1445.970353264	0.666708004614302	0.0666901794250833	9.99709418030958	1.56934482768475e-23	1.31680507005816e-21	1117.72714471924	1774.21356180876
Chchd4	563.777589421678	1.07365892603664	0.123322168327732	8.70613078407253	3.14424020851377e-18	1.50848308951041e-16	362.687251861553	764.867926981804
Chdh	119.811584376404	-0.741786118049455	0.15076369491997	-4.92019062310207	8.64599644927339e-07	7.47356951697106e-06	150.116933360753	89.5062353920551
Chek1	167.054710401141	0.638437194734294	0.132648887566727	4.81298566799619	1.4869195654517e-06	1.2210763704164e-05	130.465081576033	203.644339226249
Chl1	8198.10280688037	-0.741042690000024	0.0844034585309241	-8.77976688275775	1.63813834705558e-18	8.19232578849192e-17	10258.6014883972	6137.60412536349
Chn2	1474.71418080622	-1.20666536825749	0.0799830775096211	-15.0865083693777	1.98681681276605e-51	1.1718713048003e-48	2059.51164087286	889.916720739576
Chodl	124.464456770529	-0.913300751915846	0.175619489052924	-5.2004521641708	1.98804282248373e-07	1.93628998358857e-06	162.766054014193	86.1628595268638
Chp2	40.3668095376796	-0.993910516356617	0.322624128051811	-3.08070733072079	0.00206509524316472	0.00785386307726631	53.8861010679293	26.8475180074298
Chrdl1	72.4490285144365	0.601772415571688	0.18477058135888	3.256862705881	0.00112650905848633	0.00464931316297279	57.3077650445369	87.5902919843362
Chrm1	364.312773976298	-1.58568949878979	0.373075825995301	-4.25031424793993	2.13470806022644e-05	0.000136684021199812	546.464397519514	182.161150433081
Chrm2	847.980634897768	-1.09154796116928	0.14876772998892	-7.33726300220197	2.18005958778629e-13	5.54105386228976e-12	1154.77098438504	541.190285410498
Chrm3	505.158076922497	-1.54429799393559	0.157287925965574	-9.81828696929728	9.39260082257136e-23	7.27255663690525e-21	752.219676143292	258.096477701702
Chrm5	108.252631999129	-1.34652764640993	0.192052380107701	-7.01125206391513	2.36194759002766e-12	5.19939593528152e-11	155.766255101769	60.7390088964897
Chrna4	930.846654326069	-0.893792064302648	0.122898543054318	-7.27260097711338	3.52630800010647e-13	8.69822640026262e-12	1210.53801819182	651.155290460321
Chrna7	1268.57384747164	0.733540658426803	0.0817500292048547	8.97297120944933	2.88621551494757e-19	1.57283059610757e-17	952.938192130276	1584.209502813
Chrnb3	31.8197892644495	-1.88416547831395	0.396519606866156	-4.75175866637521	2.01654972822492e-06	1.60667017281774e-05	50.3322279704715	13.3073505584275
Chrne	32.7324432660085	-0.697843641390654	0.264952333930558	-2.63384598670323	0.00844237729115243	0.026277112245347	40.4512107974944	25.0136757345226
Chst15	319.474170454607	-0.74432539494847	0.10478665044694	-7.10324637512268	1.21859878441849e-12	2.78017975230129e-11	400.788641742054	238.159699167159
Chst3	383.326565840941	-0.877548014365203	0.0875248392834338	-10.0262739303459	1.16842964757933e-23	1.01876905011113e-21	496.493563730266	270.159567951615
Chsy3	226.540238946359	-0.931921378724533	0.12090547164336	-7.7078511506366	1.27953859818904e-14	3.82983090269895e-13	297.516341313908	155.564136578809
Cidea	196.694774968225	0.644829962279125	0.161105088423069	4.00254249316926	6.26654082826606e-05	0.000359774433925129	152.946722850035	240.442827086415
Cilp	67.7449493566777	-1.76416109904353	0.276531439908098	-6.37960406827456	1.77546400897383e-10	2.96215933743437e-09	104.907718804105	30.5821799092503
Cip2a	87.2276387063092	0.831763612874713	0.174281082904781	4.77254099533653	1.81916064224669e-06	1.46335529561232e-05	62.8800790502597	111.575198362359
Cited2	1187.01092457228	-0.64819454109556	0.0658996913268794	-9.83607856189112	7.87195341069482e-23	6.14257407385501e-21	1450.35911528449	923.662733860068
Ckap2	29.9444200894898	-1.65784845376522	0.306898909929607	-5.40193659907582	6.59252528674581e-08	7.00988876460236e-07	45.1768169659846	14.712023212995
Ckap2l	29.8244690886445	-0.980141469396976	0.282239670365557	-3.47272751604158	0.000515198130912413	0.00235509079492079	39.5099605233227	20.1389776539662
Clcnkb	37.3776284151615	1.00687807818663	0.287619527092737	3.50072920418224	0.00046398705319798	0.00215289133846189	24.3541382994579	50.4011185308652
Cldn11	8498.45713100646	-1.40350296685072	0.0805849304039072	-17.4164444867804	6.1906548462841e-68	7.75921201796133e-65	12336.119666121	4660.79459589192
Cldn19	153.797391978308	0.836554108056118	0.156376909263725	5.34960124224795	8.81482380845601e-08	9.18775866189069e-07	109.994962065744	197.599821890873
Clec10a	76.4199843372174	-1.02374516860416	0.284419398972457	-3.59942103915106	0.000318926453695287	0.00154225973050525	102.384270267662	50.4556984067726
Clec3b	106.807667857697	-1.46210739169925	0.20993583027812	-6.96454430747848	3.29468439630154e-12	7.0892275625999e-11	156.765172582264	56.8501631331291
Clec4a3	60.7334237477063	-0.865776856402603	0.218594101097381	-3.96065974358984	7.47429722820926e-05	0.000422105200266146	78.5002573726276	42.966590122785
Clec5a	21.1560041854684	2.33524619561769	0.400523395029335	5.83048637008247	5.52660531917288e-09	7.19678851108395e-08	6.84637946941122	35.4656289015255
Clic6	254.494337606464	0.801005062230207	0.127251232775903	6.2946742813944	3.08046002972413e-10	4.94147944329219e-09	185.663291463016	323.325383749911
Clmp	602.519437183159	-0.881382062089986	0.092913338755371	-9.48606598252326	2.39918197343415e-21	1.5570613364158e-19	781.845804377462	423.193069988856
Clybl	312.19330721966	0.594959842959384	0.115487973344003	5.15170390242438	2.5813036416369e-07	2.46241057333093e-06	248.723800292318	375.662814147003
Cmklr1	191.274797422122	0.916573114559046	0.118817031097708	7.71415601022141	1.21785430297117e-14	3.66468664901952e-13	133.059533697732	249.490061146513
Cmtm7	154.618022443068	-1.12219634225685	0.169548615690552	-6.61872901578268	3.62300291181753e-11	6.67791363911661e-10	212.508813331666	96.7272315544708
Cmya5	32.154278757909	-0.842070454046814	0.297564741327544	-2.8298730901048	0.00465664714174206	0.0157599810517618	41.0380940983901	23.270463417428
Cnksr1	47.647987026992	-1.25068377909795	0.259238250055032	-4.82445695738362	1.40385229002142e-06	1.15998573646846e-05	67.1036033265337	28.1923707274502
Cnksr2	653.072379270777	-1.00653101984668	0.130890521098109	-7.68986945274852	1.4728523210991e-14	4.36286269532073e-13	871.710144541856	434.434613999697
Cnp	16241.5132494872	-1.00934719188337	0.0648049209055549	-15.5751627774436	1.07379356875482e-54	8.61354249112364e-52	21703.4216218518	10779.6048771226
Cntn5	328.948108485582	-0.650734898908718	0.138083672553211	-4.71261291705547	2.44560483085675e-06	1.91578747179692e-05	401.79113266055	256.105084310614
Cntnap1	7705.32433307898	-0.593428289345509	0.0829999815425434	-7.14974001580151	8.69424062239161e-13	2.02267171045756e-11	9268.06123541557	6142.5874307424
Cobl	741.111617569317	-0.839935489394102	0.108638997980772	-7.73143627063607	1.0633990902256e-14	3.23112202354306e-13	950.755803589523	531.467431549111
Coch	168.426880422876	-1.59492942177886	0.376613664864456	-4.23492180601806	2.28631248644254e-05	0.000145264747767375	253.182040721088	83.6717201246638
Col11a1	412.201065334851	-0.830314340940409	0.117043950857009	-7.09403890470845	1.30253487774538e-12	2.95821454567449e-11	527.680101951814	296.722028717888
Col11a2	4324.75684471633	0.716028637649151	0.0997760384351202	7.17635866165153	7.15925902523837e-13	1.69106926374712e-11	3273.39196809432	5376.12172133834
Col12a1	844.697979064741	-1.10739623176652	0.0874530396310284	-12.6627529064595	9.51048135809765e-37	2.5429759087372e-34	1154.62335815277	534.77259997671
Col13a1	79.4693942162909	-0.627302508470335	0.20910279308703	-2.99997192390083	0.00270004493177191	0.00988800238527281	96.7500591078479	62.1887293247338
Col14a1	51.6431295347247	-1.33757038866372	0.260385013663823	-5.13689466933235	2.79315401663314e-07	2.64966464756674e-06	74.4494653520356	28.8367937174138
Col15a1	127.618968900132	-1.20590578874136	0.154508999760634	-7.80476082693926	5.96144924910122e-15	1.89162821584614e-13	178.186301947992	77.051635852271
Col19a1	261.930079349009	-0.803157066228547	0.17741246114945	-4.52706118287811	5.9809627852636e-06	4.32380056581385e-05	333.176012576847	190.684146121171
Col1a1	1821.0610160912	-2.82904553046312	0.262383591298152	-10.7820977541557	4.18237272086895e-27	5.05260858700638e-25	3192.77427335733	449.347758825063
Col1a2	2130.60076894077	-1.88339724159618	0.297947751597514	-6.32123327495484	2.59483957924389e-10	4.21692973437252e-09	3352.62113900778	908.580398873763
Col20a1	79.0300765830702	-0.994668766804958	0.206639729675889	-4.81354078600992	1.48279321440244e-06	1.21818660883353e-05	105.169490143786	52.8906630223547
Col25a1	2563.96167200587	-0.778922083520079	0.116938464190845	-6.66095701623779	2.7205020684752e-11	5.09401946603191e-10	3239.42847535453	1888.49486865721
Col26a1	26.8269827989577	-3.10620231343068	0.554405803096369	-5.60275937965019	2.10965997056692e-08	2.45543360706611e-07	48.1457675170167	5.50819808089869
Col3a1	1324.62983624161	-2.67790033773393	0.312781826853934	-8.56155987280066	1.11350566151809e-17	5.02933390452336e-16	2291.30334158967	357.956330893553
Col4a1	3281.92148569924	-1.21813345447063	0.0821801478122478	-14.8227216292386	1.04464590109954e-49	5.10959241479271e-47	4590.53687604116	1973.30609535733
Col4a2	2837.10274577756	-0.748567728287611	0.0972967851879908	-7.69365325731241	1.42992243295608e-14	4.24196219977829e-13	3556.85045467435	2117.35503688078
Col4a4	50.4150619329052	-0.646618158171613	0.233383729643901	-2.77062226727728	0.00559492902122841	0.0184358702911131	61.5536425977977	39.2764812680127
Col4a5	1230.06405215666	-1.048320268791	0.112937938228924	-9.28226852048662	1.65907924753721e-20	9.99134391294633e-19	1659.39972397283	800.728380340487
Col4a6	236.658146203383	-1.09821479740743	0.134052497432725	-8.19242325536369	2.56018473637484e-16	9.7794180387164e-15	322.801068937774	150.515223468992
Col5a1	327.896341414765	-1.12149870263412	0.153042255651137	-7.32803301847957	2.33555185794572e-13	5.90632496333460e-12	449.449969057768	206.342713771762
Col6a1	647.74712653366	-1.07676274119492	0.138187414728421	-7.79204635466316	6.59325343711439e-15	2.07784484409903e-13	879.321656163637	416.172596903683
Col6a2	709.462228040723	-0.59359191090895	0.141282382962923	-4.20145738244468	2.65202176470999e-05	0.000166146968039657	853.72278729907	565.201668782376
Col6a3	357.490241778139	-2.48709316920704	0.164325915607431	-15.1351243655847	9.50009454076279e-52	6.14564180388571e-49	607.242125457544	107.738358098735
Colec11	206.157483636457	1.21029597082237	0.131642700989266	9.19379473170378	3.79221888619704e-20	2.23673992775869e-18	123.756515065429	288.558452207484
Colec12	357.710634744205	-1.1937730733614	0.265349487193112	-4.49887085137877	6.83153414077893e-06	4.86677036089452e-05	497.832656305003	217.588613183406
Copz2	132.287394231485	0.853864833937353	0.173582708318058	4.9190662031428	8.69580571223444e-07	7.5133859436945e-06	94.5137747757512	170.061013687219
Cpa4	61.9323932145532	1.30329460722572	0.201545255576342	6.46651097540747	1.00291546221817e-10	1.72787514427175e-09	35.7577403094653	88.107046119641
Cpeb1	1795.20022053511	0.635566836161624	0.0636077903925685	9.99196532750303	1.65271942557949e-23	1.38098480669046e-21	1404.74392584111	2185.65651522911
Cpm	768.627274449741	-1.04308597740088	0.0965836680641291	-10.7998173843252	3.44888822979152e-27	4.20460855489275e-25	1036.32847436736	500.92607453212
Cpne4	623.404964867295	-1.22805333799927	0.152071322522186	-8.07550902846988	6.71957352254831e-16	2.43238858160982e-14	873.4734810496	373.336448684991
Cpne8	403.436211966612	-0.820476615701273	0.094148277637628	-8.71472783452552	2.91458004221215e-18	1.40502375400294e-16	514.778242576299	292.094181356924
Cpxm2	28.110380889142	-1.10034555225802	0.37576516628905	-2.92827981668637	0.00340843148282444	0.0120636577756021	38.4684941047876	17.7522676734964
Cpz	157.339383366953	-1.10823005031985	0.375385953087028	-2.95224166276388	0.00315475924685964	0.0112772802025888	215.131260744488	99.5475059894181
Cracdl	511.785783837159	-1.04051192094369	0.149313746398774	-6.96862777901762	3.20047219173382e-12	6.89390648045436e-11	688.14734140958	335.424226264739
Creb5	376.285605397786	-0.621936085306527	0.0912408083022996	-6.81642454597645	9.33342116258851e-12	1.8717242799455e-10	456.217693103447	296.353517692125
Crhbp	79.305097268827	-0.645011613642836	0.201590228674918	-3.19961745111651	0.00137610105326985	0.00554365820053706	96.6431997460523	61.9669947916018
Crhr1	217.202135623745	-0.683002569019936	0.115907602464451	-5.89264685402678	3.80058071872767e-09	5.10152916555319e-08	267.326861673352	167.077409574137
Crim1	2347.94164782888	-0.624087110761298	0.0890638504086039	-7.00718762885429	2.43156093037613e-12	5.34676786159681e-11	2847.78680195057	1848.0964937072
Cryba4	165.962544537493	0.598560889147461	0.196109248603689	3.05218082986526	0.00227185193076527	0.00850947303316525	131.923401041722	200.001688033264
Crybb1	142.520724288658	1.0251941765137	0.220625815839831	4.64675528841088	3.37196771440864e-06	2.56725286806191e-05	94.0112700414599	191.030178535856
Crybg1	79.9675780989157	-1.29730780865383	0.218579914254741	-5.93516477978806	2.93550522297908e-09	4.03762837734036e-08	113.760921836967	46.1742343608642
Crym	152.142964269852	-1.06283592452721	0.178250587500119	-5.96259423002745	2.48264394202926e-09	3.46223516088003e-08	205.372014439351	98.9139141003529
Cst6	781.056754158671	0.86970363564065	0.105452296005194	8.2473655727497	1.6192448569352e-16	6.36712477666246e-15	552.486127323656	1009.62738099368
Ctsd	16971.4373707911	0.67446309734833	0.0551367743645731	12.2325454312701	2.08307070254005e-34	4.44403190092959e-32	13074.8511202705	20868.0236213117
Ctsz	1166.08581253258	1.49690043903905	0.093525642142379	16.0052409665388	1.17457597656961e-57	1.07067939246031e-54	609.508277236822	1722.66334782834
Cttnbp2	1226.38214497095	-0.620457692358631	0.0903023661578456	-6.87089075023894	6.38022437788504e-12	1.31229763768314e-10	1486.02418704103	966.740102900859
Cx3cl1	4586.60869397074	-0.864397632833621	0.0920080473370446	-9.39480467036924	5.73240863987825e-21	3.60369037191594e-19	5920.60201011462	3252.61537782686
Cxadr	1429.50100078691	-0.678400335294009	0.0742176291484046	-9.14068992877	6.2055155057338e-20	3.61759906837168e-18	1760.36172188749	1098.64027968633
Cyb5r1	1427.73618481886	0.706673102496884	0.0660903385515777	10.6925326452275	1.10316702637415e-26	1.26416637410898e-24	1085.17117545049	1770.30119418723
Cyp1b1	83.8248195264634	-2.09487282039604	0.282244181799538	-7.42220019218646	1.15190523140462e-13	3.01964804059978e-12	135.955019988579	31.6946190643473
Cyp26b1	131.652727869481	-1.27685726478169	0.539280686323145	-2.3677044202851	0.0178988291190808	0.0493324792680108	186.379957434349	76.9254983046135
Cyp2d1	25.1905438691111	-1.0774712600107	0.38592530334225	-2.79191659805516	0.00523968596317808	0.0174540923227896	34.5057841811438	15.8753035570783
Cyp2j10	126.527160263286	-1.51457324764411	0.149892153152539	-10.1044198498022	5.28071913332362e-24	4.74885836321399e-22	187.43566623753	65.6186542890408
Cyp3a9	77.4181389070743	-0.89972385871592	0.178775224257192	-5.03270999913023	4.83594400560938e-07	4.38823624834799e-06	100.825960371331	54.0103174428178
Cyp4f4	184.799694180655	0.650905259020188	0.142137564376115	4.57940349461601	4.66303875936689e-06	3.44810395576488e-05	143.590978243757	226.008410117553
Cysltr1	63.7781043298158	-0.742067260448468	0.21466423991843	-3.45687414322219	0.00054648001181136	0.00247551618632596	79.9535285722682	47.6026800873634
Dab2	1123.57486089441	-1.04941732879684	0.103256388629318	-10.1632193680932	2.89360786368847e-24	2.67412037319855e-22	1515.78042403811	731.369297750698
Dach2	81.0078367484405	-0.610850783028257	0.171248831267708	-3.56703621570025	0.000361041599056348	0.00172061032021768	97.9525930977775	64.0630803991036
Dapk2	66.8296468346138	-0.964285322122812	0.191646848107336	-5.03157412525116	4.86468949979573e-07	4.4043559019821e-06	88.3866484006422	45.2726452685854
Dbp	3237.86106537421	0.653893678495455	0.119013221210138	5.49429443087585	3.92275562528355e-08	4.34623985135007e-07	2516.58000229048	3959.14212845795
Dcdc2	118.381745104089	-1.13839147843107	0.220641611921585	-5.15945958025201	2.47663683233039e-07	2.36845374513846e-06	163.008592903447	73.754897304732
Dck	783.696929073647	-0.588279863102667	0.110323854919561	-5.33229974180645	9.69766896888299e-08	1.00297603662702e-06	941.587871305708	625.805986841585
Dcn	515.357812063142	-1.37162332163227	0.166221130874966	-8.25179875995444	1.56028004428914e-16	6.14731945150773e-15	743.911425884123	286.804198242161
Dcps	1205.80970877136	1.22356044667834	0.0649357396719445	18.8426350860061	3.37725548417577e-79	7.52527571996233e-76	722.689815298834	1688.92960224388
Dct	31.8497779757177	1.00965079299185	0.290253057383531	3.47851906227375	0.000504192576460989	0.00231163189948529	20.9752335548463	42.7243223965891
Ddah2	1418.16982251895	0.656537814555466	0.0896143340179682	7.32625892665593	2.36666332159704e-13	5.96244550895817e-12	1100.85088786311	1735.48875717478
Ddn	1748.8361534442	-1.25645423319604	0.257505293191036	-4.87933361534401	1.06444878340222e-06	9.01455063443757e-06	2465.41195596954	1032.26035091887
Ddost	5581.89933092735	0.590569474448344	0.0589261518694405	10.0221965241653	1.21766194210722e-23	1.04802543291923e-21	4455.39809202355	6708.40056983114
Ddr2	583.20967057419	-0.669243385760842	0.119268528007446	-5.61123204035066	2.00891174597805e-08	2.34907965911625e-07	717.028012728475	449.391328419905
Ddx56	674.039428481022	-0.604989693709767	0.0749140938841603	-8.0757793673012	6.70470157758939e-16	2.43139395003576e-14	813.007255619222	535.071601342821
Ddx60	22.2945016144439	-0.927144945365098	0.334523220767811	-2.77154136934674	0.00557915824151588	0.0183899473003549	29.3395692964979	15.2494339323899
Dennd11	3037.73667327319	-0.624638022856484	0.0612609796260623	-10.1963440132574	2.05876948171516e-24	1.92927865356616e-22	3686.25382382706	2389.21952271931
Dgkg	772.952415869366	-0.752448543394791	0.128550979663662	-5.85330851124961	4.81889021420327e-09	6.35776476023897e-08	969.892581245091	576.012250493641
Dgkh	729.825658505655	-0.707698684473162	0.117775702239728	-6.0088683065771	1.86822797524536e-09	2.66657963100146e-08	905.046854850524	554.604462160785
Dgkk	231.658034984391	-0.634287774251886	0.161947891917588	-3.91661642977522	8.98004557829723e-05	0.000497199983509588	281.948981072764	181.367088896018
Diaph3	92.7212481258435	-0.738535706543518	0.166152323445263	-4.44493156177152	8.79198509924675e-06	6.10930246639966e-05	116.204364425652	69.2381318260346
Dipk2a	940.623933649755	-0.643730007828283	0.0670228140777292	-9.60464010182745	7.64244506276648e-22	5.2848825271972e-20	1146.42858707518	734.819280224329
Dipk2b	171.235290186797	-0.756517979316422	0.135337189967517	-5.5898750335957	2.27233085494033e-08	2.62496100028649e-07	215.711148749571	126.759431624024
Diras2	1641.3876226975	-1.05493524823296	0.110945588449341	-9.50858220662509	1.93278705305144e-21	1.28607073573337e-19	2215.89731888089	1066.87792651412
Dkk2	58.1443747742054	-0.674607897043728	0.27712256904313	-2.43433040972832	0.0149193693296206	0.042396632072582	71.3742123734939	44.9145371749168
Dkk3	3108.17142927252	0.626406545734846	0.0543865117512728	11.5176819686397	1.07463155474548e-30	1.75208627633056e-28	2443.40134297632	3772.94151556873
Dlgap1	4184.68429234662	-0.743593761966354	0.0830205778756059	-8.95674037683186	3.34417899325852e-19	1.81745706045546e-17	5239.71844429187	3129.65014040137
Dlgap2	828.875773338061	-0.849985991362672	0.132273511375565	-6.42597283857763	1.31028799157887e-10	2.21930028573672e-09	1065.96532305184	591.786223624285
Dlx5	127.662306514477	-0.767544143483516	0.170693872703866	-4.49661215909675	6.90447653275152e-06	4.9100132052411e-05	161.12770676903	94.1969062599242
Dlx6	273.375476648217	-0.597162769510789	0.129123770422675	-4.62473150804092	3.75083942006937e-06	2.82885798157469e-05	329.1695370645	217.581416231934
Dmkn	58.584229308046	0.840152708099813	0.233219592938235	3.6024104901097	0.000315279978668085	0.00152683523115426	41.753155161787	75.415303454305
Dnaaf1	46.8712018756379	1.01688629732431	0.251065747586091	4.05027888949932	5.11566273971526e-05	0.000299443959667979	31.1909795992277	62.5514241520482
Dnah12	1039.47870627707	0.778880551434925	0.142294764099078	5.47371195536471	4.40705198584714e-08	4.84003398270419e-07	765.164193449806	1313.79321910434
Dnai2	53.9556603080605	0.787357167189151	0.250929043109441	3.13776818112581	0.0017023945940725	0.00666272856938524	39.2055994623871	68.705721153734
Doc2a	431.459753930437	-0.921550696111636	0.139567355427901	-6.6029100665141	4.03164141592796e-11	7.37687380976454e-10	564.071609202199	298.847898658676
Dock10	2340.60417303123	-0.8079349571141	0.0571207440491564	-14.1443353122084	2.02420177159669e-45	8.63688134629787e-43	2980.33189312848	1700.87645293398
Dok1	62.6626190578929	0.6411245083257	0.19750765470232	3.24607423085445	0.00117008325636125	0.00479657596546781	49.1051140290013	76.2201240867846
Dpp10	3019.27775260262	-0.798803547821815	0.103471896174192	-7.72000492266088	1.16325212980713e-14	3.51323165830605e-13	3834.28313174039	2204.27237346485
Dpys	99.1825108692299	0.753399050771141	0.257860579824452	2.92173022834295	0.00348092900900008	0.012276917050033	73.9481872425472	124.416834495913
Dpysl4	1719.71097431546	-0.79101981190234	0.0838706035686679	-9.43143101688429	4.04531706834008e-21	2.58359199007936e-19	2180.05721113331	1259.36473749761
Dqx1	112.221443971879	0.968116277868287	0.154863182583593	6.25142956329023	4.06712522424383e-10	6.39702974486163e-09	75.57207474179	148.870813201968
Dram1	86.2932526398293	-0.637902011074829	0.17689918356289	-3.60602009702348	0.000310929067127086	0.0015079495797259	105.210386458823	67.3761188208354
Drd2	235.288970853152	-0.723002406713373	0.160620038741684	-4.50132133186777	6.75323193853755e-06	4.8178339841847e-05	293.509339683924	177.068602022379
Drd3	25.1915860737936	-1.13924220035705	0.345966814391047	-3.29292334688887	0.000991515025408787	0.00415805987443493	34.6836371869501	15.699534960637
Drd5	44.2889419741808	-0.840318982569796	0.286305955361719	-2.93503843295239	0.00333506377112969	0.0118395059065737	56.7474267593203	31.8304571890413
Dscaml1	1211.91926534874	-0.646391501724205	0.0889047774538885	-7.27060480028155	3.57881533913687e-13	8.80608132650931e-12	1478.84586741956	944.992663277933
Dsp	48.8065570966719	-0.993200676378185	0.261060982607217	-3.80447766057986	0.000142103735193781	0.000751119743167127	65.0804185989151	32.5326955944287
Dstnl1	216.976049641945	-0.816077379381763	0.153637548943582	-5.31170527643238	1.0860414376411e-07	1.11403964145548e-06	277.038177281924	156.913922001965
Dusp15	1329.44976955122	-0.808607798808753	0.0599565166280086	-13.4865706729702	1.87626757204131e-41	6.84121270722116e-39	1693.31356473945	965.585974362991
Dusp4	563.996748161667	-0.802624590517195	0.118425416079641	-6.77746903567924	1.22299351794308e-11	2.40686084483126e-10	717.478608518058	410.514887805275
Dusp6	372.363178678628	-0.620340766798942	0.104604122115269	-5.93036635894095	3.02259508786995e-09	4.13472864202892e-08	450.936226282119	293.790131075137
Dysf	537.056897491477	0.797424145004076	0.109589787078643	7.27644579172177	3.42729739316435e-13	8.49579999042248e-12	391.324780116122	682.78901486683
E2f1	50.0855865277789	-0.854538706130499	0.211595779164385	-4.038543252163	5.37841770899712e-05	0.000313178829083125	64.3787053596698	35.7924676958879
Ece2	3531.98392812226	0.757841418967576	0.0557867169615481	13.5846212188814	4.94081382354686e-42	1.90544385418094e-39	2623.30843573596	4440.65942050856
Echdc3	39.4469950510138	1.13498446856448	0.272951103894174	4.15819702639681	3.20769307070799e-05	0.000197080505024442	24.9242869308712	53.9697031711565
Ecscr	35.7684447139905	-0.652014594287127	0.265890957020668	-2.45218792543006	0.0141990484764158	0.0407131424286591	43.8370774900417	27.6998119379393
Ect2	23.0483627400268	-1.90547308864088	0.356230843894034	-5.34898401219769	8.84493541064273e-08	9.20957085799736e-07	36.517985868831	9.57873961122257
Edem2	705.909166287716	0.654838877540189	0.0879509651693171	7.44549961765102	9.65782111346093e-14	2.57208425776023e-12	547.347661841712	864.470670733721
Edil3	5658.61533244764	-0.740224381415833	0.106509798903294	-6.94982423249076	3.65741608532404e-12	7.81105667466328e-11	7079.6174194804	4237.61324541487
Efcab6	88.5206228462902	0.613060319464204	0.163226870596072	3.75587865665396	0.000172734376597959	0.000893017578833583	70.0419635524112	106.999282140169
Efnb2	1171.77015658249	-0.911307126419498	0.0954172433500737	-9.55075932214923	1.28749133861782e-21	8.69338427765716e-20	1530.21137640196	813.328936763009
Efnb3	2319.19310248341	-0.834360113759174	0.0786247676578045	-10.611924697705	2.62289550674351e-26	2.89008497210079e-24	2971.76855779343	1666.61764717339
Egr1	907.447915835041	-0.986113288371245	0.240508993129499	-4.10010983597726	4.12954099568497e-05	0.000247205418290944	1206.08574624281	608.810085427271
Egr2	29.2664102744854	-2.70129410397048	0.380922557225163	-7.09145219345397	1.32711925279896e-12	3.00723723114468e-11	50.6842849672342	7.84853558173656
Egr3	251.540257441559	-1.4198091529947	0.362193422627199	-3.92003019462914	8.8537875019199e-05	0.00049140666765421	366.18141711414	136.899097768978
Egr4	166.779767141879	-1.09671906651143	0.169963120198846	-6.45268847281896	1.09883093969915e-10	1.87859809588463e-09	227.699811123457	105.859723160301
Ehhadh	178.256864846907	0.728190505011311	0.13108478305179	5.55511088364551	2.7743558808974e-08	3.16529814718514e-07	133.940784251499	222.572945442314
Elapor1	5271.72806119297	0.831233490808946	0.068021747196704	12.2201137880978	2.42744701490243e-34	5.12421288808983e-32	3794.23261215025	6749.2235102357
Elmo1	2776.54740638928	-0.994173587201389	0.0911196510639594	-10.9106386557994	1.02533460430194e-27	1.27714659345784e-25	3697.27919702283	1855.81561575573
Elmod1	3285.54225302616	-0.777739351959229	0.100356257062394	-7.74978436547	9.20487250210821e-15	2.81394074934875e-13	4150.33820819863	2420.74629785368
Eln	648.120160130208	-1.7479840574137	0.356976491656022	-4.89663632836091	9.74910209980336e-07	8.33369537550966e-06	998.796598800684	297.443721459732
Elovl1	1332.6897460397	-0.735032174226947	0.0709480299583714	-10.3601491776195	3.76374572759678e-25	3.73654241689237e-23	1665.3762299145	1000.00326216491
Elovl6	3079.46622123718	-0.734294151710127	0.0705366002539087	-10.4101154445622	2.22951123337243e-25	2.2695745316777e-23	3847.34285085501	2311.58959161934
Emilin2	169.245573243747	-0.613388434742194	0.129298692890412	-4.7439646993344	2.09575385695744e-06	1.66448506326434e-05	204.38416244943	134.106984038064
Eml3	944.303976145989	0.596740977177598	0.0766199906262686	7.78831963173081	6.79062209215361e-15	2.13446920746157e-13	751.612164032445	1136.99578825953
Emp1	123.890068156538	-1.29327234383568	0.228182280319209	-5.66771592442011	1.44713629702628e-08	1.74509147928833e-07	175.845739296535	71.9343970165411
Emx2	84.8288637867843	-1.13027031745	0.199984141856257	-5.65179972251203	1.5877652936157e-08	1.89755930859173e-07	117.076756733753	52.5809708398159
Enc1	3859.48291416187	-0.730136750718779	0.098345478956166	-7.42420249988525	1.13461459429801e-13	2.97821480026864e-12	4815.24981270616	2903.71601561758
Enox2	157.970424673044	-0.613861855960176	0.158441006260546	-3.87438751146732	0.000106893204228145	0.000582351621187506	190.662066307222	125.278783038866
Enpp1	197.48525955507	-0.742794261031066	0.136757329151743	-5.43147680375416	5.58895817500426e-08	6.01938599578601e-07	248.189850652319	146.780668457821
Enpp2	5755.04033250623	-0.679006720365124	0.0670105168623299	-10.1328381298731	3.95014426867105e-24	3.60073605290587e-22	7085.85643428305	4424.22423072941
Enpp3	69.4192738171478	-0.734514780958094	0.202704402733383	-3.62357586245525	0.000290557929592377	0.00141841497566833	87.1171387254545	51.721408908841
Enpp6	617.559824537343	-1.42937080695788	0.115305246108108	-12.3964074073242	2.73304698108487e-35	6.68396636081415e-33	901.421117707823	333.698531366863
Epcam	32.8499337279587	-0.951521511651182	0.298819203685116	-3.18427162617654	0.00145118768682229	0.00580070119025995	43.3511969660759	22.3486704898414
Epha3	179.460838230825	-1.05447643086853	0.162726343743543	-6.48005975314228	9.16863007462818e-11	1.59884963057907e-09	242.345421407743	116.576255053907
Epha5	1900.724390851	-1.04660452836197	0.19025513291265	-5.50105803895705	3.77518902654199e-08	4.1989817381183e-07	2561.31184218562	1240.13693951638
Epha6	2270.24807789825	-1.06449919547645	0.189910309542546	-5.60527334214032	2.07926558515302e-08	2.4228699619209e-07	3071.80432023424	1468.69183556226
Epha7	734.988895406356	-0.823456491967362	0.108283888414116	-7.60460770320856	2.85769398267252e-14	8.11730809185762e-13	939.437365609835	530.540425202877
Ephx2	355.879023422861	-2.80310684061551	0.480000047415656	-5.83980534107772	5.22618495619479e-09	6.83219772565386e-08	622.409798573755	89.3482482719662
Epn3	94.8813191641243	-0.603188675507423	0.21867512711372	-2.75837807193198	0.00580889709169045	0.0190594931735537	114.552820606283	75.2098177219657
Eps8l2	113.747923826836	0.759726528621748	0.150605250455523	5.04448899572802	4.54735001413621e-07	4.14700123617497e-06	84.6956117439158	142.800235909756
Eqtn	163.573037369224	-1.42949022738946	0.209379526313554	-6.82726841806275	8.65466748458252e-12	1.74432866066148e-10	238.400457915443	88.7456168230046
Erbb3	918.675389342877	-0.668909622782736	0.0756140091445576	-8.84637159635227	9.04108510779384e-19	4.68501087213689e-17	1128.93862686958	708.412151816178
Ergic3	4582.89435491655	0.614207617549755	0.0825017701775626	7.44478107836766	9.71053130467868e-14	2.57927145409306e-12	3621.48170491544	5544.30700491766
Eri2	371.880006358864	-0.678227221431807	0.114294702331212	-5.93402150404477	2.956030888277e-09	4.06104023664522e-08	457.865393887533	285.894618830195
Ermn	2012.33214094299	-0.804199111005101	0.0954599256733705	-8.42446822928378	3.62392315596316e-17	1.55619175523951e-15	2559.96205290249	1464.70222898349
Erp29	6480.37434439768	1.04480677349584	0.076027170180663	13.742544553652	5.64561484261356e-43	2.31055428681168e-40	4231.35946107914	8729.38922771622
Esco2	21.4911014723897	-1.66499197885377	0.38419145699663	-4.3337558619071	1.46586731898487e-05	9.73071936938847e-05	32.5559567129045	10.4262462318748
Esrrg	677.279287270187	-0.803331276539418	0.130992629514574	-6.13264486342752	8.64299447837618e-10	1.30222848436781e-08	861.261550807692	493.297023732683
Etl4	1376.02749331682	-0.729479451700376	0.122648786259779	-5.94771031940982	2.71919263457447e-09	3.75555710012096e-08	1716.34012305233	1035.7148635813
Etnk2	206.626414434047	0.596145504600425	0.137155990671121	4.3464780625579	1.38340880347861e-05	9.24146573782814e-05	164.879558331197	248.373270536897
Eva1c	82.7931911774096	0.781359098057393	0.208450389527292	3.74841754831592	0.000177953818831956	0.000917871883450627	61.3608119746181	104.225570380201
Evc	650.079583409627	0.735969933206673	0.0792403049199209	9.2878230838515	1.57476068030756e-20	9.51212369966498e-19	486.403910049638	813.755256769616
Evc2	214.149573137776	0.833443666867776	0.113783467259026	7.32482219908498	2.39215660761142e-13	6.01911023952816e-12	153.917361384735	274.381784890817
Evi2b	56.3003821711175	-0.923995021679268	0.22750842171024	-4.06136623309747	4.87863690043119e-05	0.000287078005872204	73.6753190112182	38.9254453310169
Exosc8	293.73914635524	0.666076695861851	0.10441976148138	6.37883755347043	1.78437183487576e-10	2.97454636546953e-09	226.942626268903	360.535666441576
Eya4	191.321187374595	-1.19195112458846	0.147378366105982	-8.08769398170226	6.08049433799268e-16	2.21303508991116e-14	266.673613877662	115.968760871529
F13a1	134.051031875607	-1.2734102467078	0.242144394840077	-5.25888797693959	1.44929140229153e-07	1.44741482975868e-06	189.914171897228	78.1878918539854
Fa2h	1551.19704723014	-1.42524436943952	0.0794633377235191	-17.9358734514582	6.18835663670001e-72	1.03417753326985e-68	2262.14224325148	840.25185120879
Fam111a	286.533843972295	-6.72685924659489	0.56061505370418	-11.9990699538804	3.59311255775198e-33	6.79776219180739e-31	567.705279052509	5.3624088920801
Fam126b	2529.96988288603	-0.72950958528477	0.105320586162861	-6.9265621457585	4.31190511629362e-12	9.03562645790515e-11	3156.39110304918	1903.54866272287
Fam160a1	119.959039002385	0.751694547487903	0.159022160788621	4.72697983576697	2.27883885016684e-06	1.79708353524364e-05	88.609764083861	151.30831392091
Fam163a	100.128325072113	-3.07392662983979	0.218891921218076	-14.0431250853581	8.48852938667057e-45	3.54643684000607e-42	179.071657187928	21.1849929562977
Fam163b	525.157445625941	-0.834601518455874	0.133735109247398	-6.24070614779203	4.35599893064265e-10	6.82996110673243e-09	672.834395920145	377.480495331737
Fam180a	32.6974250381801	-2.60887312721488	0.334138097889004	-7.80776913407074	5.82090833129718e-15	1.84996031181987e-13	56.3174649684363	9.07738510792391
Fam189a2	803.863734217221	0.946679884720502	0.0855057344412044	11.0715367911548	1.72418120075725e-28	2.30511531999906e-26	550.086743292253	1057.64072514219
Fam205a	36.6706207020026	-1.02700440140567	0.269106419864929	-3.81635043088584	0.000135440112413118	0.000719500930949054	49.5148755974203	23.8263658065849
Fam20a	355.021837158854	0.597519289535681	0.130111066024085	4.5923787099329	4.38222206228135e-06	3.25968402214355e-05	282.433010943412	427.610663374296
Fam227b	38.1382514559279	0.644032942323221	0.250498900008378	2.57100107945257	0.0101405010878944	0.0305571162759782	29.9474206072044	46.3290823046514
Fam229a	33.8048275531953	0.746980621897175	0.283418767698687	2.63560747216048	0.00839868246554235	0.0261776776754719	25.1966090457975	42.4130460605932
Fam241a	52.8514027008183	0.740636807384363	0.221497509950839	3.34377035456853	0.000826481209165334	0.00355594382505934	39.1820966060853	66.5207087955514
Fam71e1	235.917407985367	0.736010783265952	0.122711300133693	5.99790551044664	1.99878761488679e-09	2.83477276017961e-08	176.461413132884	295.37340283785
Fam81a	1078.24805545302	-0.72682196473435	0.0989884286827222	-7.3424942127727	2.0964959161766e-13	5.33542247500071e-12	1343.44600139598	813.050109510064
Fam83g	82.18172120231	1.19912667128955	0.233326268394441	5.13926991393191	2.75807981469032e-07	2.61763050656884e-06	49.9030616832344	114.460380721386
Fance	517.128074585634	0.742526371822982	0.0929151215275384	7.99144810463289	1.33362855287638e-15	4.64315746517063e-14	386.619642329197	647.63650684207
Fbln2	3300.14363199085	0.882134706948066	0.07442261854387	11.8530458106372	2.07508886003493e-32	3.74899387379644e-30	2320.98672160247	4279.30054237923
Fbln5	407.175647988467	-0.605775830326272	0.159860214542081	-3.78940959175811	0.00015100575553129	0.000793363746770892	491.428734250689	322.922561726244
Fbln7	61.2925278655396	-0.893263029478014	0.206646110297677	-4.32267042525627	1.54151922504295e-05	0.000101790011652985	79.5853852025018	42.9996705285773
Fbn1	563.674688972467	-0.748597549427031	0.104251740284175	-7.18067197138834	6.93696110120913e-13	1.64242996367943e-11	707.001762720832	420.347615224102
Fbn2	101.436262593026	-2.52804010403475	0.235518360140688	-10.7339406682546	7.05231380453607e-27	8.36846751693292e-25	173.077139653751	29.7953855323011
Fbxl13	31.2209909101394	1.54442885776444	0.358228647229592	4.31129355429412	1.62302263872067e-05	0.000106645137604536	16.0407343483355	46.4012474719433
Fbxo5	56.3555401285677	-0.874981145406218	0.206326871029861	-4.24075226381728	2.22771907318736e-05	0.0001420498514903	72.7268306026737	39.9842496544618
Fcgr2b	106.041882704211	1.26251676424283	0.178973813391644	7.05419826687209	1.73598706924421e-12	3.87246770707713e-11	62.7575843848973	149.326181023526
Fcmr	28.4635910136176	-0.770954430334985	0.312097251522787	-2.47023780752101	0.0135023258725905	0.0390616911495859	36.1598271767311	20.7673548505042
Fcna	35.8102093343986	-0.758442365026686	0.267634114477317	-2.83387776071785	0.00459869191628019	0.0156097101707994	45.0208889570393	26.5995297117578
Fer1l5	282.033697506432	0.80817782814346	0.102798544854326	7.86176330889421	3.78763235498761e-15	1.23910569733967e-13	205.417112726539	358.650282286324
Fezf1	172.276554256157	-1.36805606612247	0.40789231704504	-3.35396380111618	0.000796627836624314	0.00344672591923711	248.228542044845	96.3245664674696
Fgf10	58.8203553024493	-0.659867485587479	0.206826352544774	-3.19044201799493	0.00142055342528822	0.00570097626390434	72.1607681044206	45.4799425004781
Fgf12	3942.00099823939	-0.77072853713676	0.104057619288009	-7.40674774620348	1.29434325391065e-13	3.36227456138913e-12	4970.71131707587	2913.29067940291
Fgf13	1221.62745534628	-1.0465193226735	0.122979293763736	-8.50971973122596	1.74354282603246e-17	7.75277335548889e-16	1645.76909849697	797.485812195583
Fgf18	28.109689097483	-0.817686156863166	0.30937472045593	-2.64302834975699	0.00821681550701028	0.0256826711623417	35.7812115053756	20.4381666895904
Fgf2	70.3300557568043	0.838282593390618	0.205625421051141	4.07674590576098	4.56703529570662e-05	0.000271048611482985	50.8448649147061	89.8152465989025
Fgl2	431.359252979985	0.639114886476462	0.133641073874193	4.78232378675818	1.73280268356969e-06	1.40062978703372e-05	337.953794519663	524.764711440306
Fibcd1	213.487342561678	-1.00654720620629	0.159044536616414	-6.32871287263325	2.47214633274487e-10	4.0371679606568e-09	284.656177441851	142.318507681506
Ficd	1652.57732334575	0.597960853371244	0.0586042260901523	10.2033742831342	1.91501241570377e-24	1.81149334832657e-22	1314.70032408822	1990.45432260329
Filip1l	244.953576128344	-0.724333011728935	0.170780184289971	-4.24131766071335	2.22211374145715e-05	0.000141737496727677	305.40164149701	184.505510759677
Fkbp11	501.395915580289	1.26390504862181	0.0846112516393167	14.9377892908336	1.87079270240192e-50	1.07191076725623e-47	294.415683476392	708.376147684187
Fkbp14	557.321432526391	0.763183085644635	0.0889280245111826	8.58203125324869	9.32123051510972e-18	4.27752761441671e-16	414.023284354481	700.6195806983
Flacc1	37.6221448665766	-0.646423758483165	0.263609025662518	-2.45220647077062	0.0141983166473633	0.0407131424286591	45.6599181174137	29.5843716157395
Flrt2	1322.24543348315	-0.743269004116865	0.0758939519409816	-9.79352089471982	1.20041403444079e-22	9.17444426213435e-21	1655.73772939284	988.753137573457
Flt3lg	102.965234940917	0.866775669325489	0.15258333712814	5.68067054790896	1.34167691923705e-08	1.62967831243972e-07	72.7043717530506	133.226098128784
Fmo3	61.0071032912697	0.744065729034135	0.215682329784587	3.4498223835827	0.00056095549826696	0.00252852361480009	45.799304633567	76.2149019489725
Fmo5	87.7748787021976	0.75123029133693	0.185342632639047	4.05319747885498	5.05223198527486e-05	0.000296076739429287	65.7223831771789	109.827374227216
Fmod	236.603866122411	-1.19276677530312	0.303395343668802	-3.93139446663754	8.44545679297821e-05	0.000470982176102294	329.343499579274	143.864232665549
Fn1	2246.93210544916	-0.790935626436878	0.133601919919211	-5.92009176900421	3.21762025833722e-09	4.37169083067037e-08	2848.45919539481	1645.4050155035
Fndc1	333.386800107549	-0.607772653485033	0.128718212703012	-4.72173005452874	2.33846923580083e-06	1.83832465914347e-05	403.056835715783	263.716764499314
Fndc7	682.47053941863	0.958799711808862	0.11310149618601	8.47733888711778	2.30403096215526e-17	1.01326835340048e-15	463.875933239288	901.065145597972
Folr2	30.6841413365505	-0.969008270290286	0.329190079175519	-2.94361322405961	0.00324405136756384	0.0115614370224143	40.6734205508053	20.6948621222957
Fosb	165.889008653029	-0.672570481940491	0.158455437357422	-4.2445402515497	2.19042048114966e-05	0.000139983085815728	204.2607287656	127.517288540458
Foxb2	1240.85415459135	1.23968803364782	0.0948886841043072	13.0646561847678	5.24209260780362e-39	1.59280189631657e-36	738.467534834753	1743.24077434796
Foxd1	100.255141216393	-0.680184734543921	0.222258187634261	-3.06033600734298	0.0022108880068781	0.00832284354798502	123.754266379516	76.7560160532709
Foxs1	67.4778124125472	-0.61639842335067	0.218538031462893	-2.82055447843335	0.00479407325019351	0.0161498983637461	81.5279234463303	53.4277013787641
Frk	23.2596098887154	-1.55681619967685	0.543929254440686	-2.86216670084733	0.0042075554057569	0.0144855478295363	34.6995532383659	11.8196665390649
Fstl5	1796.0439740311	-0.987985902891064	0.099741917261008	-9.90542321645642	3.94297084128478e-23	3.18840069560988e-21	2388.29498723658	1203.79296082561
Fth1	33212.5526278952	0.717250689087009	0.0691912114304209	10.3662108851538	3.53255565213041e-25	3.52447119640912e-23	25124.113931304	41300.9913244865
Fxyd1	1539.88963003554	0.621900128817939	0.194667499548854	3.19467877411076	0.00139986555049786	0.00562921671339164	1213.11619727464	1866.66306279644
Fxyd7	629.235605123954	-0.749910513961451	0.125333894333189	-5.98330178720752	2.18659087973894e-09	3.08584753710659e-08	788.510376268889	469.960833979019
Fzd10	623.212695732461	-1.41672612588912	0.0892876830642965	-15.8669827379094	1.07275438384119e-56	9.35348539719622e-54	906.76399962138	339.661391843542
Fzd6	265.99813234309	-0.833562318195174	0.131352674377844	-6.34598665115398	2.21004398527864e-10	3.63578524042477e-09	340.932155155295	191.064109530885
Gabra5	1174.78567082365	-0.592267928087027	0.0856828792859636	-6.91232522789475	4.76773223434092e-12	9.91826786592042e-11	1412.48087623885	937.090465408452
Gabrd	86.3583984054462	-1.82512979823639	0.239225406479007	-7.62933095233994	2.35975137187826e-14	6.78944820827068e-13	134.389711630296	38.3270851805961
Gabre	768.399928443623	-0.654467648914767	0.114648076675089	-5.70849217793261	1.13981415311178e-08	1.40899749549212e-07	940.31081358624	596.489043301007
Gad1	6997.44807114021	-0.825188862067333	0.195642479647076	-4.21784094924533	2.46652696011555e-05	0.000155628562141523	8945.91014287935	5048.98599940108
Gad2	4450.07955860224	-0.910686639669902	0.19763058783104	-4.60802474791237	4.06512288366297e-06	3.04703869131122e-05	5809.82218745081	3090.33692975368
Gal3st1	365.005196615096	-1.2959997790081	0.111170089599913	-11.6578099709395	2.09358123428781e-31	3.55802356545829e-29	519.248824490103	210.761568740088
Galnt15	76.8303517072408	1.20688124404294	0.220062045608531	5.48427713059552	4.15163511687431e-08	4.58463054150867e-07	47.2227184688684	106.437984945613
Gap43	8385.34532430445	-0.696841133785834	0.085952491863824	-8.10728250775848	5.17644106875971e-16	1.89431294147641e-14	10371.7391409284	6398.95150768045
Gas2l3	28.5778386107719	-1.04098192975493	0.298381692945596	-3.48875937889637	0.00048526776170187	0.00223919919309004	38.5780227050718	18.5776545164721
Gas5	821.669596305432	0.709728090144862	0.0778997472694212	9.11078809652903	8.17856835800402e-20	4.70100790374793e-18	623.140228370418	1020.19896424045
Gas7	4607.47564084166	-1.16345032447319	0.106556463613633	-10.9186274113955	9.39041634088522e-28	1.1769713081257e-25	6370.43163899944	2844.51964268388
Gask1b	225.21453074496	-0.590491108929973	0.109139193436996	-5.41044046904061	6.28699205266332e-08	6.70991690389091e-07	270.949190996632	179.479870493288
Gast	28.093485437284	-0.932688381500149	0.30280614161754	-3.08015014661818	0.00206896264863391	0.00786558804847479	36.8385060790593	19.3484647955087
Gbp6	151.936083390466	3.3385810108554	0.552955000360179	6.03770832831015	1.56318282771591e-09	2.26831175304014e-08	27.6964028915671	276.175763889365
Gchfr	49.0057008927879	0.663046704346484	0.255310117444326	2.59702479080591	0.00940351369518146	0.0286331709145413	37.9507358588987	60.0606659266771
Gda	3110.38228248976	-1.37797082040409	0.257067428970017	-5.36034777305376	8.30618937121661e-08	8.69829355876647e-07	4492.25865879797	1728.50590618155
Gdf10	235.349852036495	-1.24447060415979	0.144725807165301	-8.59881612363989	8.0542611122046e-18	3.71615774002025e-16	331.425759383751	139.273944689239
Gimap9	62.0584687703815	-0.84960922148348	0.209770402640282	-4.05018635036138	5.11768621884019e-05	0.000299474991049376	79.5080465059599	44.6088910348031
Gja5	36.9169438772817	-0.941233961731744	0.330993288089779	-2.84366479805005	0.00445979393747857	0.0152154997655997	48.2048879131804	25.6289998413831
Gjb2	372.767101868907	-0.892854812962164	0.325800620328174	-2.74049451490548	0.00613468059361753	0.0200011829269714	484.716072904048	260.818130833766
Gjc1	206.453813405038	-0.71955597086437	0.142702517605924	-5.04234951797726	4.59850356017142e-07	4.18984054501034e-06	256.468706214861	156.438920595214
Gjc3	862.407625268819	-0.990854037597862	0.0973551905097682	-10.1777217260794	2.49330393289603e-24	2.31484801251375e-22	1147.91606537001	576.899185167631
Gjd2	339.973822078352	-1.02279986874939	0.115644161432641	-8.84437100912479	9.20453104963904e-19	4.75741406364591e-17	455.447321331292	224.500322825411
Gldn	348.512778873128	0.821142740931879	0.134825087982512	6.09042985411133	1.12607916758143e-09	1.6690607262881e-08	252.19087356908	444.834684177176
Glp1r	542.696889266651	0.741388635185032	0.113897556488492	6.50925847790195	7.5522674936841e-11	1.3355658934598e-09	406.16681236682	679.226966166483
Glra2	948.081525351647	-1.21846066676968	0.140596054053424	-8.66639305756538	4.46025272805464e-18	2.11957128455943e-16	1326.10235969671	570.060691006584
Glra3	188.681621977791	-0.589288231287152	0.179267721292543	-3.28719652951635	0.00101190187565412	0.00423205009684417	226.22983782426	151.133406131321
Glrb	4414.66570739693	-0.816511335151542	0.0918687296924528	-8.88780478281305	6.23280653858364e-19	3.30668524668668e-17	5631.86957760195	3197.4618371919
Gls2	1098.59375539482	0.594802519606706	0.0725619209986054	8.19717162143679	2.46108960318821e-16	9.41883414166726e-15	875.027661618487	1322.15984917115
Glt8d2	79.3953489798844	-1.10192614285343	0.19701198962104	-5.59319331261527	2.22930839286695e-08	2.57823244005501e-07	108.570330151612	50.2203678081572
Gltp	1597.54040127692	-0.649709613637955	0.0631628270677408	-10.2862655742302	8.12673361882413e-25	7.91133572776209e-23	1952.16364888319	1242.91715367065
Gmppb	591.482442213313	0.656526688169545	0.0865311076949045	7.5871753599221	3.26954470003565e-14	9.2089114346229e-13	457.920768224594	725.044116202032
Gnb3	35.4552393137286	1.42378195893521	0.359304101161674	3.96260981806762	7.41348876736486e-05	0.00041914323016841	19.5060049285752	51.404473698882
Gnb4	2912.23511256152	-0.645904714848055	0.0570474805911666	-11.3222303273472	1.01847285892523e-29	1.5356732866832e-27	3554.6352301316	2269.83499499144
Gng13	167.628458517332	-0.930475420303974	0.157443042168879	-5.90991769141446	3.42278713071747e-09	4.63474497767779e-08	220.132799607257	115.124117427407
Gnptg	2305.26849337289	0.675819908124272	0.0621643871839512	10.8714963460421	1.5759469574402e-27	1.95086668422876e-25	1775.31313010099	2835.2238566448
Gpat3	222.149556587975	0.781559514303397	0.127055863878379	6.15130612981014	7.68474233837572e-10	1.16485126873611e-08	164.354092847125	279.945020328824
Gpatch4	532.880981712176	0.681800567304632	0.0869474853861408	7.84152139968971	4.45120049739246e-15	1.43974798023723e-13	409.767386453281	655.994576971072
Gpc3	666.468739351252	-0.792840608613241	0.106448773788243	-7.44809527059867	9.46974302293548e-14	2.53208302109264e-12	845.823442308794	487.11403639371
Gpc6	332.49906528624	-0.721221446800186	0.0970704390775008	-7.42987724846248	1.08698505511709e-13	2.86444130030462e-12	414.483090369425	250.515040203054
Gpm6a	18561.238602823	-0.732469048179704	0.0649852649762626	-11.2713097107053	1.81844606318305e-29	2.68140568757888e-27	23175.0410606936	13947.4361449524
Gpr1	20.9451624601194	1.48515328886778	0.372504013587638	3.98694573667559	6.69293253381818e-05	0.000381740810674601	10.97473531584	30.9155896043987
Gpr12	100.146272644317	-1.1813491071995	0.222075801248971	-5.31957602114009	1.04009347171278e-07	1.07074098982177e-06	138.988768660655	61.3037766279781
Gpr137c	992.821908612175	-0.651133149378385	0.0988069790307024	-6.58995099097259	4.39971785310099e-11	8.01380034751019e-10	1212.94723565094	772.696581573409
Gpr161	652.431187782518	-0.604204167839944	0.113745666829836	-5.31188734199286	1.08495671330531e-07	1.11349651630627e-06	787.770871534534	517.091504030503
Gpr165	3210.39336673505	-0.587654280480807	0.103055251167852	-5.70232252914177	1.18185933552253e-08	1.45762651381112e-07	3855.59189870507	2565.19483476503
Gpr17	5236.20538068344	-1.69003990905782	0.0590521545653337	-28.6194453275706	3.84931948413233e-180	3.85971264673949e-176	7996.15909126326	2476.25167010362
Gpr21	22.721729513644	-1.36807027158672	0.38993138171552	-3.50848979009547	0.000450658531731663	0.00209805680758769	32.5480152479246	12.8954437793634
Gpr22	464.796985692867	-1.08078273850097	0.138252379377404	-7.81746211796201	5.38989418425608e-15	1.72116143266037e-13	631.26012576652	298.333845619214
Gpr26	280.477362316981	-1.15932491467131	0.166869326604496	-6.94750160656597	3.7181183263209e-12	7.90701430710915e-11	386.915587449083	174.039137184879
Gpr3	119.0271852624	-0.802183563152532	0.16421066574195	-4.88508806372621	1.03382635915037e-06	8.77843984028926e-06	150.961778054606	87.0925924701934
Gpr50	69.0337718459445	-1.15395954405317	0.218194820524071	-5.28866607044809	1.23211592606643e-07	1.24729191223302e-06	95.2510787227697	42.8164649691192
Gpr52	180.954606421086	-0.65286301881794	0.135798513614909	-4.80758589647968	1.52763788443594e-06	1.25195137451893e-05	220.943262224236	140.965950617936
Gpr62	423.184316684105	-1.03730642968702	0.104236772089303	-9.95144428300529	2.48549458029656e-23	2.04279132431423e-21	569.304004494877	277.064628873334
Gpr83	286.705121969932	-0.608682836897139	0.101129108172356	-6.01886882913823	1.75640122574844e-09	2.525756044947e-08	346.385345067464	227.024898872401
Gpr88	637.062215805888	-0.997430459196185	0.0954843844440604	-10.4460060668929	1.52826274057933e-25	1.59623859372802e-23	848.52863375765	425.595797854127
Grem1	65.1780722937366	-0.991573288120897	0.205599961319371	-4.8228281841971	1.4153688376632e-06	1.1680578876748e-05	87.0688889885844	43.2872555988888
Grhl3	126.719508933261	1.6947772820428	0.158123950784416	10.7180302138633	8.37683105821401e-27	9.88170412008375e-25	60.0402321399176	193.398785726605
Gria2	8020.70101824491	-0.712718423293873	0.0962719428644119	-7.40317897497567	1.32962351320884e-13	3.44499611548968e-12	9962.54803894357	6078.85399754625
Gria3	2129.65280499937	-0.765708329259717	0.110377600386501	-6.93717136972077	4.00028469579248e-12	8.48009611938926e-11	2681.76980534627	1577.53580465247
Gria4	2520.30620037996	-0.823096206254215	0.0941993017698056	-8.73781642528107	2.37659280683653e-18	1.15961538073722e-16	3220.36161982109	1820.25078093884
Grifin	39.0411911698788	-1.73283964060319	0.366568678035721	-4.72718959483584	2.27648686765719e-06	1.7959349977969e-05	60.0476506029146	18.034731736843
Grik3	1948.19493844054	-0.805972989143235	0.117475101121847	-6.86079842831772	6.84767304366397e-12	1.40125750222079e-10	2479.29299172402	1417.09688515706
Grin2a	226.600009629438	-1.38247235705565	0.307841389872422	-4.49085926239023	7.0936413827385e-06	5.02670969220629e-05	327.52938889368	125.670630365196
Grin3a	2023.37984051116	-0.822162910323273	0.0920810510061641	-8.92868729602398	4.31093543834485e-19	2.31153741391892e-17	2584.70887833419	1462.05080268813
Grin3b	307.38967183821	0.967469211314626	0.116665242807308	8.2926944481019	1.10711475345728e-16	4.44931448213073e-15	208.72325680089	406.05608687553
Grm2	478.413250887456	-0.679317668279168	0.101557992729364	-6.68896312365526	2.24757354209947e-11	4.25616995403803e-10	588.738347608047	368.088154166865
Grm4	460.588714424017	-0.878945456774639	0.129015746334623	-6.8126990832185	9.57843648567037e-12	1.91702560163307e-10	596.518167956252	324.659260891782
Grm5	2533.67190345079	-1.01205598263837	0.116205808162497	-8.70916866068484	3.06111516374965e-18	1.47212478402483e-16	3387.59176279838	1679.75204410319
Grm8	282.054611708275	-0.835447778880153	0.137366782786866	-6.08187628719826	1.18784208431868e-09	1.75025607339653e-08	361.631490054426	202.477733362123
Grpr	84.3391550203131	-0.624114005615585	0.255036991189365	-2.44715091212859	0.0143990534811382	0.0411882411733396	102.117417573373	66.5608924672528
Gsta1	2176.27565324468	0.643619244946248	0.127890875992825	5.03256577101213	4.83958487755664e-07	4.38955382788425e-06	1699.50668085197	2653.04462563739
Gstm2	63.7661180167875	-1.10599217091166	0.316730134561472	-3.49190699029303	0.000479585214681899	0.00221654802840074	87.270416892662	40.2618191409129
Gstm6	404.790866976198	-0.684075412633924	0.130735186481077	-5.23252714932211	1.67208084522433e-07	1.6477596692938e-06	499.920802098133	309.660931854262
Gucy1b2	43.3558758038339	0.608610026154101	0.252050611172122	2.41463420113863	0.0157510193546699	0.044388833914917	34.3783191389642	52.3334324687036
Gucy2d	34.3898439365504	-1.00347994928898	0.316748034280809	-3.16807001365433	0.00153454560116157	0.00609381732389984	45.7228687007942	23.0568191723066
Gypc	75.5049918595566	-0.921538121424104	0.207265320336169	-4.4461761375682	8.74122855057683e-06	6.07824540059874e-05	98.5391685189489	52.4708152001643
Gzmm	285.478366192474	1.89068462087094	0.141990071057621	13.3156114845783	1.87828294691076e-40	6.60826073988568e-38	121.984868138789	448.97186424616
H3f3c	158.473165405768	-1.0612426275002	0.44887246719524	-2.36424085917171	0.0180670621726739	0.0497278156479278	214.237788061087	102.708542750449
H4f3	29.3893833115189	-0.933363518779459	0.308339707647794	-3.02706234594218	0.00246943019905795	0.00915716590456883	38.4884726234138	20.2902939996239
Hacd1	191.233564514963	-0.732939766053539	0.122840760449819	-5.96658440870651	2.42271434087414e-09	3.38808322119177e-08	238.623169828229	143.843959201697
Hapln1	355.918447754551	-1.9287929960896	0.118768995199249	-16.2398696128886	2.6348358547411e-59	2.78099990689358e-56	564.667994644458	147.168900864645
Hapln2	1305.51157301524	0.760165633511447	0.098732921807116	7.69921136332318	1.36908549366457e-14	4.07353716468089e-13	968.039808037136	1642.98333799334
Hapln3	42.6144142455943	0.76910901741253	0.248283304160052	3.09770735496872	0.00195023908301313	0.00748805180370389	31.6085959052111	53.6202325859775
Hapln4	1972.70705985172	-0.63578349302217	0.208806646143991	-3.04484318273921	0.00232801660806045	0.00868577582475244	2400.49442318116	1544.91969652228
Has2	32.454921219514	-1.00080235069124	0.313154112759808	-3.1958780354862	0.00139406026797423	0.00560812128665099	43.1219750514301	21.7878673875979
Hba-a1	648.511461262471	-1.42672532112353	0.491340075880148	-2.9037430308688	0.00368730665635316	0.0129207142558984	945.674552077405	351.348370447537
Hba-a2	269.860267915675	-1.49267979865479	0.456209588666137	-3.27191675874039	0.00106821021883068	0.0044370107142565	398.55548425126	141.16505158009
Hcn1	668.621778587898	-0.657707040536776	0.119127239434296	-5.52104660244	3.36986381125583e-08	3.79019903931152e-07	818.481050309814	518.762506865982
Hcrtr1	169.821390438173	-0.868310641064164	0.144266014320198	-6.01881631759059	1.75697101959762e-09	2.525756044947e-08	219.601867551151	120.040913325195
Hcrtr2	124.158259401148	-0.813438522836631	0.161404569834231	-5.03974902118364	4.66142738147646e-07	4.24139132069551e-06	158.385862435881	89.9306563664154
Hecw1	1648.17283230592	-0.597732850042756	0.0960271665085793	-6.22462238318104	4.82717219875175e-10	7.51001639051727e-09	1984.66923285855	1311.67643175329
Hhat	57.5302003645475	0.608197672382956	0.209571039912802	2.90210743161849	0.00370661401994213	0.0129792976350479	45.6610137656604	69.3993869634347
Hhatl	493.277596237004	1.1676817227246	0.118245086469743	9.87509720349681	5.33811802692139e-23	4.24804043301117e-21	304.172850705043	682.382341768966
Hhip	583.242487987366	-1.0151115199296	0.107320718281112	-9.45867243704659	3.11877537809113e-21	2.00461286641794e-19	781.040214543798	385.444761430934
Hipk4	248.38755621318	-0.725202728421782	0.196362141114108	-3.69319016541156	0.000221458289340239	0.00111278489963146	309.581734067799	187.193378358561
Hist2h2aa2	31.6844151438489	0.769823354984326	0.288427768088582	2.66903342936072	0.00760698786621489	0.0240388488290377	23.6961515127163	39.6726787749816
Hist2h2aa3	64.1761683149623	0.981452829727088	0.206164553065277	4.76053140627105	1.9308388366398e-06	1.54760359832033e-05	43.3434389629633	85.0088976669614
Hivep2	2719.70283030897	-0.663559485676678	0.0751572169646995	-8.82895232786952	1.05660741971297e-18	5.41923406519792e-17	3334.70630229044	2104.6993583275
Hjurp	41.6740216156382	-1.0265717716002	0.265693742389787	-3.86374087084883	0.000111663677188154	0.000605872127254121	55.756937808624	27.5911054226525
Hmcn2	136.927393831819	0.876620468929046	0.142562096618371	6.14904304666408	7.79518227466426e-10	1.18069928501599e-08	95.9588283239748	177.895959339663
Hmgcr	4487.68377117356	-0.629440920703127	0.0564660209185383	-11.1472512223094	7.38526470231961e-29	1.01441163246793e-26	5450.58572968669	3524.78181266043
Hmx2	53.1244467243248	0.834027778435612	0.312664128784326	2.66748789404914	0.00764206422576036	0.0241269520004075	38.007363627529	68.2415298211206
Hp	43.4479524291302	0.723603486004805	0.291401608468605	2.48318288223438	0.0130214216676901	0.037938878732706	32.4961261781323	54.3997786801282
Hpca	2118.69511415132	-0.766302502939923	0.123291649501484	-6.21536418758593	5.1205746171921e-10	7.92957555005177e-09	2668.3413449496	1569.04888335305
Hpcal4	9529.99444379827	-1.00684987069557	0.0820342512456472	-12.2735303291867	1.25652737052713e-34	2.76905493280781e-32	12726.2107614019	6333.77812619468
Hpd	28.3313502116111	1.3204766754913	0.340132999487845	3.88223629427197	0.000103500230230099	0.000566125177129606	16.2529271791627	40.4097732440595
Hpdl	111.644397979962	0.688872268355797	0.168173840673316	4.09619156937705	4.20002416777154e-05	0.000251053219840449	85.9551880578964	137.333607902027
Hpgds	103.298142891969	-0.621740943152775	0.203217397592321	-3.05948678862654	0.00221716566365759	0.00834046899624635	125.866981792042	80.7293039918968
Hs3st1	863.75329741404	-1.00887031101617	0.0680127217899621	-14.8335529657493	8.89003125465083e-50	4.45701716951919e-47	1153.35109576649	574.155499061588
Hs3st4	531.306363894951	-1.08577426496315	0.134822639362861	-8.05335268686516	8.05563421541415e-16	2.8899407612865e-14	722.285940837276	340.326786952627
Hs3st5	141.078671210324	-0.7403943783156	0.177722777972383	-4.16600723195231	3.09980872120435e-05	0.000191331376100437	176.256293819783	105.901048600864
Hsf4	208.831728416662	0.814291850253682	0.113660598685719	7.1642403759043	7.821905245166e-13	1.83677386166931e-11	151.978954366951	265.684502466373
Hspa2	529.730303538617	0.728490323359981	0.106648395672001	6.83076682747732	8.44619217785316e-12	1.70573955624036e-10	399.397120748654	660.06348632858
Hspb1	749.649422091908	1.17836650225754	0.137438020727729	8.573802911437	1.00122712997989e-17	4.56332019650381e-16	459.883571958473	1039.41527222534
Hspg2	1699.24397324289	-1.06446143243576	0.0913804705041591	-11.6486753303301	2.33053305945801e-31	3.92743781297235e-29	2299.68649440101	1098.80145208478
Htatip2	198.545699480735	0.734089318346858	0.1390331582983	5.27995858924419	1.29213086533417e-07	1.30409624425825e-06	148.617244816765	248.474154144705
Htr1a	151.240619277263	-1.02284103868842	0.200780664778723	-5.09432041086064	3.49994419598244e-07	3.25245045904689e-06	202.512364193169	99.9688743613565
Htr1b	412.938409485275	-0.919572010567105	0.155558885588932	-5.91140780602592	3.39196097328383e-09	4.59921469629708e-08	539.90647329308	285.97034567747
Htr1d	41.7226745996756	-0.751640309861437	0.246167822774741	-3.05336538865697	0.00226290220436509	0.00848546013581479	52.582817405983	30.8625317933682
Htr2a	407.516238757889	-1.58081363404989	0.160733076564921	-9.83502380364997	7.95487938011051e-23	6.18322291041613e-21	610.747609419453	204.284868096324
Htr2c	4106.77975647025	-1.04848397051635	0.107935100861664	-9.71402224249687	2.62758674438609e-22	1.93016939823877e-20	5536.90788043272	2676.65163250778
Htr4	89.794582506443	-1.21647917465171	0.229820762678837	-5.29316481449363	1.20217482336696e-07	1.21944430489636e-06	125.62716287331	53.9620021395756
Htr6	62.1937305759254	-0.84597061267332	0.209842714907762	-4.03145095146701	5.54335661194445e-05	0.000321848504620539	79.4739834518019	44.9134777000489
Hunk	1480.90831904326	0.794201586527127	0.0775062857970181	10.2469313083466	1.22160419812781e-24	1.17215553058637e-22	1083.22337522364	1878.59326286287
Icam5	1150.16849821634	-0.672542459668878	0.200205128612797	-3.35926688955903	0.000781495528871588	0.00338563649513736	1413.11515482764	887.221841605038
Idi1	1364.59225953928	-0.840045244963558	0.0762113547947173	-11.0225733058584	2.97432473135921e-28	3.95013961342236e-26	1751.44066573372	977.743853344841
Ifi27	2203.31903275024	0.921063714199986	0.199631399291664	4.61382186103049	3.95331290950904e-06	2.97150438857924e-05	1522.93549966908	2883.7025658314
Ifi27l2b	69.7041037260662	0.90789976645365	0.225534693341933	4.02554371126034	5.68438195784284e-05	0.000328988732417259	48.2788537813096	91.1293536708228
Ifit1	32.0939425194261	-6.02644333413043	0.79495083388118	-7.58090070137746	3.4316417623918e-14	9.65191359088432e-13	63.2494467553288	0.938438283523424
Ifit3	56.5835794255268	1.01468522453586	0.223182892877906	4.54642921530258	5.45637087747149e-06	3.98478010112212e-05	37.7039372829668	75.4632215680869
Ifitm1	49.5318323766617	-1.11636330389205	0.303143945707282	-3.68261784442833	0.000230851094547953	0.00115535009984144	67.9006365048872	31.1630282484362
Ifitm2	108.003447835772	-0.690518450834718	0.213601223716824	-3.23274576249691	0.0012260662444277	0.00500067768429932	133.42709329355	82.5798023779942
Igf1	323.264343851122	-1.8002336908855	0.136643787476253	-13.1746471913211	1.22800149413831e-39	4.1043903272416e-37	502.607879209011	143.920808493233
Igf2	3995.02971892124	-1.71102868450483	0.241593280632226	-7.08226934137919	1.4181268307089e-12	3.19900061451477e-11	6120.7356537587	1869.32378408378
Igf2bp2	61.4424619103156	-1.34261184156007	0.215324606733564	-6.23529220337262	4.50935568678932e-10	7.05937696665675e-09	88.0757721920087	34.8091516286224
Igf2bp3	55.1479778576781	-0.759518796355704	0.2213111967791	-3.43190406725698	0.000599359532354863	0.00268293662094742	69.4679179217506	40.8280377936056
Igfbp2	858.6457007601	-2.34038934530951	0.473490163281231	-4.94284681457981	7.6989977457454e-07	6.73922744623213e-06	1434.11624292112	283.175158599084
Igfbp4	142.293278420882	-0.998102721673882	0.154112490442309	-6.47645572924874	9.39021504537982e-11	1.63322959687812e-09	189.430433350584	95.1561234911808
Igsf21	863.021704394263	-0.730103229393694	0.0811121073220955	-9.00116213840261	2.23340829505525e-19	1.23385041181923e-17	1076.8353694194	649.208039369129
Igsf23	53.1829606240122	0.688154424885549	0.264658744216607	2.60015752331363	0.00931809765500017	0.0284205521480416	40.4999427455585	65.8659785024658
Igsf9	201.030116055642	-0.844807653463411	0.13053333176019	-6.47196882261043	9.67340849014424e-11	1.678118805029e-09	258.696313798766	143.363918312518
Il11ra1	1094.01093460054	0.727172286935196	0.0780135236776768	9.32110552959516	1.1513430969691e-20	6.975539113782e-19	824.458652538524	1363.56321666256
Il1r1	454.863669662246	-0.819255539625574	0.148969069244274	-5.49950096205668	3.80867629552804e-08	4.2315343174803e-07	581.427756007797	328.299583316695
Il1rapl1	373.640556195321	-0.625304549107572	0.145718145770415	-4.29119205299775	1.77716527922573e-05	0.000115937776543893	453.395952671949	293.885159718693
Il2rg	56.699543547564	-0.935880649613213	0.223300259938689	-4.19113103527142	2.77567287443138e-05	0.000173352051771557	74.678861631047	38.720225464081
Il34	805.017479304502	-0.602018084875308	0.0809032114357555	-7.44121369463022	9.97644085830769e-14	2.64290019778735e-12	970.100241084462	639.934717524541
Ildr2	1600.13537732614	-0.84103592514021	0.0811198804535838	-10.3678151451597	3.47376219610737e-25	3.48314135403686e-23	2053.71477376412	1146.55598088817
Inafm1	875.822967827321	0.672051982991044	0.0796441610643428	8.43818271182626	3.22309522602379e-17	1.39002046586411e-15	674.909972420988	1076.73596323365
Inava	86.5285365074249	-0.939480046923357	0.179049726042054	-5.24703426076564	1.54567163724193e-07	1.53449995115097e-06	113.804657160551	59.2524158542984
Inf2	1708.90526813626	0.64403446696571	0.0760984583538503	8.46317364237542	2.60197850495524e-17	1.13434949866027e-15	1333.63824755623	2084.17228871629
Insm2	215.091344747621	0.607487762136382	0.117728881419436	5.16005719932112	2.46874404281641e-07	2.36298383132507e-06	170.059834085425	260.122855409817
Iqca1	109.557789260399	-1.59296136307093	0.165197766382145	-9.6427536398162	5.27535144751645e-22	3.73822960878074e-20	164.637940985142	54.4776375356549
Iqcd	268.950422212889	0.630653019527932	0.134623772978787	4.68455909066898	2.80563220052128e-06	2.16483832817445e-05	210.621365846034	327.279478579744
Iqgap2	245.230448899397	-0.935256569043636	0.106605861912962	-8.77303135363443	1.73919584654621e-18	8.67607798672578e-17	322.54480496849	167.916092830304
Irs4	1921.97297578866	-0.734586501286158	0.100997949106604	-7.27328136644437	3.50858454137537e-13	8.67585134312474e-12	2401.53485967432	1442.411091903
Isca2	833.17983756918	0.660658000255132	0.0743644585010131	8.88405581876363	6.44659177889894e-19	3.39317458094592e-17	645.836596152886	1020.52307898547
Isg15	166.835676279148	0.692445631625991	0.164461095783441	4.21039169371575	2.54928314668105e-05	0.000160361744741348	127.489042077495	206.1823104808
Isg20	57.2320045996561	0.890036005474515	0.317349646698274	2.80459113389445	0.00503804429081118	0.0168556790470349	40.0208535557276	74.4431556435845
Islr	195.975431607824	-1.08556627674697	0.219651268295145	-4.94222630796875	7.72354872703293e-07	6.75776815758806e-06	266.661981664613	125.288881551036
Itga1	863.921003317778	-0.873625342825747	0.0870530221571552	-10.0355544377151	1.06360176479362e-23	9.31417894810973e-22	1117.70720353305	610.134803102501
Itga2b	56.4983121682334	0.659068327318436	0.214329609098342	3.07502229902371	0.00210486815725948	0.0079763843585944	43.9019323326995	69.0946920037674
Itga4	107.667538268206	-0.813171499566316	0.177028305714593	-4.59345468106847	4.35967731900932e-06	3.24532178750605e-05	137.267670654836	78.0674058815764
Itga8	163.942991763138	-0.593968436575461	0.165417235636785	-3.59072882755498	0.000329754579426476	0.00158849347485433	197.313895199786	130.57208832649
Itgb4	625.104097544911	0.884384859575142	0.124618182684545	7.09675619178182	1.27719078326672e-12	2.91054363268532e-11	438.799271514726	811.408923575096
Itgb6	36.8284667013971	0.833756709633631	0.270700992563952	3.07999132820564	0.00207006622072339	0.00786829188597172	26.7028361441159	46.9540972586783
Itgbl1	208.31932736846	-0.744150965418703	0.146318996967437	-5.08581237461812	3.66055798230833e-07	3.38757866992207e-06	261.735225925662	154.903428811258
Itpka	108.227716043964	-0.806660226713164	0.250038354091644	-3.22614596326093	0.00125469352068339	0.00510274262092571	137.225740047943	79.2296920399838
Itpr1	3340.16218059832	-0.64172261887528	0.0925541431520417	-6.93348344029398	4.10601996567422e-12	8.65847785400955e-11	4070.27367849225	2610.05068270439
Itpripl1	62.2790153500952	-0.640083136313751	0.231573683012393	-2.76405819515983	0.00570873568330755	0.0187769370826718	75.8984061846832	48.6596245155073
Jhy	147.849754944905	2.45803256093959	0.432068907960452	5.68898274245779	1.27798382068775e-08	1.5608214092614e-07	45.5616262135041	250.137883676307
Jmjd7	59.666900924699	0.665910847228589	0.199577189085098	3.33660800756469	0.000848074690402895	0.00363636729556119	46.0199590903269	73.3138427590712
Jsrp1	22.6548641076465	1.20716994733749	0.338499143194229	3.56624225380925	0.000362136634469633	0.00172418994958547	13.5448143544976	31.7649138607954
Kank4	201.170231847866	-0.648094597212627	0.120561255331801	-5.37564572821494	7.6308703402641e-08	8.04148574900979e-07	245.407941729582	156.932521966149
Kash5	38.2306503724372	-0.733948638235115	0.259215545463666	-2.83142215457132	0.00463415124725591	0.0156981873500794	48.0239433859142	28.4373573589602
Kazn	2753.90478718137	-0.769753096742883	0.0890512885628672	-8.64392991011537	5.43118789159317e-18	2.56275392889434e-16	3471.79987717975	2036.00969718299
Kcna2	5570.22008419804	-0.817551953199566	0.117075385162531	-6.98312418160821	2.88687016904822e-12	6.24523132363463e-11	7107.37126670284	4033.06890169323
Kcna3	453.83186952668	-0.747770758286097	0.129261992041051	-5.78492367693529	7.2545260147816e-09	9.2663862866516e-08	568.33822850002	339.32551055334
Kcnab1	1200.30895703841	-1.15974912708788	0.119404606800366	-9.71276702101519	2.6601564057448e-22	1.9469626482046e-20	1658.04969596838	742.568218108442
Kcnab3	311.595097315624	-0.891329279524364	0.178257025926793	-5.00024767545723	5.72567151706723e-07	5.12143695821883e-06	405.161760936155	218.028433695094
Kcnc1	2909.27769957851	-0.6706378218209	0.108297715754152	-6.19253893907903	5.92027173138413e-10	9.09074496946228e-09	3573.69885924321	2244.85653991381
Kcnc3	1960.15523324545	-0.667824998018612	0.115420450584466	-5.78601967534244	7.20737759060540e-09	9.21202996826008e-08	2406.28799766554	1514.02246882536
Kcne4	107.837717289566	-0.906632365690887	0.175308123387709	-5.17165062388917	2.32035122755822e-07	2.23176611594497e-06	141.17977603153	74.4956585476022
Kcnh1	3463.88139422938	0.635411187687451	0.0514391908203618	12.3526668587471	4.71230012162171e-35	1.08621226021841e-32	2713.5257831105	4214.23700534826
Kcnh3	282.890063200205	-1.50687021374452	0.323395292033061	-4.65953045967803	3.16931497404583e-06	2.42770979715489e-05	418.312118658993	147.468007741416
Kcnh5	829.548767382277	-1.17802749205463	0.135880608078369	-8.6695777176328	4.33725918441132e-18	2.06601889986187e-16	1150.56817735365	508.529357410908
Kcnh7	1096.15396033318	-0.884489120397568	0.119060310820508	-7.42891660791144	1.09490744256254e-13	2.88153200172561e-12	1421.90349977818	770.404420888182
Kcnip3	735.015372714405	-0.60450287395375	0.077173709648804	-7.83301563064253	4.76305069449092e-15	1.53074068313014e-13	886.717270551297	583.313474877513
Kcnj14	603.997913047831	0.751603041398808	0.102551999159052	7.32899453508574	2.31885840913986e-13	5.87151345162762e-12	449.733018317167	758.262807778495
Kcnj3	432.531070291811	-1.05650396833169	0.12848473702931	-8.22279745251518	1.98810437176269e-16	7.71841158400288e-15	584.149644783683	280.912495799938
Kcnj4	195.712570073941	-1.39863806243102	0.338981196887488	-4.12600485004259	3.69119485700394e-05	0.000223615695283375	283.63915834371	107.785981804173
Kcnj6	2185.93288760858	-0.705020074712021	0.104431610766738	-6.75102174079052	1.46807596558986e-11	2.86389060446877e-10	2709.54029682876	1662.3254783884
Kcnj8	227.264627658271	-0.620475540569535	0.121489419464528	-5.10723932424996	3.26899609106242e-07	3.06052509851381e-06	275.137879570203	179.391375746339
Kcnmb1	86.091015745729	-1.26193076945045	0.234965096060397	-5.37071586635183	7.84246927011241e-08	8.25146268325468e-07	121.125339781482	51.0566917099758
Kcnmb4	2562.33794199682	0.855794481444528	0.0910611721223924	9.39801741508755	5.56008255500151e-21	3.50634891691825e-19	1824.15688936834	3300.5189946253
Kcnq4	74.9894165934396	-1.02608423219285	0.198645501446313	-5.16540382098795	2.39920373233663e-07	2.29988679007069e-06	100.472495025868	49.5063381610112
Kcnq5	738.199684824922	-0.664264832157902	0.115618512763272	-5.74531548868804	9.17497562367217e-09	1.15140776694069e-07	905.012237101096	571.387132548748
Kcns2	372.665840826213	-0.940085236471647	0.122646290788624	-7.66501155825291	1.78815098136724e-14	5.24262862285651e-13	489.794876072949	255.536805579476
Kctd12	2418.28894626829	-0.620191694538629	0.0505265636278288	-12.274567079346	1.24053576887272e-34	2.76418936766373e-32	2931.60717717638	1904.97071536019
Kctd16	1051.27383911606	-0.912184263785781	0.105588440542032	-8.63905422888282	5.66802688024418e-18	2.66823030648866e-16	1372.25316096974	730.294517262371
Kctd8	406.339248856941	-0.622168729132013	0.103789211572286	-5.99454143361223	2.04060434852256e-09	2.88795198343482e-08	492.976447442722	319.702050271161
Kdelr3	98.5188243940185	-0.797352999430295	0.169288642132533	-4.71002064513023	2.47691700326353e-06	1.93804500910835e-05	125.22383425369	71.8138145343471
Kdr	1099.09121240746	-0.715615879096664	0.0633046072537842	-11.3043253902169	1.2491042178799e-29	1.855521184101e-27	1365.03660455176	833.145820263168
Khk	337.723243388591	0.660810352407719	0.108347895764835	6.09896803018659	1.0675541632943e-09	1.58700750116411e-08	261.130605122721	414.315881654461
Kif11	40.1682265108683	-0.933852799806566	0.260630274602396	-3.58305573376387	0.000339598113645274	0.00162925850981874	52.6601920650111	27.6762609567254
Kif18b	21.1000574774612	-1.06618479563477	0.3633896668673	-2.93399865996772	0.00334625653095177	0.0118687351382573	28.4747549550991	13.7253599998233
Kif20b	33.7616853038461	-0.854194723808033	0.280713556782639	-3.04294075996283	0.00234278448323719	0.0087359985174486	43.2186982262963	24.3046723813959
Kif23	69.7850481565525	-0.603745984836432	0.182095984841444	-3.31553705240743	0.000914672147285457	0.00388537073536593	83.9784980452219	55.5915982678831
Kirrel2	39.8855164754986	0.699254747988933	0.247035667317179	2.83058214055839	0.00464633789429811	0.0157314975742452	30.2922631355441	49.478769815453
Kit	714.626537861381	-1.50750149408509	0.141854784920276	-10.6270753921507	2.22995994603211e-26	2.49830261216357e-24	1057.4168156577	371.836260065062
Kitlg	854.458257957599	-0.657106678584465	0.0835080014175992	-7.86878703153804	3.58096164357193e-15	1.1811283684242e-13	1045.98713750427	662.929378410929
Klf12	1973.07112387831	-0.634648931388233	0.0790606950962175	-8.02736341510608	9.95897460640121e-16	3.52857379428922e-14	2400.55822140037	1545.58402635624
Klhl14	71.1148190907691	-1.10381150807767	0.307836735803277	-3.58570430263094	0.000336169703031663	0.00161563960501195	97.0558976089994	45.1737405725387
Klhl21	1056.31634137688	0.888986422732969	0.0596796933868819	14.8959616291926	3.50110860251269e-50	1.84766399775762e-47	741.107390315229	1371.52529243853
Klhl34	1108.59861992567	-0.754784247689895	0.105414138432033	-7.16018039815933	8.05709627542404e-13	1.88758187742236e-11	1392.10358099027	825.093658861071
Klk6	530.715741581186	-0.679305650866291	0.129743597632447	-5.23575469820644	1.64312062591492e-07	1.62320891783733e-06	653.620749248698	407.810733913675
Klra2	46.6316812256215	-0.647909054051533	0.237830929293842	-2.72424220001695	0.00644492240139517	0.0208832563964419	56.8031848527417	36.4601775985014
Kmo	28.1689320174409	1.23092876243687	0.38338677560832	3.21067089620855	0.00132425500601511	0.00535955800012654	17.1954334490285	39.1424305858533
Kndc1	4411.25125447026	-0.627779790883672	0.0604533068587138	-10.384540126992	2.91571072434033e-25	2.95311428615762e-23	5356.28388164347	3466.21862729705
Knl1	39.3211050047464	-1.33109511386601	0.249550551197542	-5.33396984089339	9.60884893890199e-08	9.94302665741695e-07	56.2050189188448	22.4371910906481
Krt18	41.6246126824897	-0.961948850007042	0.295573888919882	-3.25451227617669	0.00113587250819067	0.00468410184644368	55.2587212223679	27.9905041426116
Krt71	170.210607289952	-1.35792251414534	0.225435323799509	-6.02355696196487	1.70625020901165e-09	2.4616648698935e-08	244.390550002766	96.0306645771391
Krt77	142.133820211532	-0.950225859075284	0.190551616186533	-4.98671109745455	6.14157962562246e-07	5.4642075338169e-06	187.081750341265	97.1858900817998
Ky	24.6976337788575	-1.02598545180116	0.308470480543219	-3.32604095534327	0.000880889843237642	0.00376018836021449	33.0825178452235	16.3127497124916
L3mbtl3	563.212896980832	-0.667395004333139	0.0942290967635894	-7.08268493762135	1.41387883259675e-12	3.19300969694766e-11	690.786344007003	435.639449954661
Lama1	330.802474435284	-1.15806710074845	0.139636470152009	-8.29344296291487	1.10016703618769e-16	4.43027103287309e-15	456.999750903443	204.605197967124
Lama4	1071.10492461236	-0.653478724250854	0.0771182022703402	-8.47372870493097	2.37660558911936e-17	1.04289821628446e-15	1309.49847281849	832.711376406233
Lamb1	771.597684596467	-1.73546103515273	0.0773368395178813	-22.4402890779041	1.59206670357964e-111	1.06424352245287e-107	1187.39812163172	355.797247561217
Lamb3	80.7153448357089	-0.716509003451339	0.184998057352124	-3.87306231052763	0.00010747633530204	0.000585369480756955	100.095922274986	61.3347673964315
Lamc2	49.9145874719121	-1.49117251095823	0.239774416163085	-6.21906429726845	5.00128347814477e-10	7.75082989727321e-09	73.6546040734247	26.1745708703994
Lamc3	852.412754511671	-0.906330504324577	0.107628293551661	-8.42093165668881	3.73502114291933e-17	1.60047252136975e-15	1112.12696624205	592.698542781293
Lamp5	220.761779483657	-1.10514405920908	0.208758899553773	-5.29387758592019	1.19749609183988e-07	1.21531308834803e-06	301.256615836312	140.266943131003
Layn	278.781863131093	0.855428321642705	0.109784093749586	7.79191495257874	6.60011551656071e-15	2.07784484409903e-13	198.104912307158	359.458813955027
Lcat	2458.03036782652	0.789029129473345	0.195829227937132	4.02916938285971	5.5974277520493e-05	0.00032470586097656	1802.03756369103	3114.02317196201
Lepr	151.669234573298	-0.680402292527156	0.231133623512742	-2.94376163098419	0.00324249630028599	0.0115579489523525	187.289328266216	116.049140880381
Lgals3	140.713327562952	-1.28120155892012	0.157719235921324	-8.12330564141986	4.53654970106547e-16	1.68162602042822e-14	199.387568635365	82.0390864905392
Lgals3bp	1551.37802408538	1.07609727784388	0.0697575526301616	15.4262475856787	1.09027708840982e-53	7.80872026106087e-51	996.980618997437	2105.77542917333
Lgr5	163.023942892545	-1.06900133236295	0.156960153239505	-6.81065423484754	9.71558876819902e-12	1.94253221822119e-10	221.082709512355	104.965176272735
Lgr6	249.832513401537	-0.678338129782575	0.110667459217133	-6.12951751654162	8.81459705700391e-10	1.32326392934322e-08	307.193456083764	192.471570719311
Lhx1	63.3990537796673	-0.716001624905848	0.266511121485286	-2.68657315655541	0.00721891379868458	0.0230339056990963	79.0814855191069	47.7166220402277
Lhx6	765.072820257839	-0.962509299065814	0.232976179552862	-4.13136356220238	3.60617708204951e-05	0.00021934569367128	1011.2620643739	518.883576141774
Lhx9	127.311403828643	-0.704145910343318	0.205507311487823	-3.42637887307012	0.000611686512823988	0.00273080172043015	157.352378890436	97.2704287668501
Limd1	464.364232242502	-0.592120364049413	0.118253034139508	-5.00723189352475	5.52183867026951e-07	4.94573259015564e-06	558.783245652318	369.945218832686
Lingo2	540.940963590262	-0.717272823244403	0.122890356973452	-5.83668923184394	5.32482796530474e-09	6.94756668940932e-08	672.6138761147	409.268051065825
Lman2l	98.8249258375	1.75113740042161	0.200915396707836	8.71579495208154	2.887254703177e-18	1.39520495945811e-16	44.8008188586538	152.849032816346
Lmcd1	170.367070624858	-0.708408861781686	0.160447850781102	-4.41519695236158	1.00918066153904e-05	6.91428390382779e-05	211.864155848964	128.869985400753
Lmo3	699.777447499513	-0.906016267009269	0.0930438645398732	-9.73751758366617	2.085874814921e-22	1.54926420512688e-20	912.453790306843	487.101104692184
Lmo7	579.567163723869	-0.585986002487739	0.106271012550035	-5.51407188495396	3.50625278301931e-08	3.92817839724409e-07	695.363763646836	463.770563800903
Lnp1	36.0120840488845	-1.10268888992173	0.283017029378396	-3.89619272148964	9.77166439250156e-05	0.00053805864285345	48.8489285333738	23.1752395643952
LOC100125362	2315.01831432646	-1.01560939068576	0.105436994553509	-9.6323818313158	5.83607498192043e-22	4.08097763707293e-20	3097.4791777811	1532.55745087182
LOC100359505	227.504583245828	1.17882473954929	0.151882558624072	7.76142270862734	8.39818946485822e-15	2.58308729337832e-13	138.976469696807	316.032696794849
LOC100359539	20.3022532112467	-0.986108488651981	0.393443020919605	-2.50635654013413	0.012198254705188	0.0358265670559227	26.9570429166914	13.6474635058021
LOC100359574	159.563741267859	-1.58504024504667	0.177474322378033	-8.93109619356887	4.21808125343078e-19	2.2678123714826e-17	240.008764853035	79.1187176826824
LOC100359600	36.2361483345171	-0.86785747218984	0.30542421840819	-2.84148217424584	0.00449043622660987	0.0153044201373954	47.098189721217	25.3741069478173
LOC100359701	57.021422514492	-0.796135709890884	0.205395668453652	-3.87610759216441	0.000106140764915225	0.00057903887366973	72.5661447903526	41.4767002386314
LOC100359752	91.5638908731209	0.966607298970365	0.226615919026439	4.26539893191524	1.99545329990149e-05	0.000128588754743652	61.9960183402029	121.131763406039
LOC100359922	520.675218927401	0.806266551467301	0.106706703043927	7.55591287583301	4.15932203226899e-14	1.15049715910514e-12	378.101955384732	663.24848247007
LOC100359951	24.4223614010538	0.920220517346845	0.317294071469283	2.90021339852211	0.00372908686349152	0.0130511532217206	16.8542859050611	31.9904368970466
LOC100360057	101.786449220061	1.05969131341636	0.168277786722426	6.29727389488616	3.02925752889729e-10	4.86378947033677e-09	65.7768302078821	137.79606823224
LOC100360117	303.714452500331	0.773422204318874	0.0931943053924908	8.29902858400609	1.04966114756237e-16	4.24393238976123e-15	224.445320715676	382.983584284986
LOC100360413	8382.27557495751	0.835860660342305	0.17358944353413	4.81515836058292	1.47083200855907e-06	1.20885512703458e-05	6019.9536188977	10744.5975310173
LOC100360453	258.502885037136	-1.44199858566838	0.1327926036764	-10.8590278806669	1.806621211044e-27	2.22269826786972e-25	378.051676653192	138.954093421079
LOC100360491	31.1254671721974	1.40074093510816	0.283367697233732	4.94319200382525	7.685372539197e-07	6.73023846729505e-06	17.0158550844005	45.2350792599944
LOC100360508	153.42865471415	0.723521912837881	0.133839033297077	5.40591107851108	6.44797820123272e-08	6.87441546238815e-07	115.874200213829	190.983109214472
LOC100360645	621.723698064827	1.17541554480425	0.107289132268532	10.955588137877	6.24712318349092e-28	8.03075694370044e-26	381.165268336292	862.282127793362
LOC100360791	759.047344751996	-0.843766744453729	0.273561189349681	-3.08438030430983	0.00203976669645094	0.00777375167818838	974.502233547856	543.592455956136
LOC100360846	152.450915777274	1.16038441136917	0.14725675718356	7.88000790974034	3.27360355696311e-15	1.08690141939302e-13	94.0479378444719	210.853893710075
LOC100361259	34.3731919623341	0.660250896903223	0.277016369741575	2.38343639229394	0.0171518483008984	0.047666735840662	26.6282633876185	42.1181205370498
LOC100361476	20.5096004876731	0.949001151779951	0.386220467263112	2.45714878474694	0.0140044672508897	0.0402761488956464	13.9192152056368	27.0999857697094
LOC100361898	54.2423337079984	-4.27822230143041	0.378239807180723	-11.3108726797396	1.1593068101987e-29	1.7349805053526e-27	103.337166413796	5.14750100220045
LOC100361933	340.172997678097	0.597709787980944	0.161227117718685	3.7072534474247	0.000209519232771435	0.00105996435267365	270.678470439992	409.667524916202
LOC100362023	79.6687887118545	2.80008721225047	0.261320903427621	10.7151290827602	8.64365981689683e-27	1.01368394133362e-24	20.2404701592602	139.097107264449
LOC100362054	22.4886987538827	0.845773744562979	0.349190690559597	2.42209705879495	0.015431228429867	0.0436409328631438	16.1793430701069	28.7980544376585
LOC100362069	272.709635006867	-0.839245534374879	0.204137444309454	-4.11117880511259	3.93644199101024e-05	0.000236918990659422	349.739609899416	195.679660114317
LOC100362366	32.371781891457	0.925117516304142	0.288831104257808	3.20297053422055	0.00136017897212198	0.00548833583640528	22.1428990128305	42.6006647700835
LOC100362384	56.9099421718252	0.595320636641872	0.213440522731466	2.78916406792564	0.00528442869122134	0.0175747100566499	45.6075790812445	68.212305262406
LOC100362486	309.085934576854	-0.856602473362148	0.135706518220788	-6.31216897016323	2.75151563895377e-10	4.43917092707795e-09	398.788087036964	219.383782116744
LOC100362709	90.2460603934165	0.703822107945569	0.170471937993841	4.12866842618401	3.64870120822843e-05	0.000221328052116796	69.1054710816154	111.386649705218
LOC100362980	79.7216834611763	0.825881435332408	0.213415968296995	3.86982024786022	0.000108915626856357	0.000592243487249833	57.7800078332088	101.663359089144
LOC100363502	410.592998631559	-1.09908155510813	0.112574132700748	-9.76318030386051	1.61993908871459e-22	1.21671380093942e-20	559.816475103784	261.369522159334
LOC100363537	160.595471579662	0.720226389393356	0.156183388770538	4.61141479297456	3.999375890756e-06	3.00162739944688e-05	120.957421799047	200.233521360277
LOC100363869	105.148676523084	0.832143371170968	0.178905798836699	4.65129345488981	3.29859543781346e-06	2.5190416188085e-05	75.5746928902405	134.722660155927
LOC100364457	111.955828109061	0.985244157641112	0.196112809997621	5.02386436486767	5.0642008506235e-07	4.57054382801097e-06	75.4592563228397	148.452399895283
LOC100909694	43.2295151100132	-0.731901705612806	0.284400243077423	-2.57349184266892	0.0100678020154307	0.030383702275011	54.1644917896326	32.2945384303937
LOC100910069	765.690567054095	1.18901683573142	0.0882897563351698	13.4672116572348	2.43904087667214e-41	8.73437959656841e-39	466.837725882881	1064.54340822531
LOC100910676	57.4646836830289	-1.58328054013437	0.237830299304745	-6.65718600515922	2.79119862142921e-11	5.21665397522287e-10	86.3471658625344	28.5822015035234
LOC100910678	91.4405814413875	-0.848862515047907	0.187422859575251	-4.52913010169438	5.92270231805849e-06	4.28631801827301e-05	117.275605458097	65.6055574246778
LOC100911177	933.730680653945	0.771737586780548	0.09172720531101	8.41339910186839	3.98296891144996e-17	1.69584837686237e-15	689.273223419796	1178.18813788809
LOC100911237	31.3692472285161	-1.4819064827224	0.368220208426875	-4.0245115526208	5.70936915159915e-05	0.000330244271607065	45.9144104990366	16.8240839579956
LOC100911266	1119.9947864762	1.00416514776266	0.0781152295392868	12.8549215522388	8.07076959053321e-38	2.31216019097933e-35	744.981990491415	1495.00758246098
LOC100911639	123.375826541545	-0.801791842621441	0.184724206187435	-4.34048065042371	1.42171388226669e-05	9.47525762544902e-05	156.271029054681	90.4806240284089
LOC100911990	199.479515170753	0.671447852839175	0.140147177500985	4.79101944692719	1.65936040830074e-06	1.34833118428133e-05	153.566858289251	245.392172052255
LOC100912227	119.81244441558	-1.07845942421718	0.208417638878804	-5.17451128425989	2.28508300666865e-07	2.2010112687672e-06	162.789264118323	76.8356247128378
LOC100912622	273.168898873965	1.0914891773556	0.141844541834946	7.69496776707617	1.41529847991603e-14	4.20479936536831e-13	173.650194949484	372.687602798447
LOC102546327	44.9496140918419	0.885680825275926	0.227857148366248	3.88700039312491	0.000101490589802122	0.000556394829932138	31.6531960428055	58.2460321408783
LOC102546477	29.2152441029268	-0.967811047197705	0.309102679653436	-3.13103415435547	0.00174191900802475	0.00680281281147582	38.5785656882314	19.8519225176222
LOC102546759	85.4441511318268	1.05514926152448	0.19114750409047	5.52007867717213	3.38847911854252e-08	3.80900001363519e-07	55.3465174180557	115.541784845598
LOC102547107	33.6639395456664	-0.737318508234403	0.302596760628007	-2.43663714940034	0.0148245465634755	0.0422242923201877	41.9322322106832	25.3956468806497
LOC102547162	69.5710730923827	0.949874136957746	0.218753258413307	4.34221708900481	1.41052055777045e-05	9.40691029781464e-05	47.564602172686	91.5775440120793
LOC102547184	57.4503636139603	0.948596477567899	0.224532270127812	4.22476678754427	2.39188344483129e-05	0.00015131492303674	38.9579175194369	75.9428097084837
LOC102547579	38.3222070769862	-0.693794486164487	0.256784637406907	-2.70185355779319	0.0068954125251781	0.0221072106762464	47.397806119056	29.2466080349163
LOC102547851	55.4048746593911	-1.0387113114078	0.256237907810702	-4.05369884683555	5.04141088113764e-05	0.000295615362018521	74.3795859421753	36.4301633766068
LOC102548022	119.587577935361	-0.961696745866869	0.216606349107332	-4.43983636597067	9.00273032130614e-06	6.24276465641333e-05	158.170761286144	81.0043945845791
LOC102548116	56.1089822151968	-0.757887413280376	0.207800931450477	-3.64718005829053	0.000265134135181734	0.00130542596291051	70.4119795210634	41.8059849093302
LOC102548155	280.988960693759	1.08906504131697	0.173848853549074	6.26443614141837	3.74176856237756e-10	5.91311479510793e-09	180.081121141574	381.896800245944
LOC102548492	45.9295710527105	0.748124253353977	0.244461963280494	3.06028898448952	0.00221123518618052	0.00832284354798502	34.3566794589378	57.5024626464832
LOC102548586	23.7152807272802	1.29408979886827	0.39789146539194	3.2523688277494	0.00114447407174461	0.00471182160434537	14.1018168844214	33.3287445701391
LOC102549144	111.59467506305	0.92993536678342	0.162001385549932	5.74029267482281	9.45130652014725e-09	1.18164900844784e-07	76.9042037140012	146.285146412099
LOC102549242	33.7927543399621	1.59458474951919	0.351187829874835	4.5405467213585	5.6108543134645e-06	4.08569616565785e-05	16.7564117227111	50.8290969572131
LOC102549305	23.9453250579672	0.903506932221076	0.324777557470582	2.78192538689473	0.00540374618808689	0.017885249390311	16.6706718799892	31.2199782359453
LOC102549583	111.030590243549	-1.20965526313404	0.240879261038307	-5.0218323400688	5.11808511071486e-07	4.61197514309728e-06	154.608169480854	67.4530110062437
LOC102549611	36.0951138660074	0.675558858915572	0.278139621326416	2.42884798538917	0.0151468816668971	0.0429275812532441	27.9570286618145	44.2331990702004
LOC102549694	59.3677729818874	-1.63895481491824	0.281704194086896	-5.81799933874141	5.95561374658693e-09	7.72035410950577e-08	89.9069186921735	28.8286272716013
LOC102549789	538.610794441555	-0.61903719104177	0.0940274849879757	-6.58357703729855	4.59262448097236e-11	8.34999921499726e-10	651.887941165761	425.333647717349
LOC102549893	53.5153809475353	-0.975838326607253	0.275494296404743	-3.54213622329806	0.000396900448343	0.00187192887842675	70.6651968024542	36.3655650926163
LOC102550225	282.101924390335	-0.794163805252327	0.163392773995284	-4.86045854925782	1.17114164481621e-06	9.85154133605041e-06	356.984744297157	207.219104483513
LOC102550366	40.7112480302757	-0.92926742230463	0.27537726360029	-3.37452486147681	0.000739432365367298	0.0032222611581528	53.3910590457756	28.0314370147757
LOC102550417	69.3350411097566	-0.747600752197847	0.188346436727941	-3.96928535089691	7.20885121758529e-05	0.000408033593896289	87.1926593386047	51.4774228809084
LOC102550499	30.2538889274305	-1.23009474570327	0.301284508480262	-4.08283436778116	4.44897328460811e-05	0.000264904127819273	42.3260280987129	18.181749756148
LOC102550503	89.8398429950269	0.749091423003777	0.246352263715136	3.04073285833481	0.00236003121376288	0.00879096639670246	66.9529124911282	112.726773498926
LOC102550746	24.8905795988041	2.63115582483015	0.368585405729179	7.13852416273752	9.43382893134735e-13	2.18712144958659e-11	7.05951986467825	42.72163933293
LOC102550768	94.0474370246701	-1.74005586277765	0.206679673485371	-8.41909527644387	3.79402766826221e-17	1.62229063665949e-15	144.822549844003	43.272324205337
LOC102550895	51.3395021457635	1.55713499154335	0.31068644838462	5.01191796307661	5.38901797716726e-07	4.83757235962901e-06	26.0063412331895	76.6726630583375
LOC102550957	44.2567601233542	-0.963842844133263	0.266809584253562	-3.61247459243172	0.000303288831410974	0.00147511040980693	58.6443111440524	29.869209102656
LOC102550986	24.1226423930558	-1.40107605884398	0.370766591535678	-3.77886274230067	0.000157546229140457	0.000824916991953715	34.9861153826466	13.2591694034649
LOC102551114	725.069723647944	-0.874435145503663	0.11118578831204	-7.86463053218263	3.70188398822231e-15	1.21501770048789e-13	938.41387645688	511.725570839007
LOC102551138	85.0774636236174	0.944704434822285	0.216046025121852	4.37269991100028	1.22719356209872e-05	8.27509740898712e-05	58.374391763105	111.78053548413
LOC102551257	259.410578724258	-0.739377768202715	0.122663892926767	-6.02767245161655	1.66337726619804e-09	2.40673648602709e-08	325.47641552766	193.344741920856
LOC102551372	55.8988358865766	-1.24261850038953	0.252326918041278	-4.92463709395544	8.45170583445454e-07	7.32456822835572e-06	78.422873323885	33.3747984492682
LOC102551693	162.122140723031	-1.86351031277068	0.17550483388126	-10.6179999237597	2.45770497062498e-26	2.7381564156063e-24	254.898227119475	69.3460543265869
LOC102551809	21.6913189495357	-2.34988134989324	0.45397101587437	-5.17628057237808	2.2635298254369e-07	2.18234745765921e-06	36.2546041655754	7.12803373349607
LOC102551899	121.603777807198	-0.764786598967521	0.173683772292914	-4.40332789224386	1.06602859262369e-05	7.27147530492366e-05	152.743354851206	90.4642007631899
LOC102552371	35.8867918161592	-0.71352136319035	0.287455235977041	-2.48219991806772	0.0130573995089177	0.0380213575942843	44.2931831078849	27.4804005244334
LOC102552397	30.8229986897811	0.702259340704309	0.277186186696663	2.53352935466738	0.0112920281917433	0.0334639180371243	23.6869120924017	37.9590852871606
LOC102552504	46.7239531923988	0.599927771184952	0.245009500836975	2.448589826662	0.0143416664283089	0.0410399227387711	36.7238467545105	56.7240596302872
LOC102552566	40.3264008059461	1.65286572953843	0.264806548411121	6.24178570906147	4.3260336087129e-10	6.78828466268611e-09	19.4411181333132	61.211683478579
LOC102552690	25.6626695948649	0.939794465212475	0.355061768373548	2.64684781331836	0.00812459072986959	0.0254419960176147	17.2494756062385	34.0758635834912
LOC102552709	64.4692158191811	-0.659660049311872	0.200042735062698	-3.29759563177897	0.000975164605743957	0.00410494353559809	78.6867332284528	50.2516984099094
LOC102552770	20.0387598264729	1.01875763785913	0.355451657989964	2.86609336307524	0.00415571665813808	0.0143292197149761	13.4815653140032	26.5959543389427
LOC102553020	44.8876797645026	-1.20336055745121	0.259455044366467	-4.63803107158529	3.51743916681078e-06	2.6688885755287e-05	62.8229913411121	26.9523681878932
LOC102553129	42.5903280886008	-0.812673509595248	0.243374409931722	-3.33919046716227	0.000840229321866875	0.00360735577407799	54.3747378500121	30.8059183271895
LOC102553301	46.3571478475745	-0.825667863248195	0.243456676128007	-3.39143652324436	0.000695272664217716	0.00305232005433933	59.1689023915038	33.5453933036451
LOC102553320	35.1350049624407	-0.795835605469171	0.278386145243258	-2.85874717211145	0.0042531761818095	0.0146179776830076	44.7273737030074	25.5426362218739
LOC102553329	244.19525299966	-0.717536907397374	0.127474517095888	-5.62886546852052	1.81398807878411e-08	2.14617799008476e-07	303.753063360649	184.637442638671
LOC102553820	935.673871255067	0.646075850691608	0.104881807368161	6.16003734969709	7.27277891341604e-10	1.10742830926078e-08	729.388364879381	1141.95937763075
LOC102554065	158.566907320433	-0.701623940296796	0.156886685975358	-4.47217006296507	7.74298100163588e-06	5.42929164359462e-05	196.83190652923	120.301908111636
LOC102554070	144.572715208708	-0.831338728924842	0.164080565965124	-5.06664956958732	4.04878643011974e-07	3.72109821583965e-06	184.953314602831	104.192115814584
LOC102554398	314.181978276455	0.989987831492619	0.1056753981041	9.36819590229872	7.37828479039343e-21	4.59515910517235e-19	210.799250220019	417.564706332891
LOC102554501	21.1709859773591	1.70371392817336	0.403603869670653	4.2212527089089	2.42948383677096e-05	0.000153403239491829	9.74401399405188	32.5979579606663
LOC102554603	67.504093661812	0.955053628540623	0.200052068436128	4.77402526255583	1.80579715058508e-06	1.45435566497322e-05	46.2250841083691	88.7831032152549
LOC102554609	195.465803694686	0.645992198116502	0.120161067644467	5.37605241680995	7.61366352659132e-08	8.02757141757425e-07	152.548072131965	238.383535257406
LOC102554737	38.8095243144282	3.82096488216133	0.420089050857974	9.09560692990579	9.40596380442181e-20	5.38934851811071e-18	5.63278396589349	71.986264662963
LOC102554883	56.0008381051759	0.610709407143418	0.214718396421767	2.84423420312722	0.0044518311712657	0.0151935027754531	44.1950427132382	67.8066334971136
LOC102555037	72.6562820538224	1.55098518743168	0.199395138328308	7.77845036962714	7.34182935155665e-15	2.28978298314334e-13	37.036222608245	108.2763414994
LOC102555129	42.2757543909895	-0.653584099236727	0.25623486381965	-2.55072276072763	0.0107499801144025	0.0320994790372583	52.1209416384768	32.4305671435022
LOC102555173	46.5871442579573	-0.749983866998983	0.245512690105014	-3.05476619835085	0.00225236032227201	0.00844908976858265	58.285066518529	34.8892219973855
LOC102555254	6305.09415351718	0.627190391485033	0.0915466264765771	6.85104864727598	7.33105783927581e-12	1.49255871988667e-10	4955.41658246467	7654.77172456969
LOC102555329	69.5648309704083	0.623258958873015	0.19421963306194	3.20904199563721	0.00133178038403269	0.00538349603333835	54.4177087788106	84.711953162006
LOC102555453	691.856001230651	0.806764851849991	0.121008374514333	6.6670166844893	2.61055426189385e-11	4.9064718995332e-10	503.004144960585	880.707857500716
LOC102555634	147.266420120823	0.654661177329607	0.168292465772193	3.89002071082481	0.00010023566687057	0.000550719469430799	114.459123878816	180.073716362829
LOC102555754	73.3305496323246	0.852981301892446	0.190386256432043	4.48026720981781	7.45496491702873e-06	5.25674635886407e-05	52.1852346856499	94.4758645789994
LOC102556298	37.718136584673	-2.80643240357638	0.335850018293518	-8.35620738636878	6.47668082399004e-17	2.68947915061226e-15	65.6423070677409	9.7939661016051
LOC102556358	98.9457028116853	0.63052246365346	0.256646901424871	2.45677021679545	0.0140192325425481	0.0403128318623829	77.6198491357725	120.271556487598
LOC102556485	83.3551307976161	0.593072636075171	0.206831208407545	2.86742334796288	0.00413829036259834	0.0142740410958973	65.9680227840812	100.742238811151
LOC102556495	22.6287552048863	0.939436393049212	0.350308902300232	2.6817371379391	0.00732409844347461	0.0233027875908996	15.2593598472857	29.9981505624869
LOC103689966	170.461940585167	-0.919629225342211	0.139489058625003	-6.59284129097541	4.31487776185644e-11	7.87341788485405e-10	223.507218140623	117.416663029712
LOC103690224	32.8795602513841	-0.912682076505959	0.281036702619921	-3.24755474284185	0.0011640126978828	0.00477755027493688	42.8042105148929	22.9549099878753
LOC103690230	270.641910882153	0.803364076498973	0.329887297796334	2.43526829273358	0.014880751653549	0.0423168737464935	197.015302601028	344.268519163278
LOC103691054	73.7245101055338	-0.807419770794704	0.217329863618886	-3.71518095741602	0.000203058325197793	0.00102935582748143	94.157393116937	53.2916270941306
LOC103691261	46.2865846265644	0.736557255459902	0.240478085839442	3.06288721855377	0.00219212660638525	0.00825401933241643	34.3484201400932	58.2247491130357
LOC103691283	74.6278622409147	1.53760303780614	0.195833167425128	7.8515966320874	4.10773825426684e-15	1.33728219076408e-13	38.3044445944513	110.951279887378
LOC103691294	52.7117126031816	0.941358436242822	0.249580032925536	3.77176982152127	0.000162093750855508	0.000844624540487119	35.9172659839052	69.506159222458
LOC103691475	28.4653002717688	0.835958088029731	0.288768923539021	2.89490322498906	0.00379275441554765	0.0132397528448051	20.3982290996636	36.532371443874
LOC103691652	47.3960808839149	0.668700055043588	0.239559536815962	2.79137313392498	0.00524849283150372	0.0174694232768424	36.3349054043083	58.4572563635214
LOC103691939	4348.12239547506	0.704975831749222	0.103708299800928	6.79767996488664	1.06317300991326e-11	2.10888937099907e-10	3306.04946329116	5390.19532765896
LOC103692025	2663.99792108924	-0.723420155616022	0.0699997030600667	-10.334617491095	4.91368511222795e-25	4.85413996259209e-23	3318.92028196951	2009.07556020897
LOC103692336	83.1931562790668	-0.739712860802758	0.213566738504612	-3.46361454027067	0.000532969634508682	0.00242500767065273	104.497442487462	61.8888700706715
LOC103692411	23.220840546976	-1.30924428867441	0.393456343752826	-3.3275465231713	0.00087614358434192	0.00374630776980658	33.1603801281742	13.2813009657779
LOC103692950	720.905978898799	1.04525297329194	0.0929276702200504	11.2480273186319	2.36829599777547e-29	3.36835517300633e-27	469.551096431381	972.260861366217
LOC103693236	53.6295681772211	0.658952045310429	0.234469948398736	2.81039020058052	0.00494814692546364	0.0166019973972307	41.5456008698901	65.7135354845521
LOC103693415	96.2883354510128	-1.72523696395566	0.181918107848722	-9.48359118483314	2.45679163694967e-21	1.58930643507706e-19	148.117568499558	44.4591024024677
LOC103693505	32.0234662409584	-0.722453787945773	0.262940845554582	-2.747590570883	0.0060034925132878	0.0196273294524737	39.8583687645527	24.1885637173642
LOC103693867	56.4338413255378	-0.597943436923669	0.22276702427905	-2.68416494253949	0.00727112240543931	0.0231746803430833	67.4631469935968	45.4045356574788
LOC103694084	74.8957528564654	-0.628779514579894	0.180715409774919	-3.47939069149132	0.000502555340213349	0.00230465236511285	90.8380327465201	58.9534729664108
LOC103694321	265.289666487486	-0.773129557422243	0.123001299159414	-6.28553976832588	3.2671651254124e-10	5.21238897573749e-09	334.486783493519	196.092549481453
LOC108348123	44.0872082837752	-1.22967821191236	0.265700825083314	-4.62805567700732	3.69114792966316e-06	2.79013496349284e-05	61.5772513189487	26.5971652486016
LOC108348488	35.2500782936026	0.861054516394721	0.303949927847526	2.8328827793855	0.00461302988301611	0.0156398480598487	24.7509338027987	45.7492227844065
LOC108348793	25.2103412928774	1.84064226368208	0.362519959186103	5.07735427261583	3.82726844469075e-07	3.5320773764302e-06	11.1861409296748	39.23454165608
LOC108348833	886.03747812286	-0.609474043437597	0.0965580918272148	-6.3119934528969	2.7546388359623e-10	4.44063723604405e-09	1070.27144947118	701.803506774542
LOC108348999	102.330296279714	-0.705524291167077	0.173576178766311	-4.06463776413087	4.81071174191055e-05	0.00028333043545455	126.733019625	77.9275729344277
LOC108349237	41.5914392021571	-0.873638895925879	0.275918964635578	-3.16628796095892	0.00154397865278283	0.00612400077193568	54.0559195919729	29.1269588123413
LOC108349524	43.169493813506	-1.09052037031002	0.240270634165358	-4.53871682695734	5.65975795582082e-06	4.11234732050836e-05	58.7649106805351	27.5740769464769
LOC108349526	63.6594928153175	0.631255969103343	0.191612525380895	3.29444000515367	0.000986179940589129	0.00414174922064385	50.112507970768	77.2064776598671
LOC108350383	76.4813645528424	-0.830900300122066	0.222390186076367	-3.73622737037839	0.000186801773246205	0.000956864051259106	97.7204959527819	55.2422331529029
LOC108350387	192.722354543978	-1.29869540770356	0.189400356812565	-6.85687941437607	7.03809903661862e-12	1.43729163014613e-10	274.027150027465	111.417559060491
LOC108350393	63.9249219713847	-0.777920695463303	0.208597757160655	-3.72928600025251	0.000192023106777963	0.000979356913358409	80.6839487527949	47.1658951899745
LOC108350688	82.9258567553438	-0.999770600932536	0.183319572574047	-5.45370353473144	4.93314217669613e-08	5.36783685357918e-07	110.534986568992	55.316726941696
LOC108351200	133.671677428815	0.664593042954217	0.198188968123109	3.35333015378227	0.000798454018422499	0.00345200902194163	104.012149455114	163.331205402517
LOC108351405	32.1686512929279	0.668109956292503	0.271026726878528	2.46510727553428	0.0136972236060164	0.0395285828457409	24.7901367116188	39.547165874237
LOC108351468	121.70287784373	-1.80432246680184	0.189761495583164	-9.50836976309078	1.93673761938505e-21	1.28607073573337e-19	188.618349811464	54.7874058759956
LOC108351469	33.5228271384274	2.43135136335596	0.317906296893391	7.64801259715628	2.04109223365731e-14	5.93218313822662e-13	10.1585336580596	56.8871206187952
LOC108351754	28.9796922762925	-2.33385500132615	0.393997498109104	-5.92352746534414	3.15108072261838e-09	4.29565179041797e-08	48.6952971013453	9.26408745123967
LOC108351773	124.801265246509	-0.819081233017287	0.155270384437004	-5.27519292225106	1.32616501033627e-07	1.33441611225708e-06	159.823552847449	89.7789776455692
LOC108352348	135.019545094057	0.632299201438551	0.172606023989441	3.66325106635462	0.000249034229010326	0.00123525412529633	104.989317738856	165.049772449258
LOC108352424	101.850657606057	0.762594804972457	0.194547165508346	3.9198453649007	8.86058026484476e-05	0.000491535481690724	75.3929617304077	128.308353481706
LOC108352526	37.403234795136	1.02118042529348	0.279636253410682	3.65181700454891	0.000260391413275251	0.00128396592127413	24.5305561169017	50.2759134733703
LOC108352579	39.0551525422277	1.14149719520598	0.269205734518729	4.24024100841197	2.23279923156536e-05	0.000142283304066767	24.1084995691943	54.0018055152611
LOC108352810	20.8115307589441	-1.21278344910114	0.356614790250604	-3.40082206979941	0.000671835419905573	0.0029597951473608	29.1307815389007	12.4922799789876
LOC108352909	25.5254186810861	1.54638065479678	0.335155422302773	4.61392104048911	3.95142590628466e-06	2.97119966721532e-05	13.148368365413	37.9024689967592
LOC108352949	342.454185357369	-2.52285543173994	0.118656945930432	-21.2617593682133	2.5661382039587e-100	8.57688925703131e-97	583.640641953168	101.26772876157
LOC108353238	73.5255322186884	0.607689668349335	0.214274332058732	2.83603576084311	0.00456773311595072	0.015528279353666	58.4455822685794	88.6054821687973
LOC108353253	24.2227303962482	1.38377568700087	0.368260762900199	3.75759740490161	0.000171552596939638	0.000888052601710764	13.1131685800065	35.3322922124899
LOC108353263	47.5252524932627	0.817292388367599	0.222132759155939	3.67929697300457	0.000233877795392185	0.00116816570580196	34.4523817415452	60.5981232449803
LOC120093053	145.743561877447	1.1983577930491	0.147685212791972	8.1142706869177	4.88710945638057e-16	1.79498338897905e-14	88.2078886211849	203.27923513371
LOC120093072	85.7850457853145	0.75055460592935	0.187697137334249	3.99875361227685	6.36769252756166e-05	0.000364642221438382	64.0324367733652	107.537654797264
LOC120093114	58.661403751987	-1.02253852476634	0.372832592435584	-2.74262107313756	0.00609509756704339	0.0199041013856844	78.2539133902761	39.0688941136979
LOC120093321	55.4433676984174	2.17356892296857	0.715949330407617	3.03592563140059	0.0023979850258526	0.00892027299359079	20.1867498657968	90.699985531038
LOC120093334	31.9027901617823	5.39667686698641	0.647030477816221	8.34068417487939	7.38619247679032e-17	3.04779226192496e-15	1.51326266628615	62.2923176572784
LOC120093343	58.4404474327542	2.1124451838207	0.658048680334767	3.21016551958746	0.00132658559296864	0.00536589992249939	21.9328780817459	94.9480167837626
LOC120093359	42.3192534454122	4.66703000465369	0.488919790141825	9.54559438737361	1.35329317003155e-21	9.10702725899756e-20	3.22253961735599	81.4159672734685
LOC120093360	27.376099410673	1.28986046145699	0.33509060026852	3.84928870109571	0.000118461321071204	0.000638608422785463	16.1056214358104	38.6465773855356
LOC120093364	53.0892472342327	3.26276865327088	0.312805157845091	10.4306740839826	1.79609540937401e-25	1.8662641108594e-23	10.4917303144368	95.6867641540286
LOC120093370	37.6961573985997	1.25322100826719	0.363867435150335	3.44416918691668	0.000572817137645512	0.00257446770021136	22.2453187173279	53.1469960798715
LOC120093373	23.0011227698368	3.33282458200483	0.449480517754682	7.41483657323679	1.21774874706036e-13	3.17349426370792e-12	4.16725032399463	41.8349952156789
LOC120093381	46.084659967873	4.03721071821941	0.702770711165334	5.74470542678836	9.20811451471947e-09	1.15484383038264e-07	4.96370801505412	87.2056119206919
LOC120093392	72.7222832333375	0.698941898301049	0.203518297524327	3.43429513121543	0.000594096967597246	0.00266116162345213	55.0269222422734	90.4176442244016
LOC120093398	22.0166232249919	1.32075734253638	0.426945917440441	3.09350034415221	0.00197810323631133	0.00757618072975314	12.4929167173753	31.5403297326084
LOC120093542	39.2378463455863	0.666813769648493	0.238641386786407	2.79420840880931	0.0052026937081123	0.0173486564054679	30.4150020347393	48.0606906564334
LOC120093659	24.0999193205952	1.03175862705395	0.335487668088292	3.07539956068495	0.00210220719828567	0.0079693125055616	16.0605750495081	32.1392635916823
LOC120093688	93.4003307424031	-1.57065031263168	0.172852687150198	-9.08664099197306	1.02146001133913e-19	5.81942018960082e-18	139.840525056149	46.9601364286574
LOC120093717	76.3295040568358	1.25784258229835	0.204314093298621	6.1564161433539	7.44095450727709e-10	1.13217679581893e-08	45.2588621165472	107.400145997124
LOC120093744	28.5047882996222	0.697166451574174	0.294788162734859	2.36497437721482	0.0180313183896636	0.0496498776584256	21.5848518918022	35.4247247074421
LOC120094192	33.5135141435369	-2.1797756639235	0.871034821191854	-2.50251265608517	0.012331521643334	0.0361544349466989	54.9232795977462	12.1037486893277
LOC120094246	42.8273423759281	0.755905266169067	0.240671328419517	3.14081976915605	0.00168475676187368	0.00660013910971182	31.6471497067053	54.007535045151
LOC120094260	35.1659168018135	0.862279904089212	0.252066885530556	3.42083769660685	0.0006242857671863	0.00277777385736722	25.1109975979187	45.2208360057083
LOC120094341	65.6359080153119	-0.81863116478171	0.312930833967827	-2.61601311191302	0.00889631412471827	0.0273839882512817	83.8503610406137	47.42145499001
LOC120094360	43.6025383582388	0.729445402308076	0.305274507892889	2.38947368171342	0.0168725326871131	0.0470404240938922	32.9402466761101	54.2648300403675
LOC120094645	38.9942014354235	0.61285056233091	0.25274467363037	2.42478131597416	0.0153176105740141	0.0433624170597514	31.1935013054394	46.7949015654075
LOC120094765	26.3770004937447	0.892987911605834	0.323536656635585	2.76008264686882	0.00577867405570401	0.0189789599595624	18.4395354242114	34.314465563278
LOC120094772	51.7848247893127	0.78883378743862	0.284082071841902	2.77678130944364	0.00549001040423748	0.0181348490605466	38.1504856266306	65.4191639519949
LOC120095021	26.3606360842202	-1.20977782134125	0.303473006019706	-3.98644293674903	6.70712491740668e-05	0.000382115576970664	36.9380825058113	15.783189662629
LOC120095024	114.039570442092	0.978397322552924	0.188962587517059	5.17773034021666	2.24601553326906e-07	2.16650291025386e-06	75.9973979937438	152.08174289044
LOC120095051	42.5604295910551	0.599486677215518	0.241995957042502	2.4772590606141	0.0132395765346833	0.038429073357438	33.839197399486	51.2816617826241
LOC120095062	38.2370017327888	-0.944476409964052	0.311738593339639	-3.02970639549607	0.00244791580887818	0.00908242435360647	50.3869374958024	26.0870659697751
LOC120095126	47.8714801604701	0.640726617248003	0.262873129082743	2.43739867777177	0.0147933593545611	0.0421644855879863	37.2799339648117	58.4630263561285
LOC120095157	58.0749301063359	0.82574483611408	0.25545732199077	3.23241796194793	0.00122747375315661	0.00500300447217294	41.7075432623312	74.4423169503407
LOC120095210	40.1368694564181	-1.19082595355588	0.2714125171324	-4.38751302311888	1.14654130570979e-05	7.75995252943104e-05	55.5522590392896	24.7214798735466
LOC120095244	38.4936249767261	0.669599117611763	0.254822947076903	2.6277033732354	0.00859634391096084	0.0266117753612857	29.6897123191602	47.297537634292
LOC120095280	46.8795095282104	0.902687706399545	0.233255409315419	3.86995400899315	0.000108855886584557	0.000592079183500597	32.3763783482764	61.3826407081444
LOC120095301	42.3777612899178	-0.746785230461145	0.28502769045928	-2.62004449202044	0.0087918295696274	0.0271039738953586	52.9280967604202	31.8274258194153
LOC120095591	39.0497120579868	-1.17065485408276	0.279343473906066	-4.19073636377992	2.78050588730102e-05	0.000173545798518315	54.1336537722934	23.9657703436803
LOC120095606	46.5634428655667	0.78987951430829	0.236697268150991	3.33708758228853	0.000846612651660727	0.00363165136179769	34.0811736824075	59.0457120487259
LOC120095667	48.557127742519	-0.917873108843218	0.221268026339486	-4.14824104516098	3.35039535637869e-05	0.000205094104019592	63.5069935599697	33.6072619250682
LOC120095877	30.4345238528709	-1.44400142851045	0.305957934419138	-4.71960771748538	2.3629989129036e-06	1.8543696784635e-05	44.4259808892042	16.4430668165376
LOC120095967	57.0034895385338	1.29149262589744	0.271590183120506	4.75529936707764	1.98152563943865e-06	1.58262368997613e-05	32.4086840910083	81.5982949860593
LOC120095980	70.489715879289	-0.891828303599118	0.193229722458402	-4.61537848449328	3.92379571655464e-06	2.95263787241226e-05	91.3228367267771	49.6565950318009
LOC120095990	182.942162935307	1.10590403626115	0.162801423137316	6.7929629541897	1.09853597029053e-11	2.17473251216252e-10	115.764320378907	250.120005491707
LOC120096005	29.6782843108344	1.38172911060644	0.29438895285651	4.69354945964944	2.68505035023925e-06	2.08301739743512e-05	16.3148554421156	43.0417131795532
LOC120096223	23.0279839699152	-0.768419730227048	0.315168126353651	-2.43812640293709	0.014763610545144	0.0421005952078681	28.9666587007453	17.0893092390851
LOC120096281	527.158466455703	0.608376550014812	0.0789905923093442	7.70188616426976	1.34072302737235e-14	3.99507571930536e-13	417.984692638017	636.332240273388
LOC120096421	61.3618501336813	0.81467741800944	0.199453606465615	4.08454593750296	4.4163089332783e-05	0.000263115446666557	44.3633296066806	78.360370660682
LOC120096582	89.2589851165076	1.12015622916423	0.210114444758823	5.33117192609003	9.75809802864805e-08	1.00818597561313e-06	56.0684625401575	122.449507692858
LOC120096599	104.658250918116	0.610754066212991	0.162329042779794	3.7624448204349	0.000168260439560316	0.000872587239447268	82.7622524406493	126.554249395583
LOC120096929	30.4905630009847	0.98901863765985	0.286429672760534	3.45291962291458	0.000554554214470331	0.00250473653535766	20.2057808199832	40.7753451819862
LOC120096943	65.5774409513685	-0.6658132131072	0.214763919421925	-3.10020982527863	0.00193383594977669	0.00743396893400082	80.1393136533398	51.0155682493972
LOC120096968	60.875850911895	0.925190472600421	0.234609089754796	3.94354060862429	8.02873887095539e-05	0.000449492823333722	41.5870173458805	80.1646844779095
LOC120097026	51.8784601596016	-0.663599009030228	0.222178346538937	-2.98678525323318	0.00281927684349784	0.010240495891959	63.5535082231947	40.2034120960085
LOC120097162	57.5421328302029	0.882693410863414	0.222308472026986	3.9705792712941	7.16980950835912e-05	0.000405938339583946	40.2582198268672	74.8260458335385
LOC120097171	33.4956643897272	1.20046091622218	0.401090615906055	2.99299177945204	0.00276257190227666	0.0100678191308224	20.2577982846187	46.7335304948357
LOC120097345	481.96064055273	0.956077004313203	0.0980767995902879	9.74824839622804	1.87678454051535e-22	1.40436705878712e-20	327.478255924445	636.443025181014
LOC120097371	46.2445402259462	-2.78026005684894	0.351578499479699	-7.90793538559225	2.6169257009258e-15	8.7905909558402e-14	81.0407233136746	11.4483571382177
LOC120097376	47.2261948038895	1.07571045017245	0.246884026794763	4.35714883679655	1.31767668372876e-05	8.82883000851874e-05	29.8306861173647	64.6217034904142
LOC120097382	3993.44149718789	1.36388765188958	0.112807376378538	12.0904119542051	1.18690090166496e-33	2.26686768399897e-31	2235.45335850157	5751.42963587421
LOC120097433	27.7036890365554	1.53999215577073	0.380633912828429	4.04586166357931	5.2131012990776e-05	0.000304525294062634	14.5587005888595	40.8486774842514
LOC120097452	21.8081652314061	-0.997453354170204	0.374055916354261	-2.66658889903919	0.00766253379657058	0.0241800869797681	29.1947533067531	14.4215771560592
LOC120097528	53.8659481353717	1.11798487140779	0.233538068536536	4.7871633023842	1.69155191207527e-06	1.37004774009521e-05	33.8154180645342	73.9164782062092
LOC120097742	21.7361202944909	-0.885228460474733	0.348537167844953	-2.53983948382953	0.0110903355088094	0.0329636265441921	28.1252513578352	15.3469892311465
LOC120097754	74.6539135017786	-0.785693533799242	0.188779480903261	-4.16196469044148	3.15521147368206e-05	0.000194213047554389	94.5119529746906	54.7958740288667
LOC120097928	105.763925897166	0.78481200003223	0.154643724800836	5.07496829271916	3.87560622169362e-07	3.56847599494232e-06	77.9534187130385	133.574433081293
LOC120098139	47.0519183489891	-1.43255494632916	0.28700044768004	-4.99147286322784	5.99206024275205e-07	5.34065671591776e-06	68.8641108174596	25.2397258805187
LOC120098167	87.0327863720122	-0.714826800690431	0.216292098069223	-3.30491408179717	0.000950055193631743	0.00401018877143569	108.421362954646	65.644209789378
LOC120098195	71.8871014508243	1.64634075824662	0.209781459266031	7.84788495611918	4.23112060656858e-15	1.37521706068276e-13	34.553959454239	109.22024344741
LOC120098267	65.6362339465866	1.12397182832508	0.209356528317271	5.36869730005145	7.93073988182981e-08	8.33559002045152e-07	41.329704508719	89.9427633844542
LOC120098269	1087.22075405577	0.743582761058778	0.0982311075046655	7.56972796039647	3.74006610481068e-14	1.04316113582578e-12	813.649330021732	1360.79217808981
LOC120098291	80.4402476152586	0.692742499302953	0.180826891183044	3.83097057506627	0.000127638770781974	0.000682032483149934	61.9431905441553	98.937304686362
LOC120098493	51.6579242806205	-0.631222489576749	0.228152880736893	-2.7666645607893	0.0056632994078803	0.0186366600468709	62.5719685223536	40.7438800388874
LOC120098567	28.2709766890244	-1.5053449151707	0.369077720562497	-4.07866644693822	4.52947679661559e-05	0.000269014909241139	41.7526949290569	14.7892584489919
LOC120098663	65.8693208277083	-0.95588424664341	0.200278408032689	-4.77277733547489	1.81702642862001e-06	1.46222504011018e-05	87.1110278997198	44.6276137556968
LOC120098829	24.406711371585	4.3850456184197	0.548363016225366	7.99661080100548	1.2789068468628e-15	4.46815294546806e-14	2.34138638246615	46.4720363607038
LOC120098859	28.7503989184136	1.12979123600952	0.330392534766549	3.41954226298669	0.000627265877763658	0.00278917736422891	17.9513263707245	39.5494714661028
LOC120098875	23.7331226389236	-1.53028851419551	0.361017065969648	-4.23882596819998	2.24691752521299e-05	0.000143001218821394	35.1840162503383	12.2822290275088
LOC120098895	92.0311378344468	0.998194585997552	0.179071951627861	5.57426541076602	2.48576517544439e-08	2.8632702371259e-07	61.1235929435424	122.938682725351
LOC120098896	23.5618675161368	2.81071932193855	0.432706705552637	6.49566851142001	8.26654984687848e-11	1.45037087164743e-09	5.55780633590288	41.5659286963707
LOC120098927	142.733350282426	0.642168789610139	0.139711547837999	4.5963902021525	4.2987333266855e-06	3.20352278459127e-05	110.95595659885	174.510743966003
LOC120098944	186.174073105641	-0.631939172269563	0.128272401698374	-4.92654042414777	8.36983027044627e-07	7.26617213175452e-06	226.146540070564	146.201606140719
LOC120098952	26.0960008046153	0.84545370564826	0.329891765885175	2.56282148594923	0.0103825416189383	0.0311600553166998	18.5671930586557	33.6248085505749
LOC120098978	29.3552304071514	0.97159568856642	0.293763524832361	3.30740751126563	0.000941638004400043	0.00398052456581755	20.0181222962829	38.69233851802
LOC120099103	72.8360072799165	-0.712795679503896	0.286261330189201	-2.4900173524408	0.0127736858573187	0.0373035526696766	90.2211437381612	55.4508708216719
LOC120099165	52.9334973572236	0.609272523528934	0.232412047764572	2.62151867508225	0.00875389660992323	0.0270036367659438	41.8447898313463	64.022204883101
LOC120099218	62.5242335559049	0.727562941084757	0.200761930391593	3.62400849436754	0.000290072071580689	0.00141707803251623	47.0658012609515	77.9826658508584
LOC120099251	30.7897511925312	0.759533932144886	0.299169699953746	2.53880634389885	0.011123137406812	0.033041749242789	22.8238650694652	38.7556373155972
LOC120099388	35.9096297084412	-0.984462914332348	0.281161784439743	-3.50141082044289	0.000462801831218451	0.00214837103802531	47.7370904867482	24.0821689301342
LOC120099690	32.5831360608036	0.736022530504557	0.271449287335092	2.71145501146949	0.00669886308009518	0.0215736309953796	24.3081118116856	40.8581603099216
LOC120099789	175.817782570025	-0.762595858596933	0.117847623875144	-6.47103296206361	9.73351964686915e-11	1.68563042312879e-09	221.309372647669	130.32619249238
LOC120099863	371.393740432536	0.793164275788816	0.127240547680829	6.23358112052765	4.55891104358061e-10	7.13138861684599e-09	271.314666037444	471.472814827629
LOC120099878	47.6994113389045	0.964361529812481	0.233127240518242	4.13663168520634	3.52441131381381e-05	0.000214828402696724	32.4323666915083	62.9664559863006
LOC120099967	30.3990541741384	0.895562373212796	0.3130684537822	2.86059602107286	0.00422845482814717	0.0145500056835387	21.3416190287607	39.4564893195161
LOC120100027	47.9592944572207	-0.76830844030359	0.234621831043388	-3.2746673098869	0.00105786475727836	0.00439950639619665	60.1964777105147	35.7221112039267
LOC120100678	21.6039169677642	-0.986538209298042	0.337742215932739	-2.92097985611165	0.00348932387706547	0.0123000353367325	28.705287965359	14.5025459701694
LOC120100679	20.3437446265615	-1.12763121269572	0.381792818787715	-2.95351603593861	0.00314176285032646	0.0112384418085074	27.7032590075494	12.9842302455735
LOC120100682	27.6002132828603	1.11571787757342	0.303146509566493	3.68045760833244	0.000232815763720862	0.00116373063949605	17.5844389966523	37.6159875690684
LOC120100687	152.176951264406	-1.37834528499793	0.176785491844045	-7.79671041226541	6.35418309961811e-15	2.00988624415996e-13	219.152465721607	85.2014368072053
LOC120100824	66.730835653095	-0.834942865728199	0.224227082742216	-3.72364861334835	0.000196364183192866	0.000999717524688942	85.1769236313145	48.2847476748755
LOC120100907	102.303210535035	0.864509847360573	0.184466743162409	4.68653499563029	2.77869324044004e-06	2.14818482050056e-05	71.9846167914864	132.621804278583
LOC120101061	61.3472881606312	1.13362864190531	0.21545584916129	5.26153569892954	1.42857144321146e-07	1.42885644499564e-06	38.1804174547447	84.5141588665176
LOC120101070	34.4053689322225	-1.10638433258309	0.354703216979877	-3.11918324847292	0.00181353134311949	0.00702774059032235	47.0773914814641	21.7333463829809
LOC120101470	20.3535984559254	-1.04837292160541	0.430277880561967	-2.43650201176082	0.0148300869640369	0.0422266880557711	27.74606016629	12.9611367455608
LOC120101515	24.2149165240407	-1.2721755316855	0.32271693652296	-3.94207860731534	8.07784912544489e-05	0.000451863839223631	34.1346083668234	14.2952246812581
LOC120101677	108.482127048584	-5.2588046892653	0.790734365245968	-6.65053261929433	2.92034267696365e-11	5.45293780668799e-10	211.520645339845	5.44360875732191
LOC120101805	37.9585455397572	-0.795773560739737	0.256872673798928	-3.09792999376276	0.00194877457538491	0.00748529502677053	48.2338807228263	27.683210356688
LOC120101925	266.496515895059	-0.788170696451893	0.13096392503894	-6.01822750973248	1.76337241894713e-09	2.53314258521245e-08	337.599025262181	195.394006527938
LOC120102190	123.753096306112	-1.33846075493587	0.177136876415939	-7.5560819520889	4.15392177762564e-14	1.15049715910514e-12	177.630072358826	69.8761202533983
LOC120102191	74.7399656294087	-0.851231602114	0.202188112560944	-4.21009717798033	2.55260868719557e-05	0.000160520585177234	95.8619342430949	53.6179970157226
LOC120102222	63.0972612512237	0.881217572921688	0.240105780338864	3.67012227559877	0.000242434471253916	0.00120609796242273	44.2814322477119	81.9130902547355
LOC120102307	32.5935546442587	-0.892772854346473	0.294097097063813	-3.03563980487968	0.00240025917362344	0.00892707668172191	42.3418884986788	22.8452207898385
LOC120102384	81.4516850472739	0.971924916467098	0.202821894536089	4.79201182244237	1.65117170655863e-06	1.34222121618673e-05	54.8860357559102	108.017334338638
LOC120102485	187.354252538149	0.610109910075574	0.18394521675061	3.31680225696084	0.000910540369316897	0.00386945890364082	148.817744377938	225.89076069836
LOC120102516	36.2349600727919	0.936141130688829	0.27044635424759	3.46146700070435	0.00053723997918096	0.0024413801365273	24.8175142964911	47.6524058490926
LOC120102834	39.6250812867333	-0.638232217056651	0.270037719921764	-2.36349283811743	0.018103576570371	0.0498078096504624	47.9902341481071	31.2599284253595
LOC120102960	37.5382263816569	0.643184612773732	0.259333996225736	2.48013998216368	0.0131330812965261	0.0381752155849448	29.2196091854137	45.8568435779002
LOC120102989	42.0748203618426	-1.18623281514875	0.314959970459452	-3.76629707393711	0.00016568663273403	0.000860797858250839	58.6682377190681	25.4814030046171
LOC120103114	47.989329334729	-1.45357714617892	0.261945528885765	-5.54915807252744	2.87048558486729e-08	3.26515700050644e-07	70.3808749992145	25.5977836702434
LOC120103126	149.026476134772	-1.26272212015838	0.246765399743442	-5.11709551448953	3.10276517571991e-07	2.91715203159339e-06	210.348037356653	87.7049149128919
LOC120103261	94.1435242088072	-2.50273702781008	0.482899395166728	-5.18272968005266	2.18661842194805e-07	2.11429343460686e-06	159.957841786115	28.329206631499
LOC120103507	74.067572703708	0.596398254545079	0.201905351961192	2.95385064710772	0.00313835849629148	0.0112286603540819	59.0561895451899	89.0789558622261
LOC120103587	41.1264595850874	0.657860122247874	0.235908665175965	2.788622121011	0.00529327866447904	0.0175900470877294	31.7993738930938	50.453545277081
LOC120103614	1239.85343040743	-0.652071848522302	0.0864757685789286	-7.54051521296559	4.68118286649471e-14	1.29128529855137e-12	1515.65000025993	964.056860554929
LOC299192	28.5155876020073	-2.29249072714459	0.444799555174049	-5.15398610560108	2.55006845276275e-07	2.43519394055734e-06	47.0835433902006	9.94763181381413
LOC308990	64.4464991086555	-0.792916949117627	0.19169606761601	-4.13632349885202	3.52914573798903e-05	0.000214986295958785	81.9064846350875	46.9865135822236
LOC497899	54.781749938965	0.659000994800013	0.221281591775894	2.97811033222964	0.00290031559736023	0.0105044119540296	42.3988980263825	67.1646018515475
LOC501038	52.1204200128146	-1.03110639863349	0.251574784226411	-4.09860790223521	4.15642462345409e-05	0.00024874049358027	69.9479412764249	34.2928987492044
LOC678760	159.202264449031	-0.714405548172719	0.133693962283882	-5.343588715366	9.1124198839528e-08	9.44883497170576e-07	197.940113788905	120.464415109158
LOC679791	125.357786172734	0.851224768586958	0.221345970450944	3.84567546837548	0.000120220795423059	0.000646586672614629	89.4065384599336	161.309033885535
LOC679924	985.716428374484	0.890420151320756	0.0853729177764803	10.4297729831844	1.81320980544502e-25	1.87433553806157e-23	691.257001762655	1280.17585498631
LOC679963	55.7646359742812	0.926333981541246	0.274052257581156	3.3801362912215	0.000724498937038587	0.00316331410480554	38.457275669208	73.0719962793544
LOC680227	39.4713259602452	-0.936779342106436	0.279360330346435	-3.35330123981718	0.000798537441547183	0.00345200902194163	51.9251296607811	27.0175222597093
LOC680254	132.452924992668	0.810689887109372	0.152474980245726	5.31687156675068	1.05566525696889e-07	1.08565697760278e-06	96.3060222040425	168.599827781293
LOC681224	50.3610881848903	-2.74044877583158	0.32453784320964	-8.44415784836946	3.06245153141855e-17	1.32358627179025e-15	87.6085123689034	13.1136640008773
LOC681458	36.198393716947	1.35314993235729	0.46795371704899	2.89163197781723	0.00383246587576672	0.0133593378537503	20.3033140340486	52.0934733998453
LOC682225	37.9723483413566	-1.24320692914703	0.285673592669071	-4.35184406627034	1.34997263951258e-05	9.0301371957256e-05	53.3047753761512	22.639921306562
LOC682357	656.131298518033	0.9146105632994	0.0963364666968764	9.49391849897538	2.22509028782591e-21	1.45348405967625e-19	453.362641784273	858.899955251792
LOC684270	336.234141906006	0.587300321824683	0.102466899257712	5.73161016952001	9.94817007134922e-09	1.23836500689533e-07	269.379268609111	403.089015202901
LOC684871	67.0800406327379	-0.989072959054354	0.211067180528725	-4.68605756980654	2.78517950311364e-06	2.15154043742068e-05	89.2583830225491	44.9016982429267
LOC685067	103.150959368056	-0.612019686440908	0.16731649792161	-3.65785618300264	0.000254333681549401	0.00125718699773026	125.177126121561	81.1247926145498
LOC685203	281.15409943954	0.617944418542146	0.101726340337595	6.07457632400222	1.24315498075629e-09	1.82505343953782e-08	221.371429889891	340.936768989188
LOC685680	31.2807257702758	1.16204701630172	0.3459101178432	3.35939007377769	0.000781147216061165	0.00338485874479054	19.2775054490743	43.2839460914772
LOC685989	192.695474772056	0.86259772672724	0.135609670692633	6.36088652322125	2.00592602020092e-10	3.32178698671422e-09	136.032095379647	249.358854164466
LOC688812	33.4607026469154	-0.621907599405732	0.254847645768588	-2.44031133789813	0.0146746087424948	0.0418910467931659	40.5734392505601	26.3479660432707
LOC688932	293.698171391098	0.72080246628658	0.100240674591097	7.19071843068583	6.44512757909099e-13	1.5386974817987e-11	221.553147909444	365.843194872752
LOC689081	27.5791934506107	-1.09541139549985	0.428691373617936	-2.55524478193983	0.0106113146052678	0.0317563502602657	37.6553890889828	17.5029978122386
LOC689130	1333.76298099394	0.950557994118027	0.0785239489473491	12.105325914714	9.89754850836352e-34	1.92704308530798e-31	910.996108414588	1756.52985357329
LOC689268	694.765858036007	0.841262155598421	0.284126818552461	2.9608685300613	0.00306772859733981	0.0110288274514894	497.850707192897	891.681008879118
LOC689955	934.48948279263	1.19141779001704	0.0639209087224167	18.6389369899433	1.55296181030998e-77	3.11430961439563e-74	568.554593924532	1300.42437166073
LOC690120	28.8868231501098	0.699594822000732	0.282304629153446	2.47815568628337	0.0132063506122927	0.0383603932762049	21.765378405296	36.0082678949236
LOC690276	103.586959024359	0.767286377377678	0.189273590930193	4.05384804930692	5.03819486453034e-05	0.000295513190445427	76.9188078260599	130.255110222658
LOC690414	42.4535639773519	1.45658208932317	0.243653624185438	5.97808505493275	2.25775851937608e-09	3.1728864294021e-08	22.6800288889774	62.2270990657264
Loricrin	270.346626248084	0.639496941056992	0.142796194832263	4.47838923024653	7.52083786514655e-06	5.30133154824776e-05	211.311125341166	329.382127155001
Lox	184.289233974079	-1.97150869975455	0.216993657737958	-9.08555909101893	1.03167077113731e-19	5.86094210889169e-18	293.521652883538	75.0568150646205
Loxl2	186.502726950916	-1.60205690219328	0.164531940648947	-9.73705710802681	2.09534552389048e-22	1.55055568767896e-20	281.224707096033	91.7807468057992
Lpar1	2553.80844087548	-1.26663540499916	0.0725910492379636	-17.4489199191343	3.50803530279009e-68	4.69000933081017e-65	3609.74660391802	1497.87027783294
Lpar6	138.650082857915	-0.623523321407391	0.132937609425112	-4.69034552451948	2.7274407680505e-06	2.11100336404804e-05	168.239045508924	109.061120206905
Lpl	280.574310228689	-1.85636984449399	0.122902486132277	-15.1044124729587	1.51450281332304e-51	9.49119981824382e-49	440.66353941065	120.485081046729
Lrrc17	21.0627617767549	-1.73578855116167	0.39183255139773	-4.42992432601588	9.42661607032223e-06	6.49849978254528e-05	32.3849141457711	9.74060940773869
Lrrc31	39.7919816746288	1.46535638916794	0.301016324474448	4.86802963834715	1.12716428500323e-06	9.50952989964438e-06	20.9558391023815	58.6281242468761
Lrrc32	218.641318911653	-0.651241476171679	0.188980423617767	-3.4460790366778	0.000568783978059279	0.00255806097690082	267.118055914277	170.164581909029
Lrrc51	51.6020348861537	0.616245838479682	0.252707262736018	2.4385758913602	0.0147452621772189	0.0420628005265928	40.6696106040822	62.5344591682252
Lrrc7	653.636216616416	-0.722392251932885	0.129652194029177	-5.57177036101923	2.52163662411511e-08	2.89959293922044e-07	813.727866020229	493.544567212603
Lrrtm3	1022.33868994993	-0.679556353614115	0.115585514970539	-5.87925185770316	4.12124903818832e-09	5.50616443783001e-08	1258.70807779472	785.969302105148
Lrtm2	816.848219900078	-0.720961292557468	0.120522379666133	-5.9819702743561	2.20454511247407e-09	3.10899772753551e-08	1016.80103411118	616.895405688977
Lsmem2	29.8068226800926	1.34945692621833	0.3818877567305	3.53364804824222	0.000409866469032534	0.00192583462276908	16.5409941472781	43.0726512129072
Lsp1	136.771423569916	0.810276326525462	0.156263169808747	5.18533143489392	2.15631043292377e-07	2.08901688028276e-06	98.9250029608221	174.61784417901
Ltb	63.8779623853917	-0.618541311589895	0.202898611078684	-3.04852412888142	0.00229968444180885	0.00859950927517034	77.0168520706807	50.7390727001028
Ltc4s	69.120250954059	-1.19125285668666	0.230939967841893	-5.15827930443908	2.49229647659921e-07	2.38229330513444e-06	96.0808130947377	42.1596888133803
Lto1	804.884956203101	0.691078799313451	0.0739740885900751	9.34217389474092	9.43761445038009e-21	5.80558037386265e-19	616.302492819955	993.467419586246
Lum	250.471374718375	-1.84212872444762	0.180983629070125	-10.1784273744111	2.47529236966675e-24	2.30881456657195e-22	392.049248273917	108.893501162832
Luzp2	4583.4012531158	-0.693143549562543	0.0565104434499903	-12.2657602249388	1.3830807185005e-34	3.01481529660968e-32	5665.38296234401	3501.41954388759
Lyc2	29.8378080944667	1.23659324988542	0.327389727771067	3.77712904526475	0.000158646542757152	0.000829595246010933	17.8727501986005	41.802865990333
Lynx1	6261.42850673472	-0.699102061797319	0.0942723001096884	-7.41577389099337	1.20916639458814e-13	3.15737277045188e-12	7749.31460173429	4773.54241173515
Lypd6	771.810034984667	-0.741328147277732	0.104169549236361	-7.1165532798424	1.10659411119161e-12	2.53769191556968e-11	966.045416511348	577.574653457987
Lypd6b	238.134283259491	-1.05657024926027	0.171198713508677	-6.17160157109892	6.76016805662575e-10	1.03250883631053e-08	321.947887920058	154.320678598925
Lyplal1	389.430514472529	0.691777583436953	0.110428733235368	6.26447087790543	3.74093462248663e-10	5.91311479510793e-09	297.86562835317	480.995400591888
Lyve1	151.75915267999	-1.54493395658838	0.187940506111511	-8.22033519305157	2.02935184959082e-16	7.8564907319873e-15	226.278817950247	77.2394874097325
Lzts1	843.560797309016	-0.64372521111284	0.0954059752625909	-6.74722111839517	1.50703521797974e-11	2.93418293799668e-10	1028.39250127939	658.729093338642
Mab21l1	240.796387026792	-1.45660182617746	0.190067782614935	-7.66359141006261	1.80804476707615e-14	5.28549996486079e-13	353.144487897656	128.448286155929
Mab21l2	110.621765567123	-0.714766129285077	0.173725297111638	-4.11434685200601	3.88277237659632e-05	0.000234110394588883	137.547994162965	83.6955369712811
Madcam1	37.9281471359751	-0.941979891002875	0.270625178048545	-3.4807548129683	0.000500002970512135	0.00229662381370828	49.9623501114858	25.8939441604643
Mafb	101.172784378179	-0.904600612536015	0.181446744575571	-4.98548824698949	6.18055365046797e-07	5.49157389926827e-06	131.613413061305	70.7321556950516
Mag	5985.29849867657	-1.03619832991334	0.070449189524982	-14.7084492653516	5.68963472572199e-49	2.71666511403878e-46	8048.68129515836	3921.91570219477
Mal	6946.00061891085	-1.20634695970024	0.0975959097014998	-12.3606303111462	4.26796983363659e-35	9.95231012136607e-33	9692.66830231421	4199.3329355075
Mal2	1739.13250046981	-0.607685346785613	0.0978664200477329	-6.20933458574681	5.32094249216057e-10	8.22715348787881e-09	2099.97044858854	1378.29455235109
Man1a1	674.423660219344	-0.870417412347833	0.0773488727337967	-11.2531363623547	2.23500572002739e-29	3.21323683082893e-27	873.027712917552	475.819607521136
Map6d1	692.513319821611	-0.776883142220912	0.0883287778287813	-8.79535708879433	1.42593772068914e-18	7.22115026532827e-17	875.433115375229	509.593524267992
Mapkapk3	559.83879096378	0.767345586075207	0.0941133304357454	8.1534208015208	3.5377196934566e-16	1.33298814946469e-14	414.355836205627	705.321745721932
Marchf1	730.250210037463	-0.920987227168505	0.0920810980300794	-10.0019140395964	1.49479519498682e-23	1.25952196807839e-21	956.298766984689	504.201653090237
Matn4	111.204047588216	-0.6923956264771	0.147590175986906	-4.69133952749355	2.71422113353359e-06	2.10158264910744e-05	137.836880852207	84.5712143242254
Mbp	129181.504780998	-1.06061029184935	0.0682600464350811	-15.5377903655259	1.92507270407728e-54	1.48482338490637e-51	174637.932269438	83725.077292557
Mcam	1473.4339499316	-0.757440891885944	0.0673005968811521	-11.2545939707419	2.1983619336088e-29	3.19463407366601e-27	1850.77766843094	1096.09023143227
Mcm6	205.404714657667	-0.631939176936428	0.114765767568953	-5.50633860882555	3.66373526348664e-08	4.08772884651622e-07	249.971357846343	160.838071468991
Mctp1	1437.28754913318	0.809905853652808	0.0643187378987104	12.5920669483324	2.33478472562799e-36	6.16075959049259e-34	1043.84454646661	1830.73055179975
Mctp2	153.383995751691	-0.636773365593911	0.182475517337389	-3.48963726688084	0.000483676582236861	0.00223391298484063	186.603092597699	120.164898905684
Mcub	301.197772067815	1.472142246479	0.149192162483433	9.86742347569682	5.76257667059606e-23	4.53187108047582e-21	160.26708044108	442.12846369455
Mdfi	27.201935339384	-1.33905948558037	0.305026004713193	-4.38998467307549	1.13358650460661e-05	7.69044105662412e-05	38.8580103907537	15.5458602880142
Mdk	884.724899655457	0.747791592521944	0.102827103059868	7.27231994551636	3.5336542228984e-13	8.70563904004970e-12	661.128910232908	1108.32088907801
Medag	26.866651111539	-1.25114826005378	0.381789023899663	-3.27706712800259	0.00104891428595462	0.0043649983586914	37.5742361436231	16.159066079455
Mef2c	1732.59719667797	-0.766312676084027	0.0938721021896144	-8.16336971485025	3.25805335692832e-16	1.23277362301586e-14	2182.02833276947	1283.16606058646
Mei1	44.3244189231851	-0.601537086374215	0.244728823356507	-2.45797400618369	0.0139723286912983	0.0402211275053286	53.3365381357234	35.3122997106469
Meis2	1006.52645996149	-1.19377009699304	0.140326778033016	-8.50707266087279	1.78379752166347e-17	7.87935583688087e-16	1401.1658673057	611.887052617271
Meox2	234.230721606868	0.876703983004739	0.15012245390195	5.83992574207015	5.2224094584419e-09	6.8317155433525e-08	165.262083849866	303.199359363869
Metrnl	340.637348992902	0.833232128551201	0.111441827830188	7.47683472870576	7.61340625417885e-14	2.05767181969411e-12	244.841179910604	436.4335180752
Mfap4	237.78248521705	-0.938742767325468	0.167414034034393	-5.60731227068225	2.05492708190562e-08	2.40008781016514e-07	312.612360353723	162.952610080377
Mfrp	157.74586152046	2.15662593641408	0.150236769021628	14.3548476878094	9.9343539140445e-47	4.52780757709655e-44	57.3744191582613	258.117303882659
Mgat4c	522.440192124905	-0.700910837265349	0.103407936841255	-6.77811451108767	1.2175433489157e-11	2.39848863645927e-10	647.328217977868	397.552166271941
Mgat4d	20.6842476639987	-2.46516718001226	0.417089223624755	-5.91040727110732	3.4126291820388e-09	4.62411254166257e-08	35.2086241774972	6.15987115050023
Mgat5b	1328.90353714356	-0.609723362126553	0.0783660457692423	-7.78045333462342	7.22651198774158e-15	2.26084978786536e-13	1604.95789532973	1052.84917895739
MGC105567	65.3500855934459	0.811852049784416	0.194901834193823	4.16544078788432	3.10751572216594e-05	0.000191748062437895	47.2120110638441	83.4881601230477
Mgmt	63.5691783108435	0.716643845994781	0.201822008923798	3.55087064000718	0.000383959085570948	0.00181687482351104	48.1838742260601	78.9544823956268
Mgp	416.85834645103	-0.971310627757862	0.177500572812492	-5.47215489148835	4.44595976094981e-08	4.86954025255881e-07	552.121832686541	281.594860215519
Micalcl	38.1336505329754	0.840321923736937	0.257995599002067	3.25711728024557	0.00112549920045509	0.00464705805351584	27.3071862315666	48.9601148343842
Minar1	208.864464044802	-1.23402290663955	0.170669121411743	-7.23049897035821	4.81222639669616e-13	1.16880750816424e-11	293.182984575081	124.545943514522
Mki67	133.470209517595	-1.26687248207032	0.152602655119439	-8.30177221411232	1.025697213848e-16	4.16383237378699e-15	188.762580891304	78.1778381438847
Mkrn3	115.941459758474	-1.53549622976492	0.169124524775709	-9.07908673683654	1.09489659311178e-19	6.20255827069592e-18	172.506617809236	59.376301707713
Mlec	3844.38792228113	0.689105104951174	0.0688215242740518	10.012929998573	1.33732056568728e-23	1.13158762127817e-21	2943.63904357235	4745.13680098991
Mlip	54.3264876749344	-0.691671187915366	0.25905294996531	-2.66999927238037	0.0075851411324228	0.0239955498675776	66.7107048224403	41.9422705274284
Mlnr	57.7943745931948	-1.75317040444021	0.309365083307804	-5.66699507809643	1.45323515519695e-08	1.75139289677401e-07	89.1832307688759	26.4055184175137
Mme	94.1898030025242	-1.29074286711038	0.193624357177636	-6.66622157421144	2.62472906624465e-11	4.92849407251594e-10	134.0147586656	54.3648473394485
Mmp11	159.057162251039	0.822049841393372	0.130406644087702	6.30374201517311	2.9054395810175e-10	4.67621872854935e-09	115.557714787406	202.556609714671
Mmp14	1209.54508111552	-0.836176190012059	0.128141845065666	-6.52539527258691	6.78224334509905e-11	1.20791392577812e-09	1549.84126973812	869.248892492916
Mmp17	880.817863154243	-0.82648589091867	0.108710757606674	-7.60261366137261	2.90208891429964e-14	8.23175262904739e-13	1126.22161331095	635.414112997531
Mmp19	356.803358902198	0.768779566577746	0.106872654980403	7.19341693830586	6.31896008468652e-13	1.51037455945534e-11	263.977551214026	449.629166590369
Mmp23	70.2869160372225	0.828794257909494	0.217614247047486	3.80854778193195	0.000139785337021783	0.000740235517478607	50.9817619694651	89.5920701049799
Mmp9	58.9396276326654	1.56734092304848	0.21334654508256	7.34645561024647	2.03531774352899e-13	5.19290865505476e-12	29.5550836063827	88.3241716589481
Mobp	48230.6365427364	-1.03182258766957	0.0676235199975572	-15.2583389286278	1.44889882542841e-52	1.00193851879797e-49	64779.4953648034	31681.7777206694
Mocos	62.1964489292602	2.3319432030037	0.24624900308753	9.46985845126367	2.80223164606841e-21	1.80694384020115e-19	20.7742272069944	103.618670651526
Mog	1205.28625735211	-0.886043878935241	0.0730792974044845	-12.1244170429157	7.84162019500527e-34	1.55698862763006e-31	1564.6077310321	845.964783672121
Moxd1	88.4518375174128	-1.1121865854759	0.200816405024355	-5.53832534419194	3.05377577855735e-08	3.45210932712453e-07	120.961985874202	55.9416891606235
Mpped1	1266.90539313665	-0.784927769688815	0.117319407419814	-6.69051938593619	2.22379896002118e-11	4.22711510372178e-10	1602.74021549076	931.070570782536
Mrc1	322.508533821317	-1.16053649901629	0.161246299782867	-7.19729073212259	6.14207106352956e-13	1.47336235775146e-11	446.017584535857	198.999483106777
Mrgprf	43.5970647307864	-1.31537763059515	0.266713106995685	-4.93180723441698	8.14722973989578e-07	7.09442228414546e-06	62.3947968686905	24.7993325928823
Mrm1	503.815157450084	0.661468954634307	0.0883532665000124	7.48663836479904	7.06600473698993e-14	1.91488728372427e-12	390.564819840696	617.065495059472
Mroh2a	44.7873411648932	-0.750397355250456	0.236943929127799	-3.16698283012653	0.00154029412436268	0.00611301372847204	56.3292997149946	33.2453826147919
Mrps26	2710.23587577624	0.590947253612836	0.086306109272932	6.84710802735924	7.53578137905861e-12	1.53268316202476e-10	2162.94575789049	3257.52599366199
Msantd1	95.9793963200645	-0.61922929431165	0.17887320968954	-3.46183363839901	0.000536508677059756	0.00243916232368088	116.00168694226	75.9571056978692
Msrb2	594.835388650566	0.701626729364735	0.0881035185021446	7.96366298750777	1.67019763611203e-15	5.75500745611524e-14	453.697134040693	735.973643260438
Msx1	33.4014678523217	0.852887330663989	0.262344212475886	3.25102399864218	0.00114990150764816	0.00472874039784001	23.634489754273	43.1684459503704
Mtus2	489.098467222265	-0.772583867910139	0.119721560454599	-6.45317238579695	1.09532641738183e-10	1.87420443465659e-09	616.867809809113	361.329124635418
Mycl	379.558251222961	-0.758051762020401	0.111546098249252	-6.79586084962395	1.07667662158697e-11	2.13356452265861e-10	477.596602202883	281.519900243038
Mycn	84.1271121362375	-0.902775618084275	0.218991301806864	-4.12242682990425	3.74901713408872e-05	0.000226658997910808	109.608509625407	58.6457146470684
Myh15	109.749853707075	0.964194943600694	0.165010281604708	5.8432416103045	5.1194681261645e-09	6.71896687186537e-08	74.5388037368909	144.96090367726
Myh8	78.5276819532256	-0.603380275310755	0.188971669443325	-3.19296684570867	0.00140819113659059	0.00565929159382518	94.6139127386707	62.4414511677804
Myo16	860.563468443029	-1.14117360273665	0.108173289083885	-10.5494952811475	5.1070694525374e-26	5.4768540535393e-24	1184.06883390482	537.058102981236
Myo1b	1343.7115942828	-0.718089461601559	0.0622038019159924	-11.5441410248742	7.90270088088145e-31	1.29902265135407e-28	1670.9873799229	1016.4358086427
Myo5b	936.811832230875	-1.03529274400735	0.10128781467688	-10.2212960888736	1.59197892032239e-24	1.52026406038787e-22	1258.67140547321	614.952258988541
Myom3	34.779296271034	-0.628034303384691	0.264922315398486	-2.37063571802182	0.0177575231676221	0.0490171190094279	42.1345593360767	27.4240332059913
Myt1l	4466.54816792147	-0.681517020457207	0.0878049354806065	-7.76171654505382	8.378750652971e-15	2.58106705982612e-13	5502.3087902491	3430.78754559384
Mzb1	40.6061050559144	0.865244791083701	0.295075540655405	2.9322823205267	0.00336480713001007	0.0119282026136153	29.0606578623118	52.151552249517
Naalad2	39.8659851880297	-0.617514049311848	0.243704092451544	-2.53386819687744	0.0112811154783918	0.0334414619074161	48.0031037709465	31.7288666051129
Nadsyn1	400.400093157078	0.588705751860744	0.0955626845737095	6.1604145434682	7.25547605528069e-10	1.10563310647871e-08	319.76641212967	481.033774184487
Naip5	63.6190368810116	-0.952710770535556	0.221364078157748	-4.3038182999892	1.67879364268622e-05	0.000110093288784923	83.5103961974172	43.727677564606
Naip6	21.88826793438	-2.619756450643	0.418930696937458	-6.25343635545069	4.01518235112982e-10	6.32028782335616e-09	37.5253706802002	6.25116518855991
Nap1l3	2624.43613711032	-0.663312910927623	0.087634276039153	-7.56910356207279	3.75808474170972e-14	1.04673099180898e-12	3217.47541622437	2031.39685799626
Nat8b	270.338183571399	0.705068816127574	0.106671039351598	6.60974919165828	3.84971687090059e-11	7.06980056126744e-10	204.98273325682	335.693633885978
Nat8f2	58.2205731087363	3.29641301936188	0.287123652549096	11.4808131970187	1.64723880253792e-30	2.6557342199949e-28	10.7888760632065	105.652270154266
Nat8f3	922.997395749925	1.65431428387265	0.144099164401311	11.4803877645359	1.65536440360708e-30	2.6557342199949e-28	445.553835683726	1400.44095581612
Nav3	1730.14944841477	-0.617002761886853	0.0933227554812419	-6.61149318518431	3.80462637697345e-11	6.99981443704821e-10	2094.72401105882	1365.57488577072
Naxe	683.832401900326	0.705036093655059	0.0731765022560258	9.63473344473775	5.70398450493725e-22	4.01360369340391e-20	519.638395843094	848.026407957559
Ncam2	5115.11158821998	-0.867790664980719	0.0924253317199794	-9.38909981529588	6.05152250116585e-21	3.79241350744937e-19	6609.08102427352	3621.14215216644
Ncaph	36.8278253879003	-1.79933311930657	0.290624303069913	-6.19126859075415	5.96819097193876e-10	9.15731459458759e-09	57.2204604826535	16.4351902931472
Ncdn	16916.8726006863	-0.619766653044333	0.0987223956259601	-6.27787290932959	3.43236292160091e-10	5.4629052404591e-09	20495.3805817119	13338.3646196608
Nckap5	151.396718758187	-0.626822578047172	0.12811044840157	-4.89282947540984	9.9396523464596e-07	8.48211864493195e-06	183.612226406624	119.181211109749
ND1	156947.067126538	-0.801646477563949	0.0617708782624309	-12.9777412935298	1.6363532538192e-38	4.8978250973269e-36	199464.655347501	114429.478905575
ND2	195064.859296276	-0.913736792007828	0.0737285661585502	-12.393253247905	2.84272651425677e-35	6.86652954234879e-33	254853.146686187	135276.571906364
ND3	25466.220895273	-0.692325240982921	0.0715721151712214	-9.67311416361912	3.92256523169895e-22	2.81946677980254e-20	31462.8819029057	19469.5598876403
ND4L	26108.0811462114	-0.65610139677403	0.0649889436132518	-10.0955848840763	5.77855612506308e-24	5.12757365185907e-22	31946.153252922	20270.0090395008
ND5	133111.889862901	-0.647265463887049	0.0730917523347719	-8.85551985294415	8.32946920515864e-19	4.34997852708988e-17	162482.413902953	103741.365822848
Ndc80	49.0683201665762	-0.641621686914979	0.246982561572069	-2.59784206152447	0.00938116318824671	0.0285824744115921	60.2130285930212	37.9236117401312
Ndst4	340.939445349815	-1.47253568070266	0.161030631184123	-9.14444456855514	5.99370682450999e-20	3.50430894048756e-18	501.93753588305	179.94135481658
Ndufa10l1	738.474563605851	0.984288025254089	0.133104931845743	7.39482761160791	1.41591845404887e-13	3.65912740689382e-12	494.96613100278	981.982996208921
Ndufs6	100.991932439282	-1.02365273929124	0.176173462997106	-5.81048202082544	6.22932228150107e-09	8.05576275802951e-08	135.440187770865	66.5436771076983
Nectin3	780.383314572181	-0.658803633705119	0.0672704736232184	-9.7933550668169	1.20238507637305e-22	9.17444426213435e-21	955.475757729266	605.290871415095
Nedd4l	1831.23660509091	-0.912429851539646	0.0987415503390521	-9.24058664672172	2.45149423289932e-20	1.4631626591239e-18	2391.91337190361	1270.55983827822
Nefm	6388.5460648573	-0.587692059275275	0.0844525293104581	-6.95884497567676	3.43073770738788e-12	7.36616852076623e-11	7671.58126797818	5105.51086173642
Negr1	5814.66451724375	-0.874715857943683	0.0932827075154335	-9.37704191099902	6.78495373090694e-21	4.23879944297843e-19	7525.23385705396	4104.09517743354
Neil2	62.3126746142281	0.600432206560255	0.208243876120507	2.8833126704422	0.00393516626200923	0.01365561934908	49.1957497847656	75.4295994436905
Nek5	70.3508756991007	-1.36588457699478	0.214760422966992	-6.36003858683364	2.01703072796998e-10	3.33742031507507e-09	101.387145509549	39.3146058886519
Neurl2	96.7226732764303	0.839767151830828	0.170121299423449	4.93628460796411	7.96248855697323e-07	6.93958042249201e-06	69.1503699685367	124.294976584324
Neurod1	31.4564221034362	-0.934414005610973	0.27155730538928	-3.44094593320361	0.000579684352834444	0.00260125084174132	41.1288359783206	21.7840082285518
Nfil3	235.210762930108	-0.602865170360541	0.161023381693628	-3.74396043617805	0.000181142188740815	0.000932398730238272	283.226975163196	187.19455069702
Niban3	68.3957697686661	-1.87009742487618	0.256523875398038	-7.29014958929037	3.09611063689212e-13	7.70339984022761e-12	107.058976631123	29.7325629062088
Nid2	395.580009796747	-1.54133839344674	0.121577226943162	-12.6778544979261	7.84499115463396e-37	2.1259926029058e-34	588.885579398685	202.274440194809
Nipal4	303.39730738167	-1.25531582462084	0.0953418816158122	-13.1664679083977	1.36851721445286e-39	4.49905642928486e-37	427.295307556034	179.499307207305
Nkain1	469.238246075385	-0.63070233379647	0.0804388338921495	-7.84076923146476	4.47794720167594e-15	1.44606687894379e-13	570.366829553377	368.109662597394
Nkain3	504.955659331891	-1.06232652074671	0.134990419810449	-7.86964380315584	3.5565239348889e-15	1.17500051054797e-13	682.81274798466	327.098570679121
Nlrc5	95.2266145491482	0.626138236856406	0.17768379967051	3.52389040541395	0.000425260103658459	0.0019907017083956	74.2094806731284	116.243748425168
Nmb	44.2528891609122	1.61435196393893	0.25015017383451	6.45353124962018	1.09273456540566e-10	1.87136626598165e-09	21.7961933082155	66.7095850136089
Nmbr	52.2332506497221	-1.33152517807271	0.299166634390762	-4.45078101969591	8.55585517332616e-06	5.9576083210376e-05	74.5130002937905	29.9535010056538
Nme2	4960.76484061254	0.623237269333461	0.0667196259049177	9.3411385462748	9.53036995367941e-21	5.84471067434517e-19	3905.40347078077	6016.1262104443
Nmur2	159.621555512059	1.0086845180062	0.134269058822143	7.51241221808469	5.80476652024917e-14	1.58164113854724e-12	105.611769151739	213.631341872379
Nog	402.172739758297	0.756774429761591	0.111118593986984	6.81051120796432	9.72525355088299e-12	1.94253221822119e-10	299.704077126912	504.641402389683
Nol3	1332.4605357486	0.859900859865146	0.0636435296147386	13.5112063248298	1.34302568239921e-41	4.98759945089512e-39	946.493968042954	1718.42710345424
Nop53	2677.68849982193	0.626912068497069	0.0585512434050519	10.7070666998505	9.43025544396919e-27	1.08686403835263e-24	2105.12585892009	3250.25114072378
Nos1ap	664.913566717529	-0.722995911762405	0.127560749991672	-5.66785560456181	1.44595738558172e-08	1.7447189777651e-07	828.142410285236	501.684723149823
Notch4	745.952811381963	0.614479533667924	0.087911520688041	6.98974979455127	2.75376904038629e-12	5.98959699955605e-11	589.582634158293	902.322988605633
Nox4	20.0176196842368	-0.967776036094379	0.353638123445015	-2.736628128966	0.00620724170502534	0.0202012374476758	26.2747244221238	13.7605149463498
Npas1	386.496179250168	-0.699882954897744	0.109379318297279	-6.39867724349453	1.56728739173715e-10	2.63236024739504e-09	478.676478908091	294.315879592245
Npas4	78.6780609570286	-1.15043140534903	0.201908706590963	-5.6977800748317	1.21377482658923e-08	1.48874864663122e-07	108.896504088088	48.4596178259697
Npc2	4612.01807818432	0.933593339712574	0.0875942550356283	10.6581571968714	1.59730978003319e-26	1.80974295642856e-24	3170.43747640153	6053.59867996711
Npepl1	705.357886157836	0.631035902404028	0.0944002072967022	6.68468767680421	2.3141765420713e-11	4.37816003534885e-10	554.224494078141	856.49127823753
Npff	108.179569818409	1.01811670549477	0.201547331351438	5.05150179200084	4.38349823454759e-07	4.00851224786217e-06	71.5717366026279	144.78740303419
Npnt	597.417712763306	-0.722529382929882	0.0945126030360705	-7.64479402449777	2.09280066993168e-14	6.0648879530072e-13	743.484966566285	451.350458960326
Nppc	39.1960012037811	-0.78704334235811	0.2392493233355	-3.28963664927251	0.00100316832813565	0.00420078046615836	49.6618406647009	28.7301617428611
Npr3	153.170152381527	-0.805623181863317	0.185772985629891	-4.33660028196098	1.44703423984392e-05	9.6280108313968e-05	194.63548308436	111.704821678694
Npsr1	103.192433453486	-1.28012345634016	0.232956643487065	-5.49511461522769	3.90456738645409e-08	4.33087358229813e-07	146.470630682088	59.9142362248843
Nptx1	1705.2742930127	-0.882112891234502	0.0980999572198938	-8.99198038646665	2.42815056365279e-19	1.33775086273332e-17	2211.14257687367	1199.40600915174
Npy1r	284.964637934133	-1.02771623331221	0.130449887617877	-7.87824544795831	3.32010046928147e-15	1.10051726960282e-13	381.489188799021	188.440087069245
Npy2r	216.591425462303	-1.05354702182718	0.162944440622111	-6.46568252224385	1.00842599981851e-10	1.73438893656607e-09	292.100387289603	141.082463635002
Npy5r	72.1975208737331	-1.20633776808172	0.195194714404318	-6.18017640366511	6.40300142140013e-10	9.79449202934845e-09	100.482075122254	43.912966625212
Nqo2	353.459459210938	1.17442668682307	0.164190502969273	7.15282958261511	8.50071139439721e-13	1.98686790563219e-11	215.755236811768	491.163681610109
Nr4a1	623.035590440851	-0.620213849406139	0.117081572217308	-5.29727981663075	1.17540505931034e-07	1.19591948551038e-06	755.239655780849	490.831525100854
Nr4a2	249.570433328103	-0.596001716301655	0.136241457779972	-4.37459878962974	1.21656020418087e-05	8.21444388371822e-05	300.371026596001	198.769840060205
Nr4a3	251.58230080952	-0.623264876493592	0.139320529262793	-4.47360399642151	7.69121244343496e-06	5.40432986477382e-05	305.315750119703	197.848851499336
Nrep	1549.43382205121	-1.02932042987008	0.0601118877398869	-17.1234088392649	9.92871705560988e-66	1.17123818725412e-62	2080.66403416059	1018.20360994183
Nrgn	4414.29446436335	-1.37495642180483	0.280101140425069	-4.90878551839618	9.16421357360804e-07	7.87062693812144e-06	6371.67712093321	2456.91180779349
Nrp1	1556.49802170635	-0.586069632726269	0.0578891322180752	-10.1240010045146	4.32371284100594e-24	3.92342702776168e-22	1869.12880523366	1243.86723817905
Nrp2	2386.59675859323	-1.15329747583641	0.108924397229677	-10.5880546982011	3.38554227575415e-26	3.6898730868464e-24	3292.94548248258	1480.24803470388
Nrxn3	4794.33564758571	-0.725025591695143	0.114516767232312	-6.33117410854197	2.43302606196575e-10	3.97652034610115e-09	5974.35246051605	3614.31883465538
Nt5dc2	452.153862099572	-0.670006782756666	0.126335883772617	-5.30337670303208	1.1367999495444e-07	1.16253881632653e-06	555.39087472107	348.916849478074
Ntrk1	497.718336957481	0.696585697307434	0.246315021453573	2.82802767446618	0.00468357575248647	0.0158281813515948	379.837677717781	615.598996197182
Nuak2	146.959503890259	0.597228256168347	0.15897236276298	3.75680555908189	0.000172096107687513	0.000890176771618619	116.159203369212	177.759804411305
Nucb2	1963.24495156116	0.763909145774329	0.0941351148174109	8.11502856565316	4.85670556753473e-16	1.79367170260297e-14	1455.28726893001	2471.20263419231
Nup62cl	26.198922206187	-1.30643501212896	0.363898944661294	-3.59010387717654	0.000330546207423131	0.00159192450616318	37.2427420238609	15.1551023885132
Nusap1	26.8921121897173	-1.48499945658928	0.313228959631773	-4.74093921052198	2.12729758575058e-06	1.68753266553173e-05	39.6178507844134	14.1663735950211
Nxnl1	60.3062385963049	1.33860785209566	0.224674216827043	5.9579949626625	2.55351386307445e-09	3.54627195360768e-08	33.7479770260303	86.8645001665794
Nxpe2	56.6575907257672	1.28253421467996	0.251676274198799	5.09596790068056	3.46963918901286e-07	3.22877699751573e-06	32.6245387847517	80.6906426667828
Nxph1	1363.46814787157	-0.954012924854541	0.123675210174366	-7.71385731634904	1.22070942532415e-14	3.66468664901952e-13	1798.7252132203	928.211082522834
Nxph2	31.0654588815772	-1.03987282760287	0.296125618228296	-3.51159360620123	0.000445428567362423	0.00207590622586243	41.74009265447	20.3908251086844
Nxph4	509.154451282382	-1.07169957224688	0.143858069828831	-7.44970076077092	9.35521791408141e-14	2.50814893113621e-12	689.619990755267	328.688911809498
Oacyl	653.360608315611	1.94357056974573	0.244394260126817	7.9526031779028	1.82632613883116e-15	6.25002463961093e-14	269.968229331902	1036.75298729932
Oas1a	109.048752054634	0.604443053997394	0.210960655958115	2.86519328095663	0.00416754784581581	0.0143650746820196	86.5645122398331	131.532991869434
Oas1b	111.909915243192	-0.599414528343045	0.164981188505938	-3.63322954435785	0.000279895807577973	0.00137204363851593	135.027668516161	88.7921619702234
Oas1i	60.5912677100816	0.784191320191898	0.20488598653376	3.82745220138656	0.000129476516938118	0.000690931897465946	44.6307880533818	76.5517473667815
Oasl2	256.57106127594	0.92793485480401	0.162737178428721	5.70204586169869	1.1837796676075e-08	1.4587004227434e-07	176.528004185143	336.614118366738
Ogn	607.988231796387	-0.797417711508307	0.309234964955752	-2.57867900424006	0.00991788995853486	0.0299854312118887	772.043044164251	443.933419428524
Oip5-as1	5694.7556818503	-1.0023027815166	0.101366584218118	-9.88790131627469	4.69772730519803e-23	3.76832893513765e-21	7597.4095962106	3792.10176749
Olfm2	2180.2647796127	-0.614610728346757	0.0745850673244791	-8.24039918973218	1.71637029616403e-16	6.72267381235812e-15	2637.30538022294	1723.22417900246
Olfm3	2156.66235036678	-0.690854296109172	0.0865428947741258	-7.98279625279787	1.43054933047752e-15	4.97196469209638e-14	2663.60055109865	1649.72414963492
Olfml2a	1199.92730530991	-0.626799819189453	0.108146142945577	-5.79585921529243	6.79722680809347e-09	8.70444357659684e-08	1456.88593435661	942.968676263221
Olig1	6019.39182525199	-0.603913254845542	0.062164414113301	-9.71477433608315	2.60826132454731e-22	1.92301737509087e-20	7262.82989462168	4775.9537558823
Olr34	60.5829232166836	0.590380304715576	0.223057621603113	2.64676140843123	0.00812666677678371	0.025444523894086	48.5928166248824	72.5730298084848
Olr35	52.7869612742154	-1.22434618407139	0.254874794371716	-4.80371622109393	1.55747528219541e-06	1.27432106524466e-05	73.6904889615392	31.8834335868917
Onecut2	78.3195739719019	-0.635345212181952	0.202203740912293	-3.14210414364953	0.00167738361389986	0.00657510769998979	95.3238111251987	61.3153368186051
Opalin	2746.63591901745	-0.730018647512974	0.0569331627219441	-12.8223800086131	1.22870166874279e-37	3.42227545346778e-35	3428.33248549526	2064.93935253965
Opcml	5510.48642405396	-0.939912827647991	0.102714636660316	-9.15071949050793	5.6555605050176e-20	3.31627515694804e-18	7244.35346340359	3776.61938470434
Opn3	816.205567090213	0.657446315009613	0.143985518747834	4.566058592052	4.96979910829205e-06	3.65606571231434e-05	633.637921111688	998.773213068738
Oprd1	34.8156920684144	-0.808912232056558	0.340379412344709	-2.3765016411667	0.0174776836464515	0.0484158061423501	44.2827709938355	25.3486131429933
Oprm1	287.290080634692	-0.691849695981977	0.138987855043265	-4.97777086902028	6.43207340637675e-07	5.69990278795755e-06	354.323813178729	220.256348090654
Osgin1	28.4931410487565	1.36861100922213	0.29816211678781	4.59015727405811	4.42912152521692e-06	3.28847105022955e-05	15.8138409632107	41.1724411343022
Osr1	49.4820994438412	-1.87387814930916	0.295514138432217	-6.34107782203111	2.28163243917006e-10	3.7412802072867e-09	77.6572952846965	21.3069036029859
Otof	439.738183343488	-0.806240922184643	0.175218438162699	-4.60134749880609	4.19766436750181e-06	3.13636219172434e-05	559.095467287343	320.380899399633
Otop1	60.6066957108753	1.490162671987	0.228541021982269	6.52032908167625	7.01533059505746e-11	1.24721134533052e-09	31.6947731584563	89.5186182632944
Otp	3786.04550790196	0.844443920494736	0.0788184565497483	10.7137840229305	8.77021312412065e-27	1.02254566273904e-24	2708.49215200801	4863.59886379591
Oxt	238135.307988943	1.58308827282369	0.180040267688233	8.79296777965833	1.45660254712988e-18	7.35145130344248e-17	119183.684599169	357086.931378718
Oxtr	288.777661170325	0.612751332567258	0.102804871548534	5.96033362366467	2.51723477979673e-09	3.50316629243883e-08	229.106517705791	348.44880463486
P2rx1	30.5245406769682	-1.22890618877239	0.31812495234081	-3.8629669874366	0.00011201815073245	0.000607631050794847	42.7600383652113	18.289042988725
P2rx3	82.0594709368743	1.32532401303137	0.1870561824976	7.08516551196254	1.38878218688751e-12	3.14341286409053e-11	46.3198836272074	117.799058246541
P2ry1	290.190251013603	-0.920700254264779	0.136681960834857	-6.73607730413816	1.62719738022221e-11	3.15893671471211e-10	379.616452919565	200.764049107641
P2ry12	716.915502704494	-1.06121023702728	0.107212721885421	-9.89817456702014	4.2394220828096e-23	3.41435222685396e-21	969.392755667812	464.438249741176
P2ry13	295.097716113031	-0.908886467653006	0.114939740172234	-7.90750410859697	2.62600470955638e-15	8.7916358005749e-14	385.296344153243	204.899088072819
P2ry14	101.013990657327	-0.799036247809552	0.168382856469618	-4.74535391881611	2.08142082184007e-06	1.65441193663023e-05	128.084322222476	73.943659092177
P3h2	143.728800612433	0.622100570800733	0.170149020478459	3.65621012128889	0.000255971565574338	0.00126341466306369	113.932217768331	173.525383456534
P3h4	999.661887269575	0.600419000263379	0.0915769556205243	6.55644202403265	5.51067293468882e-11	9.91130359033628e-10	794.738833767567	1204.58494077158
Pantr1	55.8379316808958	-0.652120966679669	0.216018049728628	-3.01882628557611	0.00253755987431215	0.00938349398049792	68.1639859962213	43.5118773655703
Papln	122.330668417213	0.881455535327811	0.152282031101544	5.7883095526881	7.10982977215342e-09	9.09314580680897e-08	85.4582634627165	159.20307337171
Pappa2	47.2082960850066	-3.05107869466793	0.687081359363	-4.44063669184187	8.96931103414472e-06	6.22174207813e-05	84.2539818103925	10.1626103596207
Parm1	10773.6897705028	0.732331657769065	0.0760544621053386	9.62904262940884	6.0288543021251e-22	4.19800847829225e-20	8097.06534064633	13450.3142003593
Parp12	424.889056418541	0.602686698529956	0.096282413460377	6.25957199107788	3.86035496588478e-10	6.08612881178093e-09	338.550073319122	511.22803951796
Pawr	97.9843976486075	-0.687855421773247	0.185641344604093	-3.70529217637481	0.000211147195946284	0.00106766159039505	121.100332652876	74.8684626443393
Pax4	59.2812991186675	-0.688238556953936	0.22461736989268	-3.06404868547241	0.00218363370874591	0.00823016497537462	72.964665944728	45.5979322926069
Pbld1	87.4337136501533	1.32580724670548	0.170645513894073	7.76936478698446	7.88806953134613e-15	2.4411627528027e-13	49.5317577662838	125.335669534023
Pcare	48.8511878543886	-0.7516072127974	0.285241672796908	-2.63498389077442	0.00841412763606372	0.0262135957144045	61.1843299597527	36.5180457490245
Pcdh11x	1817.27777782479	-0.717610701961685	0.0849185387727212	-8.45057760452428	2.89865165331975e-17	1.2609449079322e-15	2260.48866164201	1374.06689400758
Pcdh12	112.202388463535	-0.941813838399654	0.183204972829645	-5.14076568912466	2.73621104092124e-07	2.59810493440504e-06	146.905486950272	77.4992899767986
Pcdh18	510.421140043613	-1.16549036754384	0.114252136660413	-10.2010378239839	1.96165000004221e-24	1.84689807985195e-22	706.093634893552	314.748645193675
Pcdh19	2289.74345856953	-0.936899414805569	0.0965287190618254	-9.70591367948741	2.84515616953518e-22	2.0747913390494e-20	3008.24483862203	1571.24207851703
Pcdh20	915.084023315218	-1.07784482979928	0.10610936425074	-10.1578671911773	3.05690254228634e-24	2.79922938735207e-22	1242.19495913261	587.97308749783
Pcdh9	3249.48880894526	-0.664357529354362	0.0827763596609693	-8.02593315380622	1.00757078491335e-15	3.56363748159652e-14	3985.02679789842	2513.9508199921
Pcdhac1	48.4905251158296	0.644828404519483	0.216331907066672	2.9807364676943	0.00287556133595453	0.0104278370731839	38.0342715570608	58.9467786745985
Pcdhb20	167.881542021202	-0.62400371535455	0.144098965826873	-4.33038302373563	1.48850202250256e-05	9.86464625223605e-05	203.256763011483	132.50632103092
Pcdhb21	71.2588435182614	-0.693347358262786	0.20063763876848	-3.45571928835772	0.000548826560764984	0.00248334112129535	87.683785289869	54.8339017466539
Pcdhga1	84.8062783124837	-0.840501220996545	0.323026667511458	-2.60195614025189	0.00926937060173751	0.0282891429078137	108.362246893473	61.2503097314942
Pcdhga12	116.106380762302	-0.899897902659454	0.155958260751174	-5.77012014833387	7.92150328627697e-09	1.00734195880151e-07	151.091562203696	81.1211993209072
Pcdhga3	160.443458157897	-1.11635038101463	0.126513961657345	-8.82393031085531	1.1051101263815e-18	5.63915482810552e-17	219.984214461578	100.902701854216
Pcdhgc5	621.264578087258	-1.16527448974588	0.144649773819054	-8.05583347267137	7.89390441533457e-16	2.83699568360429e-14	859.09558144029	383.433574734226
Pclo	6219.42341173445	-0.648914361651038	0.107434337590844	-6.04010204002356	1.54016796482463e-09	2.23903877241265e-08	7595.01346003621	4843.8333634327
Pcolce	227.330479825273	-1.6509195437832	0.208907433373376	-7.90263667081938	2.73064665550799e-15	9.09640997168724e-14	345.15402164514	109.506938005405
Pcp4l1	810.876725833564	-0.610517750069179	0.100797679225241	-6.0568631615508	1.3880156481798e-09	2.02585631794743e-08	980.534157211829	641.219294455298
Pcsk1	4101.02058055053	0.662753785820896	0.075811360290056	8.74214343714694	2.28728831951396e-18	1.11876292584227e-16	3175.71752380925	5026.32363729182
Pde5a	339.57908425768	-0.617105483533987	0.10111762911003	-6.10284763364549	1.04195161318568e-09	1.55009626489805e-08	411.589352518923	267.568815996436
Pdf	534.096978212538	0.600204284909711	0.0893102335535553	6.72044245130986	1.81173578751732e-11	3.49351437335311e-10	424.702865233353	643.491091191723
Pdgfra	3348.61338170453	-0.652062970273348	0.0586466492073673	-11.1185034283499	1.01968065215844e-28	1.39106638084254e-26	4094.54391837955	2602.68284502951
Pdia2	67.0058347959092	0.803899497876747	0.192754482827715	4.1705878176399	3.03814947672197e-05	0.000188131315567564	48.7211008366587	85.2905687551597
Pdia5	84.769579677803	-0.648343797978485	0.171695836124301	-3.77611835332517	0.000159291324368081	0.00083223857741011	103.903514228884	65.6356451267219
Pdlim2	56.2373975524761	0.705103091484873	0.206633983422547	3.41232879416066	0.000644103726236698	0.00285077380841994	43.044121314451	69.4306737905013
Pdyn	18837.6621947199	1.22281563919257	0.116140082520044	10.5287994692231	6.36409350474981e-26	6.75267360551602e-24	11300.6291324566	26374.6952569833
Pecam1	1133.89293960549	-0.712136081316407	0.0858932892232029	-8.29093969688185	1.12357240877885e-16	4.50642421713019e-15	1408.01614749463	859.769731716353
Pemt	166.546699004379	1.16975463094119	0.17046242723661	6.86224319285043	6.77875305762269e-12	1.38857113194653e-10	102.674029798252	230.419368210506
Penk	1946.84560752596	-0.865154116533598	0.187005349055864	-4.62636026670634	3.72147739276027e-06	2.80988357057283e-05	2513.67960472901	1380.0116103229
Perp	194.966848347618	0.632854625056558	0.123456626217749	5.12612926859306	2.95759577170809e-07	2.79113532262749e-06	152.677464547841	237.256232147395
Pfkl	5325.74557797986	0.607770415379593	0.0649242785560888	9.36121939121023	7.88216860189476e-21	4.89377737282965e-19	4220.56052683075	6430.93062912897
Pgr	287.067786364878	-0.650597492900362	0.145833872262558	-4.46122346479994	8.14930569281002e-06	5.69032647505613e-05	350.561829114405	223.573743615351
Pgr15l	243.436333364164	-1.36092160930428	0.175533472184603	-7.75306038424989	8.97039352235447e-15	2.74644689614193e-13	350.721738527617	136.15092820071
Pgrmc2	4231.77646884086	0.587406013403642	0.051533855433725	11.3984488150527	4.25635202833886e-30	6.66850652939903e-28	3381.83185760996	5081.72108007177
Pheta2	25.9289076001316	1.62717205326591	0.333137511148332	4.88438557296359	1.03751873368338e-06	8.80135392778614e-06	12.4501155586347	39.4076996416285
Phf11b	34.8827250572114	0.999835834504713	0.301986858915917	3.31085875092034	0.000930101442223762	0.00394243436111566	23.073920927033	46.6915291873898
Phlda1	576.881806408861	-0.652218397142032	0.0865664110476494	-7.53431254973741	4.9091414955235e-14	1.3523066421872e-12	705.636342239947	448.127270577775
Pid1	1671.66428913574	-0.645249285734057	0.0651377130431483	-9.90592477980664	3.92323467573234e-23	3.18528535170592e-21	2039.16814874794	1304.16042952353
Piezo2	51.2412007912908	-1.29045627821741	0.237251537102909	-5.43919037986115	5.35232375188996e-08	5.77693759528532e-07	72.7225512928229	29.7598502897586
Pla2g2c	414.220261088209	0.848568126374343	0.097314437217511	8.71985853936222	2.78549578287513e-18	1.34928339202362e-16	296.635081045317	531.8054411311
Pla2g7	1525.8692701984	0.874816612749828	0.0911312565159597	9.59952321733458	8.03150750177687e-22	5.53484025569187e-20	1076.15401569008	1975.58452470673
Pla2r1	372.858810955156	1.43124181407716	0.174315160272004	8.21065598565166	2.19983318452881e-16	8.50008760742596e-15	201.896413026853	543.821208883459
Plaat1	155.219584979255	-0.871899125904998	0.175812819084436	-4.95924660354977	7.07670882714817e-07	6.23203392700704e-06	200.475140574433	109.964029384077
Plch2	620.716016337046	-0.841071404581802	0.0893876927935884	-9.40925286576063	4.99675993446367e-21	3.1610417579096e-19	795.972117100617	445.459915573476
Plcxd2	1806.58625790284	-0.811367084202717	0.116186773777514	-6.98329988709732	2.88326034647139e-12	6.24415799007963e-11	2301.27771214959	1311.89480365609
Plekhg1	473.736952753278	-0.649608646794113	0.078264460999704	-8.30017403169199	1.03958996167313e-16	4.21170446290768e-15	579.191830419041	368.282075087515
Plin1	112.618684183706	-1.3953164305379	0.237514810428836	-5.87465020820654	4.23737113295862e-09	5.64712492044436e-08	163.101844301755	62.1355240656584
Plin4	174.905308829713	1.12919276940821	0.153299903775841	7.36590657655821	1.75947012677697e-13	4.51207339160938e-12	110.59329460356	239.217323055865
Plk4	83.2756802236925	-0.979544113977456	0.167810634902031	-5.83719926063876	5.30855951478219e-09	6.93084977275014e-08	110.470205054153	56.0811553932321
Plk5	57.179613841012	-0.831690459311223	0.257926739321998	-3.22452205419824	0.00126183136967908	0.0051296911184967	72.6735890949483	41.6856385870757
Plp1	95493.4014260407	-1.47109281784104	0.0752727739627078	-19.5434914962727	4.68641579151114e-85	1.34259117547092e-81	140359.784101707	50627.0187503742
Plpp2	304.864343655537	0.882652863135249	0.13007497646466	6.78572379657558	1.15505945721889e-11	2.27987818455391e-10	214.812210582048	394.916476729025
Plpp5	711.892762693352	0.611278825995525	0.0769570447139524	7.9431172060678	1.971624800903e-15	6.72431356416814e-14	563.53184715311	860.253678233594
Plppr1	474.400830103712	-0.682052829906694	0.0836541488466758	-8.15324570639986	3.54284772945386e-16	1.33298814946469e-14	584.127286904815	364.674373302608
Plppr4	3503.48975571754	-0.725616297286376	0.0687679907355448	-10.5516576756883	4.99086783835124e-26	5.38101417367181e-24	4365.93883274029	2641.04067869478
Plxdc1	195.098635033816	-0.591229790757593	0.13144807071611	-4.49782022312431	6.86537104766748e-06	4.88913888458535e-05	234.914547672032	155.282722395601
Pm20d1	63.7366182410918	0.899942710887283	0.270173165053268	3.33098481749602	0.000865393222064395	0.00370349886369598	44.7669172878991	82.7063191942846
Pnlip	229.541860171961	-2.36088009206169	0.147237169824341	-16.0345386622027	7.33261054238745e-58	7.00229389604942e-55	384.224073131037	74.8596472128846
Pnpla1	82.020931679664	-1.23371871766534	0.476950437131815	-2.58668117610798	0.00969052105608736	0.029364416630217	114.909602927609	49.1322604317188
Pnpla3	122.820061019504	-0.704558038334788	0.186547696314203	-3.77682518870722	0.000158840132587848	0.000830391037256699	152.266253255508	93.3738687834999
Pomc	105.115980294097	0.724106704325734	0.176346615302277	4.10615595362881	4.02297922625842e-05	0.000241692107259995	79.1792449984231	131.052715589772
Postn	39.7634144248873	-1.95012265970539	0.369168864350229	-5.28246785691903	1.27455202812978e-07	1.28894938840719e-06	63.679739799674	15.8470890501006
Pou3f1	181.397969488662	-0.844786708255452	0.137997442273492	-6.12175627560692	9.25495142684438e-10	1.38506564114879e-08	232.563018553952	130.232920423371
Pou3f2	4669.73404340764	0.63474674036517	0.0725869876782921	8.74463537705116	2.23736979506229e-18	1.09971112426909e-16	3659.43094980523	5680.03713701006
Pou3f4	247.255401359612	0.612352046017929	0.10299871178499	5.94523985208878	2.76052341788848e-09	3.80477914930142e-08	195.59443896619	298.916363753033
Pou6f2	103.865899060269	-0.751970373545622	0.19871244390578	-3.7842138054634	0.000154195227832767	0.000808426431100212	130.563631964689	77.1681661558489
Ppial4d	565.634124537827	0.597785929845311	0.10288439446696	5.81026824274388	6.2372822747888e-09	8.05576275802951e-08	449.902428250048	681.365820825607
Ppic	140.43657888967	-1.17531724466414	0.184381943938977	-6.37436193347175	1.83726242404396e-10	3.05763158935913e-09	194.746337575127	86.1268202042118
Ppm1e	3731.1725455127	-0.707389997969531	0.101263466705806	-6.98563875977767	2.83562839229985e-12	6.15429564709752e-11	4627.80937311147	2834.53571791393
Ppm1j	57.5443966159365	0.974914186907327	0.23760980933238	4.1030047944846	4.07818795184505e-05	0.000244569321729368	38.4443743859772	76.6444188458959
Ppp1r14c	592.243835809766	-0.625903488255648	0.0754978584905665	-8.29034757765818	1.12918009329225e-16	4.51987576664326e-15	719.138709511372	465.34896210816
Ppp1r1b	1062.45073695981	1.10927276889073	0.102714851469545	10.7995363184615	3.45946151170492e-27	4.20460855489275e-25	672.994031119045	1451.90744280057
Ppp1r32	84.2249178308745	-0.907475548482875	0.202466417629038	-4.48210404031332	7.39106927787982e-06	5.21716641925664e-05	109.68429386914	58.7655417926086
Ppp1r36	671.710553784983	0.971255463435686	0.119552058764158	8.1241216042268	4.50613810696171e-16	1.67344617772241e-14	453.769405391971	889.651702177995
Prc1	77.9615208796417	-1.23711661752916	0.190208091308528	-6.50401677982505	7.82031678370715e-11	1.37568976123213e-09	109.464886277677	46.4581554816062
Prickle1	1281.22463502685	-0.679313778149624	0.0804349928320278	-8.44550057421194	3.02745349123908e-17	1.3112862270693e-15	1576.90515903837	985.544111015334
Prim1	509.112454085463	-0.870829968527439	0.11238044890684	-7.74894545268576	9.26588080677196e-15	2.82827966056324e-13	658.533177598249	359.691730572677
Prkar2b	1645.83863246879	-0.65918068795213	0.0742237995464633	-8.88098820028056	6.62689840054714e-19	3.47894818127153e-17	2016.05000171483	1275.62726322275
Prkcb	5122.29171777655	-0.710708846677133	0.0877575056064738	-8.09855341449796	5.56165435160271e-16	2.03157406861641e-14	6358.5598692822	3886.0235662709
Prkcg	1535.3444616828	-0.956511906929146	0.122193142223543	-7.82786897467031	4.9620866442377e-15	1.58961159047193e-13	2025.99843933167	1044.69048403394
Prkcq	469.851775411004	-0.701459885120084	0.0861147980870006	-8.14563699506569	3.77290414727048e-16	1.41423962185724e-14	582.314913166304	357.388637655705
Prkg2	379.751959805367	-0.804070601145435	0.138331068728379	-5.81265371934829	6.14901743602403e-09	7.96591703243062e-08	482.903845960332	276.600073650403
Prok2	54.6010437237457	0.732945310914478	0.244930386634753	2.99246378117823	0.00276735501709845	0.0100811148978914	41.229700937797	67.9723865096944
Prokr2	163.896939052148	-1.01894802692769	0.144360775928298	-7.05834407147957	1.68498428708778e-12	3.76288139123143e-11	220.242622362561	107.551255741736
Prph	678.303453347645	0.841970744232645	0.0979421093701398	8.59661640582698	8.21008424874527e-18	3.77626214505362e-16	485.508220292671	871.098686402618
Prss12	41.8858571285597	-0.660455226966569	0.240399613228221	-2.7473223359123	0.00600840516342039	0.0196369878010483	51.5627144810373	32.2089997760821
Prss23	875.375090693817	0.66255680921883	0.102410032022163	6.46964751534733	9.82317914692913e-11	1.69676171070213e-09	677.917398032966	1072.83278335467
Prss55	39.4208651081346	-1.03878123393461	0.30716885272742	-3.38179221203923	0.000720145948097061	0.00314910746688584	52.9229337913383	25.9187964249309
Prune2	10105.9066842873	0.592243015166969	0.0507838555453717	11.6620333136747	1.9922710031861e-31	3.41478655537557e-29	8059.82963060917	12151.9837379654
Psmb9	142.859770614672	0.996492102972464	0.135577742873324	7.34996823116849	1.98253969555713e-13	5.06469440187294e-12	95.5092791961484	190.210262033196
Psme2	906.951296570145	0.587224166282954	0.0775080440849312	7.5762996372285	3.55550116583963e-14	9.95838273460166e-13	725.067592111435	1088.83500102885
Ptar1	246.31910446073	-0.653162167706397	0.107428968067895	-6.07994453873556	1.20224124451279e-09	1.76757668016565e-08	301.688223887465	190.949985033994
Ptchd4	49.818737777794	-1.15206700075657	0.264010282778411	-4.3637201878365	1.27869112049443e-05	8.59633648353851e-05	68.4687507946943	31.1687247608937
Pter	157.695297144016	-1.39441975087901	0.146715164324586	-9.50426465661084	2.0146633799789e-21	1.32901511256898e-19	228.238658689093	87.1519355989394
Ptgds	6311.68985626471	-0.903390084434278	0.321588592650709	-2.80914841222458	0.0049672741971737	0.0166578121655721	8225.81133079491	4397.56838173451
Ptger3	95.5802626322953	-0.750866595493612	0.231541492446406	-3.24290297846902	0.00118318494793451	0.00484137746294199	119.382603239167	71.777922025424
Pth2r	75.2116608680734	-0.677456727217823	0.239002448730625	-2.83451793408766	0.00458948818405606	0.0155916645846282	92.5665843011832	57.8567374349637
Ptk2b	1341.67339373051	-0.730578698263151	0.132478775683626	-5.51468485795685	3.49405479459446e-08	3.91670066242579e-07	1673.48100716131	1009.86578029971
Ptpn14	251.512409930395	-0.907872117521528	0.134938410950826	-6.72804808596994	1.71954101826977e-11	3.32854011393647e-10	328.599285960798	174.425533899991
Ptprk	1025.73109763749	-0.830794492301637	0.0733336399058819	-11.3289684429669	9.43088735944876e-30	1.44007188237642e-27	1312.03221994995	739.429975325024
Ptprn	27814.5386681678	0.830773923157009	0.0556595187363307	14.9259990387725	2.23266449916716e-50	1.24371816295273e-47	20020.8711109674	35608.2062253682
Ptpro	2441.43621556141	-0.610618807948296	0.069923277177743	-8.73269721606612	2.48670135300193e-18	1.21039584789079e-16	2950.56856046845	1932.30387065437
Ptprt	5753.27444692477	-0.8266376006994	0.0857436513728232	-9.64080240885806	5.37660360161542e-22	3.7965636840421e-20	7358.39849758444	4148.1503962651
Ptprv	26.6031595926209	-1.27823449092372	0.364851170479574	-3.50344083929773	0.00045928866532395	0.00213405349731383	37.5125424325755	15.6937767526663
Ptrh1	299.643203326871	0.752470893216643	0.120798672835983	6.22913212166104	4.69026126528241e-10	7.31403572425921e-09	222.967804535625	376.318602118117
Pvalb	118.668701445249	-0.61964387651783	0.240754093141099	-2.57376258253136	0.0100599278390516	0.0303736514429903	143.860448827179	93.4769540633182
Pxdn	776.034931285932	-0.632476391260385	0.0855748287278451	-7.39091623860399	1.45820461515646e-13	3.76355667340383e-12	943.543954552687	608.525908019177
Pycr1	169.689483296495	0.701165234527108	0.127362193412273	5.50528548340423	3.68570508883913e-08	4.10856752927071e-07	129.044783487245	210.334183105744
Pyroxd2	416.027970648986	0.843895793675947	0.156586851155255	5.38931453982194	7.07269248616002e-08	7.49660545018251e-07	298.024633866658	534.031307431314
Qdpr	5583.94691098322	1.20905779386254	0.0560809443161509	21.5591554066315	4.34463480640353e-103	1.74254612815233e-99	3372.23470088171	7795.65912108472
Qrfpr	59.743146494061	-0.653104551181733	0.204003201825671	-3.20144265059054	0.00136741291925745	0.00551419639710212	73.0587390185395	46.4275539695826
Rab11fip1	135.364513169608	0.690668173125461	0.147034441628554	4.6973223788632	2.63594237343683e-06	2.04808943653243e-05	103.927049622216	166.801976717
Rab37	70.8919843153464	0.740890894080748	0.197669405808265	3.74813133601158	0.000178156963257569	0.000918683399631597	52.8839020807447	88.9000665499481
Rab3d	1008.82333696278	0.746722164567267	0.0942346969794167	7.92406818828494	2.29863467637126e-15	7.77349406407238e-14	753.360989422031	1264.28568450353
Rab7b	354.15346127447	-0.693666385075667	0.103509260042558	-6.70149110128373	2.06303422050244e-11	3.9439550293571e-10	437.112162950607	271.194759598333
Rabac1	6878.05731119278	0.627535933757084	0.0635704272413899	9.87150725563321	5.5326909107624e-23	4.36821194978068e-21	5405.3409843079	8350.77363807765
Rad21l1	45.5444794883797	0.704253441365656	0.236381766857623	2.97930525999427	0.00288902805058236	0.0104710949803685	34.6664377486477	56.4225212281116
Radx	31.5809571236409	-0.925367482101777	0.327646225320686	-2.82428854840634	0.00473857035649745	0.015995167468305	41.4840546582235	21.6778595890583
Ralyl	1290.65011449018	-0.725042623841198	0.0935705690922043	-7.74861829820381	9.2897801799371e-15	2.83126522383676e-13	1607.90596382041	973.394265159937
Ranbp3l	171.789129265379	-1.89159765923033	0.247402793754442	-7.64582174083218	2.07615125033295e-14	6.02534546659581e-13	270.692961770497	72.8852967602613
Rapgefl1	2051.28039740139	-0.586205705914075	0.098144794530182	-5.97286599579972	2.33121382535548e-09	3.26924210165585e-08	2462.20600425733	1640.35479054546
Rarres1	316.731846451128	0.945055994560892	0.131669912931155	7.1774635034127	7.10166071655941e-13	1.67944226426748e-11	216.824137511467	416.639555390788
Rarres2	115.633507870861	-0.591065332344393	0.244002193809737	-2.42237712340112	0.0154193394404422	0.0436134602452225	139.196742069385	92.0702736723377
Rasal1	775.007706168266	-0.860482983226576	0.152497376200902	-5.64260844785265	1.67492967363825e-08	1.9922324836976e-07	999.383265121031	550.632147215501
Rasgrf2	1392.69512139177	-0.672689603786036	0.111633774661356	-6.02586095316275	1.68211754678208e-09	2.42891616882499e-08	1711.19221616052	1074.19802662302
Rasgrp1	2379.01083267537	-0.836616932005545	0.112349818162904	-7.4465357014862	9.58231142638607e-14	2.55536799660567e-12	3049.87173394124	1708.14993140951
Rasl11a	32.897111468667	-0.899990204423588	0.296302315665601	-3.03740523391418	0.00238624422907024	0.00887989270175814	42.7465618540036	23.0476610833303
Rassf10	101.017309018539	-1.71806122938602	0.164782047298888	-10.4262646177088	1.88139677130628e-25	1.93484773598852e-23	155.003905849964	47.0307121871138
Rassf6	83.8134243536837	0.668310124648192	0.178958488743504	3.7344421566169	0.000188131722665682	0.000962447338351424	65.1360662660755	102.490782441292
Rbfox1	3492.76229503847	-0.989256997032293	0.174015024490674	-5.68489416317791	1.30893695559231e-08	1.59474007943185e-07	4645.37099637871	2340.15359369824
Rbfox3	2737.97240647085	-0.774731914217111	0.112392764865399	-6.89307639281695	5.45985344666729e-12	1.12878248473676e-10	3455.78890491464	2020.15590802705
Rcn3	1401.74184049366	1.52780936657945	0.135994138342523	11.2343766076992	2.76438158702594e-29	3.87670687735791e-27	721.909382941922	2081.5742980454
Rdm1	132.607598526518	0.606532813451584	0.16158201468757	3.75371488358006	0.000174233035406421	0.000900069369407618	104.765935551127	160.449261501908
Rem2	100.104100900547	-0.798619873264267	0.176981377286165	-4.5124514539909	6.40826052892927e-06	4.58793910830033e-05	127.125057617178	73.0831441839162
Renbp	284.66912890766	0.725427108005543	0.123093160605712	5.89331774759776	3.78517544114562e-09	5.08766141399023e-08	214.582754992136	354.755502823184
Rexo4	1248.12209691176	0.632951793725644	0.0853226796919298	7.41832999163892	1.18606292690923e-13	3.10108291215614e-12	977.577096006389	1518.66709781713
Rflna	50.4537239220889	-0.621424772683164	0.236094653392973	-2.63210015031056	0.00848588442142439	0.0263675125793686	61.4849133187824	39.4225345253953
Rflnb	309.15413710459	0.620354019228886	0.105280351596543	5.89240071695635	3.80624788709444e-09	5.10571873764495e-08	243.272150312712	375.036123896469
Rfx2	980.398563541384	0.738562842367084	0.0934157966633827	7.90618791197001	2.65390476851229e-15	8.87023437129092e-14	734.486346654906	1226.31078042786
RGD1304770	52.0838389559472	2.08526551818372	0.242508776728469	8.59872185376012	8.06087871202158e-18	3.71615774002025e-16	20.1681745829288	83.9995033289655
RGD1309139	24.8784507225445	-0.854540748754628	0.327551555701357	-2.60887403488247	0.00908406746553044	0.0278550288920103	32.1868566483008	17.5700447967882
RGD1310507	77.7072070332668	0.813990880416946	0.188889862560906	4.30934127105144	1.63741529917962e-05	0.000107520387720197	56.0751805464734	99.3392335200603
RGD1311744	3782.98099558207	0.77284265688397	0.105484817650844	7.32657717096398	2.36105260504653e-13	5.9557923196985e-12	2793.78945766349	4772.17253350065
RGD1559821	121.94205026953	-0.884209855888269	0.157578432975529	-5.61123650738156	2.00885988128276e-08	2.34907965911625e-07	157.637786886416	86.2463136526443
RGD1559909	1536.27552395476	0.695375701058513	0.0763247182119817	9.11075359789996	8.18116963402825e-20	4.70100790374793e-18	1173.90852488581	1898.6425230237
RGD1559938	99.4010383992024	-1.27607372095163	0.170680073365449	-7.47640715046673	7.63820646213033e-14	2.06159612909235e-12	140.432942818847	58.3691339795583
RGD1559972	98.5868682329499	0.630637433563176	0.165545467419156	3.80945152648862	0.000139275407790666	0.000738115493613643	76.8725057362764	120.301230729623
RGD1560028	56.6432666557623	-1.07422557101487	0.223064800491707	-4.81575563982723	1.46643890496784e-06	1.20622481376884e-05	77.0122095218686	36.274323789656
RGD1560314	104.901301619692	0.621337491784136	0.168398093718523	3.68969433123572	0.000224523662907672	0.00112649425467862	82.8086835097019	126.993919729682
RGD1560961	216.289081341128	0.647753865068028	0.128415222213157	5.04421402622205	4.55389348813781e-07	4.15108090959616e-06	167.490095463522	265.088067218734
RGD1561157	60.6151467348864	0.702408491220861	0.204683167776639	3.43168663476698	0.000599840232027316	0.00268389023049437	46.4104971122948	74.819796357478
RGD1561662	28.1161437432469	-0.854441790923988	0.29010478155466	-2.9452868247985	0.00322655402029755	0.0115072584604387	36.3391618919522	19.8931255945415
RGD1561796	155.040374455645	0.685887209704543	0.146904330924571	4.66893797744271	3.02760756269967e-06	2.32805376006055e-05	119.048573396275	191.032175515016
RGD1562420	105.786575015918	-5.82667204971064	0.408918295922361	-14.2489883867092	4.54821987384981e-46	1.98282611630835e-43	207.841191938725	3.7319580931111
RGD1562811	31.3130114721029	1.00039351048241	0.324037740191176	3.08727467946232	0.0020200084588674	0.00771751755270088	20.670679609433	41.9553433347728
RGD1563294	288.922993325398	0.974084853327616	0.0985665168950506	9.88251268293045	4.95739841993804e-23	3.96078358220867e-21	194.942010632309	382.903976018486
RGD1563400	80.5522480128929	0.846137269458393	0.198059769308415	4.27213094518355	1.93613820467503e-05	0.000125168651052718	57.8442968705	103.260199155286
RGD1564162	197.942674504683	0.599423825191824	0.14878832975551	4.02870188930005	5.60856843306058e-05	0.000325164010860355	157.590996003859	238.294353005508
RGD1564645	75.0358169980049	0.664944567571196	0.260372034910952	2.5538248291473	0.0106546844327728	0.0318455819436085	57.830069396999	92.2415645990108
RGD1564801	53.7908153513521	-2.03420341528134	0.38418365836434	-5.29487231170099	1.1909960137774e-07	1.21055418450543e-06	86.2504772219856	21.3311534807186
RGD1565143	20.4623762111751	1.04183970015103	0.358485331986864	2.90622685836755	0.00365816123609207	0.0128275512202466	13.1987477830681	27.7260046392822
RGD1565166	79.1374088576668	-2.42859238700853	0.236509874202576	-10.2684608631959	9.77517126278434e-25	9.42458098576332e-23	133.423357259071	24.8514604562623
RGD1565566	20.6502152208862	-1.88512291410003	0.446649147216622	-4.22058997727305	2.43663775910573e-05	0.000153806526978616	32.4470675380188	8.85336290375363
RGD1565798	32.3442092879743	-1.56508917853558	0.508533063078881	-3.0776547134612	0.00208636505274201	0.00792035705933685	48.2241214666677	16.4642971092808
RGD1565987	52.5209068374349	0.641198610845668	0.229901847820616	2.78901025339288	0.00528693911758085	0.0175769690092782	41.386171345476	63.6556423293938
Rgl3	86.2510009304356	0.777649428222016	0.198515344700063	3.91732653914973	8.95364290314823e-05	0.000496149087537261	63.7308419446869	108.771159916184
Rgn	48.1343892067361	0.670671167875274	0.237187741453548	2.82759624829356	0.00468989149203199	0.0158468549252249	36.9101108806372	59.3586675328351
Rgs11	457.244563013577	0.662449542281552	0.120058137162091	5.517739637982	3.43387662612372e-08	3.85355130723476e-07	353.309540064778	561.179585962376
Rgs17	3677.05330387588	-0.709096714734939	0.11102550164289	-6.3867913609229	1.69402510069801e-10	2.83099828078316e-09	4562.57941987094	2791.52718788083
Rgs22	378.184519840486	0.90116550101204	0.112517917985542	8.00908439425478	1.15565586732446e-15	4.04459385049298e-14	264.09614033417	492.272899346803
Rgs7bp	2246.38223147673	-0.897904434397712	0.196374039565642	-4.57241922803941	4.82125098388152e-06	3.55722469576011e-05	2923.70521764258	1569.05924531089
Rhoj	220.489723545139	-0.72342302750097	0.123229235864231	-5.87054705344443	4.34359478200191e-09	5.77246187927543e-08	274.496807197142	166.482639893136
Rims1	2891.38999575521	-0.634473086485859	0.0704655352941056	-9.00401996291841	2.17600564228983e-19	1.20545903730609e-17	3517.38192067949	2265.39807083092
Rin1	162.297874418636	-1.28491788862033	0.200826674617073	-6.39814352884322	1.57277415423559e-10	2.6393650953172e-09	229.538844021578	95.0569048156935
Rmi2	23.9428554961922	-1.49598845266959	0.325692159583474	-4.59325902896403	4.36376851957728e-06	3.24716192547691e-05	35.4852897996958	12.4004211926885
Rnase4	1500.06669941371	1.36733357765659	0.386118693851603	3.54122605154698	0.00039827220167418	0.00187795690862309	838.188534880752	2161.94486394666
Rnf122	159.413485317293	-1.53613410600874	0.159477309410685	-9.6323051328443	5.84043373810676e-22	4.08097763707293e-20	237.794460877036	81.0325097575491
Rnf152	549.930967779091	-1.16919783624709	0.146765827344721	-7.9664173697662	1.63340618730386e-15	5.63792214805365e-14	761.640073836669	338.221861721512
Robo1	1502.59551181716	-0.870790591929504	0.094146330823801	-9.24933116681124	2.25901769700306e-20	1.35230868345371e-18	1943.11976970724	1062.07125392708
Robo3	24.8165878075094	1.66629345870366	0.352790949098709	4.72317519188238	2.3219066540242e-06	1.82888908247452e-05	11.7106585570944	37.9225170579244
Rpl10	9269.94134200317	0.666956916177881	0.0760497988175461	8.770002374076	1.78662518956355e-18	8.89056614181327e-17	7164.2823857437	11375.6002982626
Rpl10l	87.1316166814548	-0.605518487241766	0.225950022377123	-2.67987796978893	0.0073649003742626	0.0234140317224893	105.141474269471	69.1217590934388
Rpl22l1	970.277599592996	0.585738640055803	0.114064598718875	5.13514838639307	2.81921497769789e-07	2.6718590341566e-06	775.805807958302	1164.74939122769
Rpl3	14632.5737765583	0.66875103207821	0.050878253639581	13.144142816214	1.83877429653458e-39	5.85313964169911e-37	11300.3496702962	17964.7978828205
Rpl35	4395.14034398161	0.612714188324476	0.0944233224890991	6.48901322440981	8.64003834863093e-11	1.51061315643805e-09	3475.59839176105	5314.68229620217
Rpl37	77.5307471728782	0.63154117028257	0.253647519633528	2.48983775278003	0.0127801422406993	0.0373169732811565	60.8006577356946	94.2608366100618
Rpl6	6790.03695764381	0.591730953361485	0.0687899323129481	8.60199935463674	7.83392344817175e-18	3.63660881550084e-16	5416.32635493559	8163.74756035202
Rpl8	8327.408785547	0.64457040191838	0.0598007473367306	10.7786345593456	4.34284288262805e-27	5.21505216576185e-25	6498.12391137225	10156.6936597218
Rprm	353.526947744473	-1.57416379962636	0.182739245204572	-8.61426234886828	7.03933360674104e-18	3.28294874766476e-16	528.793969351114	178.259926137833
Rps18l1	535.498234642243	0.723285503264056	0.110495462838979	6.54583893927007	5.91623145847615e-11	1.05932237203822e-09	404.279345993056	666.71712329143
Rps20	4038.16493945339	0.600628611015279	0.0767941007204528	7.82128581987954	5.22864738766363e-15	1.67233324899851e-13	3209.37085257941	4866.95902632735
Rps21	3082.86227775868	0.630135108623844	0.114518469147507	5.5024758304461	3.74494579186583e-08	4.16765498946046e-07	2420.01353397717	3745.7110215402
Rps23	6844.28486394564	0.657894260313539	0.0820241242487969	8.02074104830432	1.05109103750318e-15	3.7110175468466e-14	5309.62529877992	8378.94442911136
Rrad	224.439020395714	-0.708351554191977	0.125995186313178	-5.62205251581019	1.88701877393163e-08	2.2220948028435e-07	278.598921313309	170.27911947812
Rras2	729.256757987715	-0.737562109737876	0.105413644759233	-6.9968371876571	2.61805219618171e-12	5.73170510286332e-11	911.898322149863	546.615193825567
Rrm2	72.4113482979269	-1.31410594795448	0.225279798404092	-5.83321699177539	5.43687874014723e-09	7.08915255233502e-08	103.578213685286	41.2444829105678
Rspo2	28.9825435896232	-2.1749168112034	0.345310945655872	-6.29842997612611	3.00675498704262e-10	4.83152760498019e-09	47.6306907732569	10.3343964059895
Rspo3	66.6146217018612	-0.918135597606271	0.217057938787973	-4.22991023840472	2.33784577004262e-05	0.000148130044462669	86.9556888434566	46.2735545602658
RT1-A1	69.9903299116007	1.1163432172023	0.277125293537894	4.02829782496796	5.61821447327467e-05	0.000325535027584659	44.6213551641637	95.3593046590377
RT1-A2	203.743890011372	0.896680110061236	0.12906358058472	6.9475843301328	3.71593946506974e-12	7.90701430710915e-11	142.599859290272	264.887920732472
RT1-A3	71.0600140475564	1.94600539665108	0.272384103877369	7.14434274595992	9.04275121764922e-13	2.09888116804094e-11	28.9689361731242	113.151091921988
RT1-CE15	21.2743209255926	1.65040220654899	0.405754599129161	4.06748860047704	4.75225325498729e-05	0.000280381543911489	10.4202861525193	32.1283556986659
RT1-CE4	59.766800618788	0.587449430781644	0.232469477347885	2.52699596301213	0.0115042825115489	0.0340376042323108	48.1400199302433	71.3935813073328
RT1-CE5	247.512480891695	0.609486608856872	0.155543571749923	3.91843007075072	8.91275782260503e-05	0.000494293267075557	196.482321317492	298.542640465898
RT1-M3-1	764.014573468185	0.926237201900675	0.0973666518987353	9.512879243953	1.85456976105477e-21	1.24386428054155e-19	526.729620828622	1001.29952610775
RT1-O1	80.9074439091526	1.07881266353238	0.197120485113084	5.47285921558832	4.42831909848338e-08	4.85806954053533e-07	52.0791205812061	109.735767237099
RT1-S2	87.7720886478406	1.60081259705787	0.184499656639668	8.67650718821818	4.08108963319791e-18	1.94862313105121e-16	43.5863399881178	131.957837307563
RT1-S3	1118.61564444485	1.5313489649985	0.102995316908684	14.8681416879972	5.30659461618418e-50	2.72867816494763e-47	574.568047083731	1662.66324180598
RT1-T24-1	21.7593140084581	-2.15850993628006	0.424353895165131	-5.08657976484488	3.64578426356164e-07	3.37546434078786e-06	35.8577219019234	7.66090611499294
RT1-T24-4	147.942627269352	2.85259233016473	0.894803771215916	3.18795295899172	0.0014328384462485	0.00573650273528995	35.9688086726845	259.916445866019
Rtbdn	214.761029918989	0.748664300365371	0.190498500799535	3.93002725597933	8.49362330212894e-05	0.000473273469577365	160.025649723032	269.496410114946
Rtkn2	134.955488602186	-1.43683739251534	0.171282560354172	-8.38869637133106	4.91562439914029e-17	2.0666233060872e-15	196.941812611815	72.9691645925574
Rufy4	34.60121767115	1.19722072135923	0.269946929654649	4.4350225538437	9.20626501150841e-06	6.37128688679282e-05	21.0792915985371	48.1231437437629
Runx1t1	871.538346961653	-0.652910285517557	0.117477158784145	-5.55776367316841	2.73253012694689e-08	3.12596458447192e-07	1065.37522928257	677.701464640736
Rxfp1	532.832037543628	1.03977446097794	0.0927535287265591	11.2100798239519	3.63865086604528e-29	5.06732669914389e-27	347.272253649573	718.391821437683
Rxfp3	1022.68593131877	1.29357923763203	0.109959596902128	11.7641322274345	5.97374017037396e-32	1.04171639457982e-29	592.867658096249	1452.50420454128
Ryr2	2285.10592734362	-0.60255952008135	0.125453333498855	-4.80305706732655	1.56261325980433e-06	1.2772533908824e-05	2754.98982457771	1815.22203010952
S100a11	52.6268170745168	-1.07793317702799	0.279709251620729	-3.85376304423999	0.000116316171564897	0.000628564943293571	71.5271912398446	33.7264429091889
S100a14	25.4751212900036	0.997423027931863	0.342260736370918	2.91421983867564	0.00356578705303088	0.0125431141135733	16.6517790354693	34.298463544538
Samd3	42.0766128360687	-1.0289342768033	0.253401728125436	-4.06048642373099	4.89705848894372e-05	0.00028790856328724	56.3966571593261	27.7565685128112
Sapcd2	103.771910567734	-0.595051921489899	0.161495460644504	-3.68463558737279	0.000229030081984453	0.00114680880502278	124.942006246835	82.6018148886325
Saraf	20729.4766000006	1.01541531315399	0.0604865044863848	16.7874689036223	3.01428684337718e-63	3.35825046428255e-60	13722.0783656845	27736.8748343166
Satb1	1201.4972812188	-0.79216929310624	0.109310063327191	-7.24699326845221	4.26125136121759e-13	1.04213579021777e-11	1523.40305988577	879.591502551833
Satb2	72.3987965304346	-1.55328442285456	0.260817477223346	-5.95544608202934	2.59363400190316e-09	3.59700804109031e-08	108.426898000874	36.370695059995
Sbk1	1029.61034855328	-0.65208898019929	0.0697818852019038	-9.34467417027448	9.21728306889527e-21	5.6874890665731e-19	1258.2408601348	800.979836971755
Sbspon	58.0967438058992	-1.25811473136789	0.238856675062644	-5.2672370618821	1.38492316838243e-07	1.38866246093706e-06	81.7292710546796	34.4642165571188
Scara5	41.6959372506842	-1.208501260265	0.327259491480224	-3.6927920861786	0.000221805358249305	0.00111424966290871	58.197219817229	25.1946546841395
Scel	30.5591911031727	-1.82620480763995	0.353325891271534	-5.16861303616296	2.3583763215437e-07	2.26596955052839e-06	47.625804282825	13.4925779235204
Scgn	569.415790736672	0.590721009260636	0.121524935374883	4.86090371032384	1.1685108401577e-06	9.83971996257364e-06	454.235698871207	684.595882602136
Scn1a	3056.26391182571	-1.03946949404384	0.180196755214818	-5.76852503700558	7.99683339084632e-09	1.01627691267447e-07	4112.1464875527	2000.38133609872
Scn4a	71.8297035341344	0.800362184283669	0.21774700049424	3.67565193764788	0.000237242794641876	0.00118291074185683	52.3141349161919	91.3452721520769
Scn4b	209.952448673752	-0.960060462740925	0.189485400971326	-5.06667246035597	4.04829979670792e-07	3.72109821583965e-06	277.622155420034	142.282741927469
Scn8a	4405.35807492664	-0.837438112467733	0.116827479367639	-7.16816041055235	7.60122086174005e-13	1.7870443512466e-11	5649.15955895727	3161.55659089602
Scnn1a	44.613113659183	0.763438972835658	0.239764194749784	3.18412419182263	0.0014519270496645	0.00580250001075567	33.1056158280321	56.1206114903339
Scrg1	386.411170711937	-0.923185657965372	0.114017983809319	-8.0968425078388	5.64040175589947e-16	2.05659303296015e-14	506.131970081444	266.69037134243
Sctr	71.361573792463	1.11567020750713	0.266149362190711	4.19189510102112	2.76633907479374e-05	0.000172930685180529	45.2180114459232	97.5051361390028
Scube2	180.439926559451	-0.719804719053103	0.147808107344458	-4.86985952249317	1.11677614920414e-06	9.4337948172451e-06	224.340093436603	136.5397596823
Sdc1	39.6198787381165	-1.18396909321232	0.273065836896533	-4.33583749131142	1.45206195563629e-05	9.64865820355539e-05	54.9150836325802	24.3246738436528
Sdf2l1	870.344953634366	1.06741683781809	0.120073830597137	8.88967090089268	6.12901682132768e-19	3.26024677280916e-17	562.854563459202	1177.83534380953
Sdsl	402.397999576932	0.639842282341585	0.103150943799	6.20297070270519	5.54071573360504e-10	8.53406400320396e-09	314.810581382174	489.98541777169
Sec16b	136.412569239334	1.14776436477995	0.145088192632668	7.91080475918422	2.55730323582491e-15	8.61918640188786e-14	84.6816787176469	188.14345976102
Secisbp2l	8792.41591261777	-0.587736023291106	0.0429172298664771	-13.6946402440152	1.09300357983386e-42	4.38381875799764e-40	10560.7031006111	7024.12872462442
Selenoh	586.030644876133	0.60530508784471	0.117046380584572	5.17149769878911	2.32225132971359e-07	2.2325229226307e-06	464.457380273898	707.603909478368
Sema3a	1271.54411522427	-1.0375501680051	0.103568014673779	-10.0180559729101	1.26975859520573e-23	1.08819396872888e-21	1709.06757595971	834.020654488839
Sema3b	1192.40490833663	1.16671145209836	0.0892542144132992	13.0717799687957	4.77353294436554e-39	1.47274507178933e-36	735.041077676709	1649.76873899655
Sema3c	836.805889958657	-1.08721056518586	0.131448865096094	-8.27097719247003	1.32865468239527e-16	5.27620613876332e-15	1138.40980877056	535.201971146753
Sema3d	300.51908915169	-1.34226357930919	0.101961454057644	-13.1644217093093	1.40610100290115e-39	4.54805637293222e-37	430.85171520777	170.186463095611
Sema3e	589.329319890803	-0.652364438981379	0.123338414153957	-5.28922350312586	1.22836717540174e-07	1.24412501694477e-06	719.7716730958	458.886966685805
Sema3f	336.115665735235	-0.907988900270905	0.123917954222343	-7.32733933487736	2.34766855270528e-13	5.9294893143516e-12	438.35720049348	233.874130976991
Sema4d	3510.14780891332	-0.590783097444181	0.0538642851118629	-10.9679929143637	5.44680372553894e-28	7.04710980077148e-26	4220.79688423943	2799.4987335872
Sema5a	2033.54407919047	-1.12505261067826	0.0938951944883953	-11.9820041569573	4.41519073061633e-33	8.27497522539999e-31	2788.80144313024	1278.2867152507
Sema5b	649.877215532874	-0.784626658041663	0.0783453029947778	-10.014980197268	1.30988139622446e-23	1.11306616609684e-21	822.741138806177	477.01329225957
Sema6a	2444.05164445917	-0.941950888597769	0.0526289044338615	-17.8979763825697	1.22285169712711e-71	1.88638984109132e-68	3216.05724519662	1672.04604372172
Serinc2	21.2850582561462	-1.51280512256493	0.408640129216809	-3.70204738693758	0.000213866660591095	0.00107896402804876	31.4981836456957	11.0719328665967
Serinc5	4460.32814457967	-0.645427948174146	0.0519757769709991	-12.4178605071027	2.09078227116152e-35	5.30741109694597e-33	5442.54693439008	3478.10935476926
Serpina1	36.1139489342607	1.64571823744065	0.274273648426054	6.00027836026085	1.96979554459528e-09	2.79761188748681e-08	17.264898887894	54.9629989806273
Serpinb6a	1618.52607911128	0.915474861656842	0.104650716574039	8.747908200028	2.17343959752827e-18	1.07091296532757e-16	1120.18141013444	2116.87074808812
Serpinf1	77.3821050290866	-1.7835107207446	0.231446053483454	-7.70594570052629	1.29877848132924e-14	3.87584875960962e-13	119.994490469634	34.7697195885393
Serpinh1	2931.14415680502	-0.85274043431858	0.101544661501737	-8.39768848216596	4.5535327885978e-17	1.9265094207287e-15	3773.18045276295	2089.1078608471
Sertm1	446.475803495606	-0.595866093348378	0.145731079143069	-4.08880588033933	4.33599511145627e-05	0.000258637852365092	537.154717577188	355.796889414023
Sertm2	164.969367191093	-0.644256169144429	0.163754500174741	-3.93428069736677	8.34462186376817e-05	0.000466006813856883	201.088337764558	128.850396617628
Sfmbt2	198.880293621195	-0.693199702971147	0.160163335656816	-4.32807983255589	1.50414952446735e-05	9.96176174493667e-05	245.814321898295	151.946265344095
Sfrp1	252.976877112882	-1.7577450808626	0.343097277350257	-5.12316825839507	3.00444017519399e-07	2.83267716376776e-06	390.524028689805	115.42972553596
Sfrp2	65.9717662363055	-1.76733664876818	0.252841514057406	-6.98989900988696	2.75084185187354e-12	5.98959699955605e-11	101.723761807605	30.2197706650064
Sgk2	59.6946098372194	-1.44106932337799	0.206114335781632	-6.99160161719528	2.71765673929133e-12	5.94137700376648e-11	87.2396336830298	32.1495859914091
Sgpp2	597.690681123568	-0.666811132434545	0.134964211678153	-4.94065148192528	7.78619739123803e-07	6.80664352588873e-06	733.071265496723	462.310096750412
Sh3bgrl2	632.4137789452	-0.595518302863476	0.100996245415286	-5.89644001531705	3.71427694301524e-09	4.99571494401258e-08	761.25509420177	503.57246368863
Shc3	813.672055449632	-0.613119381330655	0.103077474228566	-5.94814129778841	2.71204439093117e-09	3.74826590046407e-08	984.188661026659	643.155449872605
Shcbp1	28.3037949820562	-0.916164761907849	0.322764548333381	-2.8384925377912	0.00453271792200389	0.0154354092728589	37.1203757533416	19.4872142107708
Shisa3	44.4855239720777	1.66721908409339	0.308475601245726	5.40470324836262	6.49157762025133e-08	6.90987779174736e-07	21.4129989932566	67.5580489508988
Shisa6	1323.97269033063	0.614847124220448	0.0764826259197651	8.03904307450767	9.05427510089542e-16	3.22512314162268e-14	1044.66008138116	1603.2852992801
Shisa7	1782.17174619589	-0.600035060470567	0.0842971252418963	-7.1180963615156	1.0942785956734e-12	2.51370709709443e-11	2146.75545841642	1417.58803397537
Shisa8	23.6121736100655	-1.27824465021573	0.370758308882651	-3.44764937046984	0.000565487624654776	0.00254780697030485	33.3310603329851	13.893286887146
Shisal1	3802.33646404534	-0.627445099248245	0.0591106124790942	-10.6147622725133	2.54441280029219e-26	2.81909692248948e-24	4617.82362121152	2986.84930687916
Shroom2	2968.7822222631	-0.751720600519345	0.0797179533877796	-9.42975287966412	4.11056263186062e-21	2.61692771489945e-19	3725.56114219196	2212.00330233423
Sidt1	799.163069963395	-0.721084053953246	0.0824662990699937	-8.74398465900867	2.25030023170407e-18	1.10336236788737e-16	994.301958872291	604.024181054499
Siglec1	31.791180997345	-0.834656253270665	0.309233099642833	-2.69911679647069	0.00695237718180657	0.0222684829905684	41.0003177990649	22.582044195625
Siglec5	143.91730540726	-1.33307769253115	0.25453007123547	-5.23740745468893	1.62847910911207e-07	1.61112580434798e-06	205.873257991641	81.9613528228783
Sirt2	6744.88305220568	-0.843119601871324	0.0642781772806879	-13.1167316426789	2.6408054437328e-39	8.27479880759649e-37	8662.00298688023	4827.76311753112
Skor1	27.527444601694	-1.70140658645766	0.386312642649639	-4.40422186234461	1.06164251568756e-05	7.24648706929827e-05	42.0779090374524	12.9769801659356
Slc13a3	834.735655163079	-1.1452424348836	0.142339083425652	-8.0458747332161	8.56315492288975e-16	3.06106076334458e-14	1150.29435965029	519.176950675863
Slc13a4	446.750884430607	-0.860791024025935	0.293355825273893	-2.93428986188447	0.00334311840967664	0.0118597022090315	576.399363161871	317.102405699342
Slc16a6	736.284985213872	0.619558949996781	0.0932546919315307	6.64372952356833	3.05843603560852e-11	5.69488173241348e-10	579.596758609676	892.973211818069
Slc16a8	35.5782183656048	0.752536441937662	0.268132399594559	2.80658526562089	0.00500696594743045	0.0167628873305126	26.0580502665707	45.0983864646389
Slc17a1	38.0804988005311	1.08109739143556	0.3010672025507	3.59088396967949	0.000329558335134418	0.00158849347485433	24.1717805622931	51.9892170387692
Slc17a4	85.6389395765619	1.21498230775725	0.218589870245451	5.55827361255564	2.72456047605474e-08	3.11862647184942e-07	50.8620047498946	120.415874403229
Slc17a6	5180.66510882138	-0.682385711476557	0.0908300471827199	-7.51277504132331	5.7886953142822e-14	1.57940810656619e-12	6383.18486872326	3978.14534891951
Slc17a7	228.109257550404	-2.46161785738018	0.562944900070964	-4.37275096917989	1.22690648925734e-05	8.27509740898712e-05	386.046946553473	70.1715685473349
Slc17a8	129.66714347209	-1.13169022692338	0.170782455469002	-6.62650167322831	3.43735579064424e-11	6.35324728346355e-10	178.13490734302	81.1993796011594
Slc22a18	60.3507894714946	0.603351367898297	0.199362380443843	3.02640531556178	0.00247480316574439	0.00917369735412901	47.9530008319415	72.7485781110477
Slc22a3	29.65722078311	-0.968016352916976	0.312666108077248	-3.0960066598514	0.00196145955941762	0.00752105353815697	39.4944082623983	19.8200333038218
Slc22a6	104.112777070987	-2.1084371094408	0.452392671294098	-4.66063498201569	3.15235344565455e-06	2.41841224174278e-05	169.152165465065	39.0733886769103
Slc24a1	56.2846257364755	-1.2307928995817	0.207801822489157	-5.92291677155968	3.16280938081243e-09	4.30597279856161e-08	78.7242977980795	33.8449536748715
Slc24a4	359.462555504851	-0.911957067524421	0.130337737231811	-6.99687662907992	2.61731559760423e-12	5.73170510286332e-11	469.699232169787	249.225878839914
Slc25a21	64.9481302324184	1.2296429334741	0.210058275710217	5.85381808603644	4.80414093009955e-09	6.34247809165348e-08	39.1148030669625	90.7814573978744
Slc25a34	458.979430367111	0.887444097223292	0.108330602472387	8.19199817013382	2.56924544075059e-16	9.7953703552875e-15	322.542200511848	595.416660222374
Slc26a10	136.972813600249	0.612915418283775	0.175946808716978	3.48352677012568	0.000494853628881422	0.00227714425736302	108.152339788784	165.793287411715
Slc2a10	229.66590986371	0.888648250272811	0.16265236964049	5.46348173246408	4.66885335538557e-08	5.10519003211026e-07	160.770887140588	298.560932586832
Slc30a3	119.340441848865	-0.899167111478427	0.15078190489705	-5.96336219583081	2.47099854874156e-09	3.44839282508443e-08	154.90195609302	83.7789276047091
Slc35f4	182.307852016811	-0.744372106682372	0.145606754433466	-5.11220863055847	3.18413880775072e-07	2.98945316716446e-06	227.992655876125	136.623048157497
Slc35g1	38.5439819827535	0.713140044821262	0.270894713620054	2.63253584867471	0.00847500786324455	0.026345963058364	29.1212245569343	47.9667394085727
Slc39a11	628.103842700168	0.75325902379215	0.0918473034616616	8.20121000184367	2.37979384205013e-16	9.1251215503773e-15	467.917541491015	788.290143909322
Slc39a12	527.994041709926	-1.41575359599044	0.319597375068819	-4.42980357922397	9.43189546972855e-06	6.49858339239811e-05	768.086432880789	287.901650539063
Slc39a4	55.2362732834518	1.97128240797331	0.262203947463009	7.51812635563551	5.556678755122e-14	1.51816942445799e-12	22.9504461602006	87.522100406703
Slc39a7	3581.83404756187	0.663947998276928	0.0459352355474553	14.4540022569604	2.36532504896879e-47	1.10312159376791e-44	2772.05517611014	4391.61291901361
Slc44a3	67.7955017382164	0.588878079313897	0.221009722236656	2.66448947745081	0.00771052786064678	0.024308587599027	54.3106051502864	81.2803983261463
Slc45a3	60.7442326707231	-1.12247282345879	0.23011134986341	-4.87795506012664	1.07191338253924e-06	9.07010589596708e-06	83.3374253799481	38.1510399614981
Slc49a3	68.6089790929308	0.748671212811936	0.208621920103493	3.5886507632589	0.000332393754734096	0.0015992144942858	51.4223709778337	85.7955872080279
Slc5a2	128.274019622338	0.893172295098573	0.159070674169287	5.61494002438209	1.96630435200018e-08	2.30598055409425e-07	89.4836243766711	167.064414868004
Slc5a5	124.262448872081	-0.717696875888033	0.194402331496089	-3.69181208046608	0.00022266196204422	0.00111771288781847	154.729210664163	93.7956870799981
Slc66a3	169.489781763955	1.00258359311434	0.147301177277836	6.80635152849654	1.00104937513986e-11	1.99157184216812e-10	112.739383464342	226.240180063569
Slc6a13	384.249392499323	-1.20446214317174	0.351242842488535	-3.42914359375467	0.000605489090664239	0.00270719633464716	535.846728775555	232.652056223091
Slc6a20	431.242403282052	-1.31979022455097	0.309100633606399	-4.26977521576859	1.95670069177078e-05	0.000126276758711712	615.955064807929	246.529741756174
Slc6a7	1036.28513232826	-1.03738153767849	0.119993128016396	-8.64534123601425	5.36447394928948e-18	2.53724435327951e-16	1394.01756891258	678.552695743948
Slc8a1	6435.43944564901	-0.772993944042577	0.166871560409077	-4.63226892675794	3.61679916082889e-06	2.73702982533066e-05	8119.51248655055	4751.36640474748
Slc9a2	84.7796818062799	-0.779635194245741	0.203369141985477	-3.8335963196492	0.000126283319898826	0.000675068131390087	106.945614385271	62.6137492272892
Slc9a3	33.7381649983861	1.27825373241221	0.311463436634582	4.10402500602951	4.06023548500921e-05	0.000243711351141499	19.2686392418614	48.2076907549109
Slc9a4	121.152133768442	-1.45845594856842	0.197776474356918	-7.3742640691249	1.65255346803239e-13	4.25967959484852e-12	177.683889386741	64.6203781501428
Slco2a1	53.2778181000653	-3.1923240032034	0.428843420830269	-7.44403166317173	9.76580770171885e-14	2.59052258796653e-12	96.2612516790685	10.2943845210621
Slco5a1	34.2539738781891	-0.708038771853982	0.288837093307629	-2.45134294818525	0.0142324279656194	0.0407855259249115	42.4115105673228	26.0964371890555
Slfn3	26.3691723464783	-1.79703033492715	0.425078868426384	-4.22752215742846	2.36278913584701e-05	0.000149663213298408	40.7019480072054	12.0363966857511
Slfn4	24.0770378149086	-0.899983822160569	0.361422265864837	-2.49011725939746	0.0127700955766685	0.0372992972439013	31.2841598834104	16.8699157464068
Slitrk3	923.013176004219	-0.901664717165818	0.115995813052163	-7.77325227041034	7.64961793696573e-15	2.37837888539396e-13	1202.23638254324	643.789969465197
Slitrk4	962.316798868679	-0.946863837455507	0.125007468107688	-7.57445816469002	3.60629579957575e-14	1.00725147583137e-12	1267.18937858582	657.444219151534
Smc4	374.306480783055	-0.63878055057213	0.0948779976745827	-6.73265210299918	1.66598078980539e-11	3.23110046022799e-10	455.745155542434	292.867806023676
Smim3	481.220756972131	0.692190296961277	0.0883835080635293	7.83166805806957	4.81439248779011e-15	1.54476523120229e-13	369.123792125058	593.317721819205
Smim35	57.0108836185406	0.853551361178705	0.212336131531376	4.0198121488927	5.8244564245852e-05	0.000336319174024278	40.6881950173477	73.3335722197335
Snai2	74.0153825790832	-0.821309535716343	0.210716515644965	-3.89769892123768	9.71110456011637e-05	0.000535164855313476	94.6021008143193	53.4286643438471
Snca	944.173095716131	-0.880752668924494	0.11696617778847	-7.52997734539392	5.07491270544401e-14	1.39414108760239e-12	1223.77983587715	664.566355555112
Sncaip	224.628480207145	-0.777789199645705	0.108973735554557	-7.13740054599034	9.51123900470148e-13	2.19998139562034e-11	284.06103537364	165.195925040649
Sncb	8437.34558116445	-0.680553596878794	0.0971923586520568	-7.00213068514097	2.52098754282759e-12	5.53733671236195e-11	10391.4514992813	6483.23966304759
Snd1	6653.7005787786	0.598104845892379	0.0453933289370234	13.1760516335377	1.20536042187296e-39	4.09699964410853e-37	5294.08515538514	8013.31600217206
Snrpc	369.009096875038	-0.907304569639743	0.105857274308351	-8.57101767987017	1.02574495824294e-17	4.66446471487616e-16	481.77858219275	256.239611557326
Sntg2	58.0065486919405	-1.04529515276732	0.211754978393175	-4.93634275188788	7.96011622356697e-07	6.93958042249201e-06	77.9933346672891	38.0197627165918
Snx14	1755.37980995291	0.696393474783227	0.0874059129559237	7.96734970475507	1.62113434299318e-15	5.60521174385951e-14	1338.67669270799	2172.08292719784
Socs1	66.9585378145381	0.594880366311223	0.193147918536401	3.0799211858921	0.00207055378634226	0.00786865371068933	53.0107493837769	80.9063262452993
Sorcs3	822.410825299789	-1.06147881551311	0.128364401325437	-8.26926160643238	1.34791208802477e-16	5.34210059550372e-15	1111.99669942648	532.824951173098
Sp7	66.0284125717767	-0.850060792186981	0.206985537835598	-4.10686080329996	4.01072760619654e-05	0.000241028263154526	85.0314819079805	47.0253432355729
Sp8	61.9414220822028	-0.741896137163804	0.249035026566633	-2.9790834943666	0.00289111986156149	0.0104767831051236	77.3213600794673	46.5614840849383
Spag6l	45.4453537364025	-0.827547483555293	0.281614009966553	-2.93858776292267	0.00329711294822711	0.0117296971906593	58.2901102231653	32.6005972496398
Spata17	69.4745440213051	0.63083236904867	0.207171838191044	3.04497162624462	0.00232702262263693	0.00868373448702908	54.7287227720018	84.2203652706086
Spata18	31.7790779154427	0.81382703795725	0.299830110007925	2.71429389775343	0.00664172138966241	0.0214136785768955	23.3699578872766	40.1881979436089
Spata2	999.570585037744	-0.625630779063577	0.0884399558130715	-7.07407385397075	1.50450148456534e-12	3.37486272611558e-11	1212.83863576988	786.302534305612
Spata46	27.8018133141882	0.838103055756115	0.315357272625324	2.65763034027715	0.00786921547587321	0.0247543917102998	19.9466139369438	35.6570126914326
Spata6l	169.636012931719	0.589470877148687	0.147585665943835	3.99409301288796	6.49423678137991e-05	0.000371252635159044	135.308793225304	203.963232638134
Spatc1l	34.5866966323079	-1.84826355936354	0.313132418773953	-5.9024982676667	3.58037878847069e-09	4.83182477954181e-08	54.0324903557031	15.1409029089127
Spef2	125.741743082595	0.585848402070046	0.181269701542801	3.23191574258601	0.00122963307555142	0.00500996783768961	100.585133375511	150.898352789679
Sphkap	2221.54731960756	-0.841003896473624	0.187958466715568	-4.4744134763894	7.66213451581461e-06	5.38578498353124e-05	2851.45965589894	1591.63498331619
Spint1	374.033236687553	1.2018197241299	0.117623016537001	10.217555709021	1.65460397887757e-24	1.57257953518534e-22	225.264121450265	522.80235192484
Spint2	2827.28767713508	0.827515480897495	0.0833622987946253	9.92673538113669	3.18513201275759e-23	2.60712805648329e-21	2038.23234813981	3616.34300613034
Spocd1	29.5295419257965	-0.846026177430548	0.303984796977203	-2.78312003048625	0.00538388840736569	0.0178283517373368	38.1459398122703	20.9131440393228
Spon2	152.903221212782	-0.709579408083044	0.161658885047793	-4.3893622541889	1.1368355976271e-05	7.70466410098476e-05	189.852637397672	115.953805027891
Spp1	108.264073826892	-1.48035956262999	0.246862637715565	-5.99669344996491	2.01375686172747e-09	2.85196893397477e-08	159.665832700547	56.8623149532368
Sprn	1012.38095409474	-0.706526921160232	0.0938817479458783	-7.5257111911416	5.24341262604195e-14	1.43845960058338e-12	1254.89332756007	769.868580629412
Spry1	101.709073882765	-0.592990120938099	0.150395869981469	-3.94286173557269	8.05150776975967e-05	0.000450516006737613	122.34940386892	81.0687438966105
Spta1	132.67734186522	1.24388419695995	0.17568347137693	7.08025739251924	1.43886957370744e-12	3.24214499226168e-11	79.0779974032346	186.276686327205
Sptb	3141.99355041472	-0.588971334184777	0.0997787034266479	-5.90277598283042	3.57435478060983e-09	4.82694348621882e-08	3773.99719153697	2509.98990929248
Sptssb	103.553031933943	-1.22933306402735	0.192091347853898	-6.39973157438803	1.55650343830947e-10	2.6164392247995e-09	145.174180248126	61.9318836197609
Srcin1	4664.51012868172	-0.58931408463977	0.0772289549789578	-7.63074011295812	2.33409792895834e-14	6.72528733726015e-13	5604.21430160507	3724.80595575836
Ssr4	2375.15842611395	0.71078873880235	0.10398990133941	6.83517081608167	8.19073728292445e-12	1.66058577547521e-10	1801.32417356965	2948.99267865826
Sst	624.159687199402	-1.66019914620258	0.250127820101543	-6.63740301070309	3.19257892387866e-11	5.93364019828198e-10	948.129454447838	300.189919950966
Sstr1	653.213885376389	-0.97301737574063	0.122234831880862	-7.96022999965342	1.71719778049645e-15	5.90680691081916e-14	865.786334440628	440.64143631215
Sstr2	180.244447228523	-0.605609116481376	0.153235811658436	-3.9521382758182	7.745595943551e-05	0.000435586598575355	217.308417094468	143.180477362577
Sstr4	164.840810952173	0.716228552832103	0.123467597008871	5.80094348787435	6.59428232277305e-09	8.48247195002506e-08	124.757094558641	204.924527345704
Sstr5	69.8065814658742	0.993993155729372	0.254062540142381	3.91239556674636	9.13850614248118e-05	0.000505136720455671	47.145536402105	92.4676265296434
St14	35.5398453679285	0.841850881481774	0.272505288195862	3.08930108129387	0.00200628006690231	0.00767383949297327	25.05857525979	46.021115476067
St6gal2	406.372491894351	-0.886564433937705	0.11617819099865	-7.63107452712883	2.32805038682677e-14	6.71751402265094e-13	527.337555189544	285.407428599158
St8sia6	155.936786440126	-0.773831218639601	0.148169697759464	-5.22260104691464	1.76427226562355e-07	1.73180205652543e-06	197.367366113579	114.506206766673
Stab1	506.409726128575	-1.0973381086134	0.153940304471889	-7.1283353139904	1.01590050693731e-12	2.34022359821308e-11	690.540751691531	322.278700565619
Stab2	133.370822863097	0.887767184683015	0.201273521786516	4.41074999236433	1.03013200176346e-05	7.04579371192515e-05	93.9841903292756	172.757455396918
Stat5a	338.931758258705	0.592523213061242	0.0949014737000236	6.24356176948488	4.2771728532938e-10	6.71686956929943e-09	270.86388827222	406.99962824519
Stc1	212.597975959052	-1.34214132250379	0.195309017702761	-6.87188609256322	6.33585392840216e-12	1.30450939096691e-10	304.32107696434	120.874874953764
Steap4	42.1367539081493	-1.13281565878913	0.271978867719468	-4.16508704623908	3.1123379402238e-05	0.000191986542766066	57.6429632790688	26.6305445372298
Stmn4	3283.14102984729	-0.790111209819966	0.0648456192602527	-12.1844963288718	3.75968869024185e-34	7.77286566949588e-32	4160.3809160746	2405.90114361999
Ston2	1138.99179551323	0.610632143191516	0.0899343085430413	6.78975746946757	1.1232220755055e-11	2.21922123174258e-10	902.150393789996	1375.83319723646
Stox1	21.5964718609117	-0.957817009947673	0.35569331192977	-2.6928170359773	0.0070851138332103	0.0226610642442104	28.5221433034148	14.6708004184087
Strip2	283.418361514352	-0.622956864540017	0.13199457015107	-4.71956432622216	2.36350299100065e-06	1.8543696784635e-05	343.573008998036	223.263714030668
Strn	4129.15937611362	-0.624345405192787	0.0527023578007465	-11.8466313699525	2.24016141841369e-32	4.01108902543466e-30	5009.77115073723	3248.54760149002
Sts	582.741845812865	0.812120911576057	0.0837109987409959	9.70148396017567	2.97144955916826e-22	2.15903802389711e-20	422.965582122792	742.518109502937
Stum	1115.78757798508	-0.78406017018123	0.0936681039445476	-8.3706207039848	5.7315518516047e-17	2.39959375432319e-15	1410.66883214741	820.90632382274
Styxl1	86.7686039588869	0.874316982845607	0.17272000539613	5.06204814457005	4.1477624315984e-07	3.80334832205187e-06	61.0397074389113	112.497500478862
Sugct	166.727483515421	0.856761391373663	0.148527001644312	5.76838811723547	8.00333187358006e-09	1.01645862819996e-07	118.438885741381	215.016081289461
Sulf2	3171.19312379351	-0.747939759708211	0.0493616651563523	-15.1522392394811	7.3228458351479e-52	4.8950783459352e-49	3976.41826920893	2365.9679783781
Sult2b1	64.2939392530182	0.788031306063301	0.206221977734002	3.82127702741632	0.00013276241592667	0.000707599357864688	46.5852346638005	82.0026438422359
Sult5a1	111.605319583885	1.28627134167371	0.177501958578558	7.24651914815037	4.27618749524083e-13	1.04451478720536e-11	65.6038274378086	157.606811729962
Sumf1	2145.85826769724	0.775810001032173	0.0660854357052985	11.7395004323165	7.9957347830082e-32	1.38229711498661e-29	1582.55406812501	2709.16246726947
Sumf2	233.480619501352	0.73407439407894	0.133585887455712	5.49514928605245	3.90380033770037e-08	4.33087358229813e-07	175.523567055304	291.437671947401
Susd1	519.109620606945	0.906775005814013	0.105230875430676	8.61700524777427	6.87279856310776e-18	3.22025940150848e-16	360.89471826511	677.324522948779
Susd2	2413.82837956026	0.828078338024814	0.0608363169445647	13.6115790635284	3.41778609608045e-42	1.34392710530975e-39	1739.54604510838	3088.11071401215
Sv2b	1502.27066747203	-0.955336582695301	0.135278584132379	-7.06199424559649	1.64129785932049e-12	3.66940772249868e-11	1982.18191554532	1022.35941939875
Sv2c	807.120119010006	-0.739576830497115	0.218465891041091	-3.38531945180408	0.000710954624630145	0.00311162899221583	1009.50428240025	604.735955619759
Svep1	145.151686733933	-1.01672522942859	0.146739270733945	-6.92878753140348	4.24462731402268e-12	8.94136094069441e-11	194.652411449167	95.6509620186994
Svopl	23.3550327950699	1.41861826184374	0.353938004817893	4.00809814863946	6.12096830067213e-05	0.000352425777495489	12.4095185444539	34.3005470456859
Syn3	1545.54769023906	-0.59872208732384	0.0947890742413597	-6.31636179713418	2.67792707867842e-10	4.32740931795464e-09	1861.24067557088	1229.85470490723
Synj2	1001.65289147177	-0.646363941273085	0.0750304392728063	-8.61468955183568	7.01313655479886e-18	3.27835525570947e-16	1221.54458990501	781.761193038535
Synpo	1029.19282022293	-0.621741665340154	0.100210451388075	-6.20435949272791	5.49201153946929e-10	8.47195437869252e-09	1247.16914945629	811.216490989574
Synpr	1935.38711255318	-0.629640852491077	0.107179754395372	-5.87462488641665	4.2380188517347e-09	5.64712492044436e-08	2350.33286742237	1520.44135768399
Syt1	12122.4605981546	-0.772321424159765	0.111052306133872	-6.95457348925955	3.53630261439565e-12	7.57660391336435e-11	15292.0809732363	8952.84022307292
Syt16	627.159311885954	-0.685176031751704	0.103712014483822	-6.60652514717652	3.93445463388827e-11	7.21220779049318e-10	773.043892104891	481.274731667016
Tac1	269.908114734402	-1.04839616157409	0.143742572146238	-7.29356756262503	3.01853237257248e-13	7.52906072133937e-12	364.127060241795	175.689169227009
Tacr1	365.119658660612	-1.35167970564153	0.174859568234921	-7.73008717387183	1.07472962538326e-14	3.26060936572403e-13	524.87159636939	205.367720951834
Tacr3	2224.24577889842	0.871785299401934	0.101821320934561	8.56191307871771	1.11009881936915e-17	5.02526449743316e-16	1572.2971358875	2876.19442190935
Tafa2	811.689031547095	-1.00891437018898	0.119680293819186	-8.43007932210842	3.45430989068892e-17	1.48653928214325e-15	1084.93725335344	538.440809740751
Tafa3	78.929398401145	0.813564505930084	0.21536266609524	3.77764874795105	0.00015831594991684	0.000828298476293326	57.438349258686	100.420447543604
Tap1	273.606720784465	0.92567519408159	0.105276700457604	8.79278311400313	1.45899951070615e-18	7.35145130344248e-17	189.141877914803	358.071563654128
Tap2	425.843828777265	0.631351011340217	0.0850343065347621	7.42466231652186	1.13068007168613e-13	2.97177695381306e-12	334.490064148892	517.197593405638
Tapbp	1426.63283867097	1.29912881568364	0.0729426952120199	17.810266153554	5.88294164737966e-71	8.42689369975369e-68	823.997472716771	2029.26820462518
Tbc1d2	80.8811368299132	0.621032762217511	0.178454202945843	3.48006800605297	0.000501286521278919	0.00230093840643796	63.8097482343163	97.9525254255101
Tbr1	635.245865079088	-1.03027964619402	0.151363406964052	-6.80666263305442	9.9888798994852e-12	1.99122263920752e-10	853.447928822219	417.043801335956
Tbx18	149.234432216145	-1.08113085757022	0.196972483872075	-5.48874054039122	4.04809729763502e-08	4.47275720147508e-07	202.890552712781	95.5783117195089
Tbx19	47.1280787522255	-1.13202037449777	0.240441394630789	-4.70809269858067	2.50045393116799e-06	1.9549357947619e-05	64.48207292082	29.774084583631
Tbxas1	61.6443241133924	0.709184539666883	0.200420074001435	3.53849055889384	0.000402421671858617	0.00189484954389591	47.2501054763511	76.0385427504337
Tcf7l2	728.622177594627	-1.03528777226825	0.105569046805693	-9.80673600448214	1.05320196147639e-22	8.12342774440287e-21	980.006262453902	477.238092735351
Tcfl5	202.383574769351	1.053410781674	0.190852437883341	5.51950393380828	3.39957984005418e-08	3.81933748529112e-07	131.632705074377	273.134444464324
Tead2	42.7149381094334	-0.967276374986764	0.304689636322254	-3.17462840765522	0.00150028493260169	0.00597907671669202	56.5263899590612	28.9034862598055
Tekt2	25.373215591424	-1.09241909987476	0.324976651460711	-3.36153103604378	0.000775116452036821	0.00336235892908207	34.4151898005943	16.3312413822536
Tenm2	2816.18675928675	-0.692635869917491	0.113246603016633	-6.11617347864961	9.58489815636523e-10	1.43230661421571e-08	3479.2327283013	2153.14079027219
Tent5c	159.127800099363	0.893873135734101	0.136266955074559	6.55972047841691	5.39087328978115e-11	9.72199397061791e-10	110.802711520202	207.452888678523
Tep1	1635.10514357846	0.637711849307767	0.0769897935508784	8.28307000052336	1.20039813502306e-16	4.79379427684694e-15	1279.87009355313	1990.3401936038
Tesmin	22.8288026792132	0.844190034555365	0.337384366619235	2.50216109007831	0.0123437745261488	0.0361850686080087	16.1723077943521	29.4852975640744
Tet1	707.132293771437	-0.682420431373167	0.0934675812184017	-7.3011457285771	2.85327500072375e-13	7.13461058161023e-12	871.587317907024	542.677269635851
Tfap2b	37.3120317995318	-1.29598321264782	0.372430149164962	-3.47980209323437	0.000501784301416944	0.00230269619693716	53.3077995340507	21.316264065013
Tfcp2l1	320.861508143506	0.703816207802725	0.100692428220496	6.98976298656253	2.75351012689303e-12	5.98959699955605e-11	244.308145590228	397.414870696785
Th	985.920425721028	0.587865480956146	0.123895922108877	4.74483317085724	2.08678248359187e-06	1.65801647884118e-05	788.816475730238	1183.02437571182
Thbs1	127.066375760069	-1.05310934845334	0.179517500317766	-5.86633251125499	4.45539879599622e-09	5.90149058486845e-08	171.781360046261	82.3513914738773
Thbs2	254.682265840317	-0.936233736780382	0.17211302529512	-5.43964487972386	5.33868793542932e-08	5.76532298638124e-07	334.963265579204	174.401266101431
Thnsl2	447.830108003138	0.708807609300989	0.0984655851026533	7.19853143168789	6.08645169309098e-13	1.46176888926044e-11	339.422450532566	556.23776547371
Thsd4	458.951533375908	0.675712106069322	0.0847761054451133	7.97054904234542	1.57970959724024e-15	5.48088170641105e-14	353.183424294393	564.719642457424
Ticam1	56.2596734577322	0.763580042833322	0.213943220657598	3.56907800343617	0.000358239760130837	0.00170928863898734	41.5163832231622	71.0029636923023
Tifab	172.13730234722	-0.630055950486039	0.138125777080637	-4.56146538178907	5.07978521794665e-06	3.72877059885439e-05	208.76888783778	135.50571685666
Timeless	71.711226537931	-0.910626876356015	0.224522053704816	-4.05584601303013	4.99531625963522e-05	0.000293341353647803	93.8683908480223	49.5540622278398
Timp1	86.1630728288264	-1.01378780244242	0.197985713879881	-5.1205098720279	3.04710664380561e-07	2.87155435314275e-06	115.126465340436	57.1996803172164
Tll1	54.087759760607	-1.62222870289858	0.258707727936872	-6.27050732436729	3.59873620527004e-10	5.71862566247903e-09	81.9642810875707	26.2112384336434
Tmed3	2301.19042128217	0.823084680874592	0.0818296569219291	10.0585131581313	8.42612628457639e-24	7.41129546100417e-22	1662.78568408308	2939.59515848126
Tmeff1	1979.23057216279	-0.659299532784783	0.0796724027783271	-8.27513053195039	1.28314972783127e-16	5.10561203212863e-15	2424.41538458145	1534.04575974413
Tmem114	799.746399519002	1.40953970500099	0.109561067983299	12.865333744427	7.05365963954083e-38	2.05005928132394e-35	437.759325014682	1161.73347402332
Tmem119	491.019447781503	-0.689522817650646	0.145464040474281	-4.74015994195182	2.13549578950927e-06	1.69269693924185e-05	606.881985244272	375.156910318734
Tmem121b	315.92179199708	-0.842581072873056	0.122827848018617	-6.85985374216884	6.89310846261505e-12	1.40911719785201e-10	405.648072289064	226.195511705095
Tmem125	362.729488849771	-1.27050810650902	0.104540306981852	-12.153284634314	5.51063136716175e-34	1.11626466098042e-31	513.196924280913	212.26205341863
Tmem132c	295.298312556033	-0.982288210319494	0.156064131836285	-6.29413176981586	3.09125153715342e-10	4.94983725096351e-09	392.676631051269	197.919994060798
Tmem151a	4570.78397909381	-0.607118191436526	0.071354062476763	-8.50853014338515	1.76152107675378e-17	7.81538576841159e-16	5518.31039057935	3623.25756760828
Tmem159	244.937712943004	0.622642197460309	0.12486699076363	4.98644352404518	6.15008728115241e-07	5.46935034750468e-06	192.106392559102	297.769033326906
Tmem200a	331.116845892634	-0.720334182395502	0.115597850798492	-6.23138040560263	4.62342885015264e-10	7.22104689727111e-09	412.141925139268	250.091766646
Tmem220	83.4659036815753	0.632417697342936	0.187025943704381	3.38144369073499	0.000721060096892549	0.00315211174830051	65.6344625965298	101.297344766621
Tmem249	29.8015301116726	1.00444852775405	0.289554148931063	3.46894883551882	0.000522498950088859	0.00238249066509367	19.7806276303002	39.8224325930451
Tmem26	64.6564365058897	-1.04455296943649	0.231361510633541	-4.5148087362335	6.3373935391738e-06	4.54701020783159e-05	87.3007838593878	42.0120891523916
Tmem275	30.9335299978271	-1.37033887599567	0.369317072618128	-3.71046717738011	0.000206877119048256	0.00104739049366163	44.440083685531	17.4269763101233
Tmem35b	154.574952431377	0.990107267809617	0.139261967366758	7.10967456895168	1.16316892808124e-12	2.65977077351666e-11	103.836551683905	205.313353178848
Tmem82	23.1712906455066	1.45197438862857	0.402982569917405	3.60306995145265	0.000314480852413576	0.00152370113899538	12.3144747917829	34.0281064992302
Tmppe	233.649864271917	0.716746772971097	0.1210021279719	5.92342287680713	3.15308638450945e-09	4.29565179041797e-08	176.991608711605	290.308119832229
Tmprss7	68.5613831122265	1.31258866088626	0.245366626115454	5.34949956995634	8.8197770596319e-08	9.18814593007056e-07	39.1059263011833	98.0168399232696
Tnfaip8l3	161.564119938895	-0.726420210175048	0.197065191081554	-3.68619240256603	0.000227634279885318	0.00114067412514247	201.535403946779	121.592835931012
Tnfrsf9	43.0131660613439	0.696198790634307	0.273509005006398	2.54543279340299	0.0109142371055955	0.0325124941942382	32.7820315128584	53.2443006098295
Tnfsf15	29.0339747438977	0.877221045681223	0.302193964189182	2.90284105453561	0.00369794266023287	0.0129511949193695	20.6422485952717	37.4257008925237
Tnn	45.0253364896609	1.31745788545431	0.395039272831463	3.3350048363834	0.000852979157412597	0.00365427131440979	25.9384305393451	64.1122424399767
Tnnt2	53.2790456474437	-0.839184187809958	0.351062192183779	-2.39041459460451	0.0168293628129724	0.0469493360693335	68.4528920822143	38.1051992126731
Tnr	6224.48120528895	-0.994372897772742	0.0642863244409391	-15.4678760439367	5.71621466752639e-54	4.24566551639164e-51	8289.53964109122	4159.42276948667
Tnxa-ps1	113.738226551072	1.38112056359385	0.16835779593068	8.20348446568238	2.33517845952476e-16	8.97120092477193e-15	63.3443709513413	164.132082150802
Top2a	80.593308108897	-1.4475580844219	0.195632728524184	-7.39936561403607	1.36836622242586e-13	3.54080209348751e-12	118.456807614829	42.7298086029652
Tor3a	346.864784592398	0.632068198446893	0.11318674251014	5.58429533732954	2.34649660797983e-08	2.7075168571017e-07	273.115973342951	420.613595841845
Tox	404.240508622308	-0.808820451162506	0.106309285095982	-7.60818258190955	2.77976967520978e-14	7.91839503787741e-13	515.247117916392	293.233899328224
Tox2	1149.79832905144	-0.763186728387528	0.133876827874737	-5.7006633672379	1.19342099820706e-08	1.46827390785548e-07	1447.00406506976	852.592593033113
Tox3	382.70165299276	-0.93145627767946	0.106009948327179	-8.7864987425963	1.54293410047206e-18	7.73550011271669e-17	502.11117237358	263.29213361194
Tp53i11	6316.14734988738	0.659730483608078	0.0527094116390958	12.5163697163855	6.07507732373048e-36	1.58220260584534e-33	4897.29940749657	7734.9952922782
Tp53i3	286.421833928989	1.770656497282	0.118666812820046	14.9212442400988	2.39760504502399e-50	1.299501934403e-47	129.143710806672	443.699957051307
Tp53inp2	4857.74153337493	-0.592506744561216	0.0520831628579857	-11.3761667312101	5.49628867463503e-30	8.54438551016519e-28	5843.1751753091	3872.30789144077
Tp73	80.5945282567345	-1.05547461534691	0.238578827204433	-4.42400789589974	9.68864766916572e-06	6.65853805200306e-05	108.844707191335	52.3443493221338
Tpbg	389.724227611592	-1.0153938211665	0.120792418883852	-8.4061055366633	4.23849773392529e-17	1.80082274483343e-15	521.679028811833	257.769426411351
Tpm2	372.173361850376	-0.76119859675173	0.145224769939868	-5.24152041739788	1.5925885100368e-07	1.5779530622667e-06	468.215648803554	276.131074897198
Tppp	11769.131339456	-0.653563131202806	0.0836176047165229	-7.81609486923824	5.44873155467932e-15	1.73718382508011e-13	14390.6141703083	9147.64850860378
Tpx2	83.1038857444089	-0.736594670188546	0.176555640258277	-4.17202570878511	3.01903563010061e-05	0.000187094377398139	103.977971438605	62.229800050213
Trabd2b	86.1984184111189	-0.597358247871819	0.192161028306763	-3.10863369714178	0.00187954585504919	0.00724018681850872	103.78646188518	68.6103749370581
Traip	58.4267275128969	-1.01541804412408	0.236095740601755	-4.30087405023068	1.70125739867207e-05	0.000111347963031886	77.9532483914506	38.9002066343431
Trappc6a	163.435943106701	0.737351319812238	0.159720574303261	4.61650806747182	3.90250858707153e-06	2.9377217419344e-05	122.207794947412	204.664091265989
Trhde	773.847668155358	-0.852534539182372	0.109837524110582	-7.76177855505973	8.37465402981014e-15	2.58106705982612e-13	996.158071944268	551.537264366447
Trhr	272.257125385176	-1.29271203629695	0.168418056195498	-7.67561427497051	1.64627816838743e-14	4.86221831941702e-13	386.630902147565	157.883348622787
Trib2	1364.47162291012	-1.00530611249265	0.0880951479089772	-11.4115945810246	3.65958284319154e-30	5.77868301869001e-28	1822.08748976907	906.855756051179
Trim45	169.15706806934	-0.700830551034062	0.194573586367039	-3.60187918678762	0.000315925187112873	0.00152922126535398	209.248967687647	129.065168451032
Trim66	1624.12948447922	-0.592768401952861	0.105379724440976	-5.62507071542851	1.85431995713651e-08	2.1887305721257e-07	1952.72511375471	1295.53385520374
Trim7	163.589883146658	0.665282751647907	0.14697708163494	4.52643870899771	5.99859862839672e-06	4.33342568061484e-05	125.744127378966	201.43563891435
Trim9	3048.83989817918	-0.814416104102797	0.0653296537483115	-12.4662547155142	1.14062218482991e-35	2.93256888392038e-33	3886.21960740175	2211.46018895661
Trmu	527.683005671916	0.607504673451413	0.0767260816239849	7.91783785373845	2.41676241261366e-15	8.15921774790478e-14	417.439847010611	637.926164333221
Trpc3	404.921899146097	-0.651088791512031	0.115382652389264	-5.64286552640052	1.67242971167702e-08	1.99043949186772e-07	494.262466658097	315.581331634098
Tsga10ip	22.9426174105926	2.0599886921223	0.398693811366425	5.16684391227994	2.38079923373047e-07	2.28333562091013e-06	9.31526255444837	36.5699722667369
Tshr	28.1741898031978	-0.853166441287295	0.322981732379729	-2.64153156589125	0.00825321160292136	0.0257843753676562	36.0950779067096	20.253301699686
Tshz3	267.442840691299	-0.723917373224558	0.124651577034014	-5.80752679147427	6.34024087793702e-09	8.17666820361087e-08	333.602101878176	201.283579504421
Tsnaxip1	31.6868137484713	1.10818128058351	0.317598998139047	3.48924677683757	0.00048438374698072	0.0022366639792658	19.6417104772744	43.7319170196682
Tspan1	102.842746993244	-0.648205545766573	0.157067694048906	-4.12691833092515	3.67656887977952e-05	0.000222816295905405	125.946271009596	79.739222976892
Tspan11	136.260775112515	-0.88486037107402	0.137282011568276	-6.44556676410545	1.15169213498304e-10	1.96561992127232e-09	176.906061753361	95.6154884716701
Tspan17	1107.97993042558	0.624433265891717	0.0701633736652817	8.89970412298888	5.59957575026701e-19	2.98653968340039e-17	870.262819770152	1345.69704108101
Tspan2	6564.48670413311	-1.16215123925428	0.0612477836796744	-18.9745843756948	2.76690971425e-80	6.93595092619618e-77	9075.9420714581	4053.03133680813
Tspan8	93.4827421683749	-0.913683324349569	0.228060308703554	-4.00632328151949	6.16712272336507e-05	0.000354777622186928	121.93170510472	65.0337792320298
Tspo	94.1586502429781	1.39552348129662	0.195018667564814	7.15584563633029	8.31586783873354e-13	1.94593248118976e-11	51.4882384589916	136.829062026965
Ttc21a	149.418071783856	0.638965122502504	0.130208470992727	4.90724695275928	9.23637065791896e-07	7.91903279922646e-06	116.688731579812	182.147411987899
Ttn	48.0460254058655	-0.943753839217647	0.22428691196693	-4.20779719574898	2.57872136622864e-05	0.000162061041298493	63.3734924480433	32.7185583636878
Ttyh3	6404.14319404063	-0.663304478490786	0.0548217567002928	-12.0992926607046	1.06525078362413e-33	2.05409030911523e-31	7852.06373655035	4956.22265153091
Tuft1	197.735169277961	1.04981412277297	0.152959701723853	6.86333793111248	6.72698360689531e-12	1.38078740279098e-10	129.187767376681	266.282571179242
Txlnb	24.2913166684558	0.78493872234606	0.32911977907621	2.38496368874963	0.017080807198613	0.0475088082608855	17.8845758147612	30.6980575221504
Uap1l1	772.207506835219	0.929126599498819	0.0848857351850577	10.9456152729696	6.97425882480697e-28	8.90839404284579e-26	532.20572693391	1012.20928673653
Uap1l2	22.3208758608194	-0.949925092428065	0.343104181207796	-2.76861998324864	0.00562942535307868	0.0185343122690264	29.48782260429	15.1539291173488
Ubash3b	1435.8935638614	-0.588718316521199	0.101948945288384	-5.77463861794632	7.71184196720453e-09	9.82549420650061e-08	1725.07075783514	1146.71636988766
Ube2l6	135.748562511142	0.587658280496297	0.16419868275147	3.57894637550639	0.000344982238831098	0.0016523223829756	107.957319589492	163.539805432792
Ucn	92.7202428084108	3.6259268614889	0.253207068814479	14.320006461374	1.64107956239539e-46	7.31337989872828e-44	13.869719447213	171.570766169609
Ugt8	4668.95796182771	-2.11572871995992	0.0684563104422364	-30.9062627870542	9.84078440578814e-210	1.97347090473675e-205	7588.8869898204	1749.02893383502
Unc13c	1625.53128918909	-0.959034638152861	0.112043377041127	-8.55949421982202	1.13363750496927e-17	5.10875652239412e-16	2146.78235319036	1104.28022518782
Unc13d	118.260632380912	0.67573531888511	0.164139261485597	4.11684147210815	3.84100076144141e-05	0.000231731134987804	91.4165283008322	145.104736460992
Upk2	29.7733254267473	-0.945792860520163	0.290434507700269	-3.25647550633422	0.00112804662665787	0.00465470103929977	39.4031875967297	20.1434632567649
Ust	347.513582496417	-0.922281439757881	0.10756861328499	-8.5738898326634	1.00047136027234e-17	4.56332019650381e-16	456.089470474483	238.937694518352
Vamp1	5809.41769686879	-0.601314304394313	0.0907437392137591	-6.62651009980794	3.43715966696243e-11	6.35324728346355e-10	7002.82888089629	4616.00651284129
Vat1	13721.7623693131	0.836671667213046	0.0554031335623335	15.1015224846753	1.5823709417573e-51	9.6160202624245e-49	9851.02726167076	17592.4974769554
Vegfb	3214.18485087427	0.726690657406492	0.0599295097739473	12.1257567456759	7.71442862180228e-34	1.54705151581623e-31	2422.65273192662	4005.71696982192
Vip	61.4895641918763	-1.6012173918442	0.248070804209282	-6.45467892502721	1.08448579554978e-10	1.85882719179106e-09	92.8635283272906	30.115600056462
Vkorc1	671.776922531809	0.775204409535242	0.087908040252693	8.81835617432609	1.1615227599086e-18	5.91197396629623e-17	495.686613756441	847.867231307177
Vom2r44	142.290109635996	1.42394612946001	0.252373719129978	5.64221240772952	1.67878807183798e-08	1.99563817383752e-07	76.605124919489	207.975094352502
Vsnl1	8571.79657337638	-0.779885696308755	0.104722290800606	-7.44717949107589	9.5356847174683e-14	2.54631985784433e-12	10833.5646658352	6310.02848091755
Vstm2a	5220.32900779197	-0.780580122686362	0.101790223013816	-7.66851765891517	1.73995410278375e-14	5.11909243838846e-13	6598.96248573935	3841.69552984459
Vtn	1365.99353540803	-0.594269353647082	0.127641621541958	-4.65576468293091	3.22780435003911e-06	2.46779978786445e-05	1644.1028554767	1087.88421533936
Vwa3a	237.556957064905	-0.587210335759004	0.141599191450271	-4.14698932772671	3.36875758676238e-05	0.000206088510690742	284.755747904344	190.358166225465
Vwa3b	84.4420532652286	0.639889470079481	0.173866456869392	3.6803503194418	0.000232913747541786	0.00116393029982631	66.1665901432551	102.717516387202
Vwa5b1	1143.34546051404	-0.605889580997449	0.0868269356679008	-6.97812926756831	2.99136366692616e-12	6.45735274236138e-11	1379.57883300623	907.112088021848
Vwa7	150.082724470308	1.05541177640517	0.152168313886867	6.93581830176446	4.03876427261999e-12	8.54360535054022e-11	97.6923856335155	202.473063307101
Vwc2	840.349822334651	-0.610637411066605	0.0849668205878184	-7.18677487096829	6.63396610447879e-13	1.5781442023632e-11	1015.82604348276	664.873601186537
Vwc2l	682.268544397337	-0.68559586977758	0.103550623274715	-6.62087632209347	3.57075638650902e-11	6.58766776219428e-10	841.502869885826	523.034218908849
Vxn	1434.07188552433	-0.819289203944304	0.0618054860290526	-13.2559301217886	4.16915576011235e-40	1.44152154505678e-37	1831.67900291473	1036.46476813394
Wasf1	2018.28914079746	-0.69429164489961	0.0883567160884039	-7.85782536558905	3.90859712949607e-15	1.27659620252303e-13	2494.42282322528	1542.15545836965
Wdr64	24.0267522286865	1.38822580263865	0.347539144596068	3.99444443661774	6.48461258589924e-05	0.00037080815739271	13.0182212695743	35.0352831877987
Wdr86	20.7216426497302	-1.77409791248468	0.417789546139432	-4.24639134434588	2.17241055988464e-05	0.000139009321531355	32.1033848553474	9.33990044411305
Wdr93	28.0523661536218	-1.48424982951082	0.30120278080839	-4.9277427835403	8.31850263575268e-07	7.22787053108251e-06	41.2317664211604	14.8729658860832
Wfdc1	466.228153607873	0.640648135169152	0.0980877347035227	6.53137863878248	6.51670162917552e-11	1.16268624974632e-09	365.843813823233	566.612493392513
Wfikkn2	57.7244342126898	1.08613819681203	0.287910301549303	3.77248813594824	0.000161627654171785	0.000842985949742779	37.4825472507827	77.9663211745968
Wipf3	361.30825459506	-1.17575070312637	0.164439746487055	-7.15003962389914	8.67528552615258e-13	2.02267171045756e-11	500.764397103248	221.852112086873
Wnt16	269.650264447596	0.903862551907928	0.109788092429613	8.23279220820242	1.82899300634241e-16	7.14982958073894e-15	188.235306713555	351.065222181637
Wnt2	67.4558580609016	-0.601872525475132	0.2261064665678	-2.66189877101394	0.00777012423579537	0.024477233965542	81.6838477376066	53.2278683841967
Wnt4	263.229264100997	-1.17989123848034	0.116799859736467	-10.1018206797722	5.4225949241352e-24	4.833098604827e-22	365.725344551961	160.733183650033
Wnt6	29.374018035699	-1.17395357784915	0.472298559202208	-2.4856175293699	0.0129326875155507	0.0377215018294406	40.7726474633011	17.9753886080969
Wnt9a	175.01996482872	0.827335489297863	0.129976267986495	6.36528115566317	1.94932328684719e-10	3.23339364718227e-09	125.576043344141	224.463886313299
Xirp1	32.2223529867327	-0.80890946998493	0.292102151171568	-2.76926912979087	0.00561822057530735	0.0185034973587147	40.7813753015305	23.663330671935
Xylb	662.861436471683	0.654684628389354	0.0990438689401727	6.61004699629429	3.84198035974928e-11	7.06205995732466e-10	514.303840176848	811.419032766518
Ydjc	780.258626408936	0.591343511572591	0.079508091760571	7.43752614958174	1.02588280808745e-13	2.71054727712592e-12	621.24994443263	939.267308385242
Ypel1	771.693977895548	0.726694376649518	0.072489427876638	10.0248325574621	1.1856039037472e-23	1.02926842795439e-21	581.20873484308	962.179220948016
Zan	80.9850830853379	0.864787417335691	0.19676839729069	4.39495076060473	1.1079786557228e-05	7.53455542959142e-05	56.9625590179187	105.007607152757
Zap70	84.889695570939	1.37536156263643	0.188755589293263	7.2864680075755	3.18186304715199e-13	7.90694938631797e-12	47.1961089964506	122.583282145427
Zbbx	20.2125285599672	-1.7495567207976	0.393683155876785	-4.44407309451964	8.82715928884584e-06	6.13161941040923e-05	31.2488727861626	9.17618433377177
Zdhhc15	461.66015049745	-0.616988391524131	0.0932985530188449	-6.61305423889595	3.76470434959765e-11	6.93272553047119e-10	558.99881851046	364.321482484441
Zdhhc9	1765.83953697586	-0.782243633132642	0.0630124722247824	-12.4141079617091	2.19115383007857e-35	5.42486406276488e-33	2234.71700517799	1296.96206877372
Zeb2	1729.75029748684	-0.629241336783153	0.0528464909159229	-11.9069653609405	1.08867665521148e-32	2.02151126329732e-30	2100.55896333211	1358.94163164156
Zeb2-as1	90.8569738041325	-0.597126346913698	0.196291909600334	-3.04203239007403	0.00234986607221073	0.00875751983127931	109.699090573464	72.014857034801
Zfp185	416.170733406379	-0.892684805748656	0.13065671112292	-6.83229202753181	8.3568509896888e-12	1.69110282287809e-10	540.942589557864	291.398877254894
Zfp365	1862.52172487698	-0.734859424492663	0.0713874623850991	-10.2939563887069	7.50287165037093e-25	7.37561706257543e-23	2326.96565724323	1398.07779251073
Zfp385b	332.7681761014	-1.19096626438527	0.169507098592722	-7.02605539397985	2.12454142261353e-12	4.70259974493286e-11	463.08875493847	202.447597264331
Zfp385c	46.391041492233	0.706734226278905	0.26198235629096	2.6976405445182	0.00698327999381116	0.0223567523939797	34.9291383919731	57.8529445924929
Zfp385d	465.483178576147	-1.38910123177903	0.133374866724804	-10.4150149566425	2.11764296420252e-25	2.16669449000599e-23	673.758035550244	257.208321602049
Zfp458	181.740479210419	-0.690440801435064	0.142961132973634	-4.82957001720461	1.36828195838711e-06	1.13503193436127e-05	224.686560287218	138.794398133621
Zfp488	223.953071432995	-1.07453730949111	0.111391712219525	-9.64647448253123	5.08747327034702e-22	3.61787904126025e-20	303.749743017547	144.156399848444
Zfp541	27.6795607147592	-0.950895347271875	0.297050560237841	-3.20112288800437	0.00136893135669497	0.00551810038736905	36.503850827687	18.8552706018315
Zfp663	59.2659027452385	-1.14690597506192	0.222556178114765	-5.15333245195511	2.55897712411238e-07	2.44253818405282e-06	81.4796057943697	37.0521996961072
Zfp791	96.440281810068	0.611118628089379	0.182698931842472	3.3449491024737	0.000822976714632578	0.00354314620765172	76.2115692554101	116.668994364726
Zfp831	147.534343579706	-1.15198819361929	0.263704721741875	-4.368477689781	1.25115595579819e-05	8.41969179113322e-05	203.281241440739	91.7874457186737
Zfp955a	259.322885234338	-0.69525119679927	0.116623452373475	-5.96150416275448	2.49926549620199e-09	3.48299306885578e-08	320.710773588943	197.934996879733
Zfyve9	1853.08717981732	-0.605957111935189	0.0880144032636344	-6.88474942129793	5.78893423735031e-12	1.19435480654139e-10	2236.4280705316	1469.74628910305
Zgrf1	120.594246739225	-0.686787314493216	0.218208362807132	-3.14739227066309	0.00164733796778835	0.00646744628152458	148.809434001951	92.3790594764988
Zmat4	603.504386237427	-1.00756023275097	0.13664049631271	-7.37380395958975	1.65826984842557e-13	4.26892728373894e-12	806.004929877629	401.003842597224
