# Supplementary material for: Transcriptome and methylome of the supraoptic nucleus provides insights into the age-dependent loss of neuronal plasticity
Source: Front Aging Neurosci. 2023 Aug 30;15:1223273. doi: 10.3389/fnagi.2023.1223273 (PMC10498476; doi:10.3389/fnagi.2023.1223273)
Supplement: Supplementary file 4 [file Table_1.XLSX]

## Sheet: allResults
	baseMean	log2FoldChange	lfcSE	stat	pvalue	padj
A1bg	0.890505	0.369211	1.58711	0.23263	0.816049	NA
A1cf	0.0893959	-0.749666	3.53381	-0.212141	0.831997	NA
A2m	3858.32	0.481401	0.0843317	5.70842	1.14032e-08	1.409e-07
A2ml1	19.5174	-0.754449	0.377197	-2.00015	0.0454845	0.106386
A3galt2	95.2338	0.193567	0.17961	1.07771	0.281164	0.434731
A4galt	1.76084	-2.71872	1.37431	-1.97825	0.0479007	NA
A4gnt	0.985825	0.461299	1.75557	0.262763	0.792733	NA
AA926063	0	NA	NA	NA	NA	NA
Aaas	503.257	0.178628	0.0820942	2.17589	0.0295631	0.074611
Aacs	1601.53	-0.403358	0.0566962	-7.11437	1.12423e-12	2.57366e-11
Aadac	0	NA	NA	NA	NA	NA
Aadacl2	0	NA	NA	NA	NA	NA
Aadacl3	0	NA	NA	NA	NA	NA
Aadacl4	0	NA	NA	NA	NA	NA
Aadat	230.314	1.66831	0.147266	11.3285	9.47888e-30	1.44007e-27
Aagab	1631.66	0.259249	0.0493175	5.25674	1.46629e-07	1.46367e-06
Aak1	8146.53	-0.239079	0.078804	-3.03384	0.00241463	0.00897555
Aamdc	119.849	0.0790356	0.148089	0.533702	0.593548	0.728778
Aamp	4699.45	0.323095	0.046238	6.98764	2.79546e-12	6.07369e-11
Aanat	20.9719	0.317472	0.360095	0.881635	0.377974	0.535833
Aar2	1546.01	0.140099	0.0615962	2.27447	0.0229378	0.0605495
Aard	220.529	-0.361143	0.145612	-2.48017	0.013132	0.0381752
Aars1	9807.84	0.0977098	0.0486337	2.0091	0.0445267	0.104596
Aars2	297.847	0.158845	0.0967739	1.64141	0.100713	0.199931
Aarsd1	1367.87	0.170297	0.0609567	2.79373	0.0052104	0.0173657
Aasdh	552.687	0.0910199	0.0820933	1.10874	0.267544	0.420194
Aasdhppt	947.37	0.124714	0.0640755	1.94635	0.0516121	0.117513
Aass	321.477	0.412453	0.122223	3.37458	0.000739283	0.00322226
Aatf	455.147	0.344882	0.0830168	4.15437	3.26191e-05	0.000200166
Aatk	6098.74	-0.403092	0.0680397	-5.92437	3.13502e-09	4.27975e-08
Abat	21625.3	0.0885127	0.0424735	2.08395	0.0371645	0.0903719
Abca1	3628.51	0.0721807	0.0635026	1.13666	0.255682	0.405957
Abca12	10.4647	-0.619273	0.48556	-1.27538	0.202175	0.341642
Abca13	37.5077	-0.492674	0.262446	-1.87724	0.0604853	0.133154
Abca14	1.16282	0.749475	1.55405	0.482272	0.629613	NA
Abca15	0.0921456	0.693006	3.53381	0.196107	0.844526	NA
Abca16	2.52952	-0.066359	0.932983	-0.0711257	0.943298	NA
Abca17	15.6925	0.21277	0.379642	0.560447	0.575174	0.713639
Abca2	14185.4	-0.174096	0.0623098	-2.79404	0.00520539	0.0173519
Abca3	5171.52	-0.0955173	0.0468339	-2.03949	0.0414013	0.0985913
Abca4	21.2958	0.0169536	0.317095	0.0534653	0.957361	0.974861
Abca5	1499.66	-0.0612632	0.0765331	-0.800479	0.423433	0.579587
Abca6	8.45048	0.811327	0.565502	1.4347	0.151372	0.273861
Abca7	1444.37	0.527905	0.0536135	9.8465	7.09691e-23	5.55943e-21
Abca8	627.158	0.231865	0.0691756	3.35183	0.000802783	0.00346663
Abca8a	2339.09	0.0606077	0.0715426	0.847156	0.396908	0.553249
Abca9	183.326	-0.29432	0.16478	-1.78614	0.074077	0.156373
Abcb10	1634.43	0.0116357	0.059962	0.194051	0.846136	0.907417
Abcb11	1.51546	0.101937	1.28135	0.0795545	0.936592	NA
Abcb1a	2131.21	0.224803	0.0814277	2.76077	0.00576649	0.018942
Abcb1b	32.4243	-0.80073	0.284626	-2.81327	0.00490412	0.0164763
Abcb4	440.584	-0.0291584	0.0845556	-0.344843	0.730212	0.829905
Abcb5	1.5202	0.608489	1.22623	0.496228	0.619733	NA
Abcb6	2064.03	0.395733	0.0549249	7.20499	5.80498e-13	1.3992e-11
Abcb7	680.375	-0.225999	0.0711091	-3.1782	0.0014819	0.00591052
Abcb8	1876.47	-0.032226	0.0520258	-0.619423	0.535638	0.681535
Abcb9	1012.83	-0.13673	0.0739756	-1.84831	0.0645575	0.140234
Abcc1	1688.16	0.246445	0.0969016	2.54325	0.0109826	0.0326822
Abcc10	332.883	-0.195562	0.105837	-1.84776	0.0646366	0.140353
Abcc12	17.2606	-0.536054	0.415293	-1.29078	0.196778	0.334678
Abcc2	321.154	0.75692	0.104798	7.22263	5.09913e-13	1.23351e-11
Abcc3	90.5306	0.0681567	0.217894	0.312798	0.754434	0.84593
Abcc4	1194.99	-0.0729353	0.0769402	-0.947949	0.343155	0.500519
Abcc5	5416.54	0.0666069	0.0658588	1.01136	0.311845	0.46773
Abcc6	233.194	0.374163	0.121873	3.07011	0.00213978	0.00808465
Abcc8	591.719	0.232551	0.0915462	2.54025	0.0110773	0.0329394
Abcc9	1018.77	-0.86228	0.0732263	-11.7756	5.21746e-32	9.17816e-30
Abcd1	551.655	-0.0062128	0.0736131	-0.084398	0.93274	0.959781
Abcd2	1354.85	0.0312763	0.055045	0.568195	0.569902	0.709732
Abcd3	3583.09	-0.119802	0.0424327	-2.82334	0.00475262	0.0160372
Abcd4	222.428	0.0357909	0.115694	0.309359	0.757049	0.847815
Abce1	2819.17	-0.117112	0.0520271	-2.25099	0.0243861	0.0636687
Abcf1	2941.55	-0.224688	0.0456157	-4.92568	8.40691e-07	7.29205e-06
Abcf2	2613.91	-0.121506	0.0504489	-2.40851	0.016018	0.0450651
Abcf3	3015.68	0.345919	0.0478575	7.2281	4.89789e-13	1.18769e-11
Abcg1	2280.86	0.00400203	0.0711639	0.0562368	0.955153	0.973758
Abcg2	389.104	-0.484342	0.152911	-3.16747	0.00153771	0.00610397
Abcg3	35.6269	-0.546315	0.255898	-2.13489	0.0327698	0.0813828
Abcg3l1	185.154	-0.00639212	0.122546	-0.052161	0.9584	0.975474
Abcg3l2	102.731	0.127923	0.164395	0.778144	0.436484	0.592236
Abcg3l3	267.453	0.815976	0.12454	6.55194	5.67947e-11	1.01966e-09
Abcg3l4	184.84	1.65446	0.165184	10.0159	1.29826e-23	1.10789e-21
Abcg4	1668.23	-0.225627	0.0803857	-2.8068	0.00500365	0.0167546
Abcg5	45.259	0.847792	0.236629	3.58279	0.000339949	0.00163055
Abcg8	6.04487	-0.291193	0.690289	-0.421841	0.673141	0.788506
Abhd1	512.961	0.147237	0.103697	1.41987	0.155645	0.279652
Abhd10	864.396	0.343442	0.0756298	4.5411	5.59628e-06	4.07656e-05
Abhd11	338.895	-0.0404497	0.0908923	-0.445029	0.656299	0.776118
Abhd11-as1	39.0194	-0.268247	0.244061	-1.0991	0.271724	0.424819
Abhd12	5277.89	-0.0854641	0.0554068	-1.54248	0.122956	0.233081
Abhd12b	0.774611	-0.929934	1.91403	-0.485852	0.627072	NA
Abhd13	1148.13	-0.213042	0.0686878	-3.10159	0.00192483	0.00740182
Abhd14a	447.52	0.209009	0.0782853	2.66983	0.00758889	0.0240006
Abhd14b	979.172	0.352497	0.0847155	4.16094	3.16934e-05	0.000194963
Abhd15	88.2061	0.592299	0.203548	2.90987	0.00361578	0.0126922
Abhd16a	1920.05	0.463195	0.0528871	8.75819	1.98413e-18	9.82464e-17
Abhd16b	4.71311	0.56675	0.792983	0.714706	0.474791	0.628827
Abhd17a	3441.38	-0.202115	0.0443161	-4.56075	5.09718e-06	3.74017e-05
Abhd17b	1479.32	-0.505308	0.0703072	-7.18714	6.61627e-13	1.57768e-11
Abhd17c	700.197	-0.151788	0.0784118	-1.93578	0.0528946	0.119836
Abhd18	372.539	-0.157449	0.0981122	-1.60478	0.108542	0.211678
Abhd2	1283.73	-0.132764	0.0632824	-2.09797	0.0359081	0.0878252
Abhd3	7151.26	0.388196	0.0766847	5.06223	4.14379e-07	3.80145e-06
Abhd4	4313.66	-0.212942	0.0818437	-2.60182	0.00927314	0.0282963
Abhd5	640.635	-0.3459	0.0762553	-4.53608	5.73098e-06	4.15958e-05
Abhd6	947.183	-0.146619	0.0610933	-2.39992	0.0163986	0.0459945
Abhd8	6930.91	0.0327696	0.0620874	0.527799	0.597639	0.731822
Abi1	3277.51	-0.253152	0.0567161	-4.46348	8.06378e-06	5.63649e-05
Abi2	5817.58	-0.305607	0.0634398	-4.81728	1.45529e-06	1.19805e-05
Abi3	135.188	-0.00411976	0.152332	-0.0270447	0.978424	0.987929
Abi3bp	516.45	0.226591	0.138637	1.63442	0.102171	0.202084
Abitram	233.835	-0.248372	0.102795	-2.41619	0.0156839	0.0442553
Abl1	2730.64	-0.0855414	0.0457171	-1.8711	0.061331	0.134637
Abl2	1698.75	-0.0114355	0.0694243	-0.164719	0.869165	0.922246
Ablim1	4294.96	0.0426995	0.0515266	0.828689	0.407281	0.563711
Ablim2	3360.57	-0.107507	0.0568617	-1.89067	0.058669	0.130224
Ablim3	1342.36	0.190821	0.0699883	2.72647	0.00640154	0.0207628
Abo	207.337	0.188048	0.116976	1.60757	0.107929	0.210869
Abo2	0.75046	-0.310472	1.91571	-0.162067	0.871253	NA
Abo3	0.0921456	0.693006	3.53381	0.196107	0.844526	NA
Abr	14394	-0.0922376	0.0484348	-1.90436	0.0568628	0.12707
Abra	2.07474	-0.668192	1.20157	-0.556101	0.578142	NA
Abracl	168.143	-0.136614	0.125962	-1.08456	0.278115	0.431916
Abraxas1	142.13	0.304782	0.135703	2.24595	0.0247074	0.0643484
Abraxas2	1125.88	0.0565589	0.0593143	0.953545	0.340314	0.497969
Abt1	486.487	0.23128	0.0886552	2.60876	0.00908719	0.0278603
Abtb1	632.018	0.249903	0.0747348	3.34386	0.000826216	0.00355557
Abtb2	533.868	-0.272434	0.0799391	-3.40802	0.00065436	0.00288948
Ac1576	41.1279	-0.0641451	0.312092	-0.205533	0.837156	0.901415
Acaa1a	717.262	0.303044	0.0677014	4.47618	7.59905e-06	5.35082e-05
Acaa1b	31.6137	-0.0991576	0.27836	-0.35622	0.721675	0.823704
Acaa2	1390.44	0.720048	0.0926954	7.7679	7.98002e-15	2.46581e-13
Acaca	5229.09	-0.0670525	0.0515423	-1.30092	0.193285	0.330137
Acacb	547.447	0.731654	0.117612	6.22092	4.94262e-10	7.67771e-09
Acad10	570.152	1.16193	0.0939882	12.3625	4.16794e-35	9.83339e-33
Acad11	575.024	0.333559	0.109231	3.0537	0.00226038	0.00847757
Acad8	698.922	0.262563	0.076685	3.42391	0.000617261	0.00275079
Acad9	1403.83	0.00558211	0.0559238	0.0998164	0.92049	0.953383
Acadl	1360.25	0.597985	0.0825872	7.24065	4.46536e-13	1.08807e-11
Acadm	1400.58	0.330302	0.068439	4.82623	1.39142e-06	1.15208e-05
Acads	577.148	0.560868	0.110039	5.09698	3.45123e-07	3.21463e-06
Acadsb	1385.87	0.140918	0.0578323	2.43666	0.0148234	0.0422243
Acadvl	1971.95	0.346936	0.0604199	5.74209	9.35139e-09	1.16989e-07
Acan	277.412	-0.618029	0.142674	-4.33176	1.47921e-05	9.80634e-05
Acap1	7.80004	-0.615659	0.572084	-1.07617	0.281852	0.435459
Acap2	2970.22	-0.273626	0.0531793	-5.14535	2.67024e-07	2.53907e-06
Acap3	1737.37	-0.134218	0.075705	-1.77291	0.0762435	0.159936
Acat1	2391.83	0.260156	0.0669268	3.88716	0.000101422	0.000556173
Acat2	2067.76	-0.0487918	0.0682728	-0.714659	0.47482	0.628827
Acat2l1	124.172	-0.548112	0.164018	-3.34179	0.000832404	0.00357835
Acbd3	2082.13	0.150329	0.0513823	2.92569	0.00343694	0.0121431
Acbd4	977.368	0.429187	0.0872593	4.91853	8.71977e-07	7.53085e-06
Acbd5	2648.4	0.0537269	0.0532689	1.0086	0.313167	0.469094
Acbd6	999.043	-0.0987815	0.0718749	-1.37435	0.169332	0.298846
Acbd7	9.75867	0.442166	0.483222	0.915036	0.360173	0.517808
Accs	179.394	0.617082	0.137202	4.49763	6.87156e-06	4.89181e-05
Accsl	3.58874	0.695432	0.814916	0.853379	0.393449	0.550187
Acd	779.253	0.0379216	0.0729144	0.520083	0.603006	0.735475
Ace	1245.68	0.569079	0.0622635	9.13985	6.25383e-20	3.6352e-18
Ace2	220.589	-0.342166	0.121065	-2.82631	0.00470874	0.0159025
Ace3	0.569908	1.59328	2.0061	0.794218	0.427069	NA
Acer1	3.29898	1.60114	0.877804	1.82402	0.0681485	0.146479
Acer2	495.251	0.60144	0.0966351	6.22382	4.85193e-10	7.54269e-09
Acer3	830.609	-0.0759065	0.0749573	-1.01266	0.311221	0.467017
Ache	8472.85	0.0800799	0.0656787	1.21927	0.222742	0.366618
Acin1	4352.54	0.148905	0.0501557	2.96887	0.002989	0.0107826
Ackr1	1759.83	-0.201633	0.0831001	-2.42638	0.0152502	0.0431959
Ackr2	32.5837	0.680828	0.263633	2.58248	0.00980925	0.0296838
Ackr3	395.316	-0.279988	0.114536	-2.44454	0.0145036	0.0414501
Ackr4	28.1155	-1.53741	0.339804	-4.52441	6.05641e-06	4.36732e-05
Acly	15274.5	0.198963	0.0587063	3.38912	0.000701166	0.00307617
Acmsd	0.587826	-0.395309	2.25915	-0.174982	0.861094	NA
Acnat1	0.420147	0.777286	2.46939	0.314768	0.752938	NA
Acnat2	0.259168	1.50919	3.52168	0.428543	0.668256	NA
Aco1	1773.58	-0.351941	0.0530138	-6.63866	3.1654e-11	5.88857e-10
Aco2	16999.6	0.0677366	0.0438871	1.54343	0.122726	0.232711
Acod1	1.41042	3.08967	1.6403	1.88361	0.0596182	NA
Acot1	146.287	-0.110756	0.184983	-0.598736	0.549349	0.692435
Acot11	1197.33	0.511005	0.084892	6.01947	1.74991e-09	2.51922e-08
Acot12	1.2825	-1.98436	1.56349	-1.26919	0.204373	NA
Acot13	346.785	-0.17883	0.0995682	-1.79606	0.0724852	0.153789
Acot2	470.125	0.238213	0.0937701	2.5404	0.0110727	0.0329308
Acot3	341.121	0.092918	0.0963878	0.964002	0.335045	0.492219
Acot4	92.1222	0.0263294	0.219019	0.120215	0.904313	0.943445
Acot5	7.49916	-0.86871	0.562688	-1.54386	0.122623	0.232602
Acot6	15.4246	-0.758159	0.423773	-1.78907	0.0736038	0.155647
Acot7	7164.57	0.0175194	0.0601838	0.291099	0.770976	0.857211
Acot8	290.961	0.256004	0.104353	2.45326	0.0141569	0.0406381
Acot9	834.835	-0.178435	0.0785474	-2.27169	0.0231055	0.0608881
Acox1	6867.1	0.0754873	0.053625	1.40769	0.159223	0.284637
Acox2	20.8589	0.848309	0.333089	2.5468	0.0108717	0.0324098
Acox3	1049.16	0.0388986	0.0851626	0.456757	0.647846	0.769981
Acoxl	5.25827	0.48451	0.710834	0.681608	0.495487	0.64657
Acp1	1014.41	0.178678	0.0629995	2.83619	0.00456558	0.0155236
Acp2	1547.66	-0.116382	0.0523631	-2.22259	0.0262433	0.0676814
Acp3	2.7768	-0.200478	0.961204	-0.20857	0.834784	0.899847
Acp4	22.0875	0.394805	0.32299	1.22234	0.221578	0.365212
Acp5	18.2305	-0.303165	0.379657	-0.798523	0.424567	0.580822
Acp6	333.478	0.205825	0.0944248	2.17977	0.0292743	0.0740591
Acp7	35.2732	1.24358	0.301673	4.12227	3.75151e-05	0.000226741
Acr	17.6515	0.414575	0.437979	0.946566	0.34386	0.501219
Acrbp	43.5205	0.268882	0.263702	1.01964	0.307898	0.463662
Acrv1	0.421329	2.15359	2.7473	0.783895	0.433102	NA
Acsbg1	11265.8	0.175086	0.0750929	2.33159	0.0197222	0.0534687
Acsbg2	9.42117	0.693619	0.51819	1.33854	0.18072	0.313893
Acsf2	3135.11	0.105994	0.0619312	1.71148	0.0869926	0.177794
Acsf3	758.474	0.236668	0.0732509	3.23093	0.00123388	0.00502524
Acsl1	2275.59	0.0468506	0.0491724	0.952784	0.340699	0.498169
Acsl3	8046.47	-0.271034	0.0667315	-4.06156	4.87455e-05	0.000286922
Acsl4	3647.68	-0.545566	0.0856971	-6.36621	1.93754e-10	3.2165e-09
Acsl5	1016.03	0.109634	0.0844711	1.29789	0.194324	0.331573
Acsl6	7976.33	0.130235	0.044998	2.89423	0.00380091	0.0132586
Acsm1	1.98566	-0.185937	1.09489	-0.169821	0.865151	NA
Acsm2	0.931882	-0.367552	1.82865	-0.200997	0.840701	NA
Acsm3	23.8362	-0.109277	0.333093	-0.328067	0.742861	0.839003
Acsm4	15.1655	0.198753	0.397476	0.500038	0.617048	0.745978
Acsm5	126.728	2.12292	0.241157	8.80305	1.3315e-18	6.76e-17
Acss1	2404.11	0.203503	0.109067	1.86584	0.0620632	0.135964
Acss2	2772.95	0.12286	0.0644261	1.90699	0.0565216	0.126477
Acss3	666.233	0.117263	0.112599	1.04142	0.297679	0.452555
Acta1	325.345	-0.102982	0.101868	-1.01093	0.312048	0.467909
Acta2	1220.23	-0.70585	0.276938	-2.54876	0.0108107	0.0322566
Actb	42654.8	-0.184782	0.0383035	-4.82416	1.40596e-06	1.16125e-05
Actbl2	0.129584	0.693006	3.53381	0.196107	0.844526	NA
Actc1	9.32876	-0.611308	0.495573	-1.23354	0.217375	0.360118
Actg1	18517.5	0.234432	0.0462978	5.06355	4.11516e-07	3.77864e-06
Actg2	21.4809	-0.765879	0.390707	-1.96024	0.0499678	0.114468
Actl10	16.9877	-0.0146502	0.375966	-0.0389668	0.968917	0.981545
Actl11	0.0893959	-0.749666	3.53381	-0.212141	0.831997	NA
Actl6a	429.988	0.0993983	0.0800824	1.2412	0.214532	0.356617
Actl6b	1122.75	0.139146	0.0643676	2.16174	0.0306379	0.0768399
Actl7a	4.53415	0.0839988	0.768112	0.109358	0.912919	0.948339
Actl7b	2.73765	0.422921	0.956031	0.442372	0.65822	NA
Actl9	0.129584	0.693006	3.53381	0.196107	0.844526	NA
Actl9b	0	NA	NA	NA	NA	NA
Actn1	1658.92	-0.198305	0.0603388	-3.28652	0.00101432	0.00424128
Actn2	255.903	-0.449998	0.155557	-2.89282	0.003818	0.0133135
Actn3	41.3757	0.023836	0.261483	0.0911567	0.927368	0.956462
Actn4	5047.59	0.0622413	0.0579191	1.07462	0.282543	0.436145
Actr10	2626.83	-0.0199388	0.0648925	-0.307259	0.758646	0.848942
Actr1a	7965.6	0.0673041	0.0422256	1.59392	0.110955	0.215359
Actr1b	6738.27	0.17533	0.0438335	3.99991	6.33673e-05	0.000363076
Actr2	10139	-0.134427	0.0648638	-2.07246	0.038223	0.0924303
Actr3	5386.58	-0.0345338	0.0546674	-0.631708	0.527578	0.674877
Actr3b	726.96	-0.520549	0.0752579	-6.91686	4.61752e-12	9.63577e-11
Actr5	324.774	0.17037	0.104302	1.63343	0.102378	0.202403
Actr6	944.088	0.107775	0.0678344	1.5888	0.112105	0.217004
Actr8	1453.81	0.0506015	0.0580213	0.872119	0.383143	0.540639
Actrt1	0	NA	NA	NA	NA	NA
Actrt2	0.388752	2.06253	3.31089	0.622955	0.533314	NA
Actrt3	6.41768	-0.623238	0.614066	-1.01494	0.310136	0.465789
Acvr1	598.975	-0.279423	0.0740865	-3.77158	0.000162215	0.000844814
Acvr1b	3548.75	-0.220701	0.063786	-3.46003	0.000540119	0.00245058
Acvr1c	218.507	0.344489	0.123899	2.78041	0.00542901	0.0179574
Acvr2a	1174.45	-0.551719	0.0924895	-5.96521	2.4432e-09	3.41435e-08
Acvr2b	1068.19	-0.268908	0.0879576	-3.05724	0.00223382	0.00839368
Acvrl1	525.15	-0.0538548	0.0953642	-0.564728	0.572259	0.711386
Acy1	1646.65	0.547285	0.0968381	5.65154	1.59013e-08	1.89926e-07
Acy3	158.298	0.389098	0.152421	2.55279	0.0106864	0.0319287
Acyp1	330.113	0.197316	0.104798	1.88283	0.0597236	0.131861
Acyp2	1191.83	0.067065	0.107319	0.624915	0.532027	0.678793
Ada	34.5427	0.00262964	0.270897	0.00970717	0.992255	0.995731
Adad1	1.9619	-0.219386	1.0667	-0.205669	0.83705	NA
Adad2	3.3315	-0.786353	0.854022	-0.920765	0.357173	0.514862
Adal	207.939	-0.0599786	0.124426	-0.482042	0.629776	0.755897
Adam10	3387.79	-0.0297333	0.0530634	-0.560336	0.57525	0.713689
Adam11	2396.97	-0.272119	0.10728	-2.53652	0.011196	0.0332284
Adam12	207.185	-0.879283	0.111813	-7.86387	3.72447e-15	1.22043e-13
Adam15	1529.09	0.291198	0.0536518	5.42755	5.71319e-08	6.14989e-07
Adam17	1295.96	-0.298727	0.0800965	-3.72959	0.000191788	0.000978904
Adam18	0.475431	-2.34634	3.11623	-0.752943	0.451484	NA
Adam19	645.371	-0.562096	0.0734215	-7.65573	1.92212e-14	5.61081e-13
Adam1a	193.353	-0.128998	0.130809	-0.986153	0.324058	0.480386
Adam2	0.290563	-0.0283346	3.09294	-0.00916107	0.992691	NA
Adam21	1.09673	-1.63117	1.65365	-0.986406	0.323934	NA
Adam22	6108.14	-0.361691	0.0834152	-4.33604	1.45074e-05	9.64625e-05
Adam23	7784.87	0.691744	0.0426882	16.2046	4.68207e-59	4.69471e-56
Adam24	0	NA	NA	NA	NA	NA
Adam26a	0.509968	-1.2956	2.09824	-0.617471	0.536924	NA
Adam28	0	NA	NA	NA	NA	NA
Adam30	0.326891	-1.87615	2.94586	-0.636876	0.524205	NA
Adam32	12.6326	-0.777322	0.437534	-1.7766	0.0756342	0.158974
Adam33	18.1242	-0.106606	0.360156	-0.296	0.76723	0.85493
Adam34	0.567681	1.39398	2.577	0.540932	0.588554	NA
Adam34l	0.614164	1.69018	1.98369	0.852039	0.394192	NA
Adam3a	0.158477	-0.749666	3.53381	-0.212141	0.831997	NA
Adam4	28.799	-0.195969	0.292794	-0.669307	0.5033	0.653449
Adam4l1	64.4003	-0.341568	0.212856	-1.60469	0.108562	0.211678
Adam5	1.00097	-3.45267	1.65054	-2.09184	0.036453	NA
Adam6a	0	NA	NA	NA	NA	NA
Adam7	0	NA	NA	NA	NA	NA
Adam8	104.322	0.449684	0.238515	1.88535	0.0593829	0.131355
Adam9	2046.45	0.0568117	0.0516398	1.10015	0.271265	0.424499
Adamdec1	0	NA	NA	NA	NA	NA
Adamts1	330.903	-0.252146	0.113181	-2.22781	0.0258933	0.0669501
Adamts10	607.775	-0.161964	0.0854995	-1.89433	0.0581813	0.129397
Adamts12	292.299	-1.5492	0.147026	-10.5369	5.83811e-26	6.22753e-24
Adamts13	40.6688	-1.0585	0.264421	-4.00308	6.25227e-05	0.000359058
Adamts14	29.0855	-0.748075	0.329623	-2.26949	0.0232387	0.0611829
Adamts15	148.373	-0.942049	0.174049	-5.41254	6.2137e-08	6.64939e-07
Adamts16	24.4532	-0.416661	0.342517	-1.21647	0.223807	0.367953
Adamts17	106.385	-0.511156	0.170207	-3.00314	0.00267208	0.00979989
Adamts18	28.8821	-1.12026	0.308212	-3.63469	0.000278312	0.00136528
Adamts19	61.2942	-0.634847	0.219946	-2.88637	0.00389713	0.0135494
Adamts2	368.999	-0.624092	0.0927796	-6.72661	1.73658e-11	3.35829e-10
Adamts20	271.309	-0.114285	0.133717	-0.85468	0.392729	0.549447
Adamts3	560.822	0.21051	0.0937657	2.24507	0.0247638	0.0644617
Adamts4	986.869	-1.43223	0.0644286	-22.2297	1.77317e-109	8.88977e-106
Adamts5	138.813	-0.39928	0.193104	-2.06769	0.0386692	0.0932281
Adamts6	102.22	-0.233617	0.159617	-1.46361	0.143301	0.262563
Adamts7	97.9935	-0.43161	0.177518	-2.43136	0.0150421	0.042685
Adamts8	16.7975	-0.765698	0.410418	-1.86565	0.06209	0.136008
Adamts9	695.742	-0.268209	0.101203	-2.65022	0.00804394	0.0252328
Adamtsl1	353.125	0.469174	0.0889693	5.27344	1.33892e-07	1.34658e-06
Adamtsl2	268.874	-0.487881	0.129864	-3.75685	0.000172063	0.000890177
Adamtsl3	85.9088	-0.211447	0.201537	-1.04917	0.2941	0.448645
Adamtsl4	135.596	0.0306868	0.158122	0.194071	0.846121	0.907417
Adamtsl5	46.142	0.856023	0.236874	3.61384	0.000301699	0.00146851
Adap1	2471.45	-0.403862	0.0680953	-5.93084	3.0139e-09	4.13128e-08
Adap2	224.26	-0.310593	0.142834	-2.17451	0.0296671	0.0748264
Adar	8591.02	-0.0451072	0.0641051	-0.703645	0.481654	0.63509
Adarb1	5323.14	-0.181021	0.07355	-2.46119	0.0138477	0.0399055
Adarb2	1252.41	-1.00698	0.135359	-7.43929	1.01227e-13	2.67811e-12
Adat1	140.206	0.275064	0.155472	1.76923	0.0768562	0.160935
Adat2	411.26	0.113798	0.0925513	1.22957	0.21886	0.361831
Adat3	117.474	0.224898	0.15529	1.44825	0.147548	0.268335
Adck1	366.808	0.0303104	0.09776	0.310049	0.756523	0.847323
Adck2	823.53	0.0591239	0.0779755	0.758237	0.448309	0.603931
Adck5	585.116	0.368494	0.07056	5.22243	1.76594e-07	1.73259e-06
Adcy1	798.04	-0.611254	0.121483	-5.03162	4.8636e-07	4.40436e-06
Adcy10	46.1061	0.374822	0.218007	1.71931	0.0855578	0.175437
Adcy2	5752.72	0.0799597	0.0704773	1.13455	0.256566	0.406916
Adcy3	3922.03	0.248639	0.0511967	4.85655	1.1945e-06	1.00103e-05
Adcy4	169.135	-0.272134	0.153324	-1.7749	0.0759143	0.159429
Adcy5	3690.5	-0.263187	0.0621803	-4.23264	2.30962e-05	0.000146481
Adcy6	2123.98	0.0713542	0.0548082	1.30189	0.192954	0.329628
Adcy7	641.852	-0.190427	0.0982542	-1.93811	0.05261	0.119308
Adcy8	1864.23	-0.0620889	0.0539313	-1.15126	0.249626	0.398884
Adcy9	1228.11	-0.144195	0.0654833	-2.20201	0.0276648	0.0705212
Adcyap1	879.229	-0.965916	0.116616	-8.28287	1.20239e-16	4.79379e-15
Adcyap1r1	19561.5	0.455152	0.0542461	8.39049	4.84133e-17	2.03966e-15
Add1	10541.5	-0.153396	0.0419079	-3.66032	0.000251901	0.00124701
Add2	2373.12	-0.439655	0.0828483	-5.30674	1.11601e-07	1.14186e-06
Add3	6497.1	-0.071729	0.0581887	-1.2327	0.217689	0.360461
Adgb	19.9925	-0.185306	0.353632	-0.524007	0.600273	0.733821
Adgra1	3645.28	0.106985	0.0458973	2.33096	0.0197554	0.0535516
Adgra2	2554.65	0.200631	0.0948818	2.11454	0.0344695	0.0849622
Adgra3	1024.71	-0.11159	0.0643655	-1.73369	0.0829738	0.171365
Adgrb1	11974.1	-0.122776	0.0531936	-2.3081	0.0209933	0.056291
Adgrb2	6476.1	-0.273136	0.0677062	-4.03413	5.4804e-05	0.000318655
Adgrb3	3069.52	-0.275197	0.0615184	-4.47341	7.69836e-06	5.40556e-05
Adgrd1	106.611	0.759961	0.149107	5.09674	3.45545e-07	3.21707e-06
Adgre1	344.387	0.0505319	0.1067	0.473586	0.635795	0.760754
Adgre4	3.01682	-1.5354	0.984081	-1.56023	0.118704	0.226736
Adgre5	462.215	-0.170678	0.0918667	-1.85789	0.0631843	0.137923
Adgrf1	7.32906	-0.809595	0.580867	-1.39377	0.163387	0.290659
Adgrf2	0.609548	-0.81586	2.008	-0.406305	0.684519	NA
Adgrf3	16.108	0.560042	0.393925	1.4217	0.155114	0.278983
Adgrf4	0.456339	2.31941	2.30642	1.00563	0.314593	NA
Adgrf5	3052.91	-0.000879245	0.0777543	-0.011308	0.990978	0.994897
Adgrg1	8966.08	-0.113208	0.046431	-2.4382	0.0147606	0.0421006
Adgrg2	216.393	0.169636	0.108456	1.5641	0.117795	0.22532
Adgrg3	7.86762	-0.262968	0.607709	-0.432721	0.665217	0.782191
Adgrg4	0.427392	2.18104	3.2178	0.677803	0.497897	NA
Adgrg5	10.4491	-0.643124	0.491479	-1.30855	0.190688	0.32684
Adgrg6	818.364	-0.336184	0.0865979	-3.88212	0.000103548	0.000566125
Adgrg7	8.14043	0.661409	0.535946	1.2341	0.217166	0.359837
Adgrl1	13537.7	-0.0877309	0.079252	-1.10699	0.2683	0.42109
Adgrl2	1825.91	-0.449663	0.0691289	-6.5047	7.78475e-11	1.37102e-09
Adgrl3	3239.46	-0.431052	0.0794967	-5.42227	5.88479e-08	6.32103e-07
Adgrl4	763.387	-0.697247	0.134002	-5.20327	1.95812e-07	1.90993e-06
Adgrv1	550.022	0.287717	0.0833409	3.4523	0.000555835	0.00250939
Adh1	11.4995	-1.10669	0.47128	-2.34827	0.0188607	0.0515373
Adh4	3.1183	1.84121	0.977768	1.88308	0.0596901	0.131817
Adh5	1742.59	0.135815	0.0725193	1.87281	0.0610941	0.134193
Adh6	4.35056	0.61827	0.880868	0.701887	0.48275	0.636117
Adh6a	0.129584	0.693006	3.53381	0.196107	0.844526	NA
Adh7	2.16645	-2.27718	1.50927	-1.5088	0.13135	NA
Adhfe1	1668.91	0.58155	0.101029	5.75625	8.60053e-09	1.0868e-07
Adi1	657.286	0.531554	0.0930708	5.71129	1.12124e-08	1.38712e-07
Adig	1.28979	-1.17389	1.414	-0.830196	0.406428	NA
Adipoq	0.451038	-1.27996	2.74451	-0.466372	0.640949	NA
Adipor1	2853.43	0.176027	0.0501267	3.51164	0.00044535	0.00207591
Adipor2	1661.81	0.0923693	0.06178	1.49513	0.13488	0.250498
Adk	1222.38	0.0131304	0.0736838	0.1782	0.858566	0.914582
Adm	56.6196	0.768735	0.225946	3.40229	0.000668226	0.00294713
Adm2	0.742406	1.01565	1.78223	0.569878	0.568761	NA
Adnp	5332.16	-0.194651	0.0605466	-3.21489	0.00130493	0.00528562
Adnp2	1028.72	-0.279953	0.0771761	-3.62746	0.000286225	0.00139965
Ado	228.623	-0.216916	0.126569	-1.71381	0.0865632	0.177045
Adora1	3215.76	0.0645165	0.0585072	1.10271	0.270153	0.423353
Adora2a	223.819	0.217749	0.119514	1.82195	0.0684626	0.14706
Adora2b	193.886	0.256066	0.125355	2.04272	0.0410797	0.0979912
Adpgk	1536.4	0.105748	0.0860969	1.22825	0.219354	0.362471
Adprh	1803.79	-0.0091896	0.0646652	-0.14211	0.886993	0.933744
Adprhl1	17.8537	1.06424	0.370999	2.86857	0.00412337	0.0142275
Adprm	564.398	0.203876	0.0853316	2.38922	0.0168841	0.0470596
Adprs	960.854	0.241665	0.0606073	3.98739	6.68039e-05	0.000381243
Adra1a	2083.13	0.0891638	0.0782894	1.1389	0.254745	0.40489
Adra1b	276.44	-0.126337	0.149659	-0.844164	0.398578	0.554959
Adra1d	42.9945	-1.52258	0.267925	-5.68285	1.32469e-08	1.611e-07
Adra2a	1068.67	0.0758916	0.111172	0.68265	0.494828	0.646261
Adra2b	3.80952	-0.686262	0.828036	-0.828783	0.407227	0.563675
Adra2c	252.95	-0.500123	0.145097	-3.44683	0.000567214	0.00255386
Adrb1	152.199	-0.949101	0.198839	-4.77321	1.81311e-06	1.45966e-05
Adrb2	73.0738	-0.0662522	0.199078	-0.332795	0.739289	0.836523
Adrb3	0.237495	-1.40324	3.29487	-0.425887	0.67019	NA
Adrm1	2841.73	0.343695	0.0543394	6.32497	2.53285e-10	4.12957e-09
Adsl	1117.11	-0.0598877	0.0626651	-0.955679	0.339235	0.496752
Adss	2480.85	-0.0934323	0.0573992	-1.62776	0.103575	0.204077
Adssl1	84.3973	0.524447	0.176566	2.97026	0.00297547	0.0107456
Adtrp	75.3158	0.268665	0.198969	1.35028	0.176925	0.309038
Aebp1	4976.89	0.199807	0.170346	1.17295	0.240817	0.388617
Aebp2	1447.51	-0.118547	0.0629788	-1.88233	0.0597906	0.131956
Aen	591.499	0.501508	0.0819994	6.116	9.59544e-10	1.43281e-08
Afap1	1688.13	-0.398341	0.0546258	-7.29218	3.04976e-13	7.5975e-12
Afap1l1	366	-0.319633	0.0898243	-3.55843	0.000373079	0.00176915
Afap1l2	628.82	-0.487582	0.0897466	-5.43287	5.54536e-08	5.97886e-07
Afdn	4162.42	-0.0833345	0.0540512	-1.54177	0.12313	0.2333
Aff1	390.979	0.0840749	0.100928	0.83302	0.404834	0.561603
Aff1-as1	3.07537	0.204835	0.888097	0.230645	0.817591	0.888606
Aff2	1308.33	-0.720432	0.120967	-5.95561	2.59106e-09	3.59592e-08
Aff3	1839.24	-0.34203	0.0871412	-3.92501	8.67257e-05	0.000482708
Aff4	10377.6	-0.171883	0.0618611	-2.77854	0.0054604	0.0180489
Afg1l	282.671	-0.0842944	0.101136	-0.833473	0.404578	0.561365
Afg3l1	1077.92	0.587008	0.0740301	7.92931	2.20364e-15	7.49012e-14
Afg3l2	2600.33	0.119096	0.0453337	2.6271	0.0086116	0.0266549
Afm	10.6106	1.38685	0.544916	2.54506	0.0109257	0.032542
Afmid	389.196	0.397228	0.0979969	4.05347	5.04636e-05	0.000295819
Afp	17.1827	-0.128927	0.400205	-0.322152	0.747338	0.841925
Aftph	2435.03	-0.0494304	0.0616432	-0.801879	0.422623	0.578675
Aga	1014.69	0.515063	0.0705595	7.2997	2.88416e-13	7.20285e-12
Agap1	7773.48	-0.262443	0.0683766	-3.8382	0.000123939	0.000663678
Agap2	8764.65	-0.618184	0.0873573	-7.0765	1.47841e-12	3.32378e-11
Agap3	6708.09	-0.120621	0.0593744	-2.03152	0.0422018	0.100049
Agbl1	23.0004	1.17733	0.338877	3.47421	0.000512365	0.00234428
Agbl2	21.5174	-0.514643	0.369951	-1.39111	0.164192	0.291778
Agbl3	526.851	0.195565	0.109738	1.78211	0.0747313	0.157509
Agbl4	413.776	0.0664891	0.100401	0.662238	0.507819	0.657763
Agbl5	510.898	0.0604483	0.086035	0.702601	0.482304	0.635781
Ager	79.1931	-0.0273587	0.200272	-0.136608	0.891341	0.93651
Agfg1	2114.77	-0.187721	0.0547504	-3.42867	0.000606537	0.00271023
Agfg2	984.931	0.318937	0.0772778	4.12716	3.67277e-05	0.000222719
Aggf1	1008.91	-0.0709264	0.0630087	-1.12566	0.260309	0.411528
Agk	608.864	-0.470421	0.0887521	-5.30039	1.15557e-07	1.17872e-06
Agl	4473.13	0.233038	0.0516441	4.51238	6.41039e-06	4.58794e-05
Agmat	6.22087	-0.717869	0.619687	-1.15844	0.246685	0.395737
Agmo	241.081	0.200462	0.121136	1.65485	0.0979556	0.195677
Ago1	2423.28	-0.100976	0.0649266	-1.55523	0.119892	0.228699
Ago2	4510.56	-0.272382	0.0807498	-3.37316	0.000743114	0.00323543
Ago3	1992.77	-0.126309	0.0755003	-1.67296	0.0943346	0.189794
Ago4	339.159	-0.167404	0.0962748	-1.73881	0.0820678	0.169879
Agpat1	5041.81	-0.0661545	0.0502239	-1.31719	0.187774	0.322842
Agpat2	32.2781	0.42069	0.265483	1.58462	0.113053	0.218187
Agpat3	9421.61	-0.0962038	0.0382706	-2.51378	0.0119446	0.0351589
Agpat4	2155.72	-0.235487	0.0615343	-3.82692	0.000129757	0.000692243
Agpat5	2523.96	-0.0414506	0.0648811	-0.638869	0.522908	0.671044
Agps	726.616	-0.388357	0.109505	-3.54649	0.000390403	0.00184432
Agr2	1.73527	1.25824	1.27802	0.984522	0.324859	NA
Agr3	0.436585	-2.22632	2.71943	-0.818671	0.412974	NA
Agrn	5859.63	-0.236856	0.0712024	-3.32651	0.000879407	0.00375626
Agrp	12.1079	-0.0570786	0.446879	-0.127727	0.898365	0.940671
Agt	25453.6	0.166507	0.0842626	1.97605	0.0481491	0.111127
Agtpbp1	5504.38	-0.139236	0.0652509	-2.13386	0.0328544	0.0815727
Agtr1a	124.314	-0.0302222	0.178694	-0.169128	0.865696	0.920014
Agtr1b	0.158477	-0.749666	3.53381	-0.212141	0.831997	NA
Agtr2	21.3371	-1.90271	0.377354	-5.04223	4.60129e-07	4.19048e-06
Agtrap	1063.14	0.0974954	0.0771775	1.26326	0.206495	0.347129
Agxt	0.376646	0.638305	2.52488	0.252806	0.800419	NA
Agxt2	0.277683	-0.0283344	3.14053	-0.00902217	0.992801	NA
Ahctf1	1632.66	-0.139035	0.0563624	-2.4668	0.0136326	0.0393591
Ahcy	2107.88	0.359683	0.0549001	6.55159	5.69276e-11	1.02022e-09
Ahcyl1	17434.5	0.0693621	0.0623585	1.11231	0.266004	0.418421
Ahcyl2	5387.98	0.428704	0.0427739	10.0226	1.21319e-23	1.04803e-21
Ahdc1	2346.2	-0.191236	0.0617315	-3.09787	0.00194917	0.00748536
Ahi1	17408.6	-0.017781	0.0564653	-0.314902	0.752836	0.844858
Ahnak	3504.22	0.157305	0.112861	1.39379	0.16338	0.290659
Ahnak2	183.576	-0.16056	0.143882	-1.11592	0.264457	0.416543
Ahr	226.587	-0.801696	0.112467	-7.12826	1.01642e-12	2.34022e-11
Ahrr	3.613	0.494813	0.834703	0.592801	0.553314	0.695815
Ahsa1	3137.37	0.0118175	0.0543126	0.217583	0.827754	0.895387
Ahsa2	831.383	0.146941	0.0858225	1.71215	0.0868696	0.177582
Ahsg	0	NA	NA	NA	NA	NA
Ahsp	4.20696	1.52454	0.810946	1.87995	0.0601149	0.132544
Aicda	0.277683	-0.0283344	3.14053	-0.00902217	0.992801	NA
Aida	2148.64	0.00712513	0.0559373	0.127377	0.898642	0.940671
Aif1	320.39	-0.212357	0.140374	-1.51279	0.130333	0.243976
Aif1l	424.039	0.240577	0.104936	2.29261	0.0218702	0.0582218
Aifm1	909.807	0.191662	0.066658	2.8753	0.00403637	0.013973
Aifm2	680.902	0.272219	0.0768334	3.54298	0.000395636	0.00186684
Aifm3	1542.06	0.172218	0.0861214	1.99971	0.0455315	0.10643
Aig1	1781.02	0.0286166	0.0488043	0.586355	0.557637	0.699803
Aim2	29.2493	-2.31859	0.387287	-5.98675	2.14079e-09	3.02547e-08
Aimp1	860.755	0.0198878	0.0691579	0.287571	0.773675	0.859228
Aimp2	582.666	0.238965	0.0789854	3.02544	0.00248274	0.00919401
Aip	1393.98	0.126269	0.0806302	1.56602	0.117343	0.22467
Aipl1	3.21985	0.605917	0.968439	0.625663	0.531536	0.67844
Aire	0.26773	-1.56067	3.18114	-0.4906	0.62371	NA
Ajap1	1134.8	-0.0839794	0.0968565	-0.867049	0.385915	0.543153
Ajm1	2938.1	-0.30203	0.0822893	-3.67034	0.000242224	0.00120535
Ajuba	182.325	-0.0369772	0.136964	-0.269978	0.787177	0.868033
Ak1	2361.94	-0.0798478	0.0578304	-1.38072	0.167364	0.296127
Ak2	381.021	0.076349	0.091778	0.831888	0.405472	0.562141
Ak3	2625.7	0.173904	0.0675158	2.57575	0.0100022	0.0302131
Ak4	3128.11	0.402783	0.0596954	6.74731	1.50613e-11	2.93418e-10
Ak5	3431.03	0.127214	0.0679061	1.87337	0.0610167	0.134067
Ak6	219.999	-0.361867	0.123803	-2.92293	0.00346757	0.0122341
Ak7	23.2417	1.15813	0.338075	3.42566	0.000613314	0.00273685
Ak8	30.6988	-0.0542062	0.31275	-0.173321	0.862399	0.917531
Ak9	76.3451	0.161463	0.195482	0.82597	0.408821	0.565219
Akain1	20.0237	-1.04641	0.421523	-2.48245	0.0130482	0.0380002
Akap1	1225.42	0.178293	0.0579504	3.07665	0.00209339	0.0079389
Akap10	1519.96	-0.218375	0.073375	-2.97615	0.0029189	0.0105603
Akap11	11892.2	-0.264309	0.0653302	-4.04574	5.21581e-05	0.000304595
Akap12	8884.1	0.307966	0.0665705	4.62616	3.72506e-06	2.81153e-05
Akap13	1101.44	-0.189009	0.0812972	-2.32492	0.0200764	0.0542385
Akap14	24.9616	-0.162952	0.3078	-0.529407	0.596523	0.730962
Akap17a	2262.24	0.348569	0.0614256	5.67465	1.38969e-08	1.67986e-07
Akap17b	1130.72	-0.103489	0.0855796	-1.20927	0.226557	0.371191
Akap2	4911.91	-0.113362	0.0511946	-2.21432	0.0268065	0.068772
Akap3	26.1033	0.655625	0.354584	1.849	0.0644581	0.140073
Akap4	0	NA	NA	NA	NA	NA
Akap5	613.139	-0.92042	0.137546	-6.69171	2.20579e-11	4.19687e-10
Akap6	11681.9	-0.169734	0.0690564	-2.4579	0.0139753	0.0402211
Akap7	1850.16	0.179894	0.0763702	2.35555	0.0184954	0.0507267
Akap8	2020.9	0.092732	0.0721227	1.28575	0.198529	0.337084
Akap8l	2336.13	0.215393	0.0884168	2.43611	0.0148463	0.0422545
Akap9	6320.43	-0.029243	0.0585206	-0.499705	0.617283	0.746172
Akip1	221.596	0.410055	0.138549	2.95965	0.00307991	0.011055
Akirin1	2967.6	-0.000260789	0.0522952	-0.00498686	0.996021	0.997594
Akirin2	2152.56	-0.0117422	0.0530917	-0.221168	0.824962	0.893486
Akna	431.775	0.151925	0.0939843	1.61649	0.105988	0.207872
Aknad1	0	NA	NA	NA	NA	NA
Akp3	1.01286	-0.967569	1.6388	-0.590411	0.554915	NA
Akr1a1	13153.9	0.255204	0.0591766	4.31258	1.61361e-05	0.000106096
Akr1b1	1370.46	0.157631	0.0936245	1.68365	0.0922496	0.186534
Akr1b10	978.691	-1.50328	0.147969	-10.1595	3.00755e-24	2.76667e-22
Akr1b7	12.0846	-1.676	0.50928	-3.29092	0.000998592	0.00418511
Akr1b8	5.27483	-0.79888	0.696697	-1.14667	0.251519	0.400884
Akr1c1	0	NA	NA	NA	NA	NA
Akr1c12	2.8217	0.758034	1.02499	0.739556	0.459569	0.61466
Akr1c12l1	0	NA	NA	NA	NA	NA
Akr1c13	12.8373	1.03563	0.436284	2.37375	0.0176083	0.0486855
Akr1c14	88.564	-0.673862	0.213567	-3.15528	0.00160347	0.00632492
Akr1c15	272.202	0.0963128	0.127649	0.754514	0.45054	0.605938
Akr1c19	99.5677	0.399029	0.183869	2.17018	0.0299933	0.0754877
Akr1c2	0	NA	NA	NA	NA	NA
Akr1c3	0.306576	-1.66203	3.05985	-0.543174	0.58701	NA
Akr1d1	0.425782	-0.92469	2.79699	-0.330602	0.740945	NA
Akr1e2	386.512	-0.165228	0.108615	-1.52123	0.128203	0.240752
Akr7a2	826.338	0.0437498	0.0716451	0.610647	0.541434	0.686341
Akr7a3	93.7805	0.0942962	0.167994	0.561306	0.574589	0.713177
Akt1	4999.27	0.0281252	0.0442393	0.635751	0.524939	0.672746
Akt1s1	1665.53	0.421331	0.0572907	7.35426	1.91983e-13	4.91076e-12
Akt2	1355.7	0.128334	0.0671663	1.91068	0.0560451	0.125511
Akt3	3806.33	-0.371008	0.0575058	-6.45167	1.10626e-10	1.88969e-09
Aktip	3627.92	0.193661	0.0494514	3.91618	8.99628e-05	0.000497961
Alad	560.88	0.238472	0.0816627	2.92021	0.00349798	0.0123219
Alas1	1213.4	-0.0360356	0.0593746	-0.606919	0.543904	0.688081
Alas2	23.8169	-1.04382	0.484894	-2.15268	0.0313441	0.0783465
Alb	20.8658	-0.614193	0.406621	-1.51048	0.130921	0.24465
Alcam	5606.42	-0.642117	0.0522444	-12.2906	1.01703e-34	2.31767e-32
Aldh16a1	601.283	0.493422	0.0840023	5.87391	4.25628e-09	5.66394e-08
Aldh18a1	2235.57	0.480687	0.0515039	9.33303	1.02891e-20	6.25264e-19
Aldh1a1	582.716	0.514507	0.138038	3.72728	0.00019356	0.000986695
Aldh1a2	295.099	-1.13809	0.403244	-2.82234	0.00476742	0.016079
Aldh1a3	9.08234	-1.40846	0.535685	-2.62926	0.00855699	0.0265309
Aldh1a7	1.09603	-0.884942	1.47652	-0.599342	0.548945	NA
Aldh1b1	500.253	0.227864	0.0831428	2.74064	0.00613202	0.0199986
Aldh1l1	3538.37	0.600382	0.0926954	6.47693	9.36052e-11	1.62948e-09
Aldh1l2	225.039	0.877661	0.13784	6.36723	1.92468e-10	3.19781e-09
Aldh2	3094.02	0.989063	0.0905374	10.9244	8.81619e-28	1.11195e-25
Aldh3a1	1.4565	-0.608806	1.24772	-0.487933	0.625597	NA
Aldh3a2	2817.13	0.273427	0.0493498	5.54058	3.01469e-08	3.4137e-07
Aldh3b1	185.088	-0.292958	0.151642	-1.9319	0.053372	0.120731
Aldh3b2	92.5401	-1.01947	0.307417	-3.31625	0.000912352	0.00387633
Aldh4a1	1441.84	0.145524	0.0768861	1.89273	0.0583941	0.129783
Aldh5a1	9098.65	0.0483242	0.0423621	1.14074	0.253977	0.403923
Aldh6a1	5359.37	0.298223	0.0697259	4.27708	1.8936e-05	0.000122693
Aldh7a1	3116.74	-0.078615	0.0620872	-1.2662	0.20544	0.345949
Aldh8a1	4.21441	-0.682762	0.732348	-0.932292	0.351186	0.508974
Aldh9a1	2984.17	0.372882	0.0855654	4.35786	1.31339e-05	8.80304e-05
Aldoa	36816.6	-0.0121136	0.0523048	-0.231596	0.816852	0.8883
Aldoart2	0.657077	0.719666	2.22979	0.322751	0.746884	NA
Aldob	6.23183	-0.314527	0.629684	-0.499501	0.617427	0.746238
Aldoc	29811.4	0.283245	0.0647535	4.37421	1.21872e-05	8.22624e-05
Alg1	379.327	0.320419	0.0975121	3.28594	0.00101643	0.00424835
Alg10	613.979	0.0113265	0.0737224	0.153637	0.877896	0.92811
Alg11	4244.18	0.123463	0.0483241	2.55489	0.010622	0.0317742
Alg12	417.902	-0.0998977	0.0936302	-1.06694	0.285999	0.440002
Alg13	244.946	-0.384742	0.109643	-3.50904	0.000449728	0.00209448
Alg14	372.965	-0.0721907	0.084322	-0.856131	0.391925	0.548821
Alg2	13856.7	0.355561	0.0385525	9.22276	2.89545e-20	1.723e-18
Alg3	677.159	0.0173187	0.0720534	0.240359	0.810052	0.88393
Alg5	420.957	0.0460555	0.0852166	0.540453	0.588885	0.72478
Alg6	244.604	-0.428769	0.10297	-4.16401	3.12704e-05	0.000192708
Alg8	242.942	0.0938522	0.111875	0.838899	0.401526	0.558096
Alg9	1239.5	0.01184	0.0778514	0.152085	0.87912	0.928842
Alk	1168.08	-0.111298	0.0643946	-1.72838	0.0839203	0.17282
Alkal1	0	NA	NA	NA	NA	NA
Alkal2	500.062	1.08425	0.135372	8.00942	1.1525e-15	4.0406e-14
Alkbh1	613.243	-0.0891379	0.0737591	-1.2085	0.226855	0.371345
Alkbh2	159.364	0.41281	0.148167	2.78611	0.00533441	0.0176908
Alkbh3	602.519	0.319517	0.100385	3.18292	0.00145796	0.00582197
Alkbh4	139.762	0.0978595	0.135142	0.724126	0.468989	0.623478
Alkbh5	911.862	0.165596	0.0692336	2.39184	0.0167641	0.0468067
Alkbh6	415.906	-0.0736909	0.0935396	-0.787805	0.430811	0.586869
Alkbh7	465.311	0.268076	0.138318	1.93811	0.0526095	0.119308
Alkbh8	327.402	-0.0137397	0.0929296	-0.147851	0.88246	0.930963
Allc	24.6952	0.295981	0.362864	0.815679	0.414684	0.570727
Alms1	1223	-0.107715	0.0806613	-1.3354	0.181747	0.315127
Alox12	31.6921	0.277394	0.28507	0.973073	0.330517	0.487546
Alox12b	5.12421	-2.01204	0.79665	-2.52562	0.0115494	0.034156
Alox12e	0	NA	NA	NA	NA	NA
Alox15	108.439	-1.16472	0.259777	-4.48352	7.3423e-06	5.18825e-05
Alox15b	1.52162	-1.44638	1.36172	-1.06217	0.288159	NA
Alox5	119.935	-0.688627	0.168819	-4.07908	4.52145e-05	0.000268741
Alox5ap	293.129	0.309186	0.0957474	3.22919	0.00124143	0.00505291
Aloxe3	180.883	-0.246065	0.146153	-1.68361	0.0922564	0.186534
Alpg	59.1338	-0.410286	0.25278	-1.6231	0.104569	0.205611
Alpi	2.33747	0.631568	1.24162	0.508665	0.610987	NA
Alpk1	190.968	-0.290008	0.113036	-2.56562	0.0102992	0.030947
Alpk2	43.0609	-0.847352	0.27011	-3.13706	0.0017065	0.00667751
Alpk3	59.6101	0.242696	0.200769	1.20883	0.226727	0.371233
Alpl	562.154	0.131911	0.0797963	1.6531	0.0983113	0.196125
Alpp	2.34816	1.95334	1.17442	1.66324	0.0962644	NA
Als2	1974.38	0.0507036	0.0520067	0.974944	0.329588	0.486534
Als2cl	458.507	0.297622	0.114088	2.6087	0.00908863	0.0278605
Alx1	11.0424	0.232084	0.689365	0.336663	0.736371	0.834446
Alx3	33.9498	-0.0920245	0.279901	-0.328775	0.742326	0.838626
Alx4	4.86976	-1.75268	0.816787	-2.14582	0.0318873	0.0794568
Alyref	1018.3	0.174247	0.0783091	2.22512	0.0260731	0.0673715
Amacr	575.103	0.0673153	0.0906598	0.742504	0.457782	0.612834
Ambn	1.02043	-0.702119	1.60298	-0.438009	0.66138	NA
Ambp	0.259168	1.50919	3.52168	0.428543	0.668256	NA
Ambra1	1734.39	-0.0687655	0.0866832	-0.793297	0.427605	0.583624
Amd1	3987.32	-0.0116395	0.0610065	-0.190791	0.84869	0.909216
Amdhd1	4.93669	-0.459279	0.778057	-0.59029	0.554996	0.697275
Amdhd2	148.95	0.320687	0.13716	2.33805	0.0193846	0.0527174
Amelx	0.249215	-0.0283337	3.25828	-0.00869591	0.993062	NA
Amer1	216.775	-0.253181	0.119111	-2.12559	0.0335373	0.0830113
Amer2	2831.8	-0.552381	0.0652434	-8.46646	2.52955e-17	1.10518e-15
Amer3	722.667	-0.558982	0.109795	-5.09113	3.55937e-07	3.30003e-06
Amfr	10066	0.162243	0.0385291	4.21091	2.54339e-05	0.000160041
Amh	5.21443	-0.122804	0.683232	-0.17974	0.857357	0.914252
Amhr2	27.6	0.146039	0.334755	0.436256	0.662651	0.78046
Amigo1	4210.08	0.0886446	0.0704241	1.25873	0.208129	0.349111
Amigo2	1313.61	-0.168226	0.108264	-1.55385	0.120221	0.229128
Amigo3	108.395	0.453668	0.156247	2.90353	0.00368983	0.0129258
Ammecr1	223.812	-0.426017	0.116778	-3.64809	0.000264193	0.00130111
Ammecr1l	947.279	-0.177493	0.0689135	-2.57559	0.010007	0.0302231
Amn	46.6562	-0.274694	0.228119	-1.20417	0.228525	0.373377
Amn1	559.116	-0.132521	0.0980737	-1.35124	0.176618	0.308662
Amot	2304.69	0.0353604	0.0899255	0.393219	0.694158	0.803994
Amotl1	3701.34	-0.202438	0.058647	-3.45181	0.000556832	0.00251273
Amotl2	1118.38	-0.18234	0.0643326	-2.83433	0.00459215	0.0155977
Ampd1	2.84012	0.0948753	1.0345	0.0917113	0.926927	0.956401
Ampd2	3608.99	-0.0267044	0.0529914	-0.503939	0.614305	0.744186
Ampd3	4010.86	-0.153187	0.055176	-2.77633	0.00549761	0.018157
Amph	4749.72	-0.370742	0.0651083	-5.69425	1.23918e-08	1.51805e-07
Amt	1081.73	0.0541143	0.0723824	0.747617	0.454691	0.610292
Amtn	1.23227	-0.0496807	1.37309	-0.0361816	0.971138	NA
Amy1a	33.38	-2.54989	0.38004	-6.70952	1.95262e-11	3.74357e-10
Amy2a3	0	NA	NA	NA	NA	NA
Amz1	767.086	-0.57067	0.0812762	-7.02137	2.19705e-12	4.85238e-11
Amz2	3948.95	-0.0517627	0.0568917	-0.909847	0.362903	0.520273
Anapc1	2952.73	-0.169136	0.0570694	-2.9637	0.00303966	0.0109399
Anapc10	468.558	0.103075	0.0968472	1.0643	0.287192	0.441194
Anapc11	882.456	0.235689	0.087441	2.6954	0.00703038	0.0224968
Anapc13	521.797	0.342746	0.0995128	3.44425	0.000572655	0.00257432
Anapc15	483.804	-0.0575406	0.083332	-0.690498	0.489881	0.64197
Anapc16	301.969	0.190034	0.12099	1.57067	0.11626	0.222918
Anapc2	4111.59	0.281697	0.0434075	6.48958	8.60736e-11	1.50621e-09
Anapc4	1829.86	0.175227	0.0507287	3.45419	0.000551951	0.00249635
Anapc5	6359.82	0.0534731	0.0525327	1.0179	0.308725	0.464486
Anapc7	1462.26	0.172919	0.0577759	2.99293	0.00276314	0.0100678
Ancv1r	0.0893959	-0.749666	3.53381	-0.212141	0.831997	NA
Andpro	0.316954	-1.68259	3.51227	-0.47906	0.631896	NA
Ang	16.3653	1.14047	0.528397	2.15835	0.0309004	0.0773725
Ang2	0	NA	NA	NA	NA	NA
Angel1	432.605	0.0259003	0.0823957	0.314341	0.753262	0.845039
Angel2	1204.17	-0.200456	0.0595848	-3.36421	0.000767634	0.00333495
Angpt1	1272.73	0.55199	0.101206	5.4541	4.92229e-08	5.35893e-07
Angpt2	117.345	-1.42499	0.21914	-6.50265	7.89178e-11	1.38704e-09
Angpt4	56.4949	0.109461	0.20935	0.52286	0.601072	0.734425
Angptl1	7.32324	-1.38949	0.592236	-2.34617	0.0189676	0.0517588
Angptl2	256.38	-0.329241	0.156872	-2.09879	0.0358357	0.0876738
Angptl3	0.453356	-0.921774	2.75497	-0.334586	0.737937	NA
Angptl4	430.775	0.0765357	0.14687	0.521112	0.602289	0.735048
Angptl6	55.9024	0.458698	0.223511	2.05224	0.0401464	0.0961768
Angptl7	15.4588	-0.0250586	0.36696	-0.0682871	0.945557	0.967657
Angptl8	2.14088	-2.8956	1.43802	-2.0136	0.0440513	NA
Anhx	0.684541	-1.94716	2.47943	-0.785323	0.432264	NA
Ank1	2616.02	-0.298963	0.0861394	-3.47069	0.000519127	0.00237197
Ank2	35020.4	-0.224236	0.0647908	-3.46093	0.000538312	0.00244431
Ank3	14117.5	-0.520273	0.0768939	-6.76611	1.32288e-11	2.59325e-10
Ankar	9.31808	-0.890815	0.511712	-1.74085	0.0817092	0.169347
Ankdd1a	97.586	-0.269993	0.172552	-1.56471	0.117651	0.225153
Ankdd1b	94.9105	0.298799	0.168686	1.77133	0.0765051	0.160357
Ankef1	2.79825	-0.0736957	1.01106	-0.0728895	0.941894	0.964893
Ankfn1	458.017	-0.88928	0.132729	-6.69995	2.08495e-11	3.97448e-10
Ankfy1	3666.18	-0.0594819	0.0509048	-1.16849	0.242608	0.390859
Ankh	3097.06	-0.0800802	0.0608938	-1.31508	0.188483	0.323782
Ankhd1	1785.42	0.0307654	0.0660837	0.465552	0.641536	0.764976
Ankib1	2588.61	-0.106785	0.0556415	-1.91916	0.0549638	0.123647
Ankk1	3.83247	-1.44323	0.831503	-1.73569	0.0826187	0.170808
Ankle1	10.417	-1.095	0.53138	-2.06068	0.0393335	0.0945456
Ankle2	1557.51	-0.0664202	0.0702196	-0.945893	0.344203	0.501537
Ankmy1	96.6314	0.141829	0.161492	0.878243	0.379812	0.53726
Ankmy2	2795.94	-0.0291707	0.0469916	-0.620764	0.534755	0.681017
Ankra2	740.201	0.311499	0.0724064	4.30209	1.69196e-05	0.000110848
Ankrd1	6.67511	-0.310924	0.602915	-0.515702	0.606063	0.737721
Ankrd10	2449.71	0.0324467	0.0928331	0.349517	0.726701	0.827325
Ankrd11	6828.62	-0.0919763	0.0587973	-1.56429	0.117748	0.225253
Ankrd12	2706.98	-0.0624725	0.0608306	-1.02699	0.304425	0.459817
Ankrd13a	2481	-0.22681	0.0626568	-3.61988	0.000294744	0.0014378
Ankrd13b	1265.68	-0.176595	0.0611672	-2.88708	0.0038883	0.0135234
Ankrd13c	2916.97	-0.204993	0.054148	-3.78578	0.000153226	0.000803978
Ankrd13d	1760.88	0.131513	0.055012	2.39062	0.0168198	0.0469325
Ankrd16	167.107	0.334496	0.133531	2.50501	0.0122448	0.035937
Ankrd17	8039.69	-0.134031	0.0536841	-2.49666	0.0125368	0.0366813
Ankrd2	0.256032	-0.0283339	3.228	-0.00877754	0.992997	NA
Ankrd22	2.0685	-1.20537	1.1604	-1.03876	0.298918	NA
Ankrd23	15.0423	0.00553982	0.399655	0.0138615	0.98894	0.993548
Ankrd24	325.468	0.0326447	0.0957545	0.34092	0.733163	0.831986
Ankrd26	1074.08	0.0348419	0.070569	0.493728	0.621498	0.74928
Ankrd27	806.146	0.173574	0.0845695	2.05244	0.0401267	0.0961526
Ankrd28	2406.74	-0.144351	0.0581841	-2.48093	0.013104	0.0381349
Ankrd29	875.822	-0.275746	0.0815762	-3.38023	0.000724249	0.00316291
Ankrd30a	0.546296	-2.62253	2.18547	-1.19999	0.230144	NA
Ankrd31	0.786557	-1.17902	1.93659	-0.608812	0.542649	NA
Ankrd33	1.92416	2.03716	1.23209	1.65342	0.0982454	NA
Ankrd33b	139.019	0.885395	0.150315	5.89027	3.85557e-09	5.16842e-08
Ankrd34a	1587.81	-0.215575	0.0966779	-2.22983	0.0257587	0.0666536
Ankrd34b	1105.38	-0.504554	0.103012	-4.898	9.68165e-07	8.28309e-06
Ankrd34c	216.75	-0.44362	0.174106	-2.54798	0.0108347	0.0323184
Ankrd35	197.812	-0.144264	0.1549	-0.931341	0.351677	0.509319
Ankrd36	41.4825	-0.235593	0.247504	-0.951875	0.34116	0.498625
Ankrd37	75.7684	0.0688305	0.172008	0.400158	0.68904	0.800601
Ankrd39	73.1916	0.298757	0.180672	1.65358	0.098212	0.195994
Ankrd40	4360.16	-0.0647246	0.0457986	-1.41324	0.157584	0.282362
Ankrd40cl	3.57793	-0.309778	0.884374	-0.350279	0.72613	0.826999
Ankrd42	576.161	0.274786	0.0735642	3.73532	0.000187475	0.000959824
Ankrd44	940.135	-0.263754	0.0708947	-3.72036	0.000198938	0.00101077
Ankrd46	4872.94	-0.222169	0.0516368	-4.30253	1.68859e-05	0.000110699
Ankrd49	338.88	-0.468364	0.0968339	-4.83678	1.31962e-06	1.09853e-05
Ankrd50	1676.75	-0.503769	0.0798821	-6.30641	2.85587e-10	4.60013e-09
Ankrd52	1701.47	-0.364961	0.0944819	-3.86276	0.000112113	0.000607979
Ankrd53	432.513	0.371532	0.0905379	4.10361	4.06751e-05	0.000244002
Ankrd54	435.855	0.110788	0.0829307	1.33591	0.181579	0.314918
Ankrd55	666.583	0.144553	0.0810037	1.78452	0.0743392	0.156827
Ankrd6	2921.09	-0.0782133	0.0559184	-1.39871	0.161901	0.288499
Ankrd61	56.7317	-0.266171	0.266984	-0.996956	0.318786	0.475192
Ankrd63	131.312	-1.95121	0.26209	-7.44478	9.7104e-14	2.57927e-12
Ankrd65	0.594643	-0.415377	2.05211	-0.202415	0.839592	NA
Ankrd66	28.9876	0.0882215	0.326945	0.269836	0.787286	0.868106
Ankrd7	33.7082	-0.0364964	0.31359	-0.116383	0.907349	0.945379
Ankrd9	533.855	-0.158677	0.0765488	-2.07288	0.0381831	0.0923672
Anks1a	2146.91	0.0882299	0.0662065	1.33265	0.182648	0.316282
Anks1b	3804.53	-0.825215	0.0948298	-8.70206	3.259e-18	1.55981e-16
Anks3	1268.3	0.376242	0.0738649	5.09365	3.5123e-07	3.26242e-06
Anks4b	31.8512	0.279374	0.293051	0.95333	0.340423	0.498072
Anks6	445.716	-0.0459597	0.106264	-0.432504	0.665375	0.782193
Ankub1	86.9781	0.629727	0.198924	3.16567	0.00154725	0.00613335
Ankzf1	402.63	0.120992	0.0874978	1.3828	0.166726	0.295261
Anln	507.863	-0.086306	0.103539	-0.833564	0.404527	0.561365
Anlnl1	116.9	-0.154894	0.181018	-0.855686	0.392171	0.549051
Ano1	695.866	0.184846	0.106405	1.7372	0.0823522	0.170345
Ano10	2046.38	0.0584595	0.055565	1.05209	0.292757	0.447344
Ano2	24.6891	-0.249612	0.301111	-0.82897	0.407122	0.563568
Ano3	365.689	-1.49098	0.2898	-5.14486	2.67714e-07	2.54442e-06
Ano4	800.03	-0.771618	0.0824685	-9.35652	8.24083e-21	5.10066e-19
Ano5	279.028	0.248898	0.101853	2.4437	0.0145374	0.0415406
Ano6	906.353	-0.082555	0.0752547	-1.09701	0.272638	0.425482
Ano7	3.10578	1.24288	1.05871	1.17396	0.240412	0.38812
Ano8	2438.21	0.288312	0.0692793	4.16159	3.16034e-05	0.000194469
Ano9	2.92102	-0.046803	0.928977	-0.0503812	0.959819	0.976352
Anos1	0	NA	NA	NA	NA	NA
Anp32a	2584.77	-0.225515	0.055068	-4.09521	4.21793e-05	0.000252045
Anp32b	1867.64	0.083741	0.0562549	1.4886	0.136593	0.252896
Anp32e	5069.27	0.376854	0.0475223	7.93004	2.19075e-15	7.45897e-14
Anpep	183.186	-0.795712	0.151282	-5.2598	1.44209e-07	1.44094e-06
Antkmt	1176.36	0.308403	0.074747	4.12596	3.69199e-05	0.000223616
Antxr1	646.255	-0.47332	0.112083	-4.22295	2.41123e-05	0.000152346
Antxr2	437.253	-0.289946	0.116906	-2.48016	0.0131323	0.0381752
Antxrl	0.0893959	-0.749666	3.53381	-0.212141	0.831997	NA
Anxa1	158.817	-0.086698	0.174823	-0.495918	0.619952	0.747866
Anxa10	1.97884	1.76845	1.18105	1.49736	0.1343	NA
Anxa11	878.313	0.3188	0.085657	3.72182	0.000197788	0.00100569
Anxa13	9.9601	1.06172	0.585192	1.81432	0.0696289	0.148911
Anxa2	295.253	-0.941667	0.166999	-5.63874	1.71294e-08	2.03503e-07
Anxa3	1635.45	0.243007	0.0991881	2.44997	0.014287	0.0409082
Anxa4	230.869	0.416688	0.136573	3.05102	0.00228066	0.00853928
Anxa5	1934.41	0.661859	0.100145	6.60903	3.86857e-11	7.09792e-10
Anxa6	3032.16	0.368384	0.0968844	3.80231	0.000143354	0.00075673
Anxa7	2355.08	0.575619	0.060008	9.59238	8.60788e-22	5.91173e-20
Anxa8	2.99858	-0.313424	0.902512	-0.347279	0.728382	0.828576
Anxa9	10.0516	0.45491	0.505519	0.899887	0.368181	0.525708
Aoah	9.5924	0.659486	0.558819	1.18014	0.237944	0.385213
Aoc1	3.69258	-3.15242	1.09849	-2.86977	0.00410771	0.0141881
Aoc2-ps1	58.1131	0.444973	0.261581	1.70109	0.0889268	0.180869
Aoc3	94.0569	-0.459509	0.248957	-1.84574	0.0649301	0.14089
Aopep	281.183	0.0569037	0.103212	0.551327	0.581409	0.718618
Aox1	1010.88	1.18546	0.265562	4.46397	8.04535e-06	5.62557e-05
Aox2	4.837	0.842591	0.676566	1.24539	0.212987	0.354872
Aox3	54.7053	-0.857214	0.253158	-3.38608	0.000708981	0.00310502
Aox4	1.60841	-0.0897272	1.17117	-0.076613	0.938931	NA
Ap1ar	2121.43	0.0417837	0.0642629	0.6502	0.515563	0.664588
Ap1b1	5439.51	-0.0760187	0.0579877	-1.31095	0.189876	0.325757
Ap1g1	4430.96	-0.144895	0.0493034	-2.93885	0.00329435	0.0117257
Ap1g2	173.082	-0.23259	0.16894	-1.37676	0.168587	0.297904
Ap1m1	2457.62	-0.0330927	0.0440369	-0.751476	0.452366	0.607904
Ap1m2	5.86122	-0.527944	0.685296	-0.770387	0.44107	0.596682
Ap1s1	2682.39	0.239791	0.0774561	3.09583	0.00196261	0.00752402
Ap1s2	4187.55	-0.133226	0.0520275	-2.56069	0.0104464	0.0313143
Ap1s3	69.9982	-0.279329	0.235007	-1.1886	0.234598	0.381065
Ap2a1	6442.22	-0.0216425	0.0581441	-0.372221	0.709728	0.815919
Ap2a2	11040.4	0.0694488	0.0484072	1.43468	0.151379	0.273861
Ap2b1	11476.8	-0.151079	0.0450134	-3.35632	0.000789882	0.00341975
Ap2m1	15095	0.00929891	0.0555941	0.167264	0.867162	0.92065
Ap2s1	2367.46	-0.246451	0.0934617	-2.63692	0.00836619	0.0260926
Ap3b1	1208.66	0.203329	0.0594275	3.42147	0.000622832	0.00277377
Ap3b2	6252.99	0.225215	0.0458282	4.91434	8.9083e-07	7.65858e-06
Ap3d1	9512.8	0.0992529	0.0466826	2.12612	0.0334931	0.082953
Ap3m1	2004.92	0.178829	0.0578567	3.09089	0.00199557	0.00763723
Ap3m2	4918.27	-0.0260344	0.0471909	-0.551683	0.581166	0.718618
Ap3s1	1175.07	-0.286473	0.09581	-2.99001	0.00278964	0.0101531
Ap3s2	1347.58	0.259457	0.0617176	4.20394	2.62309e-05	0.00016454
Ap4b1	706.059	0.30075	0.0729803	4.12098	3.77267e-05	0.000227883
Ap4e1	820.225	-0.0612875	0.081116	-0.755553	0.449917	0.605465
Ap4m1	517.004	0.133351	0.0765598	1.74179	0.0815447	0.169058
Ap4s1	303.468	-0.051917	0.10444	-0.497099	0.619119	0.747446
Ap5b1	302.784	-0.144256	0.100498	-1.43541	0.151171	0.273588
Ap5m1	1105.54	-0.0881891	0.067967	-1.29753	0.19445	0.331646
Ap5s1	906.771	0.113536	0.0654193	1.73551	0.0826509	0.170839
Ap5z1	753.784	0.292379	0.0796239	3.67201	0.000240652	0.00119812
Apaf1	559.619	-0.225956	0.077101	-2.93064	0.0033826	0.011987
Apba1	9601.64	0.0905216	0.0571851	1.58296	0.113431	0.218704
Apba2	4336.31	0.040329	0.0571004	0.706282	0.480013	0.633759
Apba3	456.086	0.114362	0.0849415	1.34636	0.178186	0.310644
Apbb1	9211.4	-0.22357	0.0527064	-4.2418	2.21739e-05	0.000141481
Apbb1ip	305.563	-0.257029	0.105598	-2.43402	0.014932	0.0424205
Apbb2	2138.03	-0.202964	0.0487556	-4.16288	3.14253e-05	0.000193534
Apbb3	1138.5	0.122304	0.0630838	1.93875	0.0525319	0.119187
Apbh	0	NA	NA	NA	NA	NA
Apc	11280.3	-0.366284	0.0587923	-6.23015	4.66e-10	7.2725e-09
Apc2	10057.8	0.0229385	0.0727275	0.315403	0.752456	0.84459
Apcdd1	1544.8	-0.446755	0.0905743	-4.93247	8.11973e-07	7.07355e-06
Apcdd1l	2.7909	-0.220142	0.989874	-0.222394	0.824007	0.892761
Apcs	0.184291	1.26099	3.52743	0.357481	0.720732	NA
Apeg3	0	NA	NA	NA	NA	NA
Apeh	1494.47	0.331206	0.0544487	6.0829	1.18026e-09	1.74164e-08
Apex1	1712.03	0.197713	0.0774478	2.55286	0.0106843	0.031927
Apex2	242.809	0.191151	0.107719	1.77454	0.0759738	0.15952
Apex2l1	0.4091	-0.927832	2.84408	-0.326232	0.744249	NA
Aph1a	1898.8	0.0910515	0.0514758	1.76882	0.0769235	0.161042
Aph1b	130.741	-0.155037	0.145474	-1.06574	0.286543	0.440605
Api5	3044.54	0.00334869	0.0480797	0.0696486	0.944473	0.966942
Apip	222.717	0.167723	0.115589	1.45103	0.146772	0.267347
Aplf	209.425	0.0721527	0.137572	0.524473	0.599949	0.733531
Apln	727.435	0.128967	0.0835634	1.54334	0.122748	0.23273
Aplnr	1714.27	0.00517201	0.109257	0.0473379	0.962244	0.977451
Aplp1	38692.2	0.191887	0.0430703	4.4552	8.38145e-06	5.84428e-05
Aplp2	19304.4	0.0266706	0.0477755	0.558247	0.576676	0.71475
Apmap	1624.5	0.295718	0.0608952	4.85619	1.19666e-06	1.00242e-05
Apoa1	8.12372	-1.18425	0.571002	-2.07399	0.0380805	0.0921993
Apoa2	1.02367	0.421973	1.53854	0.274269	0.783878	NA
Apoa4	2.48909	2.52807	1.12658	2.24402	0.0248312	NA
Apoa5	116.026	0.35999	0.170848	2.10708	0.0351111	0.0862466
Apob	3.52083	-0.248917	0.899768	-0.276646	0.782052	0.865117
Apobec1	40.3243	-0.783376	0.292335	-2.67972	0.00736831	0.0234174
Apobec2	15.3656	1.04768	0.427891	2.44847	0.0143463	0.0410472
Apobec3	17.0554	-0.015794	0.384672	-0.0410585	0.967249	0.980648
Apobec4	0.695753	-0.684949	2.1926	-0.312391	0.754743	NA
Apobr	54.454	-0.229149	0.211597	-1.08295	0.278831	0.432658
Apoc1	237.442	-0.612661	0.333472	-1.83722	0.0661777	0.143148
Apoc2	7.22881	0.365741	0.611586	0.59802	0.549827	0.692894
Apoc3	3.43035	1.97863	1.01753	1.94455	0.0518291	0.117937
Apoc4	31.4631	0.0564694	0.300341	0.188018	0.850863	0.910523
Apod	3269.78	-0.970916	0.0960855	-10.1047	5.26489e-24	4.74886e-22
Apoe	145140	0.602149	0.106859	5.63499	1.75071e-08	2.07867e-07
Apof	0.129584	0.693006	3.53381	0.196107	0.844526	NA
Apoh	3.21132	-0.574942	0.95714	-0.600688	0.548048	0.691709
Apol11a	54.2399	0.683749	0.26225	2.60724	0.00912743	0.0279495
Apol2	7.72041	0.916995	0.571207	1.60537	0.108413	0.21149
Apol3	120.678	-0.333692	0.176998	-1.88528	0.0593914	0.131359
Apol9a	46.9347	0.188922	0.23139	0.816464	0.414235	0.570305
Apold1	593.325	0.334953	0.123796	2.70569	0.00681624	0.0218813
Apom	25.5044	0.522664	0.314618	1.66127	0.09666	0.19361
Apon	0.610073	0.252737	2.2413	0.112763	0.910218	NA
Apoo	928.635	0.286936	0.0705087	4.06951	4.71125e-05	0.000278372
Apool	194.699	0.053016	0.125284	0.423167	0.672173	0.787737
App	49221.2	-0.0491999	0.0471214	-1.04411	0.296435	0.45114
Appbp2	3259.59	-0.267747	0.0626993	-4.27033	1.95183e-05	0.000126021
Appl1	2688.33	-0.124793	0.0632894	-1.97179	0.048634	0.112117
Appl2	1960.29	0.403946	0.0562317	7.18361	6.78939e-13	1.60939e-11
Aprt	1375.23	0.487774	0.0907669	5.37392	7.70414e-08	8.11443e-07
Aptr	0	NA	NA	NA	NA	NA
Aptx	970.37	0.195539	0.0685058	2.85434	0.00431265	0.0147763
Aqp1	18.8451	-1.42644	0.606137	-2.35333	0.0186063	0.0509927
Aqp11	445.894	0.305019	0.0906333	3.36542	0.000764268	0.00332104
Aqp12a	3.70624	2.3605	0.924858	2.55229	0.0107018	0.0319699
Aqp2	0.534173	-0.197309	2.34266	-0.0842241	0.932878	NA
Aqp3	0	NA	NA	NA	NA	NA
Aqp4	63555.3	-0.0998375	0.0863126	-1.1567	0.247396	0.396522
Aqp5	0.568566	0.468618	2.05276	0.228286	0.819424	NA
Aqp6	0.0893959	-0.749666	3.53381	-0.212141	0.831997	NA
Aqp7	0.290563	-0.0283346	3.09294	-0.00916107	0.992691	NA
Aqp8	1.01529	-0.447653	1.59301	-0.28101	0.778702	NA
Aqp9	402.662	-0.345508	0.116878	-2.95615	0.0031151	0.0111614
Aqr	2262.8	-0.000204001	0.0529855	-0.00385014	0.996928	0.998123
Ar	233.425	-0.216852	0.172654	-1.25599	0.209118	0.350231
Araf	6246.64	0.0795869	0.0692174	1.14981	0.250222	0.399456
Arap1	2003.6	0.381759	0.0654788	5.83027	5.53388e-09	7.20158e-08
Arap2	2173.43	-0.218889	0.0690642	-3.16936	0.00152775	0.00607286
Arap3	637.952	0.0943245	0.0746241	1.26399	0.206232	0.34683
Arc	429.981	-0.935735	0.138139	-6.77388	1.25369e-11	2.46004e-10
Arcn1	5590.74	0.0456256	0.0480904	0.948746	0.34275	0.500109
Areg	2.28727	-0.450505	1.077	-0.418296	0.675731	NA
Arel1	2792.34	-0.0718949	0.0543922	-1.32179	0.18624	0.320946
Arf1	11217.3	0.0231567	0.0493959	0.468798	0.639214	0.763631
Arf2	1152.7	-0.0555937	0.0593623	-0.936515	0.349008	0.506587
Arf3	21683.3	0.000523234	0.061743	0.0084744	0.993238	0.995999
Arf4	3956.02	0.121047	0.0541524	2.23529	0.0253981	0.0659076
Arf5	2840.34	-0.144306	0.0794431	-1.81647	0.0692976	0.148424
Arf6	1362.03	0.194404	0.0639695	3.03902	0.00237352	0.00883583
Arfgap1	2329.24	-0.0722464	0.0492954	-1.46558	0.142762	0.261912
Arfgap2	1080.18	0.0132413	0.060184	0.220014	0.82586	0.89388
Arfgap3	1425.09	0.464968	0.0549186	8.46649	2.52895e-17	1.10518e-15
Arfgef1	3800.48	-0.16871	0.0609031	-2.77014	0.00560325	0.0184572
Arfgef2	2824.71	0.041546	0.0543675	0.76417	0.444766	0.600346
Arfgef3	9558.1	0.38467	0.0692822	5.55221	2.82075e-08	3.21223e-07
Arfip1	1179.02	0.0401193	0.0728641	0.550604	0.581905	0.718921
Arfip2	2153.08	0.119776	0.0553627	2.16347	0.0305047	0.0765834
Arfrp1	1498.87	0.373095	0.063412	5.88367	4.01261e-09	5.36818e-08
Arg1	303.741	0.204381	0.100531	2.03301	0.0420513	0.0998103
Arg2	236.988	0.284681	0.120978	2.35317	0.0186143	0.0509961
Arglu1	2041.07	0.178732	0.0518473	3.44728	0.000566257	0.0025507
Arhgap1	1915.46	-0.143759	0.0535495	-2.68459	0.00726186	0.0231562
Arhgap10	109.755	0.317262	0.163457	1.94094	0.0522651	0.118741
Arhgap11a	137.461	-0.42471	0.130305	-3.25935	0.00111667	0.0046144
Arhgap12	2384.97	0.118663	0.0525936	2.25622	0.0240567	0.0629561
Arhgap15	54.9201	0.309208	0.201485	1.53464	0.124871	0.235776
Arhgap17	436.829	-0.199968	0.103089	-1.93977	0.0524074	0.118997
Arhgap18	475.27	-0.548715	0.0913426	-6.00723	1.88725e-09	2.68799e-08
Arhgap19	141.172	0.41098	0.151114	2.71968	0.00653451	0.0211366
Arhgap20	1467.08	-0.245019	0.0886752	-2.7631	0.00572551	0.0188228
Arhgap21	5590.6	-0.191387	0.0504292	-3.79515	0.000147552	0.000776234
Arhgap22	396.9	0.429394	0.0879725	4.881	1.05547e-06	8.94608e-06
Arhgap23	5368.92	0.0479174	0.0414607	1.15573	0.247792	0.396966
Arhgap24	1128.9	0.360452	0.0602918	5.97847	2.25243e-09	3.16849e-08
Arhgap25	196.949	-0.136966	0.122458	-1.11847	0.263368	0.415447
Arhgap26	2811.69	-0.178893	0.0889538	-2.01107	0.0443177	0.104166
Arhgap27	450.219	0.13191	0.0942789	1.39914	0.16177	0.28829
Arhgap28	64.0042	-1.70228	0.220677	-7.71389	1.22043e-14	3.66469e-13
Arhgap29	749.028	-0.457676	0.0797487	-5.73898	9.52494e-09	1.19011e-07
Arhgap30	95.2259	-0.247421	0.183315	-1.3497	0.177111	0.309335
Arhgap31	916.765	-0.348016	0.0839611	-4.14497	3.39855e-05	0.000207598
Arhgap32	5033.15	-0.295148	0.0747434	-3.94882	7.85382e-05	0.000440931
Arhgap33	1851.72	-0.255486	0.0911891	-2.80172	0.00508314	0.0169896
Arhgap35	8582.33	-0.318212	0.0604479	-5.26423	1.40781e-07	1.4102e-06
Arhgap36	2136.73	-1.00566	0.100822	-9.97458	1.9694e-23	1.632e-21
Arhgap39	1645.67	0.0483638	0.0753772	0.641623	0.521118	0.669707
Arhgap4	260.1	0.126962	0.139659	0.90909	0.363303	0.52074
Arhgap40	6.92892	0.128322	0.565166	0.227052	0.820383	0.890402
Arhgap42	510.1	-0.131474	0.100865	-1.30346	0.192418	0.329048
Arhgap44	4843.96	-0.074363	0.070594	-1.05339	0.292163	0.446811
Arhgap45	242.154	0.101802	0.145513	0.699609	0.484172	0.63707
Arhgap5	4856.03	-0.291211	0.0621245	-4.68754	2.7651e-06	2.1385e-05
Arhgap6	960.917	-0.370991	0.0862704	-4.30033	1.70543e-05	0.000111548
Arhgap8	17.2072	-0.746237	0.364878	-2.04517	0.0408382	0.0974962
Arhgap9	70.8717	0.101994	0.213364	0.478029	0.63263	0.758216
Arhgdia	13108.6	0.181347	0.041087	4.41373	1.01606e-05	6.95585e-05
Arhgdib	684.964	0.0471416	0.13284	0.354875	0.722684	0.824509
Arhgdig	1842.84	0.108105	0.0770585	1.4029	0.160648	0.286724
Arhgef1	1802.62	0.314024	0.0785516	3.99767	6.39683e-05	0.000366206
Arhgef10	2251.85	-0.0782401	0.0635908	-1.23037	0.218559	0.361454
Arhgef10l	3407.29	0.119556	0.0466991	2.56013	0.0104632	0.03136
Arhgef11	3484.88	-0.0363235	0.0605007	-0.600381	0.548252	0.691792
Arhgef12	5935.83	-0.260836	0.0548397	-4.75634	1.97136e-06	1.57567e-05
Arhgef15	270.623	-0.279993	0.106402	-2.63146	0.00850186	0.0264008
Arhgef16	19.0446	0.345867	0.37698	0.91747	0.358896	0.516603
Arhgef17	5997.38	0.100876	0.0482216	2.09192	0.0364455	0.0889755
Arhgef18	1404.3	0.154836	0.0609086	2.5421	0.0110188	0.0327851
Arhgef19	305.678	0.105844	0.104111	1.01665	0.309322	0.465072
Arhgef2	1727.27	-0.454131	0.0559656	-8.11447	4.87924e-16	1.79498e-14
Arhgef25	2014.76	-0.0375158	0.0695934	-0.539072	0.589837	0.725503
Arhgef26	1783.7	-0.0776692	0.064082	-1.21203	0.225501	0.370005
Arhgef28	1168.47	-0.0043966	0.0638973	-0.0688073	0.945143	0.967431
Arhgef3	964.329	-0.465818	0.0883005	-5.27537	1.32487e-07	1.33378e-06
Arhgef33	121.459	0.334386	0.157178	2.12743	0.0333841	0.0827174
Arhgef37	205.815	-0.252539	0.117228	-2.15426	0.03122	0.0780461
Arhgef38	45.592	-0.965996	0.333671	-2.89505	0.00379095	0.0132391
Arhgef39	78.3746	-0.702191	0.194994	-3.60109	0.000316889	0.00153352
Arhgef4	8876.22	0.0772962	0.0418228	1.84818	0.0645759	0.140258
Arhgef40	2220.59	-0.0585492	0.0801312	-0.730668	0.464982	0.619791
Arhgef5	171.962	-0.133723	0.156295	-0.855578	0.392231	0.549086
Arhgef6	587.129	-0.0369242	0.0790254	-0.467244	0.640325	0.764304
Arhgef7	2679.79	-0.395384	0.0464133	-8.51876	1.61272e-17	7.20301e-16
Arhgef9	9642.11	-0.131761	0.0719711	-1.83075	0.0671374	0.144725
Arid1a	5278.17	-0.0266793	0.0740232	-0.360418	0.718535	0.821522
Arid1b	2869.82	-0.158734	0.064717	-2.45274	0.0141772	0.0406793
Arid2	2001.32	-0.291938	0.0557204	-5.23934	1.61154e-07	1.59515e-06
Arid3a	186.19	0.124415	0.129418	0.961339	0.336382	0.493619
Arid3b	186.527	0.0772877	0.138591	0.557667	0.577072	0.715085
Arid3c	3.22736	1.38566	0.907343	1.52717	0.12672	0.238681
Arid4a	1619.37	-0.25996	0.0715613	-3.63268	0.000280488	0.00137461
Arid4b	2193.14	-0.233407	0.060514	-3.85707	0.000114755	0.000621299
Arid5a	288.51	-0.454514	0.102842	-4.41953	9.89158e-06	6.7887e-05
Arid5b	1399.9	-0.434066	0.0626797	-6.92514	4.35549e-12	9.11744e-11
Arih1	2789.72	-0.186814	0.0605749	-3.08402	0.00204226	0.0077803
Arih2	1993.81	0.114082	0.0471831	2.41786	0.015612	0.0440715
Arl1	2123.57	0.201604	0.0576602	3.49641	0.000471571	0.00218404
Arl10	2538.82	0.516509	0.0470874	10.9692	5.37747e-28	7.00259e-26
Arl11	53.3452	0.211168	0.248044	0.851331	0.394585	0.551238
Arl13a	0.423553	-0.213194	2.82493	-0.0754688	0.939842	NA
Arl13b	557.266	0.00788672	0.0930743	0.0847357	0.932472	0.959637
Arl14	0.402387	2.09971	2.78222	0.754688	0.450437	NA
Arl14ep	1711.86	-0.212536	0.0590779	-3.59756	0.000321214	0.00155257
Arl14epl	0.597139	-1.53119	2.24429	-0.68226	0.495075	NA
Arl15	411.588	-0.805413	0.0896944	-8.97952	2.71948e-19	1.49007e-17
Arl16	848.823	-0.00189428	0.0755278	-0.0250806	0.979991	0.98822
Arl2	1398.69	0.124794	0.0864337	1.44382	0.14879	0.270151
Arl2bp	7152.42	-0.0430353	0.0439803	-0.978513	0.327821	0.484567
Arl3	2720.33	0.0480198	0.0643562	0.746156	0.455573	0.611026
Arl4a	742.978	-0.259099	0.0912147	-2.84054	0.00450366	0.0153469
Arl4c	2088.81	-0.0484214	0.0672372	-0.720158	0.471428	0.625969
Arl4d	117.434	-0.0302036	0.156104	-0.193484	0.84658	0.907635
Arl5a	4211.36	-0.364696	0.0481378	-7.57608	3.5615e-14	9.96126e-13
Arl5b	881.754	-0.438897	0.0938549	-4.67634	2.92043e-06	2.24823e-05
Arl5c	12.3576	0.346238	0.475232	0.728567	0.466266	0.621172
Arl6	1211.08	0.068699	0.0661994	1.03776	0.299382	0.454525
Arl6ip1	9054.26	0.139604	0.0512087	2.72618	0.00640721	0.0207745
Arl6ip4	1490.63	0.245181	0.0605057	4.0522	5.07389e-05	0.000297259
Arl6ip5	2883.99	0.0801753	0.0707036	1.13396	0.25681	0.407184
Arl6ip6	355.191	-0.105004	0.107014	-0.981209	0.32649	0.482991
Arl8a	6923.7	0.115587	0.0422438	2.7362	0.00621538	0.0202245
Arl8b	8525.26	-0.129042	0.0455297	-2.83423	0.0045936	0.0155977
Arl9	3.45851	-0.407996	0.902842	-0.451902	0.65134	0.772852
Armc1	1604.35	-0.111846	0.0623419	-1.79408	0.0728008	0.154263
Armc10	800.689	0.178006	0.0747611	2.38099	0.0172661	0.0479112
Armc12	0.272048	1.51496	3.16956	0.477973	0.632669	NA
Armc2	137.477	-0.179059	0.131258	-1.36418	0.172512	0.303336
Armc3	26.9904	0.825119	0.320968	2.57072	0.0101487	0.0305726
Armc5	1030.06	0.250804	0.0756821	3.31392	0.000919972	0.0039054
Armc6	382.029	0.452419	0.0888309	5.09303	3.52377e-07	3.27005e-06
Armc7	315.15	0.236819	0.102266	2.31573	0.0205733	0.0553264
Armc8	1598.23	-0.0354992	0.061512	-0.577109	0.563866	0.704591
Armc9	1729.04	0.179541	0.0553598	3.24316	0.00118212	0.004838
Armcx1	1537.22	0.0917664	0.0632123	1.45172	0.14658	0.267131
Armcx2	4407.07	0.140766	0.0460124	3.05931	0.00221846	0.00834377
Armcx3	5035.07	-0.0487964	0.0470605	-1.03689	0.299788	0.454969
Armcx4	3877.32	0.193032	0.0658881	2.9297	0.00339288	0.0120171
Armcx5	1867.67	0.0951102	0.0671013	1.41741	0.156362	0.280674
Armcx6	438.406	0.426385	0.0848683	5.02408	5.05838e-07	4.56735e-06
Armh1	17.7493	0.14697	0.393358	0.373629	0.708681	0.814948
Armh2	1.50729	-0.84091	1.45082	-0.579611	0.562177	NA
Armh3	798.278	0.0451321	0.0656198	0.687781	0.491591	0.643664
Armh4	1493.27	-0.128571	0.07432	-1.72997	0.0836356	0.172377
Armt1	542.344	-0.0589402	0.087569	-0.673071	0.500902	0.651477
Arnt	989.929	-0.11446	0.0773771	-1.47924	0.139075	0.256508
Arnt2	10566	0.197109	0.0364223	5.41177	6.24046e-08	6.66735e-07
Arntl	777.16	-0.465463	0.134283	-3.46628	0.000527713	0.00240353
Arntl2	74.0575	-0.292347	0.187645	-1.55798	0.119238	0.227594
Arpc1a	3910.24	0.0426227	0.050987	0.835953	0.403181	0.560001
Arpc1b	621.031	-0.0922623	0.122239	-0.754769	0.450387	0.605773
Arpc2	5015.21	-0.0585964	0.0514183	-1.1396	0.254452	0.404565
Arpc3	939.033	0.00336692	0.101844	0.0330597	0.973627	0.984327
Arpc4	3083.27	-0.0299895	0.0512332	-0.585352	0.558311	0.700425
Arpc5	2768.93	-0.0158284	0.0542918	-0.291543	0.770636	0.857146
Arpc5l	716.981	0.480665	0.158245	3.03748	0.00238567	0.00887941
Arpin	255.747	-0.157549	0.112935	-1.39503	0.163005	0.290157
Arpp19	4756.18	-0.113966	0.0501141	-2.27413	0.0229579	0.0605547
Arpp21	1077.94	-1.53902	0.239496	-6.4261	1.30923e-10	2.2193e-09
Arr3	56.6172	0.419782	0.275323	1.52469	0.127337	0.239596
Arrb1	10325	-0.12281	0.0519363	-2.36463	0.018048	0.0496891
Arrb2	1145.88	-0.0327597	0.0612319	-0.53501	0.592643	0.727927
Arrdc1	419.939	0.330242	0.0941274	3.50846	0.000450705	0.00209806
Arrdc2	312.385	0.278465	0.112105	2.48396	0.0129931	0.0378727
Arrdc3	1150.5	0.0834559	0.0656282	1.27165	0.203499	0.343429
Arrdc4	313.977	0.0695175	0.0976799	0.711687	0.476658	0.630654
Arrdc5	6.12845	-0.112998	0.637629	-0.177216	0.859339	0.915149
Arsa	1438.04	0.355233	0.0648142	5.48079	4.23429e-08	4.6682e-07
Arsb	6430.36	0.264759	0.0446542	5.92909	3.04609e-09	4.16403e-08
Arse	711.344	0.414655	0.0910186	4.55572	5.22073e-06	3.82244e-05
Arsg	1142	0.690711	0.0768378	8.98921	2.49004e-19	1.36809e-17
Arsi	6.19631	-0.830387	0.667002	-1.24495	0.213149	0.355053
Arsj	8.54373	-1.07616	0.548712	-1.96124	0.0498513	0.114254
Arsk	334.682	-0.133382	0.106778	-1.24915	0.211609	0.353251
Art1	0.341361	0.637504	2.59684	0.245492	0.806075	NA
Art2b	0.0921456	0.693006	3.53381	0.196107	0.844526	NA
Art3	100.042	0.0465553	0.162442	0.286597	0.774421	0.859734
Art4	12.8808	-0.457161	0.531897	-0.859491	0.39007	0.547102
Art5	0.359875	-0.82714	2.57111	-0.321706	0.747676	NA
Artn	51.0425	0.297897	0.271401	1.09763	0.272368	0.425332
Arv1	692.947	-0.00683568	0.0731805	-0.0934084	0.925579	0.955712
Arvcf	1766.27	0.237441	0.0544361	4.36183	1.28982e-05	8.66242e-05
Arx	537.124	-0.620056	0.143943	-4.30766	1.64994e-05	0.000108307
Arxes2	583.99	0.0510648	0.0758489	0.673244	0.500792	0.651459
As3mt	584.174	0.460837	0.0834122	5.52481	3.29839e-08	3.71607e-07
Asah1	3297.66	0.407415	0.060773	6.70388	2.02959e-11	3.88372e-10
Asah2	1393.53	0.227846	0.0711374	3.2029	0.0013605	0.00548852
Asap1	2753.69	-0.202044	0.0536131	-3.76856	0.00016419	0.000853908
Asap2	2212.49	0.0371393	0.0558372	0.665134	0.505965	0.656272
Asap3	568.016	-0.333495	0.107002	-3.11671	0.0018288	0.00707935
Asb1	5674.29	0.246838	0.0519445	4.75197	2.01449e-06	1.60566e-05
Asb10	2.84313	0.398073	0.863394	0.461056	0.644759	0.767495
Asb11	2.74068	-0.00185557	0.865247	-0.00214456	0.998289	NA
Asb12	2.63925	0.288556	0.983531	0.293388	0.769226	NA
Asb13	488.237	-0.0281766	0.0962107	-0.292863	0.769627	0.85643
Asb14	144.308	0.181705	0.149395	1.21627	0.223882	0.368
Asb15	273.788	-7.58741	0.689975	-10.9966	3.96617e-28	5.19854e-26
Asb16	18.1644	0.848111	0.366296	2.31537	0.0205926	0.0553646
Asb17	0.774418	-0.294832	1.73681	-0.169755	0.865203	NA
Asb18	9.69555	0.2062	0.515328	0.400134	0.689058	0.800601
Asb2	144.03	-0.306671	0.152274	-2.01394	0.0440153	0.103565
Asb3	746.939	-0.0886399	0.0761424	-1.16413	0.24437	0.393085
Asb4	356.446	-0.288129	0.148845	-1.93576	0.0528965	0.119836
Asb5	49.9354	0.0980988	0.22278	0.440338	0.659692	0.778448
Asb6	772.354	0.083285	0.0757385	1.09964	0.27149	0.424685
Asb7	637.385	-0.136802	0.0827552	-1.65309	0.0983128	0.196125
Asb8	2093.28	-0.10087	0.0555302	-1.81648	0.0692964	0.148424
Asb9	0.415829	-2.17119	2.75494	-0.788108	0.430634	NA
Ascc1	556.076	0.0114038	0.0893962	0.127564	0.898494	0.940671
Ascc2	924.761	0.145976	0.0922505	1.58238	0.113562	0.218852
Ascc3	2022.54	0.246998	0.0540244	4.57197	4.8315e-06	3.56348e-05
Ascl1	115.624	-0.162305	0.163516	-0.992595	0.320907	0.477151
Ascl2	30.595	0.119608	0.311552	0.38391	0.701045	0.809353
Ascl3	0	NA	NA	NA	NA	NA
Ascl4	8.30439	-0.484151	0.550013	-0.880254	0.378722	0.536513
Ascl5	2.76933	0.710407	0.950838	0.747138	0.45498	0.610558
Asdurf	0	NA	NA	NA	NA	NA
Asf1a	760.465	-0.158514	0.0765204	-2.07153	0.0383097	0.092573
Asf1b	9.58709	-0.275847	0.545001	-0.50614	0.612758	0.743113
Asgr1	30.8387	0.616563	0.334273	1.84449	0.0651119	0.141193
Asgr2	38.8386	-1.2638	0.270506	-4.67199	2.98289e-06	2.29455e-05
Ash1l	5979.52	-0.290127	0.0591142	-4.9079	9.20553e-07	7.89596e-06
Ash2l	1555.31	0.051215	0.0597984	0.856461	0.391743	0.548795
Asic1	3631.37	-0.157557	0.0753485	-2.09104	0.0365247	0.0891077
Asic2	1856.4	-0.299963	0.0725134	-4.13666	3.52398e-05	0.000214828
Asic3	27.171	0.361496	0.333544	1.0838	0.278452	0.432238
Asic4	1377.94	0.681898	0.0563146	12.1087	9.49586e-34	1.86696e-31
Asic5	0.228547	1.35353	3.34202	0.405005	0.685474	NA
Asip	0.605094	-0.177061	2.2197	-0.0797682	0.936422	NA
Asl	639.394	0.249593	0.0793623	3.14499	0.00166093	0.00651826
Asmt	51.0878	-0.0254878	0.231621	-0.110041	0.912377	0.94807
Asmtl	878.454	0.453442	0.0765759	5.92146	3.19089e-09	4.33831e-08
Asns	1726.88	0.0622414	0.0753169	0.826394	0.408581	0.565003
Asnsd1	0.247873	-1.40353	3.24806	-0.432114	0.665659	NA
Aspa	577.528	-0.958584	0.127611	-7.51177	5.83334e-14	1.58512e-12
Aspdh	336.377	0.161332	0.13962	1.15551	0.247881	0.397059
Aspg	34.3528	0.70561	0.294142	2.39888	0.0164453	0.0460864
Asph	3036.28	-0.210958	0.0636693	-3.31334	0.000921887	0.0039127
Asphd1	792.34	0.282848	0.0772325	3.66229	0.000249967	0.00123832
Asphd2	1176.94	0.362054	0.0750015	4.82728	1.3841e-06	1.14697e-05
Aspm	120.07	-0.583675	0.171036	-3.41259	0.000643492	0.0028487
Aspn	77.4674	-0.916873	0.259647	-3.53123	0.000413637	0.00193991
Asprv1	3.8194	-0.346051	0.801245	-0.431892	0.66582	0.78267
Aspscr1	1459.48	0.330486	0.0658427	5.01933	5.18529e-07	4.66513e-06
Asrgl1	4176.15	0.0594024	0.0681338	0.871849	0.383291	0.54077
Ass1	1199.85	0.37684	0.0745222	5.05675	4.26463e-07	3.90694e-06
Aste1	195.795	0.0605543	0.11871	0.510102	0.60998	0.740636
Astl	0.148099	-0.749666	3.53381	-0.212141	0.831997	NA
Astn1	13853.7	-0.143409	0.0424704	-3.37668	0.000733671	0.00320058
Astn2	2816.55	0.26243	0.0557951	4.70347	2.55781e-06	1.99356e-05
Asxl1	1552.14	-0.237889	0.0673246	-3.53346	0.000410155	0.00192674
Asxl2	1063.33	-0.192133	0.0688219	-2.79174	0.00524252	0.0174582
Asxl3	319.175	-0.862402	0.140321	-6.14594	7.94931e-10	1.20314e-08
Asz1	0	NA	NA	NA	NA	NA
Atad1	4414.38	-0.103586	0.0443175	-2.33737	0.0194201	0.0528069
Atad2	215.938	0.306769	0.138365	2.2171	0.0266162	0.0684133
Atad2b	759.877	-0.313525	0.0686548	-4.56669	4.95483e-06	3.64639e-05
Atad3a	1066.28	0.159755	0.0589582	2.70963	0.00673577	0.0216681
Atad5	237.698	-0.206633	0.112827	-1.83141	0.06704	0.144561
Atat1	2295.32	-0.0780865	0.0609749	-1.28063	0.200322	0.339295
Atcay	5751.83	-0.0394637	0.0591921	-0.666705	0.504961	0.655149
Ate1	3528.94	-0.0152508	0.0539975	-0.282435	0.77761	0.861938
Atf1	679.254	0.072033	0.0756198	0.952568	0.340809	0.498256
Atf2	4414.99	-0.333886	0.0691641	-4.82745	1.38293e-06	1.14648e-05
Atf3	42.2202	-0.00465637	0.28311	-0.0164472	0.986878	0.99237
Atf4	4688.74	-0.0379021	0.0498886	-0.759736	0.447413	0.603187
Atf5	2488.53	0.55857	0.0736855	7.58045	3.44347e-14	9.67162e-13
Atf6	2440.96	0.0111893	0.0540796	0.206904	0.836085	0.900732
Atf6b	2383.14	0.117608	0.0567814	2.07124	0.0383363	0.0926037
Atf7	678.083	-0.209092	0.0944716	-2.21328	0.0268781	0.0689012
Atf7ip	3147.81	-0.207599	0.0540553	-3.8405	0.000122786	0.000658204
Atf7ip2	2.38653	0.191396	1.07681	0.177744	0.858924	NA
Atg10	173.505	0.273151	0.116474	2.34517	0.0190185	0.0518746
Atg101	893.598	0.422308	0.0734948	5.7461	9.13278e-09	1.14755e-07
Atg12	2590.41	0.304808	0.0582897	5.22918	1.7026e-07	1.67454e-06
Atg13	2079.44	-0.0143188	0.047369	-0.302282	0.762437	0.851923
Atg14	506.2	0.230392	0.0790272	2.91535	0.00355288	0.0125065
Atg16l1	1471.09	0.0657696	0.0628522	1.04642	0.295369	0.450033
Atg16l2	311.282	0.367326	0.095452	3.84828	0.000118952	0.000640798
Atg2a	2067.96	0.0397013	0.05889	0.674159	0.50021	0.650912
Atg2b	4904.86	0.372929	0.0703894	5.29808	1.17026e-07	1.19129e-06
Atg3	1566.26	0.236693	0.0555038	4.26445	2.00397e-05	0.000129054
Atg4a	306.431	-0.363115	0.100518	-3.61242	0.000303349	0.00147511
Atg4b	2012.11	-0.0192858	0.0555888	-0.346937	0.728639	0.828774
Atg4c	835.307	-0.0501967	0.0752979	-0.666641	0.505001	0.655149
Atg4d	686.335	0.246545	0.0771707	3.19481	0.00139925	0.00562786
Atg5	914.529	0.0287187	0.0782198	0.367154	0.713504	0.81829
Atg7	593.83	0.0978424	0.0874783	1.11848	0.263364	0.415447
Atg9a	3903.53	-0.294441	0.0614187	-4.794	1.63487e-06	1.32951e-05
Atg9b	20.7603	-0.622502	0.355576	-1.75069	0.08	0.166457
Atic	2694.34	0.446242	0.0542201	8.23021	1.86888e-16	7.29155e-15
Atl1	3663.61	-0.163333	0.0656074	-2.48955	0.0127905	0.0373417
Atl2	1801.18	0.0170797	0.0543027	0.314527	0.753121	0.844975
Atl3	1577.83	0.270835	0.0582999	4.64555	3.39176e-06	2.57841e-05
Atm	1019.04	0.113043	0.0638189	1.77132	0.0765082	0.160357
Atmin	1758.29	-0.259254	0.0852036	-3.04276	0.0023442	0.00873803
Atn1	5535.1	-0.235361	0.0594998	-3.95566	7.63244e-05	0.000429826
Atoh1	0.823521	-2.17177	1.84764	-1.17543	0.239821	NA
Atoh7	2.36128	-0.194073	0.977568	-0.198527	0.842633	NA
Atoh8	176.129	-0.0968816	0.167789	-0.577402	0.563668	0.704506
Atox1	738.563	0.246042	0.130541	1.88478	0.0594589	0.131493
Atp10a	529.22	0.0550971	0.119182	0.462296	0.643869	0.7668
Atp10b	99.8374	-1.55983	0.199757	-7.80867	5.77939e-15	1.83968e-13
Atp10d	477.909	-0.0220993	0.0959115	-0.230414	0.81777	0.888625
Atp11a	5017.51	0.186783	0.0460961	4.05203	5.07747e-05	0.000297382
Atp11b	1337.69	-0.244774	0.0685511	-3.57068	0.000356054	0.00170007
Atp11c	616.049	-0.329446	0.0701972	-4.69315	2.69027e-06	2.08626e-05
Atp12a	0.256032	-0.0283339	3.228	-0.00877754	0.992997	NA
Atp13a1	1863.22	-0.0158105	0.062661	-0.252318	0.800795	0.877357
Atp13a2	8620.16	-0.0627615	0.050557	-1.2414	0.214458	0.356553
Atp13a3	2085.14	-0.166264	0.0592261	-2.80728	0.00499613	0.0167322
Atp13a4	829.112	0.0797062	0.0878867	0.90692	0.364449	0.52201
Atp13a5	446.326	-0.628239	0.0899908	-6.98115	2.92769e-12	6.3267e-11
Atp1a1	14242.8	0.0768315	0.0407267	1.88652	0.0592256	0.131123
Atp1a2	73816.2	0.0608394	0.0703953	0.864254	0.387449	0.544912
Atp1a3	68505.8	-0.237295	0.0921483	-2.57514	0.01002	0.0302576
Atp1a4	33.7077	-1.76227	0.349776	-5.03827	4.69754e-07	4.27037e-06
Atp1b1	38934	-0.201408	0.0822528	-2.44865	0.0143394	0.0410392
Atp1b2	27774.5	-0.187471	0.0600258	-3.12318	0.00178909	0.00695451
Atp1b3	4538.15	0.243117	0.0567783	4.28186	1.85336e-05	0.000120321
Atp1b4	1.86485	-1.28543	1.18059	-1.0888	0.276242	NA
Atp23	217.269	0.188153	0.112754	1.66871	0.0951755	0.191132
Atp2a1	14.6252	0.109628	0.452463	0.242292	0.808554	0.882675
Atp2a2	26085.5	-0.215381	0.0491204	-4.38475	1.16118e-05	7.85107e-05
Atp2a3	228.959	-0.421916	0.144478	-2.92028	0.00349718	0.0123212
Atp2b1	6405.67	-0.553222	0.0802197	-6.89634	5.33609e-12	1.10548e-10
Atp2b2	6089.23	-0.520174	0.107775	-4.82647	1.38973e-06	1.15116e-05
Atp2b3	5210.89	-0.309562	0.0989557	-3.12828	0.0017583	0.00685564
Atp2b4	9103.13	-0.402361	0.0873183	-4.60798	4.06596e-06	3.04704e-05
Atp2c1	6933.22	-0.0965166	0.0459854	-2.09885	0.03583	0.0876738
Atp2c2	6.2457	0.609198	0.621337	0.980464	0.326857	0.483428
Atp4a	68.8651	1.7057	0.197914	8.6184	6.78984e-18	3.18884e-16
Atp4b	0	NA	NA	NA	NA	NA
Atp5f1a	22060.8	0.0120248	0.0462274	0.260122	0.79477	0.873141
Atp5f1b	33098.7	0.195891	0.0594014	3.29774	0.000974662	0.00410369
Atp5f1c	3594.3	-0.037538	0.0640949	-0.585663	0.558102	0.700211
Atp5f1d	3774.24	-0.208195	0.0779884	-2.66956	0.00759503	0.0240093
Atp5f1e	1606.1	-0.19904	0.115458	-1.72392	0.0847227	0.174063
Atp5hl1	1.55021	-0.782525	1.24936	-0.62634	0.531092	NA
Atp5if1	3244.77	0.0562329	0.0773687	0.726817	0.467338	0.622306
Atp5mc1	2195.56	0.242636	0.0751015	3.23077	0.00123457	0.005027
Atp5mc2	3157.2	0.110133	0.0759636	1.44981	0.14711	0.267806
Atp5mc3	5386.01	0.157601	0.0675425	2.33337	0.0196289	0.0532929
Atp5me	1845.83	-0.192212	0.111333	-1.72646	0.0842644	0.17337
Atp5mf	2960.4	-0.0761483	0.0709151	-1.0738	0.282914	0.436491
Atp5mg	3176.36	-0.235544	0.112926	-2.08583	0.0369936	0.0900327
Atp5mk	2582.98	-0.223518	0.107939	-2.07079	0.0383784	0.0926608
Atp5pb	5992.69	0.00585073	0.0562798	0.103958	0.917203	0.951113
Atp5pd	3799.94	0.0264036	0.0729983	0.361701	0.717575	0.82094
Atp5pf	3092.55	0.169668	0.0669659	2.53364	0.0112883	0.0334579
Atp5po	3646.6	-0.0711561	0.0720646	-0.987392	0.323451	0.479734
ATP6	289022	-0.529302	0.0710601	-7.44866	9.42939e-14	2.52466e-12
Atp6ap1	11712.4	0.181192	0.0400403	4.52526	6.03221e-06	4.3515e-05
Atp6ap1l	595.276	0.503192	0.0895296	5.6204	1.90519e-08	2.24217e-07
Atp6ap2	5547.69	0.454492	0.0540968	8.40147	4.40931e-17	1.86944e-15
Atp6v0a1	16137.4	-0.0801849	0.0538523	-1.48898	0.136493	0.252839
Atp6v0a2	1021.59	-0.180123	0.0729061	-2.47062	0.0134879	0.0390257
Atp6v0a4	23.5396	0.792052	0.336579	2.35324	0.0186105	0.0509927
Atp6v0b	1547.74	0.211321	0.0760324	2.77935	0.00544676	0.0180098
Atp6v0c	16692.5	0.153068	0.0476666	3.21123	0.0013217	0.00535136
Atp6v0d1	9443.13	-0.0996945	0.0472288	-2.11088	0.0347824	0.0855966
Atp6v0d2	1.30324	-2.97696	1.59069	-1.87149	0.0612773	NA
Atp6v0e1	652.731	0.0974959	0.0957081	1.01868	0.308355	0.464176
Atp6v0e2	3558.03	-0.0147094	0.0684881	-0.214772	0.829945	0.8968
Atp6v1a	16376.7	-0.0514725	0.0693786	-0.741907	0.458144	0.613121
Atp6v1b1	11.4988	0.54866	0.614782	0.892447	0.372154	0.529771
Atp6v1b2	18231.6	-0.0345191	0.0682229	-0.505975	0.612874	0.743127
Atp6v1c1	5378.85	0.0716799	0.0760988	0.941932	0.346228	0.503681
Atp6v1c2	108.724	0.772412	0.175702	4.39616	1.10183e-05	7.49528e-05
Atp6v1d	5310.7	-0.091883	0.0619388	-1.48345	0.137955	0.254888
Atp6v1e1	5887.34	-0.23427	0.0780017	-3.00339	0.00266987	0.00979358
Atp6v1e2	14.6727	-0.646792	0.47814	-1.35273	0.176143	0.307993
Atp6v1f	2704.44	0.124793	0.0826395	1.51009	0.131021	0.244759
Atp6v1fnb	27.6536	0.108251	0.291515	0.37134	0.710384	0.816382
Atp6v1g1	4523.35	0.0120155	0.0632873	0.189856	0.849422	0.909758
Atp6v1g2	7159.57	-0.206371	0.0646269	-3.19327	0.00140671	0.00565561
Atp6v1g3	0	NA	NA	NA	NA	NA
Atp6v1h	4271.4	0.156812	0.0672043	2.33337	0.019629	0.0532929
Atp7a	841.205	0.0639866	0.0893372	0.716237	0.473845	0.627931
Atp7b	737.806	0.484994	0.0986901	4.91431	8.90968e-07	7.65858e-06
ATP8	14577.7	-0.69996	0.0962232	-7.27434	3.48118e-13	8.61872e-12
Atp8a1	12144	-0.175055	0.0476333	-3.67505	0.000237804	0.00118542
Atp8a2	4026.48	-0.526438	0.0873508	-6.02672	1.67321e-09	2.41922e-08
Atp8b1	11.3743	-1.28813	0.460855	-2.79509	0.00518857	0.0173073
Atp8b2	2857.58	-0.245618	0.0594616	-4.13069	3.61672e-05	0.000219787
Atp8b3	90.4454	-0.45732	0.179625	-2.54597	0.0108976	0.0324676
Atp8b4	2.97957	0.18821	0.875019	0.215092	0.829695	0.896676
Atp8b5p	24.9475	0.63523	0.3014	2.1076	0.0350659	0.0861674
Atp9a	19302.6	0.0445208	0.0589375	0.75539	0.450015	0.605556
Atp9b	1469	0.155627	0.0616779	2.52322	0.0116286	0.0343548
Atpaf1	1373.03	0.136797	0.0789666	1.73234	0.0832123	0.171663
Atpaf2	684.643	0.186348	0.0742047	2.51127	0.0120298	0.0353837
Atpsckmt	568.249	0.207141	0.0781387	2.65094	0.00802676	0.0251907
Atr	437.207	-0.180449	0.107095	-1.68495	0.0919988	0.186151
Atraid	666.632	0.145824	0.090587	1.60976	0.10745	0.210224
Atrip	553.762	0.0675383	0.0752628	0.897366	0.369524	0.527095
Atrn	16435.5	-0.228527	0.0477039	-4.79053	1.66345e-06	1.35056e-05
Atrnl1	3694.08	-0.0740219	0.0548929	-1.34848	0.177504	0.309833
Atrx	5078.35	-0.408265	0.0540056	-7.55967	4.04101e-14	1.12242e-12
Atxn1	695.299	-0.547404	0.108588	-5.04113	4.62782e-07	4.21272e-06
Atxn10	6452.3	-0.149	0.057105	-2.60923	0.00907454	0.0278343
Atxn2	3874.36	-0.140346	0.057271	-2.45056	0.0142632	0.0408504
Atxn2l	4398.61	-0.0386169	0.0777656	-0.496581	0.619485	0.747632
Atxn3	451.262	-0.246785	0.0973923	-2.53393	0.0112792	0.0334406
Atxn7	703.08	-0.0701799	0.102654	-0.683656	0.494192	0.645974
Atxn7l1	1058.8	-0.379756	0.0693067	-5.47935	4.26881e-08	4.70366e-07
Atxn7l2	331.357	0.139912	0.0862121	1.62288	0.104614	0.205659
Atxn7l3	4158.89	-0.198326	0.0520794	-3.80815	0.000140012	0.000741237
Atxn7l3b	8491.92	-0.489755	0.0551062	-8.88749	6.25064e-19	3.3074e-17
Auh	2883.76	0.428493	0.0662134	6.4714	9.70988e-11	1.68299e-09
Aunip	65.2884	-0.0619964	0.198902	-0.311692	0.755274	0.846397
Aup1	1520.92	0.0790971	0.0589983	1.34067	0.180028	0.312958
Aurka	113.413	0.249016	0.153473	1.62254	0.104687	0.205773
Aurkaip1	1240.04	-0.0353446	0.0823911	-0.428985	0.667934	0.784649
Aurkb	15.6655	-1.2318	0.43321	-2.84343	0.00446314	0.0152243
Aurkc	669.275	0.0985223	0.0811944	1.21341	0.224972	0.369348
Auts2l1	1860.3	-0.118448	0.0606447	-1.95315	0.050802	0.115982
Aven	341.807	0.259281	0.0934725	2.77387	0.00553935	0.0182738
Avil	49.9832	0.340604	0.223769	1.52212	0.127979	0.240421
Avl9	3779.61	0.0735166	0.0578216	1.27144	0.203572	0.343467
Avp	243337	0.935331	0.173316	5.39667	6.78895e-08	7.20347e-07
Avpi1	429.769	0.119953	0.0912447	1.31463	0.188634	0.324014
Avpr1a	54.0147	-1.00242	0.234387	-4.27679	1.89607e-05	0.000122776
Avpr2	39.5963	0.00787574	0.279778	0.02815	0.977543	0.98739
Awat1	0	NA	NA	NA	NA	NA
Awat2	5.63402	-0.598841	0.653238	-0.916727	0.359286	0.51694
Axdnd1	9.29287	-0.17989	0.571364	-0.314843	0.752881	0.844858
Axin1	945.834	0.113582	0.0649527	1.74869	0.0803442	0.167035
Axin2	716.289	-0.0599802	0.0754567	-0.794896	0.426674	0.582751
Axl	1862.04	0.137272	0.0680083	2.01846	0.0435431	0.102658
Azgp1	3.58344	-1.50485	0.870562	-1.7286	0.0838805	0.172775
Azi2	1211.97	0.0246803	0.0591804	0.417035	0.676653	0.790907
Azin1	3364.14	-0.271822	0.0643591	-4.22352	2.40511e-05	0.000152008
Azin2	272.127	-0.07673	0.109293	-0.702057	0.482644	0.636019
B2m	11763.9	0.32956	0.0906544	3.63535	0.000277607	0.00136282
B3galnt1	1762.88	-0.284425	0.0839681	-3.3873	0.000705831	0.00309393
B3galnt2	486.623	0.258637	0.0999974	2.58644	0.00969728	0.0293805
B3galt1	1693.91	-0.0552979	0.0670857	-0.824288	0.409776	0.565914
B3galt2	493.999	-0.628517	0.12004	-5.23591	1.64177e-07	1.62267e-06
B3galt4	112.68	0.202883	0.16252	1.24836	0.211899	0.353559
B3galt5	874.978	-0.430781	0.108407	-3.97374	7.07528e-05	0.000401152
B3galt6	697.275	0.241258	0.0887847	2.71733	0.00658102	0.0212385
B3galt9	0.430525	0.776708	2.45301	0.316634	0.751521	NA
B3gat1	4437.21	-0.166995	0.0469245	-3.5588	0.000372551	0.00176748
B3gat2	459.195	-1.00955	0.111585	-9.04734	1.46496e-19	8.25234e-18
B3gat3	4469.36	0.255039	0.0577838	4.41368	1.01629e-05	6.95585e-05
B3glct	793.384	-0.119965	0.0648754	-1.84916	0.0644342	0.140057
B3gnt2	902.565	-0.0409365	0.0751964	-0.544394	0.586171	0.722544
B3gnt3	1.83756	0.0121361	1.19727	0.0101365	0.991912	NA
B3gnt4	10.8439	0.866683	0.516509	1.67796	0.0933545	0.188382
B3gnt5	6.55832	-1.92767	0.669162	-2.88073	0.0039676	0.0137539
B3gnt6	6.55205	0.194015	0.693245	0.279865	0.779581	0.863503
B3gnt7	262.58	-0.0659838	0.102316	-0.644901	0.518991	0.668069
B3gnt8	9.27837	0.537358	0.526597	1.02044	0.307522	0.463304
B3gnt9	228.226	0.144032	0.101485	1.41924	0.15583	0.279944
B3gntl1	369.4	0.359026	0.10401	3.45183	0.000556797	0.00251273
B4galnt1	979.667	0.0503931	0.0698821	0.721117	0.470838	0.625434
B4galnt2	114.306	0.782038	0.167864	4.65876	3.18113e-06	2.43583e-05
B4galnt3	2.46807	0.397311	1.02806	0.386466	0.699152	NA
B4galnt4	2434.72	0.214864	0.059563	3.60735	0.000309343	0.00150135
B4galt1	152.14	-0.133137	0.135577	-0.982007	0.326097	0.48273
B4galt2	1568.75	-0.0759301	0.0501938	-1.51274	0.130346	0.243976
B4galt3	1047.28	0.00369013	0.0772091	0.047794	0.96188	0.977335
B4galt4	511.926	0.47863	0.0869702	5.50338	3.72583e-08	4.15099e-07
B4galt5	1215.07	-0.153869	0.0694372	-2.21594	0.0266953	0.0685728
B4galt6	2573.33	-0.301857	0.094973	-3.17834	0.00148121	0.00590891
B4galt7	858.738	0.199299	0.0666497	2.99025	0.00278747	0.0101507
B4gat1	3445.34	-0.0457118	0.0468355	-0.976007	0.329061	0.48597
B9d1	614.876	-0.0503935	0.0790201	-0.63773	0.523649	0.671652
B9d2	426.485	0.0313974	0.0991271	0.316739	0.751442	0.844083
Baalc	3455.19	-0.139208	0.0469044	-2.96791	0.00299835	0.0108106
Baat	8.9184	-1.79611	0.581152	-3.0906	0.00199755	0.00764189
Babam1	1714.17	0.0547827	0.0505381	1.08399	0.278369	0.432238
Babam2	1470.95	0.154263	0.0594506	2.59482	0.00946412	0.0287871
Bace1	4221.26	-0.272924	0.0483497	-5.64479	1.65384e-08	1.97065e-07
Bace2	126.77	-0.125358	0.165498	-0.757463	0.448772	0.604411
Bach1	734.755	-0.205812	0.0639534	-3.21816	0.00129017	0.00523641
Bach2	269.063	-0.483912	0.120998	-3.99933	6.35228e-05	0.000363864
Bad	970.992	-0.00977974	0.0662007	-0.147729	0.882557	0.930963
Bag1	1466.4	0.0987053	0.0724454	1.36248	0.173047	0.304037
Bag2	278.644	0.0667622	0.0991792	0.673147	0.500854	0.651477
Bag3	1362.35	0.369408	0.0872975	4.2316	2.32035e-05	0.000147115
Bag4	1146.16	-0.147626	0.0805388	-1.83298	0.066806	0.144196
Bag5	1671.45	0.125755	0.0629879	1.99649	0.0458807	0.106987
Bag6	6097.59	0.162063	0.0520736	3.11219	0.00185705	0.00716723
Bahcc1	1000.26	0.0160674	0.0872464	0.184161	0.853887	0.912202
Bahd1	1372.2	0.0996662	0.0544966	1.82885	0.0674219	0.145213
Baiap2	1123.47	-1.00729	0.123035	-8.18703	2.6776e-16	1.01891e-14
Baiap2l1	47.8705	-0.0778556	0.230136	-0.338303	0.735135	0.833563
Baiap2l2	135.215	0.521544	0.135929	3.8369	0.000124597	0.000667021
Baiap3	9235.69	-0.00545817	0.0680912	-0.0801598	0.93611	0.961719
Bak1	303.307	-0.0142881	0.103709	-0.137771	0.890422	0.935876
Bambi	122.06	0.28036	0.161104	1.74024	0.0818168	0.169491
Banf1	1255.53	-0.0367577	0.0793504	-0.463233	0.643197	0.766364
Banf2	0.713022	-0.46025	2.15508	-0.213566	0.830886	NA
Bank1	3.07998	-0.733883	1.07378	-0.683456	0.494319	0.646029
Banp	599.733	-0.161848	0.0826457	-1.95833	0.0501912	0.114875
Bap1	5672.15	0.0973827	0.0471575	2.06505	0.0389181	0.0936818
Bard1	55.3346	-0.482967	0.255469	-1.89051	0.0586897	0.130224
Barhl1	1.77527	-3.44943	1.42242	-2.42504	0.0153066	NA
Barhl2	119.123	-1.20494	0.395926	-3.04334	0.0023397	0.00872613
Barx1	0.178792	-1.29331	3.52638	-0.366752	0.713804	NA
Barx2	104.019	-0.457314	0.161414	-2.83317	0.00460882	0.0156282
Basp1	14940.6	-0.354681	0.0689313	-5.14542	2.6692e-07	2.53907e-06
Batf	2.99864	0.496532	0.878852	0.564978	0.572088	0.711218
Batf2	5.27076	0.644414	0.674935	0.954779	0.33969	0.4972
Batf3	19.9392	-0.0970096	0.413446	-0.234636	0.814491	0.886791
Bax	594.158	0.295017	0.0992731	2.97177	0.00296089	0.0106948
Baz1a	296.567	0.13414	0.137725	0.973972	0.330071	0.487031
Baz1b	4819.93	0.0784924	0.0524914	1.49534	0.134826	0.250445
Baz2a	2575.99	-0.0138993	0.067052	-0.207292	0.835782	0.900584
Baz2b	1850.83	-0.0662338	0.0583809	-1.13451	0.25658	0.406916
Bbc3	156.013	0.272355	0.140996	1.93165	0.0534023	0.120763
Bbip1	230.947	0.368173	0.120476	3.05599	0.00224318	0.00842284
Bbof1	137.183	0.221882	0.143206	1.54939	0.121288	0.230529
Bbox1	28.2074	0.426862	0.308193	1.38505	0.166038	0.294384
Bbs1	2176.23	0.182507	0.0475899	3.835	0.000125563	0.000671656
Bbs10	467.139	-0.169104	0.0838287	-2.01726	0.0436687	0.102919
Bbs12	398.135	0.11743	0.0885015	1.32687	0.184552	0.318722
Bbs2	1468.23	0.160234	0.050265	3.18778	0.00143369	0.00573876
Bbs4	1458.8	-0.231612	0.0556923	-4.15878	3.19946e-05	0.000196695
Bbs5	407.866	0.0472146	0.0865052	0.5458	0.585203	0.721618
Bbs7	809.85	0.337841	0.0619375	5.45455	4.9098e-08	5.34825e-07
Bbs9	909.832	0.1724	0.0606619	2.84198	0.00448343	0.0152831
Bbx	1464.12	-0.0425426	0.0633231	-0.671833	0.50169	0.652076
Bc1	1433.9	-2.67166	0.509556	-5.24312	1.57883e-07	1.56509e-06
Bcam	1519.79	0.38023	0.0820695	4.63302	3.60364e-06	2.7281e-05
Bcan	20332.4	0.0433701	0.0872422	0.497123	0.619102	0.747446
Bcap29	955.105	-0.190184	0.0833011	-2.28309	0.022425	0.0594966
Bcap31	3065.7	0.142563	0.0561251	2.5401	0.0110821	0.0329489
Bcar1	2201.83	-0.0174306	0.048658	-0.358227	0.720173	0.822598
Bcar3	499.636	0.0266328	0.102303	0.260333	0.794607	0.873105
Bcas1	6509.14	-0.0944284	0.0681774	-1.38504	0.166041	0.294384
Bcas2	1448.22	0.132128	0.068227	1.93659	0.0527958	0.119675
Bcas3	1447.75	0.0496015	0.0552131	0.898364	0.368991	0.526448
Bcat1	60261.2	0.0418955	0.0594808	0.704354	0.481212	0.634717
Bcat2	353.813	0.279479	0.107608	2.59719	0.00939902	0.0286282
Bccip	552.908	0.0370805	0.0783978	0.472979	0.636228	0.761181
Bcdin3d	76.2684	0.265832	0.181468	1.4649	0.142949	0.262086
Bche	232.039	-0.215004	0.127413	-1.68746	0.0915148	0.18534
Bckdha	1903.73	0.504681	0.0687011	7.34603	2.0418e-13	5.20284e-12
Bckdhb	999.182	0.0693405	0.068029	1.01928	0.308071	0.463887
Bckdk	1176.05	-0.0842308	0.0633838	-1.3289	0.18388	0.317809
Bcl10	533.331	-0.0148427	0.073663	-0.201494	0.840312	0.903378
Bcl11a	678.416	-0.645899	0.118411	-5.45472	4.90497e-08	5.34588e-07
Bcl11b	391.31	-0.922068	0.15428	-5.97659	2.2785e-09	3.19979e-08
Bcl2	315.856	0.129022	0.105815	1.21931	0.222725	0.366618
Bcl2a1	28.5619	0.0655703	0.310231	0.21136	0.832607	0.898156
Bcl2l1	2917.11	0.00582122	0.0582769	0.0998889	0.920433	0.953378
Bcl2l10	8.31756	0.044735	0.524556	0.0852815	0.932038	0.959403
Bcl2l11	165.684	-0.354897	0.140575	-2.52461	0.0115826	0.0342442
Bcl2l12	52.4358	-0.382749	0.249182	-1.53602	0.124533	0.23527
Bcl2l13	1760.35	-0.0298251	0.0676486	-0.440883	0.659298	0.778242
Bcl2l14	1.09728	0.028862	1.51879	0.0190033	0.984838	NA
Bcl2l15	7.63595	-0.382151	0.604592	-0.632081	0.527334	0.674694
Bcl2l2	5000.75	0.172205	0.051737	3.32847	0.000873248	0.00373552
Bcl3	26.8137	-0.408726	0.316167	-1.29275	0.196097	0.333745
Bcl6	579.289	-0.197292	0.101658	-1.94075	0.0522887	0.118779
Bcl6b	167.196	-0.16243	0.138354	-1.17402	0.240388	0.388112
Bcl7a	1907.04	-0.0177359	0.0635174	-0.279229	0.780069	0.863709
Bcl7b	1160.73	0.216883	0.0625186	3.46909	0.000522216	0.00238174
Bcl7c	398.912	0.334291	0.0978234	3.41729	0.000632467	0.00280795
Bcl9	2341.95	0.0540768	0.0728122	0.742688	0.457671	0.612799
Bcl9l	1473.65	-0.217645	0.0769534	-2.82827	0.00468002	0.0158188
Bclaf1	5605.52	-0.145034	0.0470542	-3.08228	0.0020542	0.00781835
Bclaf3	507.876	-0.0995529	0.0870276	-1.14392	0.252656	0.402347
Bco1	4.08482	0.0586423	0.786531	0.0745581	0.940566	0.964095
Bco2	60.9836	-0.0745932	0.216776	-0.344102	0.73077	0.830374
Bcor	876.272	-0.107093	0.0675667	-1.585	0.112966	0.21808
Bcorl1	700.765	-0.237458	0.0909381	-2.6112	0.00902245	0.0276957
Bcr	2853.36	0.0995778	0.0611364	1.62878	0.10336	0.203712
Bcs1l	447.626	0.117252	0.0818059	1.4333	0.151772	0.274425
Bdh1	1157.7	-0.304259	0.0573331	-5.30686	1.11527e-07	1.14182e-06
Bdh2	90.3753	0.456849	0.164496	2.77727	0.0054818	0.0181167
Bdkrb1	0.913374	-2.42575	1.66286	-1.45878	0.144627	NA
Bdkrb2	98.4634	1.31168	0.191905	6.83505	8.19777e-12	1.66059e-10
Bdnf	223.563	-1.11837	0.144201	-7.75567	8.78752e-15	2.69457e-13
Bdp1	134.43	-0.227741	0.148232	-1.53638	0.124445	0.235192
Bean1	353.854	-0.188719	0.112494	-1.67759	0.0934269	0.188489
Becn1	2299.34	0.00305756	0.0488032	0.0626507	0.950045	0.970615
Becn2	18.6541	0.722646	0.39697	1.8204	0.0686977	0.147454
Begain	4348.95	-0.0360589	0.0593536	-0.607527	0.543501	0.687804
Bend2	0	NA	NA	NA	NA	NA
Bend3	284.197	-0.0155109	0.120787	-0.128416	0.89782	0.940559
Bend4	1393.26	0.164544	0.0588472	2.79612	0.00517206	0.0172609
Bend5	285.59	0.0647034	0.111548	0.580052	0.56188	0.703103
Bend6	4184.74	-0.67605	0.0876717	-7.71115	1.24686e-14	3.73758e-13
Bend7	215.588	-0.170468	0.10832	-1.57374	0.115548	0.22189
Best1	61.051	-0.227863	0.225719	-1.0095	0.312736	0.468695
Best2	1.16548	0.326587	1.37223	0.237997	0.811883	NA
Best3	5.87389	-0.411779	0.661828	-0.622185	0.53382	0.679956
Best4	1.16552	-2.80689	1.54947	-1.81152	0.07006	NA
Bet1	1376.88	0.416467	0.0802655	5.18862	2.11863e-07	2.05449e-06
Bet1l	538.264	-0.095924	0.0826975	-1.15994	0.246074	0.395034
Bex1	2522.44	0.107584	0.0659281	1.63184	0.102714	0.202772
Bex2	8206.81	0.478723	0.0594239	8.05607	7.87856e-16	2.83656e-14
Bex3	6027.07	0.221598	0.0647203	3.42394	0.000617204	0.00275079
Bex4	923.488	0.263248	0.0809013	3.25394	0.00113818	0.00469168
Bfar	1153.48	-0.0691955	0.0560589	-1.23433	0.217078	0.359776
Bfsp1	63.6181	0.29102	0.194679	1.49487	0.134948	0.250601
Bfsp2	41.8948	0.635298	0.239881	2.64839	0.00808769	0.0253423
Bglap	10.92	0.874324	0.501698	1.74273	0.0813808	0.168753
Bgn	1334.19	-1.19195	0.132296	-9.00965	2.06714e-19	1.14832e-17
Bhlha15	184.052	1.10497	0.121586	9.08798	1.00894e-19	5.76444e-18
Bhlha9	8.80433	-0.191963	0.519604	-0.369441	0.711799	0.817129
Bhlhb9	2064.25	-0.088154	0.0515226	-1.71098	0.0870854	0.177878
Bhlhe22	341.765	0.016142	0.125507	0.128615	0.897663	0.940559
Bhlhe23	0.277683	-0.0283344	3.14053	-0.00902217	0.992801	NA
Bhlhe40	1180.29	-0.125343	0.0812762	-1.54219	0.123029	0.233196
Bhlhe41	3348.5	0.138717	0.0758825	1.82805	0.0675416	0.145408
Bhmt	2.27865	0.805567	1.05137	0.76621	0.443552	NA
Bhmt2	1.27226	0.452905	1.37948	0.328316	0.742673	NA
Bicc1	256.402	-0.205002	0.138971	-1.47514	0.140176	0.258111
Bicd1	2457.39	-0.273959	0.0824556	-3.3225	0.000892148	0.00380016
Bicd2	4256.98	0.101789	0.0419643	2.4256	0.0152832	0.0432711
Bicdl1	1305.95	0.220068	0.066158	3.3264	0.00087974	0.00375688
Bicdl2	0.736844	2.12468	1.89125	1.12342	0.261257	NA
Bicra	581.602	-0.108019	0.0809871	-1.33378	0.182275	0.315852
Bicral	1577.56	-0.269886	0.0646959	-4.1716	3.02466e-05	0.000187385
Bid	348.8	0.0746552	0.0895675	0.833508	0.404558	0.561365
Bik	4.11927	-0.728652	0.81251	-0.896791	0.36983	0.527335
Bin1	7446.22	-0.0665684	0.0419651	-1.58628	0.112676	0.21773
Bin2	262.603	-0.24964	0.114595	-2.17844	0.0293729	0.0742431
Bin2a	8.03277	-0.622985	0.634896	-0.98124	0.326475	0.482991
Bin3	382.549	0.131986	0.106717	1.23679	0.216165	0.358667
Birc2	1055.05	0.168792	0.0619138	2.72624	0.006406	0.0207739
Birc3	44.7287	0.844962	0.241153	3.50384	0.000458595	0.00213133
Birc5	35.5682	-0.0265227	0.272491	-0.0973343	0.922461	0.954296
Birc6	6474.64	-0.204357	0.0659238	-3.0999	0.00193586	0.00743995
Birc7	42.6971	2.02712	0.271903	7.45531	8.96545e-14	2.4101e-12
Bivm	903.767	-0.256309	0.0740599	-3.46084	0.000538494	0.00244431
Blcap	4175.29	-0.114316	0.0554435	-2.06184	0.0392228	0.0943188
Bles03	1117.95	-0.000727728	0.0718223	-0.0101323	0.991916	0.995636
Blk	0.878807	1.35819	1.72384	0.787887	0.430763	NA
Blm	150.154	-0.0150355	0.12903	-0.116527	0.907235	0.945379
Blmh	1605.41	-0.0172727	0.051527	-0.335217	0.737462	0.835032
Blnk	188.327	0.379443	0.127059	2.98636	0.00282323	0.0102521
Bloc1s1	682.432	0.0983986	0.106036	0.927972	0.353422	0.511144
Bloc1s2	1017.66	0.230657	0.093266	2.47311	0.0133944	0.03879
Bloc1s3	353.827	0.202162	0.117056	1.72706	0.0841577	0.173204
Bloc1s4	329.135	-0.345002	0.110744	-3.11531	0.00183749	0.00710686
Bloc1s5	890.332	0.213078	0.0668472	3.18754	0.0014349	0.00574248
Bloc1s6	686.495	-0.103949	0.0843668	-1.2321	0.217911	0.360581
Blvra	628.921	0.118414	0.0805956	1.46923	0.14177	0.260448
Blvrb	579.174	0.149831	0.0841866	1.77975	0.0751174	0.158161
Blzf1	409.567	0.0139681	0.0833803	0.167522	0.866959	0.920576
Bmerb1	5898.63	-0.171892	0.0717229	-2.39661	0.0165477	0.0462957
Bmf	438.026	-0.809904	0.0924964	-8.75606	2.02193e-18	9.98713e-17
Bmi1	1569.91	-0.176898	0.0607668	-2.9111	0.00360157	0.012649
Bmp1	1088.49	-0.148002	0.0772161	-1.91673	0.055272	0.124165
Bmp10	1.14893	-1.18951	1.46408	-0.812464	0.416525	NA
Bmp15	8.84167	-1.33885	0.661385	-2.02432	0.0429377	0.101506
Bmp2	143.601	-1.15145	0.152324	-7.55923	4.05453e-14	1.12461e-12
Bmp2k	1960.92	-0.0791593	0.0592034	-1.33707	0.181199	0.314475
Bmp3	39.9274	-1.59016	0.294169	-5.40562	6.4586e-08	6.88208e-07
Bmp4	256.826	-0.776435	0.182917	-4.24473	2.18856e-05	0.000139909
Bmp5	20.2971	-1.60047	0.477182	-3.35399	0.000796547	0.00344673
Bmp6	745.96	-0.155475	0.291364	-0.533612	0.59361	0.728802
Bmp7	89.7099	-0.961916	0.315449	-3.04936	0.00229333	0.0085819
Bmp8a	50.6826	-0.520614	0.226483	-2.29869	0.0215224	0.0574484
Bmp8b	16.7554	-0.262633	0.420142	-0.625105	0.531902	0.678793
Bmper	220.24	-0.248386	0.110923	-2.23927	0.0251383	0.0653094
Bmpr1a	3609.13	-0.123713	0.084445	-1.46502	0.142916	0.262073
Bmpr1b	1285.71	0.0976971	0.0888243	1.09989	0.271379	0.424624
Bmpr2	9423.69	-0.205999	0.0705271	-2.92085	0.00349072	0.0123028
Bms1	1397.3	-0.0150701	0.0581382	-0.259211	0.795472	0.873482
Bmt2	435.294	-0.0429046	0.116628	-0.367876	0.712966	0.817906
Bmx	27.2902	-0.452797	0.305022	-1.48447	0.137683	0.254573
Bmyc	1069.98	-0.0593399	0.0664007	-0.893665	0.371501	0.529126
Bnc1	3.28389	0.323575	0.891805	0.362832	0.716731	0.820451
Bnc2	12.4232	-0.423485	0.519551	-0.815099	0.415016	0.570988
Bnip1	360.949	0.130055	0.0921011	1.41209	0.157922	0.282791
Bnip2	1365.62	0.0157549	0.0644425	0.244479	0.80686	0.881449
Bnip3	2773.28	-0.015028	0.0716712	-0.20968	0.833917	0.899155
Bnip3l	4202.18	0.0234358	0.0439924	0.532724	0.594225	0.729289
Bnip5	66.8804	-1.16389	0.276879	-4.2036	2.62705e-05	0.000164685
Bnipl	4.58433	1.04049	0.761677	1.36606	0.171922	0.302511
Boc	333.252	-0.152784	0.105717	-1.44522	0.148395	0.26968
Bod1	789.057	0.0840145	0.0841368	0.998547	0.318014	0.474372
Bod1l1	3353.97	-0.283844	0.065474	-4.33521	1.45619e-05	9.66967e-05
Bok	578.549	-0.121323	0.105127	-1.15406	0.248476	0.39768
Bola1	468.606	0.213152	0.106527	2.00091	0.0454019	0.106279
Bola2	952.841	0.0596172	0.118915	0.501342	0.61613	0.745273
Bola2-ps1	6.80404	0.498544	0.668139	0.746168	0.455566	0.611026
Bola3	863.314	0.115344	0.0723137	1.59505	0.110701	0.214991
Boll	0.636242	2.76778	2.09439	1.32152	0.186327	NA
Bop1	1055.38	0.120937	0.0568137	2.12866	0.0332826	0.0824857
Bora	58.3571	-0.17275	0.254103	-0.679842	0.496605	0.647439
Borcs5	772.566	0.214014	0.075431	2.83722	0.00455085	0.015484
Borcs6	922.941	0.390113	0.0754795	5.16846	2.3603e-07	2.26597e-06
Borcs7	1865.44	-0.129543	0.0647976	-1.99919	0.0455875	0.106539
Borcs8	361.488	0.0957259	0.109248	0.876222	0.380909	0.538244
Bpgm	2381.07	-0.00746888	0.0556267	-0.134268	0.893191	0.937804
Bphl	248.989	-0.645877	0.123707	-5.22101	1.77949e-07	1.74247e-06
Bpi	0.158477	-0.749666	3.53381	-0.212141	0.831997	NA
Bpifa1	12.663	-0.807384	0.447739	-1.80325	0.0713493	0.151878
Bpifa2	0	NA	NA	NA	NA	NA
Bpifa2f	0	NA	NA	NA	NA	NA
Bpifa3	0	NA	NA	NA	NA	NA
Bpifa5	3.89783	0.791949	0.753326	1.05127	0.293135	0.447751
Bpifa6	0	NA	NA	NA	NA	NA
Bpifb1	3.10939	1.07529	0.868924	1.2375	0.215903	0.358374
Bpifb2	1.02161	0.102065	1.506	0.0677724	0.945967	NA
Bpifb3	0.426665	-2.26124	2.70523	-0.835877	0.403224	NA
Bpifb4	6.17895	1.98523	0.806907	2.4603	0.0138822	0.0399935
Bpifb5	3.97598	1.01229	0.944246	1.07206	0.283693	0.437297
Bpifb6	0.211776	-0.0283326	3.44673	-0.00822013	0.993441	NA
Bpifc	2.15485	1.47089	1.12046	1.31276	0.189264	NA
Bpnt1	2045.8	0.153024	0.0658057	2.32539	0.0200509	0.0541989
Bpnt2	8133.05	-0.301204	0.0617206	-4.88012	1.0602e-06	8.98234e-06
Bptf	5589.8	-0.127715	0.0564748	-2.26144	0.0237318	0.0622497
Braf	2403.01	-0.281968	0.0679006	-4.15266	3.28629e-05	0.000201539
Brap	1759.88	0.145712	0.0503937	2.89147	0.0038344	0.0133638
Brat1	679.097	0.427741	0.0853803	5.00983	5.4478e-07	4.88597e-06
Brca1	133.105	-0.192765	0.153664	-1.25446	0.209675	0.3509
Brca2	287.201	-0.281827	0.117543	-2.39764	0.0165011	0.0461848
Brcc3	1318.41	0.0016114	0.0556414	0.0289604	0.976896	0.986986
Brd1	1972.08	-0.112514	0.0587183	-1.91617	0.0553434	0.124284
Brd2	5119.91	0.137576	0.0435109	3.16187	0.00156757	0.00620556
Brd3	2498.8	-0.0792872	0.0484536	-1.63635	0.101765	0.201441
Brd4	4343.8	-0.188211	0.0640976	-2.93633	0.00332125	0.0118009
Brd7	2008.87	-0.11369	0.0489823	-2.32104	0.0202847	0.0547569
Brd8	1989.05	0.0757038	0.0501199	1.51045	0.130928	0.24465
Brd9	1583.94	0.00403892	0.0588278	0.0686565	0.945263	0.967474
Brdt	0.0921456	0.693006	3.53381	0.196107	0.844526	NA
Brf1	1370.84	0.0905325	0.0649896	1.39303	0.163611	0.291003
Brf2	324.498	0.152424	0.11201	1.36081	0.173575	0.304645
Bri3	905.794	0.181892	0.0777662	2.33896	0.0193377	0.0526398
Bri3bp	281.886	-0.173935	0.134369	-1.29446	0.195507	0.332967
Bricd5	0	NA	NA	NA	NA	NA
Brinp1	2953.22	-0.149509	0.0604817	-2.47198	0.0134369	0.0388892
Brinp2	1781.78	-0.0231345	0.0571331	-0.404924	0.685534	0.797985
Brinp3	990.059	-0.867108	0.0941324	-9.21158	3.21349e-20	1.90661e-18
Brip1	16.8898	-0.217499	0.395924	-0.549346	0.582768	0.719633
Brix1	787.617	0.219013	0.0751755	2.91336	0.00357567	0.0125713
Brk1	2800.42	0.0614779	0.0745552	0.824596	0.409601	0.565759
Brme1	234.319	0.526222	0.121632	4.32634	1.51606e-05	0.000100307
Brms1	79.737	0.457173	0.189871	2.40781	0.0160487	0.0451391
Brms1l	1663.02	-0.147891	0.0610372	-2.42297	0.0153942	0.0435608
Brox	2920.02	0.1329	0.0509789	2.60695	0.00913519	0.0279623
Brpf1	863.038	-0.0858342	0.0751247	-1.14256	0.253223	0.402994
Brpf3	1093.07	-0.0507631	0.0775346	-0.654716	0.512651	0.661912
Brs3	116.855	-0.784156	0.178551	-4.39178	1.12425e-05	7.63486e-05
Brsk1	7430.4	-0.12213	0.0588884	-2.07393	0.0380861	0.0921993
Brsk2	3863.94	-0.136341	0.0742332	-1.83666	0.0662602	0.143296
Brwd1	2017.3	-0.236044	0.0691361	-3.4142	0.000639697	0.00283315
Brwd3	549.525	-0.331698	0.0934418	-3.54978	0.00038556	0.00182359
Bscl2	3619.99	0.0348122	0.0485707	0.716733	0.473539	0.627716
Bsdc1	2716.43	0.253057	0.0497281	5.08881	3.60315e-07	3.33908e-06
Bsg	19875.4	0.45324	0.0668875	6.77616	1.23416e-11	2.42645e-10
Bsn	5089.44	-0.188551	0.0951801	-1.98099	0.0475926	0.11016
Bsnd	0	NA	NA	NA	NA	NA
Bsph1	0	NA	NA	NA	NA	NA
Bspry	358.286	-0.55341	0.0915591	-6.04429	1.5007e-09	2.18714e-08
Bst1	3.61884	0.295644	0.796991	0.37095	0.710675	0.816466
Bst2	278.927	0.483539	0.158043	3.05953	0.00221683	0.00834047
Bsx	1.0643	-0.416589	1.70557	-0.244253	0.807035	NA
Btaf1	1466.33	-0.0661285	0.061537	-1.07461	0.282547	0.436145
Btbd1	7953.64	0.0767319	0.0416586	1.84192	0.0654864	0.14189
Btbd10	1438.5	-0.11556	0.0563605	-2.05038	0.0403276	0.0964842
Btbd11	2308.01	-0.0645735	0.0599945	-1.07632	0.281782	0.435385
Btbd16	98.2462	-0.524496	0.154756	-3.38917	0.000701044	0.00307617
Btbd17	903.5	0.354743	0.0910276	3.8971	9.73531e-05	0.000536351
Btbd18	0.523762	-1.36259	2.30373	-0.591474	0.554203	NA
Btbd19	344.521	-0.076156	0.0930603	-0.818351	0.413157	0.56931
Btbd2	4513.43	-0.00492883	0.0501562	-0.0982696	0.921718	0.954102
Btbd3	7116.8	-0.324851	0.0522319	-6.21941	4.99043e-10	7.73999e-09
Btbd6	2105.34	-0.0517115	0.0547923	-0.943771	0.345286	0.502576
Btbd7	1645.7	0.00784147	0.0570336	0.137489	0.890645	0.936005
Btbd8	1165.84	-0.31522	0.0864334	-3.64697	0.000265351	0.00130617
Btbd9	2316.8	0.100519	0.047219	2.12878	0.0332723	0.0824776
Btc	88.8227	0.599679	0.216393	2.77125	0.00558417	0.0184035
Btd	616.366	0.128538	0.0903356	1.42289	0.154768	0.278485
Btf3	3675.9	0.112312	0.0633337	1.77334	0.0761731	0.159805
Btf3l4	787.626	0.167866	0.0890008	1.88612	0.0592791	0.131202
Btg1	1149.37	-0.0676833	0.0600405	-1.12729	0.259618	0.410695
Btg2	415.667	-0.366865	0.111196	-3.29925	0.000969433	0.00408399
Btg3	468.467	-0.108396	0.088782	-1.22092	0.222116	0.365918
Btg4	2.22773	-0.0462673	0.973111	-0.0475458	0.962078	NA
Btk	52.6094	-0.0895166	0.239151	-0.374309	0.708174	0.814553
Btla	25.6139	0.229775	0.29418	0.781069	0.434762	0.590859
Btn1a1	8.23828	0.807879	0.544571	1.48352	0.137937	0.254886
Btn2a2	12.3286	-0.391297	0.504582	-0.775488	0.438052	0.593869
Btn3a2	0.136401	0.693006	3.53381	0.196107	0.844526	NA
Btnl10	7.92065	0.320178	0.553374	0.578592	0.562865	0.703809
Btnl2	0.148099	-0.749666	3.53381	-0.212141	0.831997	NA
Btnl3	2.83208	-1.83174	1.0219	-1.79249	0.0730544	0.154686
Btnl5	0	NA	NA	NA	NA	NA
Btnl7	0	NA	NA	NA	NA	NA
Btnl8	0	NA	NA	NA	NA	NA
Btnl9	0.148099	-0.749666	3.53381	-0.212141	0.831997	NA
Btrc	5163.62	0.200416	0.050092	4.00097	6.30846e-05	0.000361767
Bub1	37.8941	-0.90242	0.261097	-3.45626	0.000547726	0.00247948
Bub1b	21.052	-1.63095	0.346966	-4.70061	2.59389e-06	2.0209e-05
Bub3	994.517	0.10689	0.078652	1.35902	0.174139	0.305303
Bud13	351.798	0.249856	0.0912905	2.73693	0.00620148	0.0201923
Bud23	365.886	-0.0224481	0.0964443	-0.232757	0.81595	0.887801
Bud31	654.769	-0.0780387	0.0938428	-0.831589	0.405641	0.562178
Bves	182.286	0.45655	0.130699	3.49315	0.000477364	0.00220883
Bysl	541.456	0.0782314	0.0750999	1.0417	0.297552	0.452465
Bzw1	5189.72	-0.444338	0.0618267	-7.18683	6.63113e-13	1.57814e-11
Bzw2	720.577	-0.254032	0.0950911	-2.67146	0.00755214	0.023907
C10H5orf58	0.148099	-0.749666	3.53381	-0.212141	0.831997	NA
C17h6orf52	113.395	0.153784	0.148219	1.03755	0.299479	0.454637
C1d	985.878	-0.00945662	0.06768	-0.139726	0.888877	0.934845
C1galt1	1300.24	-0.212428	0.0736193	-2.8855	0.00390794	0.0135823
C1galt1c1	873.968	0.0791268	0.0751942	1.0523	0.292662	0.447234
C1H10orf95	32.527	-0.209253	0.28778	-0.727129	0.467147	0.622097
C1H19orf84	0.605621	2.70808	2.11244	1.28197	0.199855	NA
C1qa	1515.88	0.307021	0.108619	2.82659	0.00470469	0.0158915
C1qb	855.069	-0.161571	0.117679	-1.37298	0.16976	0.299495
C1qbp	2635.93	0.18396	0.0536523	3.42874	0.000606381	0.00271013
C1qc	623.012	-0.104599	0.125712	-0.832054	0.405378	0.562141
C1ql1	1205.28	0.261642	0.083556	3.13134	0.0017401	0.00679704
C1ql2	456.623	0.117607	0.12247	0.96029	0.336909	0.49414
C1ql3	284.534	-0.758125	0.161043	-4.7076	2.50645e-06	1.9581e-05
C1ql4	258.115	0.900067	0.113113	7.95726	1.75896e-15	6.02978e-14
C1qtnf1	413.751	0.595879	0.092687	6.42894	1.28493e-10	2.18188e-09
C1qtnf12	17.1047	0.162552	0.394894	0.411634	0.680608	0.793957
C1qtnf2	149.396	0.156977	0.145579	1.07829	0.280902	0.434561
C1qtnf3	25.5866	-2.31197	0.413415	-5.59237	2.23997e-08	2.58907e-07
C1qtnf4	2194.13	-0.852176	0.099743	-8.54372	1.2997e-17	5.84397e-16
C1qtnf5	892.261	0.862461	0.100278	8.60073	7.92112e-18	3.66859e-16
C1qtnf6	117.364	-0.0420465	0.144453	-0.291074	0.770994	0.857211
C1qtnf7	12.3242	-0.500734	0.451971	-1.10789	0.267909	0.420692
C1qtnf9	36.9874	0.542361	0.275391	1.96942	0.0489049	0.112599
C1r	617.884	0.262307	0.116518	2.2512	0.0243726	0.0636582
C1rl	49.6652	0.196591	0.257406	0.76374	0.445022	0.600651
C1s	555.591	0.739935	0.125755	5.88395	4.00579e-09	5.36263e-08
C2	487.101	-0.0614968	0.122064	-0.503806	0.614398	0.744209
C2cd2	612.454	-0.345849	0.071562	-4.83286	1.34584e-06	1.118e-05
C2cd2l	3800.61	0.0119701	0.0665747	0.1798	0.857309	0.914251
C2cd3	993.176	-0.0726617	0.0654186	-1.11072	0.26669	0.419269
C2cd4a	70.7841	0.795685	0.203138	3.91697	8.96701e-05	0.000496738
C2cd4c	844.013	0.340377	0.0793567	4.2892	1.79315e-05	0.000116829
C2cd4d	172.276	0.0827729	0.120049	0.689496	0.490511	0.642587
C2cd5	2558.97	0.0144746	0.0507209	0.285378	0.775354	0.860342
C2cd6	1.0504	-1.79342	1.63203	-1.09889	0.271816	NA
C2H1orf54	93.9706	-0.201637	0.163353	-1.23437	0.217065	0.359776
C3	634.896	1.71308	0.0935776	18.3066	7.3354e-75	1.33731e-71
C3ar1	105.857	-0.954736	0.16957	-5.63034	1.79858e-08	2.13172e-07
C4a	1458.61	0.631993	0.137048	4.61147	3.99834e-06	3.00163e-05
C4b	55.6145	0.590444	0.248535	2.3757	0.0175157	0.0484966
C4bpa	1.85455	-0.459212	1.3281	-0.345767	0.729518	NA
C4bpb	6.55417	0.259767	0.596011	0.435843	0.662951	0.780666
C5	13.2839	-0.401744	0.416272	-0.965099	0.334495	0.491654
C5ar1	45.2541	-0.350613	0.250103	-1.40187	0.160953	0.287166
C5ar2	118.9	0.100076	0.1717	0.582855	0.559991	0.701694
C6	12.4219	-0.823218	0.52183	-1.57756	0.114667	0.220621
C6H2orf16	1.5586	-0.182498	1.27935	-0.142649	0.886567	NA
C7	331.894	-1.04496	0.180746	-5.78138	7.40906e-09	9.45775e-08
C8a	0.239262	-1.51509	3.51904	-0.430542	0.666802	NA
C8b	2.07934	1.19159	1.16788	1.02031	0.307583	NA
C8g	116.071	0.482412	0.168732	2.85905	0.00424917	0.0146113
C8H3orf86	28.4259	0.169541	0.32517	0.521392	0.602094	0.734881
C9	10.8683	-0.584131	0.442739	-1.31936	0.18705	0.321956
Ca11	1563.91	-0.0748564	0.0830539	-0.9013	0.367429	0.52499
Ca12	190.065	0.201394	0.141241	1.42589	0.1539	0.277347
Ca13	40.2194	0.315652	0.280178	1.12661	0.259907	0.411055
Ca14	233.485	0.439272	0.104788	4.192	2.76508e-05	0.000172906
Ca3	222.799	-1.46603	0.311439	-4.70728	2.51043e-06	1.96044e-05
Ca4	482.644	0.701671	0.10703	6.55586	5.53223e-11	9.94116e-10
Ca5a	0.512293	1.25429	2.09573	0.598498	0.549508	NA
Ca5b	398.537	0.117849	0.0923533	1.27606	0.201934	0.341391
Ca6	173.973	0.497676	0.148473	3.35195	0.000802441	0.00346589
Ca8	711.723	-0.094779	0.0768946	-1.23258	0.217732	0.360497
Ca9	5.76675	-1.32909	0.695515	-1.91094	0.0560125	0.125478
Caap1	581.417	0.0560303	0.0773369	0.724496	0.468761	0.623478
Cab39	5824.18	-0.109468	0.0458307	-2.38854	0.0169154	0.0471271
Cab39l	947.462	-0.0102555	0.069279	-0.148032	0.882317	0.930909
Cabcoco1	417.666	0.550652	0.113243	4.86259	1.15858e-06	9.77047e-06
Cabin1	2567.8	-0.101777	0.0582167	-1.74824	0.0804227	0.167181
Cables1	821.125	0.305777	0.085516	3.57567	0.000349327	0.00167193
Cables2	1143.33	-0.397105	0.0705789	-5.6264	1.84011e-08	2.17452e-07
Cabp1	736.946	-0.323128	0.0795686	-4.06099	4.88649e-05	0.000287371
Cabp2	1.14014	-0.365486	1.43792	-0.254177	0.799359	NA
Cabp4	141.763	0.184072	0.175821	1.04693	0.29513	0.449839
Cabp5	0	NA	NA	NA	NA	NA
Cabp7	679.88	-0.596382	0.107858	-5.52932	3.2148e-08	3.62596e-07
Cabs1	0	NA	NA	NA	NA	NA
Cabyr	88.3648	0.0631249	0.177866	0.3549	0.722664	0.824509
Cacfd1	1069.21	0.445591	0.063651	7.00053	2.55003e-12	5.59499e-11
Cachd1	1558.64	-0.33843	0.0532038	-6.36101	2.00427e-10	3.32178e-09
Cacna1a	4003.31	-0.11355	0.0910208	-1.24752	0.212206	0.353895
Cacna1b	5247.95	0.0788972	0.0678808	1.16229	0.245117	0.393799
Cacna1c	1188.82	-0.241483	0.0914682	-2.64008	0.00828873	0.0258832
Cacna1d	2109.03	-0.0271143	0.0961002	-0.282146	0.777832	0.862113
Cacna1e	5850.2	-0.331845	0.109682	-3.02553	0.002482	0.00919357
Cacna1f	10.12	-0.0102268	0.480686	-0.0212755	0.983026	0.989869
Cacna1g	2484.39	-0.607934	0.106254	-5.72151	1.05579e-08	1.30889e-07
Cacna1h	1888.97	-0.451129	0.0879788	-5.1277	2.93308e-07	2.77061e-06
Cacna1i	2751.36	-0.648247	0.0996588	-6.50466	7.78696e-11	1.37102e-09
Cacna1s	5.0993	-1.11964	0.689534	-1.62376	0.104427	0.205392
Cacna2d1	3763.05	-0.0263106	0.0714408	-0.368286	0.71266	0.817641
Cacna2d2	5059.1	-0.345345	0.0917074	-3.76573	0.000166062	0.0008623
Cacna2d3	1041.37	-1.47102	0.118704	-12.3923	2.87618e-35	6.86653e-33
Cacna2d4	1085.77	0.139695	0.0709197	1.96976	0.048866	0.112535
Cacnb1	3425.08	0.00342167	0.0621259	0.0550763	0.956078	0.974198
Cacnb2	1922.55	-0.0572851	0.0583029	-0.982542	0.325833	0.482446
Cacnb3	3224.34	-0.0178836	0.048565	-0.36824	0.712694	0.817641
Cacnb4	2998.72	-0.365818	0.0887091	-4.12379	3.72687e-05	0.000225456
Cacng1	4.73194	0.588404	0.729387	0.806711	0.419833	0.576193
Cacng2	3145	0.0216588	0.0667898	0.324283	0.745724	0.840627
Cacng3	709.042	0.043688	0.0715905	0.610249	0.541697	0.686545
Cacng4	1613.52	-0.042189	0.056346	-0.748749	0.454008	0.609539
Cacng5	990.139	-0.311122	0.0669222	-4.64902	3.33517e-06	2.54213e-05
Cacng6	19.7786	-0.668586	0.360748	-1.85333	0.0638348	0.13901
Cacng7	2903.15	-0.398215	0.073452	-5.42143	5.91247e-08	6.34397e-07
Cacng8	1023.04	-0.066766	0.0945315	-0.706283	0.480012	0.633759
Cactin	692.341	0.138952	0.0685776	2.0262	0.0427447	0.101157
Cacul1	3459.92	0.0143093	0.0503532	0.284179	0.776273	0.860885
Cacybp	3925.57	0.054484	0.0741981	0.734305	0.462763	0.617859
Cad	1311.83	0.262756	0.0582294	4.51242	6.40907e-06	4.58794e-05
Cadm1	9305.2	0.137319	0.04798	2.86202	0.00420957	0.01449
Cadm2	6399.19	-0.372586	0.0628268	-5.93037	3.02248e-09	4.13473e-08
Cadm3	8057.94	-0.192828	0.081974	-2.3523	0.0186576	0.0510868
Cadm4	9847.96	0.124007	0.0532312	2.3296	0.0198274	0.0537177
Cadps	11070.4	0.17672	0.0610175	2.89623	0.00377679	0.0131951
Cadps2	5847.06	0.54993	0.0462288	11.8958	1.24398e-32	2.2887e-30
Cage1	102.975	0.553875	0.15425	3.59077	0.000329704	0.00158849
Cahm	63.2436	0.407577	0.240119	1.6974	0.0896215	0.182039
Calb1	4806.47	0.168446	0.0461423	3.65057	0.000261659	0.00128958
Calb2	3899.93	-0.184956	0.0888127	-2.08254	0.0372932	0.0906264
Calca	26.2577	-0.70435	0.314537	-2.23932	0.025135	0.0653093
Calcb	7.12359	-0.737749	0.606213	-1.21698	0.223612	0.367748
Calcoco1	2482.87	0.0508094	0.0493172	1.03026	0.30289	0.458246
Calcoco2	0.184291	1.26099	3.52743	0.357481	0.720732	NA
Calcr	2679.86	-0.572125	0.129543	-4.4165	1.00312e-05	6.87984e-05
Calcrl	841.035	-0.521767	0.0726145	-7.18544	6.69907e-13	1.58986e-11
Cald1	1152.89	-0.179424	0.122623	-1.46322	0.143408	0.26268
Calhm1	1.37689	-0.348995	1.33966	-0.260509	0.794471	NA
Calhm2	77.5359	-0.0807317	0.182324	-0.442792	0.657916	0.777271
Calhm3	7.14316	0.155125	0.611421	0.253713	0.799718	0.876526
Calhm4	28.1015	0.194995	0.309294	0.630452	0.528399	0.675583
Calhm5	10.755	0.822836	0.483714	1.70108	0.0889281	0.180869
Calhm6	1.08408	-1.84588	1.59608	-1.15651	0.247473	NA
Calm1	29581.9	-0.304528	0.0559309	-5.44472	5.18877e-08	5.62767e-07
Calm2	18437.5	-0.342286	0.0694386	-4.92932	8.25145e-07	7.17272e-06
Calm3	13796	-0.247571	0.0665005	-3.72285	0.000196986	0.00100212
Calml3	1.36229	-0.00264416	1.51728	-0.00174269	0.99861	NA
Calml4	16.108	-0.599582	0.408712	-1.467	0.142375	0.261297
Calml5	0	NA	NA	NA	NA	NA
Caln1	3036.04	-0.735225	0.106232	-6.92092	4.4873e-12	9.37377e-11
Calr	17450.1	-0.0871121	0.0549782	-1.58448	0.113083	0.218197
Calr3	110.684	0.607671	0.160522	3.78559	0.000153344	0.000804382
Calr4	198.956	1.29591	0.129971	9.97072	2.04742e-23	1.68967e-21
Calu	3056.39	-0.230525	0.0569186	-4.05007	5.12016e-05	0.000299532
Caly	13405.3	0.202624	0.0450748	4.49528	6.94798e-06	4.93395e-05
Camk1	1429.84	0.0404583	0.0699002	0.578801	0.562723	0.703776
Camk1d	2597.9	-0.197497	0.0586501	-3.36738	0.000758849	0.00329821
Camk1g	920.014	-0.00986765	0.0704017	-0.140162	0.888532	0.934674
Camk2a	10762.3	-0.695163	0.0899106	-7.73172	1.06105e-14	3.22889e-13
Camk2b	11288.2	-0.172021	0.0755745	-2.27618	0.022835	0.0603576
Camk2d	4997.6	-0.619887	0.0790378	-7.84292	4.40181e-15	1.42607e-13
Camk2g	12890.2	0.135077	0.0391329	3.45176	0.00055695	0.00251273
Camk2n1	4254.24	-0.59964	0.0798239	-7.51203	5.82156e-14	1.58406e-12
Camk2n2	1672.7	0.21607	0.0923626	2.33936	0.0193166	0.0525896
Camk4	1938.84	-0.343451	0.0743929	-4.61672	3.89845e-06	2.93577e-05
Camkk1	2529.64	-0.124852	0.0778529	-1.6037	0.108781	0.211905
Camkk2	835.842	-0.607419	0.104198	-5.82948	5.56013e-09	7.23105e-08
Camkmt	432.494	-0.203174	0.0885571	-2.29427	0.0217749	0.0580221
Camkv	3434.41	-0.734457	0.112876	-6.50676	7.67908e-11	1.35679e-09
Camlg	981.41	0.211284	0.0719889	2.93496	0.00333592	0.0118405
Camp	16.6095	2.58616	0.475228	5.44193	5.27056e-08	5.70448e-07
Camsap1	3839.03	-0.102875	0.0621169	-1.65616	0.0976898	0.195341
Camsap2	7902.35	-0.251758	0.0535817	-4.69858	2.61976e-06	2.03709e-05
Camsap3	1251.37	-0.0246606	0.0711315	-0.346691	0.728823	0.828843
Camta1	10754	-0.517424	0.078599	-6.58309	4.60781e-11	8.36244e-10
Camta2	4270.87	-0.291006	0.0931178	-3.12514	0.0017772	0.0069177
Cand1	6938.21	-0.170048	0.0677716	-2.50913	0.0121029	0.0355725
Cand2	1030.13	0.387388	0.0595008	6.51064	7.48318e-11	1.32686e-09
Cant1	1371.97	0.180939	0.0575375	3.14471	0.00166251	0.00652317
Canx	40793.6	0.220178	0.0431586	5.10162	3.36765e-07	3.14555e-06
Cap1	5784.94	0.0484853	0.0566186	0.856348	0.391805	0.548821
Cap2	2000.53	0.0574597	0.0522959	1.09874	0.27188	0.424931
Capg	262.472	0.195327	0.322892	0.60493	0.545225	0.689143
Capn1	238.432	0.438836	0.117792	3.72551	0.000194922	0.000993386
Capn10	765.511	0.0396762	0.0673796	0.588846	0.555965	0.698139
Capn11	1.08276	0.41787	1.44596	0.288991	0.772588	NA
Capn12	28.3069	-0.943799	0.326841	-2.88764	0.00388143	0.0135112
Capn13	1.92915	0.156779	1.32296	0.118506	0.905666	NA
Capn15	1225.66	0.0771397	0.0877872	0.878713	0.379557	0.537085
Capn2	3947.88	0.174796	0.0534748	3.26874	0.00108026	0.0044815
Capn3	17.2733	0.538729	0.407212	1.32297	0.185846	0.320405
Capn5	1803.45	-0.300925	0.0662017	-4.54557	5.47863e-06	3.9969e-05
Capn6	99.8972	-1.75294	0.183216	-9.56761	1.09403e-21	7.46247e-20
Capn7	1407.93	0.0140536	0.0578154	0.243077	0.807946	0.882299
Capn8	37.6609	0.160035	0.281357	0.568799	0.569493	0.709361
Capn9	7.83087	0.341702	0.560857	0.60925	0.542358	0.687035
Capns1	7921.36	0.0474298	0.0679389	0.698124	0.4851	0.637747
Capns2	10.2363	0.559728	0.603672	0.927206	0.35382	0.511387
Caprin1	8555.1	-0.201998	0.0580421	-3.48019	0.000501054	0.0023004
Caprin2	4540.83	0.849517	0.184698	4.59948	4.23537e-06	3.161e-05
Caps	0.225797	-0.028333	3.37077	-0.0084055	0.993293	NA
Caps2	22.0218	-0.167395	0.366202	-0.457111	0.647591	0.769816
Capsl	54.2387	-0.0625115	0.227407	-0.274889	0.783402	0.865677
Capza1	3652.78	-0.135279	0.0519734	-2.60286	0.00924495	0.028226
Capza2	4871.21	-0.30222	0.0530801	-5.69366	1.24346e-08	1.52197e-07
Capza3	0	NA	NA	NA	NA	NA
Capzb	4906.18	-0.151537	0.052002	-2.91406	0.00356758	0.0125472
Car1	0.487135	-2.42856	2.27233	-1.06875	0.285182	NA
Car10	1422.69	-0.871211	0.097449	-8.94017	3.8856e-19	2.09467e-17
Car15	0.158477	-0.749666	3.53381	-0.212141	0.831997	NA
Car2	3892.69	-0.368097	0.0582219	-6.32231	2.57679e-10	4.19439e-09
Car7	22.652	-1.08516	0.37534	-2.89115	0.00383834	0.0133752
Card10	218.708	0.00865964	0.115089	0.0752432	0.940021	0.963861
Card11	131.907	1.59505	0.155062	10.2866	8.10132e-25	7.91134e-23
Card14	26.8253	0.0728855	0.310328	0.234866	0.814313	0.886645
Card19	172.88	0.124992	0.12911	0.968104	0.332992	0.49014
Card6	235.204	-0.447024	0.119407	-3.7437	0.000181333	0.00093314
Card9	153.422	-0.0487959	0.136475	-0.357545	0.720684	0.822962
Carf	597.88	-0.359592	0.0760818	-4.72639	2.28551e-06	1.80164e-05
Carhsp1	1082.85	-0.375389	0.0694618	-5.40425	6.50817e-08	6.92386e-07
Carm1	1394.94	0.042137	0.0529443	0.795873	0.426106	0.582331
Carmil1	2419.14	0.0307435	0.0709931	0.433049	0.664979	0.782095
Carmil2	1796.26	-0.0442248	0.0639393	-0.691669	0.489145	0.641337
Carmil3	1874.49	-0.0150242	0.0622762	-0.241252	0.80936	0.883314
Carnmt1	350.936	-0.215989	0.0980633	-2.20255	0.0276266	0.0704595
Carns1	694.273	-0.153714	0.0917429	-1.67549	0.0938379	0.189176
Cars	2281.19	0.164462	0.0508191	3.23622	0.00121125	0.00494611
Cars2	412.898	0.157495	0.0902164	1.74575	0.0808547	0.167818
Cartpt	2735.58	1.5531	0.175519	8.84863	8.85971e-19	4.60292e-17
Casc3	2202.56	0.121152	0.0508247	2.38371	0.017139	0.0476426
Casd1	2550.92	-0.209486	0.0693853	-3.01917	0.00253464	0.00937646
Cask	4050.22	-0.425576	0.0674207	-6.31226	2.74998e-10	4.43917e-09
Caskin1	8370.9	0.0307574	0.0612842	0.501882	0.615751	0.744997
Caskin2	2017.23	0.0324865	0.0733597	0.442839	0.657882	0.777271
Casp1	79.5516	-0.344	0.230915	-1.48973	0.136296	0.252521
Casp12	19.6059	-0.512565	0.435744	-1.1763	0.239475	0.387136
Casp14	0.0893959	-0.749666	3.53381	-0.212141	0.831997	NA
Casp16	1.26407	0.648219	1.40254	0.462174	0.643956	NA
Casp2	528.963	-0.204928	0.0848275	-2.41582	0.0156997	0.0442629
Casp3	407.504	-0.745454	0.0892056	-8.35658	6.45615e-17	2.68948e-15
Casp4	167.208	0.071576	0.138464	0.516928	0.605207	0.737173
Casp6	216.036	0.62436	0.160952	3.87916	0.000104816	0.000572745
Casp7	206.169	-0.374112	0.129572	-2.88728	0.00388589	0.0135174
Casp8	54.8152	-0.171222	0.22274	-0.768708	0.442067	0.597628
Casp8ap2	653.319	-0.241945	0.0785584	-3.07982	0.00207127	0.00786989
Casp9	943.459	-0.0388637	0.0606582	-0.6407	0.521717	0.670202
Casq1	36.9709	0.36495	0.294952	1.23732	0.215969	0.358383
Casq2	78.764	0.200223	0.194655	1.0286	0.303666	0.458978
Casr	98.5058	-2.29263	0.194576	-11.7827	4.79411e-32	8.50805e-30
Cass4	27.0506	0.223952	0.313045	0.715398	0.474363	0.628369
Cast	2011.18	0.314906	0.0684897	4.59786	4.26845e-06	3.18392e-05
Castor1	157.438	-0.0507075	0.161258	-0.314449	0.75318	0.844994
Castor2	5815.86	-0.0592489	0.0618382	-0.958129	0.337998	0.495471
Casz1	212.107	0.0502977	0.116599	0.431374	0.666197	0.783021
Cat	2796.03	-0.152285	0.0471125	-3.23237	0.00122767	0.005003
Catip	279.827	0.326413	0.116193	2.80922	0.00496614	0.0166568
Catsper1	0	NA	NA	NA	NA	NA
Catsper2	116.564	0.130144	0.14768	0.881258	0.378178	0.535971
Catsper3	2.84688	1.25852	0.999423	1.25925	0.207942	0.348931
Catsper4	3.77201	0.114644	0.799842	0.143334	0.886027	0.933311
Catsperb	15.2812	0.464397	0.496652	0.935054	0.34976	0.507312
Catsperd	69.4798	0.110229	0.201668	0.546583	0.584665	0.721264
Catspere	30.9968	-0.385273	0.264671	-1.45567	0.145485	0.265618
Catsperg	177.348	-0.378103	0.143855	-2.62836	0.00857984	0.0265689
Catsperz	56.9414	0.609786	0.221613	2.75158	0.00593082	0.0194151
Cav1	1454.21	-0.399663	0.0874012	-4.57274	4.8138e-06	3.55304e-05
Cav2	747.951	-0.493899	0.112232	-4.40071	1.07895e-05	7.35212e-05
Cav3	3.07886	-0.353888	0.82908	-0.426844	0.669493	0.785607
Cavin1	851.211	-0.195109	0.122091	-1.59806	0.110029	0.213851
Cavin2	339.896	-0.215742	0.120639	-1.78832	0.0737239	0.155841
Cavin3	652.881	0.365406	0.129765	2.81591	0.00486398	0.0163622
Cavin4	17.8627	0.186698	0.392591	0.475554	0.634392	0.759846
Cb707485	0.473871	-0.118415	2.40974	-0.0491402	0.960808	NA
CB741658	0	NA	NA	NA	NA	NA
Cbarp	20672.4	-0.0427522	0.052226	-0.818599	0.413015	0.56931
Cbfa2t2	1901.33	-0.0702407	0.0681593	-1.03054	0.302758	0.458211
Cbfa2t3	492.747	-0.263476	0.10413	-2.53027	0.0113976	0.0337469
Cbfb	946.241	0.0434657	0.0863254	0.50351	0.614606	0.744282
Cbl	3569.11	-0.182893	0.0540468	-3.38398	0.000714438	0.00312619
Cblb	699.041	-0.220558	0.0747898	-2.94903	0.0031877	0.0113869
Cblc	3.74466	2.87648	1.00226	2.87001	0.00410459	0.0141822
Cblif	0.23186	-0.0283332	3.34003	-0.00848292	0.993232	NA
Cbll1	881.501	-0.0657145	0.0680626	-0.965501	0.334294	0.491418
Cbln1	1500.66	-0.564887	0.10169	-5.55501	2.776e-08	3.1653e-07
Cbln2	2104.97	-0.474562	0.109149	-4.34782	1.37495e-05	9.18803e-05
Cbln3	6.52801	0.604219	0.643095	0.939548	0.347449	0.504946
Cbln4	810.994	-0.264803	0.113526	-2.33253	0.0196729	0.0533716
Cbr1	589.878	1.64514	0.14959	10.9977	3.92041e-28	5.17236e-26
Cbr3	132.296	1.00207	0.144662	6.92699	4.29883e-12	9.01766e-11
Cbr4	473.53	0.355289	0.104013	3.4158	0.000635952	0.00281912
Cbs	3277.3	0.369942	0.103779	3.5647	0.000364271	0.00173229
[truncated: 31,295 more rows]

## Sheet: DepthNormCounts
	SON_M35_1	SON_M35_2	SON_M35_3	SON_M35_4	SON_M125_1	SON_M125_2	SON_M125_3	SON_M125_4	SON_M35_Mean	SON_M125_Mean
A1bg	1.18479	1.26782	0	0.715167	2.18242	1.03667	0	0.737165	0.791944	0.989065
A1cf	0	0	0	0.715167	0	0	0	0	0.178792	0
A2m	3351.78	3278.57	2811.8	3437.81	4349.57	5103.54	4516.68	4016.81	3219.99	4496.65
A2ml1	14.2175	32.9632	21.055	29.3218	13.0945	12.4401	20.5148	12.5318	24.3894	14.6453
A3galt2	95.9681	72.2656	74.6496	110.851	100.391	114.034	93.4563	100.254	88.4335	102.034
A4galt	1.18479	2.53563	2.87114	5.72134	0	1.03667	0	0.737165	3.07823	0.443459
A4gnt	0	2.53563	0.957047	0	2.18242	0	0	2.2115	0.87317	1.09848
AA926063	0	0	0	0	0	0	0	0	0	0
Aaas	479.841	483.038	431.628	492.75	577.251	528.703	521.988	510.855	471.814	534.699
Aacs	1744.01	1799.03	1927.49	1820.81	1394.57	1354.93	1434.9	1336.48	1822.84	1380.22
Aadac	0	0	0	0	0	0	0	0	0	0
Aadacl2	0	0	0	0	0	0	0	0	0	0
Aadacl3	0	0	0	0	0	0	0	0	0	0
Aadacl4	0	0	0	0	0	0	0	0	0	0
Aadat	123.218	129.317	86.1342	104.414	372.103	307.892	406.877	312.558	110.771	349.857
Aagab	1458.48	1494.76	1480.55	1506.14	1786.31	1740.57	1812.14	1774.36	1484.98	1778.35
Aak1	8128.85	8163.47	10369.6	8616.33	7158.35	7861.09	7261.1	7613.44	8819.57	7473.5
Aamdc	125.588	124.246	111.017	106.56	139.675	104.704	125.368	121.632	116.853	122.845
Aamp	4163.36	4164.78	4194.74	4175.86	5441.87	4969.81	5371.46	5113.71	4174.68	5224.21
Aanat	18.9567	11.4104	18.1839	25.0308	16.3682	29.0268	29.6325	19.1663	18.3954	23.5485
Aar2	1522.46	1441.51	1450.88	1470.38	1748.12	1591.29	1501	1642.4	1471.31	1620.7
Aard	245.252	272.581	257.446	219.556	226.972	177.271	144.743	220.412	248.709	192.35
Aars1	9242.56	9326.06	10230.8	9104.07	10195.2	10148	10043.1	10172.9	9475.88	10139.8
Aars2	305.676	262.438	267.016	291.073	295.718	318.259	314.56	328.038	281.551	314.144
Aarsd1	1267.73	1229.78	1333.17	1312.33	1503.69	1388.1	1521.51	1386.61	1285.75	1449.98
Aasdh	498.797	584.464	544.56	514.205	543.423	553.583	620.003	562.457	535.506	569.867
Aasdhppt	911.105	849.437	958.961	903.256	1031.2	987.949	969.894	967.161	905.69	989.05
Aass	306.861	316.954	213.421	268.188	378.65	355.579	388.642	343.519	276.356	366.597
Aatf	407.568	395.559	431.628	371.172	529.238	510.043	484.377	511.593	401.482	508.813
Aatk	6954.73	6596.45	7640.1	6592.41	4878.81	5594.92	5017.01	5515.47	6945.92	5251.55
Abat	20975.5	21779.8	21114.4	19986.8	22408	22783	21642	22313.3	20964.1	22286.6
Abca1	3561.48	3854.16	3501.83	3238.28	3609.73	3894.78	3816.89	3550.92	3538.94	3718.08
Abca12	11.8479	10.1425	11.4846	17.164	3.27364	10.3667	9.11769	10.3203	12.6598	8.26959
Abca13	39.0981	38.0345	51.6805	46.4859	26.1891	41.4669	23.9339	33.1724	43.8248	31.1906
Abca14	1.18479	2.53563	0	0	1.09121	0	2.27942	2.2115	0.930106	1.39553
Abca15	0	0	0	0	0	0	0	0.737165	0	0.184291
Abca16	2.36958	2.53563	0.957047	4.291	2.18242	4.14669	2.27942	1.47433	2.53832	2.52072
Abca17	21.3262	11.4104	14.3557	11.4427	16.3682	16.5868	17.0957	16.9548	14.6337	16.7514
Abca2	14574.1	14463.3	16315.7	14809.7	12586	14057.3	12563	14113.8	15040.7	13330
Abca3	5314.97	5412.31	5477.18	5170.66	4782.78	5222.76	4921.27	5070.22	5343.78	4999.26
Abca4	16.5871	24.0885	20.098	23.6005	21.8242	20.7335	22.7942	20.6406	21.0935	21.4981
Abca5	1456.11	1487.15	1732.25	1451.07	1560.43	1458.6	1344.86	1506.77	1531.65	1467.66
Abca6	3.55437	7.6069	6.69933	6.4365	5.45606	10.3667	19.3751	8.10882	6.07428	10.8267
Abca7	1130.29	1210.77	1196.31	1193.61	1670.65	1758.2	1698.17	1696.95	1182.74	1705.99
Abca8	584.102	594.606	575.185	557.115	649.271	681.094	679.268	696.621	577.752	676.564
Abca8a	2447.78	2488.72	2043.29	2185.55	2510.88	2354.28	2303.36	2378.83	2291.34	2386.84
Abca9	183.643	275.116	155.999	194.525	176.776	145.134	173.236	162.176	202.321	164.331
Abcb10	1585.25	1607.59	1770.54	1547.62	1669.55	1601.66	1668.54	1624.71	1627.75	1641.12
Abcb11	2.36958	0	2.87114	0.715167	2.18242	1.03667	0	2.94866	1.48897	1.54194
Abcb1a	2095.9	2188.25	1656.65	1926.66	2214.07	2306.6	2290.82	2370.72	1966.86	2295.55
Abcb1b	33.1742	39.3023	38.2819	52.9224	29.4627	18.6601	26.2134	21.3778	40.9202	23.9285
Abcb4	432.449	491.913	419.186	438.397	413.569	453.026	445.627	430.504	445.486	435.682
Abcb5	0	1.26782	2.87114	0.715167	2.18242	1.03667	1.13971	2.94866	1.21353	1.82687
Abcb6	1694.25	1791.43	1756.18	1883.75	2256.63	2410.26	2401.37	2318.38	1781.4	2346.66
Abcb7	725.092	725.191	781.907	702.294	623.082	662.434	607.466	615.533	733.621	627.129
Abcb8	1931.21	1925.81	1903.57	1833.69	1757.94	1888.82	1882.8	1887.88	1898.57	1854.36
Abcb9	1034.32	1005.38	1195.35	1006.24	943.898	994.169	989.27	933.988	1060.32	965.331
Abcc1	1278.39	1726.77	1468.11	1703.53	1755.76	1991.45	1674.24	1907.05	1544.2	1832.12
Abcc10	409.938	335.971	336.88	339.704	273.894	328.625	335.075	302.975	355.624	310.142
Abcc12	14.2175	22.8207	13.3987	30.7522	20.733	14.5134	9.11769	12.5318	20.2973	14.224
Abcc2	226.295	212.993	242.133	269.618	434.302	368.019	402.318	413.55	237.76	404.547
Abcc3	94.7833	102.693	81.349	75.0925	63.2903	105.741	125.368	75.928	88.4795	92.5818
Abcc4	1324.6	1312.19	1116.87	1151.42	1078.12	1200.47	1224.05	1152.19	1226.27	1163.71
Abcc5	5101.71	4999	5687.73	5374.48	4978.11	5816.77	5789.73	5584.76	5290.73	5542.34
Abcc6	206.154	233.278	195.238	180.222	229.154	275.755	292.906	252.848	203.723	262.666
Abcc8	498.797	495.716	583.799	595.734	593.619	634.444	629.121	702.518	543.512	639.925
Abcc9	1330.52	1417.42	1202.05	1311.62	749.662	671.764	710.04	757.069	1315.4	722.134
Abcd1	528.417	560.375	557.958	564.267	555.427	517.3	561.878	567.617	552.754	550.555
Abcd2	1313.93	1404.74	1296.8	1345.23	1384.75	1347.67	1401.85	1343.85	1340.18	1369.53
Abcd3	3626.65	3855.43	3756.41	3690.98	3426.4	3455.23	3408.88	3444.77	3732.37	3433.82
Abcd4	228.665	223.136	203.851	223.847	189.871	249.838	230.222	229.996	219.875	224.982
Abce1	2920.51	2985.71	3001.3	2828.49	2879.71	2672.54	2592.84	2672.22	2934	2704.33
Abcf1	3163.39	3270.97	3168.78	3078.79	2756.4	2670.47	2768.36	2655.27	3170.48	2712.62
Abcf2	2757.01	2691.58	2765.87	2681.16	2549.07	2349.1	2600.82	2516.68	2723.9	2503.92
Abcf3	2773.6	2696.65	2611.78	2548.14	3449.32	3328.76	3321.12	3396.12	2657.54	3373.83
Abcg1	2321.01	2047.52	2544.79	2196.28	2205.34	2216.41	2370.6	2344.92	2277.4	2284.32
Abcg2	486.949	607.284	350.279	374.747	321.907	307.892	307.722	356.051	454.815	323.393
Abcg3	41.4677	34.2311	41.153	51.492	31.6451	30.0635	26.2134	28.7494	42.0859	29.1679
Abcg3l1	174.164	171.155	203.851	190.95	190.962	206.298	172.096	171.759	185.03	185.279
Abcg3l2	109.001	101.425	91.8765	91.5414	82.9321	118.181	118.53	108.363	98.461	107.002
Abcg3l3	214.447	197.779	154.085	208.829	304.448	379.422	353.311	327.301	193.785	341.121
Abcg3l4	85.305	122.978	69.8644	81.529	231.337	315.149	289.487	283.071	89.9192	279.761
Abcg4	1740.46	1605.06	2052.87	1794.35	1442.58	1603.73	1485.04	1621.76	1798.18	1538.28
Abcg5	28.435	38.0345	38.2819	25.746	61.1079	53.907	52.4267	64.1334	32.6243	57.8937
Abcg8	1.18479	12.6782	8.61342	4.291	5.45606	8.29338	3.41913	4.42299	6.69185	5.39789
Abhd1	568.7	443.736	438.327	494.896	589.254	554.62	537.944	476.209	486.415	539.507
Abhd10	767.745	702.371	753.196	821.012	1019.19	1003.5	880.997	967.161	761.081	967.712
Abhd11	361.361	334.704	360.807	319.68	329.546	348.322	319.119	337.622	344.138	333.652
Abhd11-as1	46.2069	43.1058	38.2819	42.91	33.8276	27.9902	44.4487	35.3839	42.6261	35.4126
Abhd12	5790.08	5110.57	5503.02	5330.85	5433.14	5010.24	5102.49	4942.69	5433.63	5122.14
Abhd12b	0	2.53563	0	1.43033	1.09121	0	1.13971	0	0.991492	0.557731
Abhd13	1228.63	1168.93	1361.88	1171.44	1034.47	1038.75	1103.24	1077.74	1232.72	1063.55
Abhd14a	428.895	420.915	394.303	417.657	477.951	462.356	490.076	488.003	415.443	479.597
Abhd14b	976.268	838.027	804.876	823.157	1233.07	1071.92	1034.86	1051.2	860.582	1097.76
Abhd15	88.8594	84.9437	60.2939	50.0617	120.033	107.814	91.1769	102.466	71.0397	105.373
Abhd16a	1566.29	1602.52	1601.14	1683.5	2162.78	2177.01	2326.15	2240.98	1613.36	2226.73
Abhd16b	3.55437	5.07127	3.82819	2.86067	2.18242	1.03667	12.5368	6.63449	3.82862	5.5976
Abhd17a	3728.54	3644.97	3615.72	3736.03	3335.83	3159.78	3168.4	3141.8	3681.32	3201.45
Abhd17b	1736.9	1750.86	1842.32	1618.42	1245.07	1128.94	1180.74	1331.32	1737.12	1221.52
Abhd17c	764.191	794.921	648.878	743.058	641.632	662.434	669.011	677.455	737.762	662.633
Abhd18	358.992	370.203	435.456	404.069	318.634	375.276	372.686	344.993	392.18	352.897
Abhd2	1285.5	1371.78	1320.72	1393.86	1270.17	1230.53	1124.9	1272.35	1342.97	1224.49
Abhd3	6451.19	6733.38	5204.42	6392.16	8455.8	8092.27	8154.64	7726.23	6195.29	8107.23
Abhd4	4903.85	5213.26	3860.73	4551.32	4023.3	3973.57	4060.79	3922.46	4632.29	3995.03
Abhd5	732.201	693.496	685.245	757.362	541.241	605.417	529.966	580.149	717.076	564.193
Abhd6	1021.29	981.29	968.531	1011.25	925.348	890.502	857.063	922.194	995.589	898.776
Abhd8	7274.62	6361.9	7242.93	6528.76	7451.88	6640.93	7030.88	6915.35	6852.05	7009.76
Abi1	3552.01	3721.04	3382.2	3607.3	3073.94	2862.25	2849.28	3172.02	3565.64	2989.37
Abi2	6256.88	6137.5	7178.81	6153.3	5390.59	5100.43	4956.61	5366.56	6431.62	5203.55
Abi3	151.653	155.941	122.502	112.996	137.493	129.584	150.442	120.895	135.773	134.603
Abi3bp	531.971	593.338	349.322	431.961	549.971	590.903	585.812	498.324	476.648	556.252
Abitram	247.621	258.635	245.961	262.466	230.246	210.445	207.427	207.881	253.671	214
Abl1	2781.89	2847.52	2855.83	2765.55	2620	2689.13	2564.35	2720.88	2812.7	2648.59
Abl2	1534.31	1758.46	1832.74	1695.66	1661.92	1816.25	1606.99	1683.69	1705.29	1692.21
Ablim1	3982.08	4347.34	4256.94	4338.92	4193.53	4561.36	4247.7	4431.84	4231.32	4358.61
Ablim2	3443	3345.77	3684.63	3462.84	3272.54	3234.42	3427.11	3014.27	3484.06	3237.09
Ablim3	1130.29	1288.1	1311.15	1283.72	1310.55	1490.74	1471.37	1452.95	1253.32	1431.4
Abo	178.904	210.458	171.311	213.835	226.972	227.031	211.986	218.201	193.627	221.048
Abo2	0	2.53563	0.957047	0	0	1.03667	0	1.47433	0.87317	0.627751
Abo3	0	0	0	0	0	0	0	0.737165	0	0.184291
Abr	14729.3	14378.3	15999	14309.8	13708.9	14164.1	13808.7	14054.1	14854.1	13933.9
Abra	1.18479	1.26782	3.82819	3.57583	2.18242	0	4.55885	0	2.46416	1.68532
Abracl	193.121	186.369	156.956	170.21	169.138	156.538	144.743	168.074	176.664	159.623
Abraxas1	137.436	143.263	113.889	116.572	146.222	166.904	155.001	157.753	127.79	156.47
Abraxas2	1107.78	1077.64	1123.57	1104.93	1221.07	1139.3	1097.54	1135.23	1103.48	1148.29
Abt1	439.558	431.058	436.413	478.447	578.342	514.19	541.363	472.523	446.369	526.604
Abtb1	575.809	543.893	584.756	602.171	653.636	661.397	740.812	693.672	576.657	687.379
Abtb2	571.07	584.464	584.756	592.873	534.694	472.723	484.377	445.985	583.291	484.445
Ac1576	22.511	43.1058	52.6376	48.6314	28.3715	43.5403	59.265	30.9609	41.7214	40.5344
Acaa1a	626.755	657.997	624.952	656.523	805.314	781.651	828.57	756.331	641.557	792.967
Acaa1b	43.8373	30.4276	31.5825	25.746	34.9188	31.1002	25.0737	30.2238	32.8984	30.3291
Acaa2	1076.98	1162.59	861.342	1101.36	1869.25	1706.36	1768.83	1576.8	1050.57	1730.31
Acaca	5127.78	5317.22	5729.84	5228.59	5182.16	5133.6	4884.8	5228.71	5350.86	5107.32
Acacb	400.46	450.075	346.451	449.125	552.153	769.211	731.695	680.403	411.528	683.366
Acad10	390.981	347.382	359.85	314.673	731.112	880.135	745.371	791.715	353.222	787.083
Acad11	547.374	524.876	392.389	570.703	674.369	636.517	607.466	646.494	508.836	641.211
Acad8	654.005	621.23	610.596	653.663	740.933	724.634	851.364	734.954	634.873	762.971
Acad9	1357.77	1436.44	1419.3	1392.43	1430.58	1326.94	1422.36	1444.84	1401.48	1406.18
Acadl	1156.36	1143.57	906.323	1123.53	1677.19	1629.65	1708.43	1536.99	1082.44	1638.06
Acadm	1363.7	1242.46	1143.67	1215.78	1648.82	1505.25	1579.64	1505.29	1241.4	1559.75
Acads	530.787	512.198	363.678	461.998	739.842	651.03	661.033	696.621	467.165	687.131
Acadsb	1393.31	1279.23	1260.43	1338.79	1449.13	1506.29	1445.15	1414.62	1317.94	1453.8
Acadvl	1813.92	1792.69	1559.03	1780.05	2220.62	2202.93	2213.32	2193.07	1736.42	2207.48
Acan	370.84	372.738	332.095	269.618	189.871	272.645	215.405	196.086	336.323	218.502
Acap1	10.6631	10.1425	9.57047	7.15167	5.45606	10.3667	6.83827	2.2115	9.38195	6.21814
Acap2	3243.96	3312.81	3230.03	3223.97	2529.43	2723.34	2624.76	2873.47	3252.69	2687.75
Acap3	1725.06	1806.64	1828.92	1908.78	1486.23	1604.77	1885.08	1653.46	1817.35	1657.39
Acat1	2323.38	2076.68	2013.63	2292.11	2734.58	2411.3	2624.76	2658.22	2176.45	2607.21
Acat2	1937.13	2241.5	2106.46	2123.33	2231.53	2026.7	1970.56	1904.83	2102.11	2033.4
Acat2l1	133.881	186.369	135.901	134.451	88.3881	98.4839	120.809	95.0943	147.651	100.694
Acbd3	1892.11	2095.7	1955.25	1954.55	2180.24	2232.99	2159.75	2186.43	1974.4	2189.85
Acbd4	776.038	874.794	898.667	780.962	1197.06	1083.32	1221.77	986.327	832.615	1122.12
Acbd5	2651.56	2735.95	2449.08	2564.59	2772.77	2726.45	2591.7	2695.08	2600.3	2696.5
Acbd6	1100.67	983.826	1097.73	951.172	1007.19	941.299	980.152	930.302	1033.35	964.735
Acbd7	7.10875	10.1425	7.65637	8.582	9.82091	12.4401	6.83827	15.4805	8.37242	11.1449
Accs	123.218	150.87	147.385	143.749	185.506	221.848	259.854	202.72	141.306	217.482
Accsl	1.18479	3.80345	3.82819	2.1455	3.27364	2.07335	7.97798	4.42299	2.74048	4.43699
Acd	797.365	767.029	727.356	786.684	727.838	769.211	813.754	844.791	769.608	788.899
Ace	970.344	997.772	969.488	1071.32	1432.76	1450.31	1553.43	1520.03	1002.23	1489.13
Ace2	264.209	248.492	242.133	232.429	233.519	171.051	181.214	191.663	246.816	194.362
Ace3	0	0	0.957047	0	1.09121	1.03667	0	1.47433	0.239262	0.900554
Acer1	0	1.26782	2.87114	2.1455	4.36485	4.14669	5.69856	5.89732	1.57111	5.02685
Acer2	381.503	458.95	357.935	380.469	546.697	601.27	583.532	651.654	394.714	595.788
Acer3	860.159	843.098	864.213	841.751	893.702	835.558	729.415	776.972	852.305	808.912
Ache	8067.25	7425.6	9244.11	8210.12	8928.29	8477.91	8632.17	8797.33	8236.77	8708.93
Acin1	3934.69	4228.17	4181.34	4165.85	4347.39	4743.81	4727.52	4491.55	4127.51	4577.57
Ackr1	1803.25	1636.75	2171.54	1916.65	1565.89	1627.58	1629.79	1727.18	1882.05	1637.61
Ackr2	26.0654	25.3563	25.8403	22.8853	36.01	43.5403	45.5885	35.3839	25.0368	40.1307
Ackr3	473.917	493.181	350.279	418.373	356.826	336.919	393.2	339.833	433.937	356.695
Ackr4	56.87	36.7667	24.8832	48.6314	15.277	15.5501	13.6765	13.269	41.7878	14.4431
Acly	13910.6	13636.6	15710.9	13632.5	17103.7	15725.3	15994.7	16481.5	14222.7	16326.3
Acmsd	0	0	1.91409	0.715167	0	2.07335	0	0	0.657315	0.518336
Acnat1	1.18479	0	0	0	0	1.03667	1.13971	0	0.296198	0.544096
Acnat2	0	0	0	0	0	2.07335	0	0	0	0.518336
Aco1	2004.67	2017.1	1905.48	2030.36	1529.88	1613.06	1501	1587.12	1989.4	1557.76
Aco2	17175.9	16007.5	16806.7	16410.9	18246.2	17177.7	17033	17139.1	16600.3	17399
Acod1	1.18479	0	0	0	1.09121	3.11002	0	5.89732	0.296198	2.52464
Acot1	174.164	124.246	121.545	185.943	132.037	114.034	181.214	137.113	151.475	141.099
Acot11	998.779	1146.11	846.029	964.045	1410.94	1447.2	1351.7	1413.88	988.74	1405.93
Acot12	4.73917	0	1.91409	1.43033	0	1.03667	1.13971	0	2.0209	0.544096
Acot13	395.72	338.507	354.107	381.899	330.637	302.708	366.987	303.712	367.558	326.011
Acot2	470.362	445.004	387.604	425.524	543.423	450.953	501.473	536.656	432.124	508.126
Acot3	324.633	320.758	346.451	329.692	342.64	313.075	364.708	387.012	330.383	351.859
Acot4	92.4137	60.8552	113.889	96.5475	125.489	70.4937	86.6181	90.6713	90.9263	93.3181
Acot5	8.29354	10.1425	9.57047	10.7275	8.72969	2.07335	4.55885	5.89732	9.68351	5.3148
Acot6	13.0327	13.946	32.5396	17.8792	12.0033	9.33005	11.3971	13.269	19.3494	11.4999
Acot7	7284.1	6526.72	7759.74	6911.37	7533.73	7031.75	7106.1	7163.03	7120.48	7208.65
Acot8	240.513	245.956	287.114	285.352	328.455	307.892	294.046	338.359	264.734	317.188
Acot9	967.975	801.26	882.397	890.383	809.679	765.064	836.548	725.37	885.504	784.166
Acox1	7089.79	6921.01	6126.06	6618.15	6966.3	7075.29	7083.31	7056.88	6688.75	7045.44
Acox2	17.7719	17.7494	13.3987	11.4427	28.3715	23.8435	28.4928	25.8008	15.0907	26.6271
Acox3	1110.15	962.273	900.581	1165.01	1055.2	1057.41	1053.09	1089.53	1034.5	1063.81
Acoxl	3.55437	6.33908	0.957047	6.4365	5.45606	7.25671	9.11769	2.94866	4.32175	6.19478
Acp1	971.529	978.755	902.495	955.463	1129.4	1016.98	1077.03	1083.63	952.06	1076.76
Acp2	1677.66	1559.41	1598.27	1606.98	1472.04	1482.44	1459.97	1524.46	1610.58	1484.73
Acp3	2.36958	2.53563	2.87114	4.291	0	3.11002	1.13971	5.89732	3.01684	2.53676
Acp4	13.0327	21.5529	22.9691	18.5943	21.8242	30.0635	25.0737	23.5893	19.0373	25.1377
Acp5	14.2175	20.2851	22.9691	22.8853	25.0979	12.4401	10.2574	17.692	20.0893	16.3718
Acp6	309.231	318.222	283.286	326.116	355.735	358.689	384.083	332.461	309.214	357.742
Acp7	10.6631	22.8207	31.5825	18.5943	43.6485	57.017	43.309	54.5502	20.9152	49.6312
Acr	8.29354	17.7494	13.3987	20.7398	9.82091	34.2102	17.0957	19.9035	15.0454	20.2576
Acrbp	43.8373	34.2311	35.4107	43.6252	31.6451	53.907	64.9636	40.5441	39.2761	47.7649
Acrv1	0	0	0	0	1.09121	0	2.27942	0	0	0.842659
Acsbg1	11132.3	11747.6	9076.63	10379.2	12484.6	11813.9	12030.8	11461.4	10583.9	11947.7
Acsbg2	11.8479	6.33908	4.78523	6.4365	9.82091	9.33005	9.11769	17.692	7.35218	11.4902
Acsf2	3228.56	3225.33	2785.01	2848.51	3276.91	3230.27	3216.27	3270.06	3021.85	3248.38
Acsf3	740.495	696.031	642.178	707.3	859.875	764.028	841.107	816.779	696.501	820.447
Acsl1	2300.87	2190.79	2245.23	2218.45	2218.43	2405.08	2317.03	2308.8	2238.83	2312.34
Acsl3	9895.38	8906.41	8260.27	8142.89	7627.57	7266.04	7119.78	7153.45	8801.24	7291.71
Acsl4	4202.46	3973.34	5170.92	3970.61	3105.59	2806.27	2881.19	3071.03	4329.33	2966.02
Acsl5	939.54	902.686	1154.2	912.553	1077.03	1046	1030.3	1065.94	977.244	1054.82
Acsl6	7408.5	7767.91	7961.67	7331.18	8339.04	8539.07	8131.84	8331.44	7617.32	8335.35
Acsm1	1.18479	1.26782	3.82819	2.1455	1.09121	0	3.41913	2.94866	2.10657	1.86475
Acsm2	0	1.26782	2.87114	0	0	1.03667	2.27942	0	1.03474	0.829024
Acsm3	22.511	35.4989	20.098	22.1702	19.6418	19.6968	19.3751	31.6981	25.0695	22.6029
Acsm4	16.5871	13.946	14.3557	12.1578	20.733	10.3667	12.5368	20.6406	14.2617	16.0693
Acsm5	69.9027	41.838	21.055	56.4982	204.057	208.371	235.92	176.182	47.3235	206.133
Acss1	2530.71	2576.2	1727.47	2108.31	2784.77	2552.29	2540.42	2412.74	2235.68	2572.55
Acss2	2681.18	2877.94	2448.13	2616.08	2838.24	3117.27	2799.13	2805.65	2655.83	2890.07
Acss3	670.592	731.53	518.719	637.929	806.405	676.947	615.444	672.295	639.693	692.773
Acta1	319.894	381.613	333.052	316.819	325.181	285.085	302.024	339.096	337.844	312.846
Acta2	1726.24	1786.35	859.428	1679.21	1084.66	1005.57	943.681	676.718	1512.81	927.659
Actb	45730.6	45541.2	45000.3	45261.5	38209.9	39775.1	41124.2	40595.7	45383.4	39926.2
Actbl2	0	0	0	0	0	1.03667	0	0	0	0.259168
Actc1	11.8479	10.1425	7.65637	15.0185	8.72969	6.22004	9.11769	5.89732	11.1663	7.49119
Actg1	16264.8	16590.7	18204	17001.7	19759.7	20045.1	20138.7	20135.7	17015.3	20019.8
Actg2	27.2502	38.0345	16.2698	26.4612	19.6418	22.8068	12.5368	8.84598	27.0039	15.9579
Actl10	15.4023	17.7494	16.2698	18.5943	9.82091	22.8068	20.5148	14.7433	17.004	16.9715
Actl11	0	0	0	0.715167	0	0	0	0	0.178792	0
Actl6a	425.34	418.38	391.432	425.524	429.937	440.586	462.723	445.985	415.169	444.808
Actl6b	1103.04	974.951	1127.4	1066.31	1151.23	1219.13	1181.88	1158.09	1067.93	1177.58
Actl7a	3.55437	7.6069	1.91409	5.00617	2.18242	4.14669	2.27942	9.58315	4.52038	4.54792
Actl7b	1.18479	2.53563	1.91409	3.57583	0	5.18336	4.55885	2.94866	2.30259	3.17272
Actl9	0	0	0	0	0	1.03667	0	0	0	0.259168
Actl9b	0	0	0	0	0	0	0	0	0	0
Actn1	1778.37	1717.89	1735.13	1855.14	1474.23	1516.65	1675.38	1518.56	1771.63	1546.2
Actn2	225.11	262.438	400.046	292.503	209.513	217.701	229.082	210.829	295.024	216.781
Actn3	41.4677	26.6242	43.0671	52.2072	32.7364	41.4669	43.309	50.1272	40.8415	41.9099
Actn4	4954.8	5258.9	4507.69	5035.49	4956.28	5366.85	5216.46	5084.23	4939.22	5155.96
Actr10	2799.66	2489.99	2670.16	2618.94	2815.33	2372.94	2649.83	2597.77	2644.69	2608.97
Actr1a	7941.66	7467.44	7976.98	7730.95	8395.78	7975.12	8102.21	8134.62	7779.26	8151.93
Actr1b	6186.98	6289.64	6517.49	6321.36	7447.52	6872.1	7084.45	7186.62	6328.87	7147.67
Actr2	10333.8	10340.3	11702.8	10066.7	10471.3	9058.45	9452.77	9685.61	10610.9	9667.02
Actr3	5519.94	5293.14	5634.13	5355.17	5699.4	4940.78	5387.42	5262.62	5450.6	5322.55
Actr3b	823.43	794.921	905.366	901.825	573.977	581.573	600.628	633.962	856.386	597.535
Actr5	281.98	339.775	299.556	301.085	364.465	380.459	316.84	314.032	305.599	343.949
Actr6	939.54	858.312	902.495	934.008	999.55	897.759	1005.23	1015.81	908.589	979.587
Actr8	1422.93	1335.01	1491.08	1458.23	1524.42	1457.56	1506.7	1434.52	1426.81	1480.8
Actrt1	0	0	0	0	0	0	0	0	0	0
Actrt2	0	0	0	0	0	3.11002	0	0	0	0.777505
Actrt3	4.73917	11.4104	7.65637	7.15167	8.72969	4.14669	4.55885	2.94866	7.73939	5.09597
Acvr1	631.494	689.692	667.062	637.929	531.42	550.473	572.135	511.593	656.544	541.405
Acvr1b	3843.46	3495.37	4255.03	3683.11	3300.92	3297.66	3231.08	3283.33	3819.24	3278.25
Acvr1c	200.23	204.119	213.421	155.191	243.34	258.132	234.781	238.842	193.24	243.773
Acvr2a	1276.02	1215.84	1643.25	1446.07	964.631	912.272	998.387	939.148	1395.29	953.61
Acvr2b	1176.5	1076.38	1349.44	1069.89	953.719	979.656	892.394	1047.51	1168.05	968.32
Acvrl1	541.45	550.233	461.297	586.437	463.765	511.08	556.179	530.759	534.854	515.446
Acy1	1604.21	1283.03	1106.35	1359.53	2068.94	1879.49	1993.36	1878.3	1338.28	1955.02
Acy3	148.099	163.548	102.404	135.882	171.32	204.225	172.096	168.811	137.483	179.113
Acyp1	358.992	282.723	291.899	298.225	353.553	316.185	369.267	370.057	307.96	352.265
Acyp2	1350.66	1132.16	1042.22	1132.11	1467.68	1043.93	1198.98	1166.93	1164.29	1219.38
Ada	39.0981	39.3023	22.0121	37.9038	33.8276	30.0635	38.7502	35.3839	34.5791	34.5063
Adad1	3.55437	2.53563	0.957047	1.43033	1.09121	3.11002	2.27942	0.737165	2.11935	1.80445
Adad2	8.29354	3.80345	2.87114	2.1455	3.27364	1.03667	2.27942	2.94866	4.27841	2.3846
Adal	184.827	200.315	214.378	246.733	190.962	192.821	223.383	210.092	211.563	204.315
Adam10	3509.35	3572.71	3308.51	3304.79	3487.51	3441.75	3185.49	3292.18	3423.84	3351.73
Adam11	2440.67	2384.76	3070.21	2592.48	1739.39	2201.89	2489.13	2257.2	2622.03	2171.9
Adam12	271.317	278.92	265.102	258.175	158.226	150.318	139.045	136.376	268.379	145.991
Adam15	1399.24	1385.72	1385.8	1335.22	1630.27	1645.2	1702.73	1748.56	1376.5	1681.69
Adam17	1535.49	1521.38	1232.68	1431.05	1217.79	1209.8	1097.54	1121.97	1430.15	1161.77
Adam18	0	3.80345	0	0	0	0	0	0	0.950863	0
Adam19	736.94	786.046	760.852	790.975	523.782	557.73	520.848	485.792	768.703	522.038
Adam1a	202.599	187.637	215.336	200.962	154.952	183.491	225.663	176.182	201.633	185.072
Adam2	1.18479	0	0	0	0	0	1.13971	0	0.296198	0.284928
Adam21	3.55437	1.26782	0.957047	0.715167	0	0	2.27942	0	1.6236	0.569856
Adam22	6487.92	6410.08	8254.53	6327.08	5146.15	5447.72	5254.07	5537.58	6869.9	5346.38
Adam23	5848.13	6188.21	5716.44	6062.47	9657.22	9773.75	9445.93	9586.83	5953.81	9615.93
Adam24	0	0	0	0	0	0	0	0	0	0
Adam26a	0	1.26782	0.957047	0.715167	0	0	1.13971	0	0.735008	0.284928
Adam28	0	0	0	0	0	0	0	0	0	0
Adam30	1.18479	0	0	1.43033	0	0	0	0	0.653781	0
Adam32	15.4023	21.5529	16.2698	11.4427	8.72969	8.29338	6.83827	12.5318	16.1669	9.09829
Adam33	17.7719	25.3563	16.2698	16.4488	13.0945	22.8068	14.8162	18.4291	18.9617	17.2867
Adam34	0	1.26782	0	0	3.27364	0	0	0	0.316954	0.818409
Adam34l	0	0	0.957047	0	2.18242	1.03667	0	0.737165	0.239262	0.989065
Adam3a	0	1.26782	0	0	0	0	0	0	0.316954	0
Adam4	29.6198	22.8207	28.7114	40.7645	30.5539	30.0635	22.7942	25.0636	30.4791	27.1188
Adam4l1	85.305	67.1943	80.3919	55.783	63.2903	65.3104	45.5885	52.3387	72.1686	56.632
Adam5	2.36958	2.53563	0.957047	2.1455	0	0	0	0	2.00194	0
Adam6a	0	0	0	0	0	0	0	0	0	0
Adam7	0	0	0	0	0	0	0	0	0	0
Adam8	65.1635	81.1403	85.1772	119.433	72.02	145.134	149.302	117.209	87.7285	120.916
Adam9	1966.75	2096.97	1958.12	2003.9	2035.11	2182.2	2079.97	2048.58	2006.43	2086.47
Adamdec1	0	0	0	0	0	0	0	0	0	0
Adamts1	317.524	390.488	340.709	391.911	295.718	303.745	262.134	344.993	360.158	301.648
Adamts10	701.397	651.658	554.13	660.814	555.427	575.353	599.488	563.931	642	573.55
Adamts12	466.808	486.842	358.893	427.67	159.317	160.684	169.817	108.363	435.053	149.545
Adamts13	47.3917	63.3908	63.1651	46.4859	16.3682	29.0268	30.7722	28.7494	55.1084	26.2292
Adamts14	37.9133	39.3023	22.0121	45.7707	30.5539	20.7335	21.6545	14.7433	36.2496	21.9213
Adamts15	208.523	251.028	156.956	165.204	111.304	86.0438	112.831	95.0943	195.428	101.318
Adamts16	37.9133	32.9632	22.9691	19.3095	18.5506	25.9168	13.6765	24.3264	28.2888	20.6176
Adamts17	127.957	135.656	113.889	125.154	88.3881	74.6404	74.0812	111.312	125.664	87.1054
Adamts18	33.1742	36.7667	44.0242	42.91	18.5506	17.6234	26.2134	11.7946	39.2188	18.5455
Adamts19	67.5331	74.8012	89.0053	66.5105	38.1924	42.5036	66.1033	45.7042	74.4625	48.1259
Adamts2	430.079	471.628	473.738	417.657	292.445	301.672	263.273	301.501	448.276	289.723
Adamts20	311.6	259.902	309.126	249.593	201.874	295.452	259.854	283.071	282.555	260.063
Adamts3	515.384	589.535	479.48	500.617	564.156	641.7	544.782	650.917	521.254	600.389
Adamts4	1478.62	1446.58	1441.31	1397.44	554.336	532.85	494.635	549.188	1440.99	532.752
Adamts5	119.664	172.423	186.624	153.046	134.219	147.208	78.6401	118.684	157.939	119.688
Adamts6	114.925	105.229	96.6617	124.439	80.7497	94.3372	104.853	96.5686	110.314	94.1272
Adamts7	111.37	126.782	124.416	89.3959	65.4727	89.1539	88.8975	88.4598	112.991	82.996
Adamts8	21.3262	20.2851	16.2698	25.746	12.0033	13.4767	19.3751	5.89732	20.9068	12.6881
Adamts9	751.158	867.187	667.062	754.501	663.457	676.947	651.915	533.708	759.977	631.507
Adamtsl1	315.155	289.062	277.544	302.516	393.927	415.706	430.811	400.281	296.069	410.181
Adamtsl2	357.807	282.723	284.243	330.407	177.868	233.251	259.854	224.835	313.795	223.952
Adamtsl3	91.229	117.907	80.3919	80.8139	92.753	90.1905	55.8459	78.1395	92.5854	79.2322
Adamtsl4	136.251	140.728	115.803	144.464	115.668	171.051	118.53	142.273	134.311	136.881
Adamtsl5	40.2829	25.3563	37.3248	28.6067	56.743	70.4937	53.5664	56.7617	32.8927	59.3912
Adap1	2906.29	2554.65	3112.32	2685.45	2106.04	2084.75	2216.74	2105.34	2814.68	2128.22
Adap2	268.948	287.794	184.71	253.169	176.776	221.848	204.008	196.823	248.655	199.864
Adar	8528.13	8197.7	9878.64	8295.94	8313.94	8650	8339.27	8524.58	8725.1	8456.95
Adarb1	5569.71	5037.04	6494.52	5523.95	4972.65	5043.41	4794.77	5149.1	5656.3	4989.98
Adarb2	1612.5	1356.56	2263.42	1458.94	816.226	809.641	763.607	938.411	1672.86	831.971
Adat1	117.294	120.443	118.674	150.9	136.401	152.391	139.045	186.503	126.828	153.585
Adat2	409.938	351.185	390.475	426.239	391.745	459.246	428.532	432.716	394.459	428.06
Adat3	101.892	92.5506	127.287	110.136	128.763	146.171	112.831	120.158	107.966	126.981
Adck1	319.894	370.203	386.647	374.747	392.836	337.955	355.59	396.595	362.873	370.744
Adck2	809.213	740.405	898.667	777.386	831.503	898.795	797.798	834.471	806.418	840.642
Adck5	518.939	485.574	511.063	524.933	668.913	673.837	651.915	645.757	510.127	660.105
Adcy1	834.093	884.936	1236.5	902.541	647.089	690.424	545.922	642.808	964.519	631.561
Adcy10	36.7285	40.5701	44.9812	38.619	49.1045	50.797	51.287	56.7617	40.2247	51.9876
Adcy2	6093.38	5564.45	5869.57	4850.98	6047.5	6064.54	5747.56	5783.8	5594.59	5910.85
Adcy3	3613.61	3411.7	3826.27	3488.58	4164.06	4289.75	4212.37	4369.91	3585.04	4259.03
Adcy4	182.458	215.529	159.827	183.798	124.398	192.821	140.185	154.068	185.403	152.868
Adcy5	3997.49	3866.84	4464.62	3775.37	3477.69	3385.77	3261.85	3294.39	4026.08	3354.93
Adcy6	2046.14	2185.72	2049.04	2006.04	2227.16	2255.8	2158.61	2063.33	2071.73	2176.23
Adcy7	707.321	628.837	804.876	597.164	569.613	589.867	612.025	625.116	684.55	599.155
Adcy8	1900.41	1993.01	1853.8	1874.45	1822.32	1902.29	1733.5	1834.07	1905.42	1823.05
Adcy9	1330.52	1266.55	1359.96	1202.91	1091.21	1207.72	1201.26	1164.72	1289.99	1166.23
Adcyap1	1226.26	980.022	1427.91	1019.11	630.72	592.977	526.547	630.276	1163.33	595.13
Adcyap1r1	16136.9	18047.4	15989.4	15838.1	22475.7	23584.3	21967.9	22452.6	16502.9	22620.1
Add1	11449.8	10723.2	11180.2	11054.3	9656.13	9894	10124.1	10250.3	11101.9	9981.12
Add2	2541.38	2557.19	3220.46	2607.5	2142.05	2012.18	1885.08	2019.1	2731.63	2014.6
Add3	7115.86	6998.35	6072.46	6452.95	6441.42	6357.91	6276.39	6261.48	6659.9	6334.3
Adgb	11.8479	25.3563	23.9262	23.6005	14.1858	18.6601	23.9339	18.4291	21.1827	18.8022
Adgra1	3533.05	3541.01	3529.59	3441.38	3638.1	3689.52	3894.39	3895.18	3511.26	3779.3
Adgra2	2366.03	2780.32	1925.58	2440.15	2534.88	2836.34	2811.67	2742.25	2378.02	2731.29
Adgra3	1069.87	1127.09	979.059	1082.05	983.182	1005.57	988.13	962.738	1064.52	984.905
Adgrb1	12186.8	12737.8	13053.2	11956.9	10678.6	11940.4	11864.4	11374.5	12483.6	11464.5
Adgrb2	6890.75	6784.09	7970.29	6705.41	5436.42	5902.81	5988.04	6131	7087.63	5864.57
Adgrb3	3262.92	3206.31	3713.34	3263.31	2792.41	2661.14	2760.38	2896.32	3361.47	2777.56
Adgrd1	73.4571	78.6046	88.0483	76.5229	126.581	139.951	133.346	136.376	79.1582	134.063
Adgre1	349.514	390.488	289.985	325.401	339.367	376.312	356.73	327.301	338.847	349.928
Adgre4	1.18479	6.33908	5.74228	5.00617	0	1.03667	1.13971	3.68583	4.56808	1.46555
Adgre5	497.612	527.412	438.327	496.326	404.84	485.163	418.274	429.767	489.919	434.511
Adgrf1	14.2175	5.07127	5.74228	12.1578	4.36485	6.22004	5.69856	5.16016	9.29722	5.3609
Adgrf2	0	0	0.957047	2.1455	0	1.03667	0	0.737165	0.775637	0.443459
Adgrf3	8.29354	19.0173	12.4416	12.873	14.1858	21.7701	15.956	24.3264	13.1564	19.0596
Adgrf4	0	0	0	0	0	1.03667	1.13971	1.47433	0	0.912679
Adgrf5	3131.4	3402.82	2620.39	3064.49	3040.12	3240.64	2891.45	3031.96	3054.78	3051.04
Adgrg1	9113.42	9612.59	9422.13	9122.67	8232.1	8787.87	9010.56	8427.27	9317.7	8614.45
Adgrg2	210.893	205.386	199.066	198.816	248.796	225.995	231.361	210.829	203.54	229.245
Adgrg3	16.5871	3.80345	3.82819	10.0123	4.36485	9.33005	9.11769	5.89732	8.55776	7.17748
Adgrg4	0	0	0	0	0	0	3.41913	0	0	0.854784
Adgrg5	5.92396	15.2138	12.4416	17.164	7.63848	11.4034	5.69856	8.10882	12.6858	8.21231
Adgrg6	985.747	938.184	784.778	946.881	704.923	774.395	666.731	745.274	913.898	722.831
Adgrg7	4.73917	2.53563	9.57047	7.86684	8.72969	10.3667	10.2574	11.0575	6.17803	10.1028
Adgrl1	12429.6	13473.1	16378.9	13513.1	12320.9	13605.3	13333.5	13246.9	13948.7	13126.6
Adgrl2	1982.16	2027.24	2350.51	2071.12	1442.58	1603.73	1581.92	1548.05	2107.76	1544.07
Adgrl3	3396.8	3613.28	4333.51	3535.07	2550.16	2858.11	2835.6	2793.12	3719.66	2759.25
Adgrl4	979.823	1171.46	694.816	934.008	627.447	602.307	493.495	603.738	945.027	581.747
Adgrv1	497.612	518.537	455.554	512.775	584.889	605.417	564.157	661.237	496.12	603.925
Adh1	17.7719	21.5529	13.3987	10.7275	6.54727	9.33005	4.55885	8.10882	15.8627	7.13625
Adh4	2.36958	2.53563	0.957047	0	3.27364	4.14669	7.97798	3.68583	1.46557	4.77103
Adh5	1783.11	1665.91	1544.67	1650.61	2037.29	1747.83	1701.59	1809.74	1661.08	1824.11
Adh6	4.73917	0	6.69933	2.1455	10.9121	6.22004	1.13971	2.94866	3.396	5.30513
Adh6a	0	0	0	0	0	1.03667	0	0	0	0.259168
Adh7	10.6631	3.80345	0	0	1.09121	1.03667	0	0.737165	3.61664	0.716262
Adhfe1	1563.92	1452.92	1109.22	1227.23	1983.82	1816.25	2144.94	2053	1338.32	1999.5
Adi1	597.135	560.375	451.726	543.527	840.233	731.891	745.371	788.03	538.191	776.381
Adig	2.36958	2.53563	0	2.1455	1.09121	1.03667	1.13971	0	1.76268	0.816899
Adipoq	0	0	2.87114	0	0	0	0	0.737165	0.717785	0.184291
Adipor1	2811.51	2667.49	2518.95	2721.21	3078.31	3001.17	3014.54	3014.27	2679.79	3027.07
Adipor2	1629.09	1721.7	1478.64	1610.56	1677.19	1735.39	1661.7	1780.25	1609.99	1713.63
Adk	1258.25	1318.53	1096.78	1198.62	1289.81	1218.09	1134.01	1264.98	1218.04	1226.72
Adm	54.5004	43.1058	26.7973	43.6252	78.5672	70.4937	69.5224	66.3449	42.0072	71.2321
Adm2	0	1.26782	0	0.715167	2.18242	1.03667	0	0.737165	0.495746	0.989065
Adnp	5422.79	5734.34	6159.55	5450.29	4782.78	5326.42	4763.99	5017.15	5691.74	4972.59
Adnp2	1049.73	1051.02	1288.18	1122.1	922.074	918.492	922.027	956.103	1127.76	929.674
Ado	263.024	220.6	275.629	225.278	233.519	208.371	175.516	227.047	246.133	211.113
Adora1	3326.89	3232.93	3005.13	3017.29	3427.5	3290.4	3057.85	3368.11	3145.56	3285.96
Adora2a	204.969	225.671	192.366	204.538	281.533	219.775	242.759	218.938	206.886	240.751
Adora2b	201.415	169.887	156.956	180.222	190.962	198.004	219.964	233.681	177.12	210.653
Adpgk	1495.21	1631.68	1574.34	1225.8	1610.63	1566.41	1532.91	1654.2	1481.76	1591.04
Adprh	1960.83	1720.43	1757.14	1798.64	1922.71	1834.91	1723.24	1712.43	1809.26	1798.33
Adprhl1	9.47833	11.4104	13.3987	11.4427	22.9154	23.8435	31.9119	18.4291	11.4325	24.275
Adprm	590.026	512.198	499.578	499.902	645.997	585.72	559.598	622.167	525.426	603.371
Adprs	918.213	854.509	859.428	888.237	1071.57	1043.93	1043.98	1006.97	880.097	1041.61
Adra1a	1908.7	1904.26	2361.03	1900.91	2087.49	2220.55	2074.27	2207.81	2018.73	2147.53
Adra1b	317.524	244.689	360.807	232.429	286.989	271.608	218.825	278.648	288.862	264.017
Adra1d	58.0548	44.3736	74.6496	77.238	24.0067	24.8801	19.3751	21.3778	63.579	22.4099
Adra2a	1107.78	1138.5	978.102	940.445	1269.08	1209.8	880.997	1024.66	1041.21	1096.13
Adra2b	7.10875	5.07127	0.957047	5.72134	5.45606	2.07335	1.13971	2.94866	4.7146	2.90444
Adra2c	298.567	225.671	364.635	293.934	205.148	195.931	247.317	192.4	295.702	210.199
Adrb1	201.415	161.013	207.679	231.714	61.1079	102.631	133.346	118.684	200.455	103.942
Adrb2	80.5658	92.5506	54.5517	72.2319	75.2936	62.2004	78.6401	68.5564	74.975	71.1726
Adrb3	1.18479	0	0	0.715167	0	0	0	0	0.47499	0
Adrm1	2598.25	2391.1	2587.85	2440.15	3077.22	3208.5	3355.31	3075.45	2504.34	3179.12
Adsl	1184.79	1111.88	1127.4	1136.4	1073.75	1033.56	1177.32	1091.74	1140.12	1094.09
Adss	2600.62	2411.39	2662.5	2569.59	2528.34	2364.65	2249.79	2459.92	2561.03	2400.67
Adssl1	74.6419	54.5161	82.306	65.0802	109.121	98.4839	90.0372	100.992	69.1361	99.6585
Adtrp	71.0875	67.1943	56.4658	78.6684	84.0233	61.1637	86.6181	97.3058	68.354	82.2777
Aebp1	5444.12	5537.82	3474.08	4077.17	5191.99	5978.49	5348.67	4762.82	4633.3	5320.49
Aebp2	1530.75	1427.56	1615.49	1453.22	1425.12	1305.17	1428.06	1394.72	1506.76	1388.27
Aen	433.634	508.395	477.566	534.945	698.375	713.231	700.923	664.923	488.635	694.363
Afap1	1945.43	1957.51	1861.46	1915.93	1448.04	1545.68	1395.01	1436	1920.08	1456.18
Afap1l1	375.579	422.183	409.616	418.373	301.174	347.285	319.119	334.673	406.438	325.563
Afap1l2	755.897	775.904	670.89	733.761	493.228	478.943	605.187	516.753	734.113	523.528
Afdn	4174.02	4320.72	4577.55	4061.43	4075.68	4146.69	3845.39	4097.9	4283.43	4041.41
Aff1	353.068	420.915	370.377	374.747	369.921	466.503	387.502	384.8	379.777	402.181
Aff1-as1	5.92396	0	1.91409	3.57583	3.27364	2.07335	3.41913	4.42299	2.85347	3.29728
Aff2	1370.8	1567.02	2093.06	1483.97	987.547	1007.65	858.203	1098.38	1628.71	987.943
Aff3	1948.98	1979.06	2396.45	1900.2	1467.68	1788.26	1634.35	1598.91	2056.17	1622.3
Aff4	10223.6	11127.6	12000.4	10630.2	10007.5	9882.6	9061.85	10086.6	10995.5	9759.64
Afg1l	319.894	291.598	281.372	273.194	254.252	297.525	267.832	275.7	291.514	273.827
Afg3l1	830.539	985.094	834.545	800.987	1296.36	1307.24	1322.07	1246.55	862.791	1293.05
Afg3l2	2459.63	2507.74	2568.71	2438	2730.21	2648.7	2712.51	2737.09	2493.52	2707.13
Afm	7.10875	2.53563	7.65637	5.72134	14.1858	22.8068	18.2354	6.63449	5.75552	15.4656
Afmid	347.144	370.203	293.813	333.268	471.403	433.329	460.443	403.966	336.107	442.286
Afp	18.9567	26.6242	9.57047	17.164	22.9154	13.4767	12.5368	16.2176	18.0788	16.2867
Aftph	2476.21	2318.84	2637.62	2473.05	2551.25	2324.22	2250.93	2448.13	2476.43	2393.63
Aga	855.42	876.061	738.84	871.788	1221.07	1211.87	1178.46	1163.98	835.527	1193.85
Agap1	8042.37	8392.95	9551.33	7930.49	6972.84	7253.6	6624	7420.3	8479.28	7067.69
Agap2	9927.37	9968.84	12356.4	10202.6	6384.68	6400.42	7845.77	7031.08	10613.8	6915.49
Agap3	7207.09	6432.9	7574.07	6736.87	6264.65	6600.5	6576.14	6272.54	6987.73	6428.45
Agbl1	15.4023	8.87472	15.3127	16.4488	30.5539	36.2835	22.7942	38.3326	14.0096	31.9911
Agbl2	18.9567	32.9632	34.4537	15.7337	13.0945	16.5868	18.2354	22.115	25.5268	17.5079
Agbl3	460.884	490.645	512.977	499.902	437.576	583.647	641.658	587.521	491.102	562.6
Agbl4	392.166	356.257	461.297	403.354	414.66	427.109	466.142	389.223	403.268	424.284
Agbl5	457.33	470.36	558.915	512.06	500.866	512.116	532.245	543.291	499.666	522.13
Ager	90.0442	64.6587	66.9933	97.2627	66.5639	69.4571	92.3166	86.2483	79.7397	78.6465
Agfg1	2249.92	2145.15	2299.78	2313.57	2023.11	1940.65	1878.24	2067.75	2252.1	1977.44
Agfg2	885.039	867.187	930.249	823.157	1204.7	996.243	1128.31	1044.56	876.408	1093.45
Aggf1	1017.74	1044.68	1051.79	1023.4	972.27	1030.45	912.909	1018.03	1034.4	983.414
Agk	697.842	652.926	788.607	690.851	523.782	462.356	495.774	558.771	707.556	510.171
Agl	3848.2	4375.24	4005.24	4220.92	4789.33	4881.69	4880.24	4784.2	4112.4	4833.87
Agmat	5.92396	11.4104	5.74228	7.86684	2.18242	7.25671	5.69856	3.68583	7.73586	4.70588
Agmo	229.85	215.529	228.734	223.132	302.266	269.535	209.707	249.899	224.311	257.852
Ago1	2343.52	2445.62	2697.91	2544.56	2311.19	2461.06	2156.33	2426.01	2507.9	2338.65
Ago2	4652.68	5166.35	5254.19	4670.76	3590.09	3833.62	4418.66	4498.18	4935.99	4085.14
Ago3	1851.83	2250.37	2224.18	1994.6	1939.08	2029.81	1768.83	1883.46	2080.25	1905.29
Ago4	353.068	341.043	354.107	386.19	288.08	348.322	310.002	332.461	358.602	319.716
Agpat1	5269.95	5031.96	5396.79	4935.37	4847.16	4750.03	4960.02	5143.2	5158.52	4925.11
Agpat2	30.8046	25.3563	22.0121	32.1825	36.01	35.2469	35.3311	41.2812	27.5889	36.9673
Agpat3	9567.19	10033.5	9535.06	9807.8	8944.66	9223.28	9175.82	9085.56	9735.89	9107.33
Agpat4	2422.9	2102.04	2434.73	2360.77	2052.57	1926.14	2011.59	1935.06	2330.11	1981.34
Agpat5	2817.43	2484.92	2564.89	2379.36	2565.44	2447.58	2351.22	2580.82	2561.65	2486.27
Agps	722.723	808.867	949.39	813.145	748.571	616.82	535.664	617.744	823.531	629.7
Agr2	0	2.53563	0.957047	0.715167	0	5.18336	2.27942	2.2115	1.05196	2.41857
Agr3	0	2.53563	0.957047	0	0	0	0	0	0.87317	0
Agrn	5927.51	6392.33	6359.58	6676.8	4734.77	5938.06	5486.57	5361.4	6339.05	5380.2
Agrp	8.29354	16.4816	14.3557	10.7275	6.54727	12.4401	12.5368	15.4805	12.4646	11.7512
Agt	27272.7	25808.9	20159.2	22708.7	27107.9	27914.5	27030.5	25626.1	23987.4	26919.7
Agtpbp1	5727.28	5241.15	6461.02	5648.39	5237.82	5249.71	5072.86	5396.79	5769.46	5239.29
Agtr1a	148.099	128.049	118.674	108.705	116.76	164.831	100.295	109.1	125.882	122.746
Agtr1b	0	1.26782	0	0	0	0	0	0	0.316954	0
Agtr2	30.8046	22.8207	44.0242	36.4735	9.82091	11.4034	7.97798	7.37165	33.5307	9.14348
Agtrap	1094.75	1090.32	945.562	979.779	1072.66	1096.8	1203.54	1021.71	1027.6	1098.68
Agxt	1.18479	0	0	0	1.09121	0	0	0.737165	0.296198	0.457094
Agxt2	1.18479	0	0	0	0	1.03667	0	0	0.296198	0.259168
Ahctf1	1649.23	1796.5	1722.68	1679.93	1571.34	1605.81	1465.67	1570.16	1712.08	1553.25
Ahcy	1894.48	1823.12	1875.81	1793.64	2525.06	2370.87	2252.07	2327.97	1846.76	2368.99
Ahcyl1	17594.2	18659.7	15266.8	16546.8	18252.7	17758.2	17663.2	17734	17016.9	17852
Ahcyl2	4662.15	4618.66	4651.25	4447.62	6243.91	6228.33	5944.73	6307.18	4594.92	6181.04
Ahdc1	2427.64	2446.89	2730.45	2402.25	2092.94	2302.45	2126.7	2240.24	2501.81	2190.59
Ahi1	17074	17007.8	19317	16663.4	18009.4	17113.4	17025	17058.7	17515.6	17301.6
Ahnak	3563.85	4030.39	2568.71	3095.96	3574.81	3905.15	3374.69	3920.24	3314.73	3693.72
Ahnak2	189.567	204.119	204.808	177.361	165.864	221.848	143.604	161.439	193.964	173.189
Ahr	303.307	276.384	259.36	312.528	154.952	167.941	168.677	169.548	287.895	165.28
Ahrr	1.18479	1.26782	5.74228	3.57583	1.09121	5.18336	5.69856	5.16016	2.94268	4.28332
Ahsa1	3139.7	3080.79	3186.01	3088.81	3413.31	3009.46	3144.46	3036.38	3123.83	3150.9
Ahsa2	776.038	824.081	682.374	871.788	906.797	813.788	915.188	861.009	788.571	874.196
Ahsg	0	0	0	0	0	0	0	0	0	0
Ahsp	1.18479	1.26782	4.78523	1.43033	5.45606	3.11002	6.83827	9.58315	2.16704	6.24687
Aicda	1.18479	0	0	0	0	1.03667	0	0	0.296198	0.259168
Aida	2200.16	2157.82	2055.74	2161.23	2276.27	2017.37	2126.7	2193.8	2143.74	2153.53
Aif1	344.774	439.932	254.574	338.989	305.539	276.792	292.906	309.609	344.568	296.212
Aif1l	400.46	418.38	321.568	414.082	512.869	446.806	451.326	426.819	388.622	459.455
Aifm1	803.289	876.061	883.354	835.315	980.999	1027.34	917.468	954.629	849.505	970.11
Aifm2	608.983	581.928	658.448	614.328	749.662	709.084	814.894	709.89	615.922	745.883
Aifm3	1504.69	1636.75	1303.5	1358.1	1553.89	1679.41	1800.74	1499.39	1450.76	1633.36
Aig1	1796.14	1712.82	1798.29	1745.01	1828.87	1783.08	1800.74	1783.2	1763.07	1798.97
Aim2	68.7179	36.7667	54.5517	35.0432	4.36485	16.5868	9.11769	8.84598	48.7699	9.72882
Aimp1	861.343	807.599	824.974	923.281	848.963	850.072	861.622	908.187	854.299	867.211
Aimp2	554.482	485.574	543.603	549.963	667.822	626.15	646.216	587.521	533.406	631.927
Aip	1486.91	1272.89	1296.8	1275.14	1602.99	1331.09	1521.51	1364.49	1332.94	1455.02
Aipl1	5.92396	0	3.82819	0.715167	1.09121	4.14669	3.41913	6.63449	2.61683	3.82288
Aire	1.18479	0	0.957047	0	0	0	0	0	0.53546	0
Ajap1	1324.6	976.219	1300.63	1069.89	1153.41	1038.75	1103.24	1111.65	1167.83	1101.76
Ajm1	2986.86	3085.87	3765.02	3138.15	2385.39	2775.17	2780.9	2587.45	3243.98	2632.23
Ajuba	193.121	205.386	143.557	196.671	166.955	190.748	192.611	169.548	184.684	179.966
Ak1	2433.56	2302.36	2583.07	2387.94	2395.21	2156.28	2336.41	2300.69	2426.73	2297.15
Ak2	396.905	362.596	362.721	364.735	398.292	371.129	361.289	430.504	371.739	390.304
Ak3	2626.68	2661.15	2250.97	2337.88	2660.37	2919.27	2792.29	2757	2469.17	2782.23
Ak4	2915.77	2773.98	2489.28	2605.35	3518.07	3622.13	3447.63	3652.65	2696.1	3560.12
Ak5	3188.27	2976.83	3440.58	3507.89	3470.05	3362.97	3830.57	3671.08	3278.4	3583.67
Ak6	229.85	271.313	214.378	273.194	217.151	177.271	190.332	186.503	247.184	192.814
Ak7	13.0327	22.8207	10.5275	12.1578	36.01	34.2102	26.2134	30.9609	14.6347	31.8486
Ak8	26.0654	20.2851	43.0671	35.0432	32.7364	37.3202	19.3751	31.6981	31.1152	30.2824
Ak9	63.9787	79.8725	56.4658	87.2504	77.476	95.3739	72.9415	77.4023	71.8918	80.7984
Akain1	28.435	20.2851	34.4537	25.0308	22.9154	8.29338	4.55885	16.2176	27.0511	12.9963
Akap1	1097.12	1130.89	1197.27	1169.3	1278.9	1335.23	1328.9	1265.71	1148.64	1302.19
Akap10	1565.11	1580.97	1790.63	1602.69	1513.51	1398.47	1260.52	1447.79	1634.85	1405.07
Akap11	12170.2	12556.5	14662.9	12524.7	11046.3	10751.3	10273.4	11152.6	12978.6	10805.9
Akap12	7333.86	8817.67	7328.11	8278.77	9559.01	10159.4	9880.16	9715.84	7939.6	9828.6
Akap13	1118.44	1323.6	1077.63	1176.45	1131.59	992.096	961.916	1029.82	1174.03	1028.85
Akap14	27.2502	29.1598	20.098	29.3218	26.1891	25.9168	15.956	25.8008	26.4575	23.4657
Akap17a	2033.1	2070.34	2016.5	1843.7	2514.15	2656.99	2601.96	2361.14	1990.91	2533.56
Akap17b	972.714	1179.07	1300.63	1230.09	1093.39	1078.14	1069.05	1122.7	1170.62	1090.82
Akap2	4897.93	5288.06	5373.82	4863.85	4630.01	4801.87	4626.09	4813.69	5105.92	4717.91
Akap3	23.6958	16.4816	24.8832	16.4488	15.277	30.0635	42.1693	39.8069	20.3774	31.8292
Akap4	0	0	0	0	0	0	0	0	0	0
Akap5	763.006	677.014	1085.29	684.415	419.025	391.862	429.671	454.831	802.431	423.847
Akap6	11633.5	11703.2	14248.5	11886.8	11016.9	11156.7	10614.1	11195.3	12368	10995.8
Akap7	1672.93	1924.55	1536.06	1807.23	2096.22	1846.31	1966	1952.01	1735.19	1965.14
Akap8	1856.57	1929.62	1927.49	2107.6	1833.24	2189.45	2182.55	2140.73	1955.32	2086.49
Akap8l	1972.68	2263.05	2020.33	2389.37	2164.96	2622.78	2792.29	2463.61	2161.36	2510.91
Akap9	6022.3	6474.74	6995.05	6046.74	6345.4	6402.49	6048.45	6228.31	6384.71	6256.16
Akip1	238.143	163.548	176.097	183.083	273.894	224.958	283.788	229.258	190.218	252.975
Akirin1	2928.8	2962.89	2994.6	2985.82	3130.69	2780.36	2902.85	3054.81	2968.03	2967.17
Akirin2	2252.29	2151.49	2179.2	2068.26	2192.24	2110.67	2052.62	2213.71	2162.81	2142.31
Akna	407.568	453.878	371.334	406.93	413.569	488.273	434.23	478.42	409.928	453.623
Aknad1	0	0	0	0	0	0	0	0	0	0
Akp3	3.55437	1.26782	0	0.715167	1.09121	0	0	1.47433	1.38434	0.641385
Akr1a1	12241.3	11718.4	11967.9	12044.1	15978.6	13499.6	13937.5	13844	11992.9	14314.9
Akr1b1	1492.84	1261.48	1155.16	1274.43	1659.73	1302.06	1404.12	1413.88	1295.97	1444.95
Akr1b10	1497.58	1523.92	1802.12	966.191	455.035	562.913	496.914	524.862	1447.45	509.931
Akr1b7	24.8806	20.2851	19.1409	10.0123	3.27364	8.29338	3.41913	7.37165	18.5797	5.58945
Akr1b8	2.36958	12.6782	4.78523	7.15167	4.36485	4.14669	2.27942	4.42299	6.74616	3.80349
Akr1c1	0	0	0	0	0	0	0	0	0	0
Akr1c12	2.36958	1.26782	1.91409	2.86067	1.09121	0	5.69856	7.37165	2.10304	3.54036
Akr1c12l1	0	0	0	0	0	0	0	0	0	0
Akr1c13	7.10875	10.1425	7.65637	8.582	14.1858	19.6968	22.7942	12.5318	8.37242	17.3021
Akr1c14	157.577	92.5506	81.349	104.414	77.476	65.3104	64.9636	64.8705	108.973	68.1551
Akr1c15	315.155	251.028	210.55	276.054	304.448	251.911	288.347	280.123	263.197	281.207
Akr1c19	84.1202	92.5506	69.8644	97.9779	98.2091	99.5206	110.552	143.747	86.1283	113.007
Akr1c2	0	0	0	0	0	0	0	0	0	0
Akr1c3	1.18479	1.26782	0	0	0	0	0	0	0.613152	0
Akr1d1	2.36958	0	0	0	0	1.03667	0	0	0.592396	0.259168
Akr1e2	409.938	404.434	351.236	465.574	385.198	336.919	401.178	337.622	407.795	365.229
Akr7a2	860.159	831.688	764.68	800.987	905.706	789.945	817.173	840.368	814.378	838.298
Akr7a3	106.631	79.8725	88.0483	89.3959	90.5706	106.777	82.0592	106.889	90.987	96.574
Akt1	5168.06	4761.92	4902.95	4966.83	5053.4	4977.07	5179.99	4983.97	4949.94	5048.61
Akt1s1	1424.12	1485.88	1324.55	1461.8	1933.63	1844.24	1959.16	1890.83	1424.09	1906.97
Akt2	1347.11	1351.49	1172.38	1310.9	1455.68	1363.22	1486.18	1358.6	1295.47	1415.92
Akt3	4118.34	4310.58	4653.16	4092.9	3365.3	3178.44	3283.51	3448.46	4293.74	3318.93
Aktip	3612.43	3310.27	3321.91	3296.92	3982.92	3784.89	3883	3831.05	3385.38	3870.46
Alad	530.787	464.021	542.646	519.926	649.271	584.683	569.856	625.853	514.345	607.416
Alas1	1287.87	1210.77	1233.63	1185.03	1130.5	1228.46	1218.35	1212.64	1229.32	1197.49
Alas2	20.1415	46.9092	34.4537	27.8915	7.63848	22.8068	3.41913	27.2751	32.349	15.2849
Alb	36.7285	27.892	19.1409	17.8792	16.3682	6.22004	22.7942	19.9035	25.4102	16.3215
Alcam	6787.67	6564.76	7324.28	6661.06	4436.87	4283.53	4239.73	4553.47	6834.44	4378.4
Aldh16a1	495.243	527.412	481.395	493.465	703.832	784.761	687.246	636.911	499.379	703.187
Aldh18a1	1946.61	1791.43	1835.62	1890.9	2695.29	2635.22	2515.34	2574.18	1866.14	2605.01
Aldh1a1	576.993	500.788	489.051	358.299	623.082	712.194	592.65	808.67	481.283	684.149
Aldh1a2	607.798	536.287	184.71	294.649	217.151	163.794	209.707	146.696	405.861	184.337
Aldh1a3	20.1415	10.1425	12.4416	10.0123	5.45606	6.22004	4.55885	3.68583	13.1845	4.98019
Aldh1a7	1.18479	1.26782	0.957047	2.1455	0	2.07335	1.13971	0	1.38879	0.803264
Aldh1b1	438.373	424.719	505.321	472.01	568.521	525.593	521.988	545.502	460.106	540.401
Aldh1l1	2779.52	3278.57	2414.63	2779.14	4194.62	4284.57	4763.99	3811.88	2812.97	4263.77
Aldh1l2	144.545	205.386	137.815	148.755	277.168	284.048	332.796	269.802	159.125	290.954
Aldh2	2289.02	2292.21	1680.57	2034.65	4190.25	4164.31	4256.82	3844.32	2074.11	4113.93
Aldh3a1	3.55437	1.26782	0.957047	1.43033	1.09121	0	1.13971	2.2115	1.80239	1.1106
Aldh3a2	2631.42	2600.29	2493.11	2482.34	3225.62	3086.17	3000.86	3017.22	2551.79	3082.47
Aldh3b1	219.186	152.138	225.863	215.98	152.77	148.244	202.869	163.651	203.292	166.883
Aldh3b2	111.37	87.4794	159.827	135.882	55.6518	26.9535	107.133	56.0245	123.64	61.4407
Aldh4a1	1428.86	1468.13	1216.41	1365.25	1635.73	1567.45	1413.24	1439.68	1369.66	1514.03
Aldh5a1	8729.54	9421.15	8911.06	8729.33	9328.77	9282.37	9074.38	9312.61	8947.77	9249.53
Aldh6a1	4971.39	5222.14	4162.2	4876.72	6059.5	5696.52	6064.4	5822.13	4808.11	5910.64
Aldh7a1	3421.68	3232.93	2941.96	3210.38	2993.19	3240.64	3012.26	2880.84	3201.74	3031.73
Aldh8a1	5.92396	2.53563	6.69933	5.72134	2.18242	2.07335	3.41913	5.16016	5.22006	3.20876
Aldh9a1	2755.83	2848.78	2167.71	2631.81	3614.09	3445.9	3313.14	3096.09	2601.03	3367.31
Aldoa	37599.4	34530.3	39884.9	35867.8	37459.1	35994.3	36816.1	36381.3	36970.6	36662.7
Aldoart2	0	1.26782	0	0.715167	3.27364	0	0	0	0.495746	0.818409
Aldob	4.73917	8.87472	7.65637	6.4365	7.63848	1.03667	6.83827	6.63449	6.92669	5.53698
Aldoc	29618.6	27701.8	24713.8	25546.5	33972.7	32227	33798.1	30912.3	26895.2	32727.5
Alg1	332.926	379.077	293.813	343.995	440.85	428.146	425.112	390.698	337.453	421.201
Alg10	600.689	637.712	598.154	610.037	658.001	632.37	575.554	599.315	611.648	616.31
Alg11	3969.05	3977.14	4250.24	4054.28	4549.26	4363.36	4235.17	4554.94	4062.68	4425.68
Alg12	481.025	389.22	456.511	402.639	397.201	392.899	430.811	392.909	432.349	403.455
Alg13	281.98	266.242	277.544	284.636	226.972	181.418	208.567	232.207	277.6	212.291
Alg14	387.427	384.148	380.905	376.893	389.563	348.322	356.73	359.737	382.343	363.588
Alg2	12022.1	12126.7	12103.8	12377.4	15091.5	16061.2	15340.5	15730.4	12157.5	15555.9
Alg3	681.255	721.388	637.393	655.808	640.541	695.607	697.503	687.775	673.961	680.357
Alg5	424.155	429.79	409.616	396.918	450.67	413.632	393.2	449.671	415.12	426.794
Alg6	267.763	286.527	292.856	276.77	217.151	208.371	189.192	218.201	280.979	208.229
Alg8	247.621	257.367	202.894	233.86	234.611	241.545	273.531	252.11	235.435	250.449
Alg9	1214.41	1120.75	1358.05	1241.53	1119.58	1314.5	1307.25	1239.91	1233.69	1245.31
Alk	1222.7	1245	1251.82	1133.54	1107.58	1173.51	1153.39	1057.09	1213.26	1122.89
Alkal1	0	0	0	0	0	0	0	0	0	0
Alkal2	317.524	299.205	246.918	414.082	731.112	649.994	730.555	611.11	319.432	680.693
Alkbh1	579.363	637.712	649.835	660.099	603.44	602.307	568.716	604.475	631.752	594.735
Alkbh2	159.947	133.121	123.459	130.16	219.334	180.381	176.655	151.856	136.672	182.056
Alkbh3	483.395	641.515	471.824	548.533	704.923	693.534	643.937	632.488	536.317	668.72
Alkbh4	133.881	129.317	143.557	132.306	128.763	152.391	162.979	134.901	134.765	144.758
Alkbh5	849.496	938.184	846.029	810.284	994.094	960.996	909.49	986.327	860.998	962.727
Alkbh6	458.514	425.986	437.37	384.76	444.123	398.082	406.877	371.531	426.658	405.153
Alkbh7	507.091	399.362	378.033	404.784	665.639	460.283	439.929	467.363	422.318	508.303
Alkbh8	304.491	313.151	354.107	341.85	331.728	336.919	311.141	325.827	328.4	326.404
Allc	22.511	19.0173	18.1839	27.8915	27.2803	18.6601	45.5885	18.4291	21.9009	27.4895
Alms1	1081.71	1288.1	1406.86	1295.88	1118.49	1180.77	1206.95	1205.26	1268.14	1177.87
Alox12	16.5871	38.0345	27.7544	32.1825	31.6451	36.2835	34.1913	36.8583	28.6396	34.7446
Alox12b	3.55437	6.33908	9.57047	13.5882	2.18242	2.07335	0	3.68583	8.26302	1.9854
Alox12e	0	0	0	0	0	0	0	0	0	0
Alox15	196.675	190.173	70.8215	143.033	73.1112	68.4204	60.4047	64.8705	150.176	66.7017
Alox15b	2.36958	3.80345	1.91409	0.715167	1.09121	0	2.27942	0	2.20057	0.842659
Alox5	174.164	153.406	120.588	143.749	80.7497	89.1539	115.111	82.5625	147.977	91.8942
Alox5ap	260.654	259.902	252.66	273.909	337.184	333.809	295.185	331.724	261.781	324.476
Aloxe3	158.762	173.691	230.648	220.271	152.77	183.491	152.721	174.708	195.843	165.923
Alpg	71.0875	53.2483	66.0362	78.6684	34.9188	77.7505	47.8679	43.4927	67.2601	51.0075
Alpi	0	3.80345	2.87114	0.715167	0	8.29338	2.27942	0.737165	1.84744	2.82749
Alpk1	203.784	207.922	207.679	220.987	171.32	180.381	157.28	178.394	210.093	171.844
Alpk2	69.9027	63.3908	49.7664	38.619	36.01	33.1735	30.7722	22.8521	55.4197	30.702
Alpk3	60.4244	54.5161	49.7664	54.3527	52.3782	75.6771	62.6841	67.082	54.7649	64.4554
Alpl	515.384	561.643	525.419	543.527	602.349	638.59	536.804	573.514	536.493	587.814
Alpp	1.18479	1.26782	0	1.43033	0	5.18336	4.55885	5.16016	0.970736	3.72559
Als2	1931.21	2042.45	1908.35	1882.32	2031.84	2043.28	1928.39	2027.2	1941.08	2007.68
Als2cl	405.199	395.559	370.377	472.01	412.478	542.18	565.297	504.958	410.786	506.228
Alx1	1.18479	19.0173	2.87114	17.164	17.4594	11.4034	14.8162	4.42299	10.0593	12.0255
Alx3	46.2069	34.2311	24.8832	35.0432	42.5573	31.1002	27.3531	30.2238	35.0911	32.8086
Alx4	9.47833	6.33908	4.78523	9.29717	6.54727	1.03667	0	1.47433	7.47496	2.26457
Alyref	956.127	1033.27	960.875	878.225	1170.87	1064.66	1107.8	974.532	957.124	1079.47
Amacr	581.733	528.68	567.529	567.843	684.19	532.85	550.481	587.521	561.446	588.76
Ambn	2.36958	0	1.91409	0.715167	1.09121	2.07335	0	0	1.24971	0.791139
Ambp	0	0	0	0	0	2.07335	0	0	0	0.518336
Ambra1	1661.08	1678.59	2041.38	1723.55	1595.35	1738.5	1546.59	1890.09	1776.15	1692.63
Amd1	4163.36	3850.36	4049.26	3952.01	4313.56	3688.48	3789.54	4092	4003.75	3970.9
Amdhd1	7.10875	11.4104	1.91409	2.86067	1.09121	3.11002	6.83827	5.16016	5.82347	4.04991
Amdhd2	138.621	120.443	136.858	133.736	153.861	195.931	147.023	165.125	132.414	165.485
Amelx	0	0	0.957047	0	0	1.03667	0	0	0.239262	0.259168
Amer1	219.186	210.458	242.133	268.903	181.141	195.931	208.567	207.881	235.17	198.38
Amer2	3121.93	3272.24	3769.81	3304.07	2347.2	2312.82	2219.02	2307.33	3367.01	2296.59
Amer3	816.321	706.174	1051.79	866.782	561.974	560.84	631.4	586.046	860.268	585.065
Amfr	9421.46	9831.92	9421.17	9331.5	10855.4	10683.9	10489.9	10492.8	9501.51	10630.5
Amh	3.55437	1.26782	8.61342	7.86684	6.54727	4.14669	4.55885	5.16016	5.32561	5.10324
Amhr2	43.8373	15.2138	26.7973	19.3095	28.3715	31.1002	29.6325	26.5379	26.2895	28.9105
Amigo1	4067.39	3817.4	4617.75	3820.42	4602.73	4260.73	4125.76	4368.44	4080.74	4339.41
Amigo2	1495.21	1389.53	1398.25	1279.43	1389.11	1397.43	953.938	1206	1390.6	1236.62
Amigo3	104.262	98.8897	72.7356	91.5414	115.668	128.547	126.508	129.004	91.8571	124.932
Ammecr1	261.839	275.116	232.562	258.89	212.786	178.308	167.538	203.458	257.102	190.522
Ammecr1l	981.007	1053.56	994.372	996.943	838.051	947.519	834.269	932.514	1006.47	888.088
Amn	47.3917	62.123	48.8094	47.201	45.8309	43.5403	31.9119	46.4414	51.3813	41.9311
Amn1	680.07	545.161	526.376	587.152	568.521	482.053	567.576	516.016	584.69	533.542
Amot	2430.01	2620.58	1882.51	2178.4	2313.37	2323.18	2263.47	2426.01	2277.87	2331.51
Amotl1	3784.22	4144.49	4219.62	3696.7	3552.99	3492.55	3321.12	3399.07	3961.26	3441.43
Amotl2	1268.91	1137.23	1149.41	1201.48	1031.2	991.059	1080.45	1087.32	1189.26	1047.5
Ampd1	1.18479	5.07127	4.78523	0	3.27364	3.11002	4.55885	0.737165	2.76032	2.91992
Ampd2	3709.58	3480.16	3648.26	3731.03	3415.49	3790.08	3447.63	3649.7	3642.26	3575.72
Ampd3	4192.98	4253.53	4163.15	4287.43	3502.79	4037.84	3709.76	3939.41	4224.27	3797.45
Amph	5432.27	4834.19	5958.57	5200.69	4154.24	4079.31	4096.12	4242.39	5356.43	4143.01
Amt	1056.83	1181.61	961.832	1048.43	1066.11	1138.27	1123.76	1077	1062.18	1101.28
Amtn	2.36958	1.26782	0	1.43033	0	1.03667	2.27942	1.47433	1.26693	1.19761
Amy1a	40.2829	74.8012	71.7785	42.1948	13.0945	5.18336	5.69856	14.0061	57.2644	9.49565
Amy2a3	0	0	0	0	0	0	0	0	0	0
Amz1	855.42	922.971	977.145	913.268	569.613	570.17	658.753	669.346	917.201	616.97
Amz2	3998.67	3857.97	4263.64	3957.73	4137.87	3640.79	3804.36	3930.56	4019.5	3878.4
Anapc1	2901.55	3343.23	3148.68	3112.41	2755.31	2831.15	2658.95	2870.52	3126.47	2778.98
Anapc10	481.025	472.896	384.733	469.865	511.778	433.329	495.774	499.061	452.13	484.986
Anapc11	869.637	748.012	781.907	839.606	1103.22	889.465	940.262	887.547	809.791	955.122
Anapc13	482.21	442.468	427.8	486.314	692.919	533.886	547.061	561.72	459.698	583.897
Anapc15	459.699	521.073	473.738	516.351	486.68	466.503	502.613	443.773	492.715	474.892
Anapc16	295.013	259.902	284.243	288.927	387.38	317.222	258.714	324.353	282.021	321.917
Anapc2	3688.26	3670.33	3875.08	3611.59	4487.06	4555.14	4552.01	4453.21	3711.32	4511.86
Anapc4	1709.65	1693.8	1742.78	1730.7	1899.8	1980.04	1872.55	2009.51	1719.24	1940.48
Anapc5	6567.3	6152.72	6065.76	6183.33	6906.28	6113.26	6425.69	6464.2	6242.28	6477.36
Anapc7	1328.15	1326.14	1452.8	1387.42	1518.97	1620.32	1554.57	1509.71	1373.63	1550.89
Ancv1r	0	0	0	0.715167	0	0	0	0	0.178792	0
Andpro	0	2.53563	0	0	0	0	0	0	0.633908	0
Ang	7.10875	24.0885	1.91409	8.582	18.5506	32.1369	19.3751	19.1663	10.4233	22.3072
Ang2	0	0	0	0	0	0	0	0	0	0
Angel1	424.155	438.665	435.456	417.657	423.39	406.376	468.421	446.722	428.983	436.227
Angel2	1267.73	1262.75	1300.63	1315.91	1201.42	1077.1	1114.64	1093.22	1286.75	1121.6
Angpt1	1098.3	1223.44	822.103	989.791	1565.89	1488.66	1473.65	1520.03	1033.41	1512.06
Angpt2	208.523	215.529	104.318	156.622	72.02	59.0903	59.265	63.3962	171.248	63.4429
Angpt4	47.3917	55.7839	65.0792	48.6314	61.1079	65.3104	59.265	49.3901	54.2215	58.7683
Angptl1	14.2175	10.1425	7.65637	10.7275	2.18242	6.22004	2.27942	5.16016	10.686	3.96051
Angptl2	351.883	327.097	214.378	250.308	230.246	200.078	263.273	213.778	285.917	226.844
Angptl3	0	2.53563	0	0	1.09121	0	0	0	0.633908	0.272803
Angptl4	496.428	475.431	286.157	421.948	388.471	431.256	469.561	476.946	419.991	441.559
Angptl6	40.2829	46.9092	41.153	58.6437	52.3782	64.2737	80.9195	62.659	46.7472	65.0576
Angptl7	14.2175	15.2138	16.2698	16.4488	13.0945	16.5868	17.0957	14.7433	15.5375	15.3801
Angptl8	5.92396	2.53563	0	6.4365	1.09121	0	1.13971	0	3.72402	0.557731
Anhx	4.73917	0	0	0	0	0	0	0.737165	1.18479	0.184291
Ank1	2889.71	2536.9	3422.4	2694.75	2289.36	2458.99	2264.61	2371.46	2885.94	2346.1
Ank2	34510.6	37465.3	42432.6	36536.4	31800.1	33748.9	31483.4	32186.1	37736.2	32304.6
Ank3	14744.7	16741.5	18972.5	16085.5	10765.9	12151.9	11326.5	12151.4	16636.1	11598.9
Ankar	10.6631	8.87472	10.5275	17.8792	9.82091	5.18336	5.69856	5.89732	11.9861	6.65004
Ankdd1a	84.1202	110.3	115.803	116.572	90.5706	74.6404	85.4784	103.203	106.699	88.4731
Ankdd1b	90.0442	96.3541	78.4778	76.5229	120.033	88.1172	111.692	98.043	85.3497	104.471
Ankef1	4.73917	2.53563	1.91409	2.1455	5.45606	1.03667	4.55885	0	2.8336	2.76289
Ankfn1	531.971	533.751	745.539	566.412	298.992	279.902	392.061	315.507	594.418	321.615
Ankfy1	3657.45	3979.68	3523.85	3807.55	3605.36	3626.28	3567.3	3561.98	3742.13	3590.23
Ankh	3067.43	3057.97	3536.29	3069.5	3067.4	3028.12	2909.68	3040.07	3182.8	3011.32
Ankhd1	1575.77	1825.66	1832.74	1829.4	1712.11	1887.78	1793.91	1825.96	1765.89	1804.94
Ankib1	2591.14	2640.86	2845.3	2660.42	2486.87	2609.31	2342.11	2532.9	2684.43	2492.8
Ankk1	4.73917	2.53563	9.57047	5.72134	1.09121	1.03667	2.27942	3.68583	5.64165	2.02328
Ankle1	24.8806	10.1425	8.61342	13.5882	3.27364	8.29338	5.69856	8.84598	14.3062	6.52789
Ankle2	1465.59	1619	1649.95	1638.45	1383.66	1647.27	1491.88	1564.26	1593.25	1521.77
Ankmy1	93.5985	97.6219	97.6188	79.3835	113.486	105.741	93.4563	92.1456	92.0557	101.207
Ankmy2	2908.66	2724.54	2900.81	2764.84	2755.31	2793.83	2710.23	2809.34	2824.71	2767.18
Ankra2	709.69	622.498	647.921	662.96	817.318	762.991	846.806	851.426	660.767	819.635
Ankrd1	5.92396	3.80345	11.4846	7.86684	4.36485	8.29338	7.97798	3.68583	7.2697	6.08051
Ankrd10	2114.85	2331.52	2571.58	2666.86	2157.33	2837.37	2478.87	2439.28	2421.2	2478.21
Ankrd11	6581.52	7052.86	7620.01	6929.97	6170.8	6852.41	6709.48	6711.89	7046.09	6611.14
Ankrd12	2606.54	2752.43	2933.35	2770.56	2432.31	2696.39	2685.16	2779.11	2765.72	2648.24
Ankrd13a	2739.24	2843.71	2387.83	2732.65	2303.55	2292.08	2322.73	2226.24	2675.86	2286.15
Ankrd13b	1292.61	1367.97	1407.82	1305.18	1145.77	1140.34	1245.7	1220.01	1343.39	1187.96
Ankrd13c	3123.11	3121.37	3269.27	2985.82	2782.59	2751.33	2529.02	2773.22	3124.89	2709.04
Ankrd13d	1630.27	1636.75	1740.87	1712.11	1752.49	1928.21	1836.08	1850.28	1680	1841.76
Ankrd16	124.403	147.067	159.827	158.052	162.591	205.261	198.31	181.343	147.337	186.876
Ankrd17	8006.82	8693.42	9023.04	7931.92	7619.93	7702.48	7541.47	7798.47	8413.8	7665.59
Ankrd2	0	0	0.957047	0	1.09121	0	0	0	0.239262	0.272803
Ankrd22	2.36958	2.53563	1.91409	5.00617	0	1.03667	0	3.68583	2.95637	1.18062
Ankrd23	15.4023	20.2851	13.3987	11.4427	20.733	15.5501	10.2574	13.269	15.1322	14.9524
Ankrd24	291.459	339.775	311.997	341.85	352.461	313.075	333.935	319.192	321.27	329.666
Ankrd26	958.496	1062.43	1125.49	1097.07	1026.83	1109.24	1069.05	1144.08	1060.87	1087.3
Ankrd27	701.397	786.046	700.558	842.467	836.959	874.952	787.541	919.245	757.617	854.674
Ankrd28	2501.1	2538.17	2596.47	2478.05	2167.15	2349.1	2165.45	2458.45	2528.45	2285.04
Ankrd29	1020.11	911.56	1009.68	896.819	886.064	779.578	719.158	783.607	959.542	792.102
Ankrd30a	0	1.26782	0.957047	2.1455	0	0	0	0	1.09259	0
Ankrd31	0	3.80345	0	0.715167	0	1.03667	0	0.737165	1.12965	0.443459
Ankrd33	1.18479	0	1.91409	0	2.18242	4.14669	2.27942	3.68583	0.774721	3.07359
Ankrd33b	98.3377	101.425	84.2201	106.56	166.955	215.628	158.42	180.605	97.6358	180.402
Ankrd34a	1491.65	1563.22	2103.59	1664.19	1427.3	1460.67	1497.58	1494.23	1705.66	1469.95
Ankrd34b	1254.69	1129.62	1572.43	1230.8	951.537	886.355	819.453	998.122	1296.89	913.866
Ankrd34c	223.926	207.922	346.451	220.271	184.415	223.921	153.861	173.234	249.642	183.858
Ankrd35	176.534	168.62	262.231	222.417	165.864	182.454	186.913	217.464	207.45	188.174
Ankrd36	54.5004	41.838	49.7664	33.6128	39.2836	39.3936	41.0296	32.4353	44.9294	38.0355
Ankrd37	71.0875	69.7299	82.306	72.947	76.3848	76.7138	72.9415	84.0368	74.0176	77.5192
Ankrd39	67.5331	64.6587	65.0792	65.7954	84.0233	65.3104	83.1989	89.9341	65.7666	80.6167
Ankrd40	4602.92	4485.54	4251.2	4492.68	4413.95	4209.93	4218.07	4207	4458.08	4262.24
Ankrd40cl	4.73917	5.07127	4.78523	1.43033	0	2.07335	6.83827	3.68583	4.0065	3.14936
Ankrd42	521.308	536.287	524.462	503.478	658.001	638.59	635.959	591.206	521.383	630.939
Ankrd44	970.344	1057.36	1069.02	1007.67	870.787	915.382	776.143	854.374	1026.1	854.172
Ankrd46	5301.94	4986.32	5482.92	5218.57	4614.73	4250.36	4463.11	4665.52	5247.44	4498.43
Ankrd49	425.34	356.257	374.205	416.942	303.357	274.718	271.251	288.969	393.186	284.574
Ankrd50	1868.42	1886.51	2222.26	1888.76	1530.97	1351.82	1261.66	1403.56	1966.49	1387
Ankrd52	1755.86	1764.8	2343.81	1795.78	1570.25	1529.09	1410.96	1441.16	1915.06	1487.87
Ankrd53	345.959	413.308	398.131	354.008	453.944	481.016	499.194	514.541	377.852	487.174
Ankrd54	415.862	406.969	403.874	446.264	482.316	443.696	455.885	431.979	418.242	453.469
Ankrd55	623.2	612.356	660.362	639.359	664.548	696.644	649.636	786.555	633.819	699.346
Ankrd6	2895.63	2936.26	3272.14	2896.43	2793.5	2917.2	2812.81	2844.72	3000.12	2842.06
Ankrd61	45.0221	51.9805	77.5208	72.2319	29.4627	58.0537	67.243	52.3387	61.6888	51.7745
Ankrd63	167.056	121.71	309.126	236.005	45.8309	41.4669	71.8018	57.4989	208.474	54.1496
Ankrd65	0	0	1.91409	0.715167	1.09121	1.03667	0	0	0.657315	0.531971
Ankrd66	20.1415	30.4276	19.1409	42.1948	33.8276	27.9902	22.7942	35.3839	27.9762	29.999
Ankrd7	34.359	22.8207	42.1101	36.4735	32.7364	51.8336	22.7942	26.5379	33.9408	33.4755
Ankrd9	549.743	593.338	577.099	536.375	508.505	491.383	484.377	530.022	564.139	503.572
Anks1a	2129.07	2270.66	2006.93	1924.51	2073.3	2244.4	2319.31	2207.07	2082.79	2211.02
Anks1b	4472.59	4366.36	5883.92	4732.26	2725.85	2455.88	2847	2952.35	4863.78	2745.27
Anks3	1046.17	1092.86	1112.09	1160	1320.37	1588.18	1474.79	1351.96	1102.78	1433.82
Anks4b	22.511	29.1598	30.6255	32.1825	36.01	49.7603	25.0737	29.4866	28.6197	35.0826
Anks6	386.242	462.753	512.977	449.125	377.559	441.623	469.561	465.888	452.774	438.658
Ankub1	47.3917	57.0518	80.3919	85.82	97.1178	100.557	113.971	113.523	67.6638	106.292
Ankzf1	370.84	370.203	381.862	416.942	405.931	455.099	410.296	409.864	384.962	420.298
Anln	588.841	518.537	512.02	476.301	508.505	544.253	408.017	506.432	523.925	491.802
Anlnl1	146.914	112.836	123.459	111.566	112.395	122.327	75.221	130.478	123.694	110.105
Ano1	654.005	640.247	556.044	752.356	661.274	714.268	858.203	730.531	650.663	741.069
Ano10	2104.19	1991.74	2023.2	1903.77	2144.23	2161.46	1996.77	2045.63	2005.73	2087.03
Ano2	31.9894	25.3563	26.7973	23.6005	17.4594	21.7701	26.2134	24.3264	26.9359	22.4423
Ano3	437.188	414.576	657.491	647.941	169.138	122.327	268.972	207.881	539.299	192.079
Ano4	1027.21	891.275	1090.08	1028.41	585.981	592.977	545.922	638.385	1009.24	590.816
Ano5	258.285	244.689	263.188	251.739	295.718	321.369	325.957	271.277	254.475	303.58
Ano6	1018.92	940.72	827.845	941.875	881.699	888.429	909.49	841.843	932.34	880.365
Ano7	0	1.26782	0	5.72134	2.18242	4.14669	3.41913	8.10882	1.74729	4.46427
Ano8	2047.32	2263.05	2327.54	2141.21	2546.89	2900.61	2801.41	2477.61	2194.78	2681.63
Ano9	4.73917	0	1.91409	5.00617	1.09121	3.11002	4.55885	2.94866	2.91486	2.92718
Anos1	0	0	0	0	0	0	0	0	0	0
Anp32a	2951.32	2723.27	2740.98	2729.08	2538.16	2340.81	2364.9	2289.63	2786.16	2383.38
Anp32b	1869.6	1824.39	1729.38	1830.83	2010.01	1802.77	1952.33	1921.79	1813.55	1921.73
Anp32e	4483.25	4529.91	4302.88	4331.77	6033.31	5702.74	5480.87	5689.44	4411.95	5726.59
Anpep	207.339	271.313	190.452	260.321	115.668	128.547	158.42	133.427	232.356	134.016
Antkmt	1156.36	947.059	990.543	1107.08	1310.55	1268.89	1367.65	1262.76	1050.26	1302.46
Antxr1	739.31	906.489	641.221	722.319	497.593	603.344	485.517	574.252	752.335	540.176
Antxr2	515.384	567.982	387.604	457.707	377.559	381.496	376.105	434.19	482.169	392.337
Antxrl	0	0	0	0.715167	0	0	0	0	0.178792	0
Anxa1	158.762	173.691	116.76	204.538	177.868	156.538	125.368	157.016	163.438	154.197
Anxa10	1.18479	0	0	2.1455	2.18242	2.07335	4.55885	3.68583	0.832573	3.12511
Anxa11	831.724	851.973	657.491	787.399	984.273	950.629	1024.6	938.411	782.147	974.478
Anxa13	5.92396	7.6069	1.91409	10.0123	24.0067	6.22004	13.6765	10.3203	6.36432	13.5559
Anxa2	491.689	424.719	267.016	371.172	200.783	239.471	175.516	191.663	388.649	201.858
Anxa3	1694.25	1641.82	1178.12	1481.11	1877.98	1734.35	1739.2	1736.76	1498.83	1772.07
Anxa4	213.262	230.743	149.299	199.532	294.627	264.352	239.339	255.796	198.209	263.529
Anxa5	1635.01	1617.73	1144.63	1596.97	2399.57	2390.57	2432.14	2258.67	1498.59	2370.24
Anxa6	2677.63	2803.14	2146.66	2960.79	3661.02	3616.95	3013.4	3377.69	2647.05	3417.26
Anxa7	1798.51	1941.03	1828.92	1991.74	2960.46	2714.01	2925.64	2680.33	1890.05	2820.11
Anxa8	7.10875	2.53563	0.957047	2.86067	4.36485	2.07335	1.13971	2.94866	3.36552	2.63164
Anxa9	7.10875	5.07127	8.61342	12.873	8.72969	9.33005	10.2574	18.4291	8.41661	11.6866
Aoah	3.55437	13.946	6.69933	5.72134	12.0033	18.6601	10.2574	5.89732	7.48026	11.7045
Aoc1	8.29354	1.26782	6.69933	10.0123	1.09121	1.03667	1.13971	0	6.56826	0.816899
Aoc2-ps1	47.3917	46.9092	50.7235	51.492	34.9188	89.1539	80.9195	63.3962	49.1291	67.0971
Aoc3	116.11	107.764	83.2631	126.585	76.3848	94.3372	105.993	42.0184	108.43	79.6834
Aopep	302.122	249.76	258.403	291.073	267.347	304.782	292.906	283.071	275.339	287.026
Aox1	582.917	958.47	490.008	440.543	1329.1	1376.7	1635.49	1273.82	617.984	1403.78
Aox2	3.55437	3.80345	3.82819	2.86067	7.63848	6.22004	3.41913	7.37165	3.51167	6.16233
Aox3	77.0115	91.2828	52.6376	60.7892	45.8309	34.2102	47.8679	28.0123	70.4303	38.9803
Aox4	1.18479	1.26782	2.87114	1.43033	1.09121	2.07335	0	2.94866	1.68852	1.5283
Ap1ar	2133.81	1867.49	2227.05	2129.77	2248.99	2161.46	2087.95	2114.93	2089.53	2153.33
Ap1b1	5583.92	5327.37	6155.72	5264.34	5198.53	5293.25	5366.9	5326.02	5582.84	5296.18
Ap1g1	4657.42	4633.87	4895.29	4429.74	4279.73	4294.94	4033.44	4223.22	4654.08	4207.83
Ap1g2	204.969	187.637	170.354	185.943	101.483	175.198	188.052	171.022	187.226	158.939
Ap1m1	2486.88	2477.31	2528.52	2449.45	2446.5	2428.92	2454.94	2388.42	2485.54	2429.69
Ap1m2	2.36958	10.1425	4.78523	10.0123	3.27364	7.25671	6.83827	2.2115	6.82742	4.89503
Ap1s1	2502.28	2227.55	2603.17	2501.65	3267.09	2681.87	2982.62	2692.86	2458.66	2906.11
Ap1s2	4431.12	4365.09	4416.77	4310.31	4312.47	3782.82	3909.21	3972.58	4380.82	3994.27
Ap1s3	56.87	70.9977	116.76	62.2195	63.2903	65.3104	60.4047	64.1334	76.7117	63.2847
Ap2a1	6570.85	6186.95	7087.89	6117.54	6112.97	6436.7	6538.52	6486.32	6490.81	6393.63
Ap2a2	10608.6	10507.7	11588.9	10391.4	11547.2	11183.6	11398.3	11097.3	10774.1	11306.6
Ap2b1	12037.5	11780.6	12755.5	11735.2	11135.8	10523.3	10860.3	10986	12077.2	10876.3
Ap2m1	14866.8	14467.1	16296.6	14552.2	15778.9	14318.5	15570.7	14909.2	15045.7	15144.3
Ap2s1	2847.05	2382.23	2495.98	2549.57	2588.35	1915.77	2158.61	2002.14	2568.71	2166.22
Ap3b1	1092.38	1128.36	1091.03	1177.88	1316	1334.2	1294.71	1234.75	1122.41	1294.92
Ap3b2	5786.52	5714.05	5978.67	5584.02	6507.99	6832.71	7014.92	6605	5765.82	6740.16
Ap3d1	9119.34	8892.47	9782.93	8947.45	9557.92	10059.9	9858.5	9883.91	9185.55	9840.05
Ap3m1	1970.31	1976.53	1735.13	1847.28	2106.04	2153.17	2092.51	2158.42	1882.31	2127.53
Ap3m2	4796.04	4841.79	5259.93	4949.67	4911.54	4734.48	4939.51	4913.21	4961.86	4874.69
Ap3s1	1283.13	1219.64	1337.95	1325.2	1235.25	934.042	919.747	1145.55	1291.48	1058.65
Ap3s2	1257.06	1205.69	1174.3	1268.71	1539.7	1362.19	1483.9	1489.07	1226.44	1468.72
Ap4b1	629.124	614.891	651.749	634.353	850.054	765.064	722.577	780.658	632.529	779.588
Ap4e1	745.234	877.329	876.655	850.333	745.298	888.429	787.541	790.978	837.388	803.061
Ap4m1	477.471	517.269	478.523	500.617	530.329	512.116	555.039	564.668	493.47	540.538
Ap4s1	305.676	264.974	329.224	331.837	326.272	293.378	294.046	282.334	307.928	299.008
Ap5b1	311.6	300.473	330.181	330.407	271.712	274.718	278.09	325.09	318.165	287.402
Ap5m1	1103.04	1125.82	1154.2	1175.73	980.999	1106.13	1043.98	1154.4	1139.7	1071.38
Ap5s1	837.648	892.543	912.066	841.751	997.367	939.226	923.166	910.399	871.002	942.54
Ap5z1	704.951	706.174	613.467	687.991	744.206	846.962	880.997	845.528	678.146	829.423
Apaf1	588.841	616.159	638.35	570.703	553.244	501.75	501.473	506.432	603.513	515.725
Apba1	8748.5	9289.29	10264.3	8900.25	9759.8	9819.36	9950.82	10080.7	9300.59	9902.68
Apba2	4420.46	4096.32	4588.08	3999.21	4464.15	4233.77	4495.02	4393.5	4276.02	4396.61
Apba3	465.623	423.451	409.616	452.701	444.123	464.429	514.01	474.734	437.848	474.324
Apbb1	10086.1	9214.49	10634.7	9757.02	8590.02	8253.99	8605.96	8548.9	9923.09	8499.72
Apbb1ip	349.514	374.006	289.028	319.68	280.441	271.608	296.325	263.905	333.057	278.07
Apbb2	2265.32	2200.93	2311.27	2369.35	1974	1984.19	2030.97	1968.23	2286.72	1989.35
Apbb3	1063.94	1037.07	1159.94	1099.21	1165.41	1140.34	1195.56	1246.55	1090.04	1186.96
Apbh	0	0	0	0	0	0	0	0	0	0
Apc	11644.1	13025.6	13655.1	12495.4	9528.46	10164.6	9520.01	10209	12705.1	9855.51
Apc2	9073.13	9902.92	11382.2	9552.48	9438.98	10644.6	10280.2	10188.4	9977.67	10138
Apcdd1	1914.62	1957.51	1461.41	1796.5	1226.52	1350.78	1380.19	1270.87	1782.51	1307.09
Apcdd1l	2.36958	1.26782	0.957047	7.15167	5.45606	1.03667	1.13971	2.94866	2.93653	2.64528
Apcs	0	0	0	0	0	0	0	1.47433	0	0.368583
Apeg3	0	0	0	0	0	0	0	0	0	0
Apeh	1355.4	1361.64	1284.36	1295.17	1693.56	1710.51	1650.3	1604.81	1324.14	1664.8
Apex1	1720.32	1541.67	1474.81	1641.31	1969.64	1626.54	1943.21	1778.78	1594.52	1829.54
Apex2	231.034	244.689	206.722	227.423	247.705	260.205	241.619	283.071	227.467	258.15
Apex2l1	0	2.53563	0	0	0	0	0	0.737165	0.633908	0.184291
Aph1a	1906.33	1889.05	1781.06	1785.06	1979.46	1909.55	1946.63	1993.29	1840.37	1957.23
Aph1b	126.773	130.585	155.042	138.742	137.493	121.291	102.574	133.427	137.785	123.696
Api5	3073.35	3042.76	3083.6	2964.37	3214.71	2952.44	3037.33	2987.73	3041.02	3048.05
Apip	213.262	191.44	221.078	211.689	234.611	207.335	270.112	232.207	209.368	236.066
Aplf	212.078	248.492	175.14	183.798	187.688	204.225	245.038	218.938	204.877	213.972
Apln	723.908	777.172	643.135	642.22	740.933	783.725	710.04	798.35	696.609	758.262
Aplnr	1546.15	2022.17	1523.62	1752.16	1747.03	2016.33	1653.72	1452.95	1711.02	1717.51
Aplp1	36471.4	34318.5	37977.5	35720.4	40757.8	41166.3	41917.4	41208.3	36122	41262.5
Aplp2	19837	18360.5	19772.6	18537.8	19315.5	19957	18611.5	20043.5	19127	19481.9
Apmap	1508.24	1470.67	1422.17	1437.49	1893.25	1701.18	1691.33	1871.66	1459.64	1789.36
Apoa1	4.73917	13.946	12.4416	13.5882	6.54727	6.22004	4.55885	2.94866	11.1787	5.0687
Apoa2	0	0	1.91409	1.43033	1.09121	0	2.27942	1.47433	0.836107	1.21124
Apoa4	1.18479	0	0.957047	0.715167	4.36485	5.18336	4.55885	2.94866	0.714251	4.26393
Apoa5	85.305	131.853	90.9194	98.693	147.314	138.914	125.368	109.838	101.693	130.358
Apob	4.73917	2.53563	2.87114	5.00617	8.72969	2.07335	0	2.2115	3.78803	3.25363
Apobec1	37.9133	74.8012	36.3678	55.0679	21.8242	32.1369	36.4708	28.0123	51.0375	29.611
Apobec2	13.0327	5.07127	8.61342	12.873	30.5539	16.5868	14.8162	21.3778	9.8976	20.8337
Apobec3	26.0654	12.6782	16.2698	13.5882	21.8242	14.5134	18.2354	13.269	17.1504	16.9605
Apobec4	0	2.53563	0.957047	0	0	2.07335	0	0	0.87317	0.518336
Apobr	59.2396	69.7299	47.8523	58.6437	51.2869	42.5036	56.9856	49.3901	58.8664	50.0415
Apoc1	415.862	338.507	151.213	243.157	229.154	191.784	184.633	145.222	287.185	187.698
Apoc2	7.10875	5.07127	10.5275	2.86067	12.0033	7.25671	3.41913	9.58315	6.39205	8.06558
Apoc3	0	5.07127	0.957047	0	6.54727	6.22004	5.69856	2.94866	1.50708	5.35363
Apoc4	41.4677	30.4276	24.8832	26.4612	33.8276	35.2469	38.7502	20.6406	30.8099	32.1163
Apod	4967.83	3756.54	4375.62	4224.49	2269.72	2288.97	1852.03	2423.06	4331.12	2208.45
Apoe	131456	127536	89725	112416	193838	172660	179448	154038	115283	174996
Apof	0	0	0	0	0	1.03667	0	0	0	0.259168
Apoh	0	3.80345	5.74228	5.72134	4.36485	3.11002	0	2.94866	3.81677	2.60588
Apol11a	59.2396	39.3023	26.7973	41.4797	76.3848	82.9338	54.7061	53.0759	41.7047	66.7752
Apol2	3.55437	8.87472	5.74228	3.57583	5.45606	12.4401	12.5368	9.58315	5.4368	10.004
Apol3	138.621	178.762	101.447	120.863	106.939	106.777	113.971	98.043	134.923	106.433
Apol9a	41.4677	43.1058	36.3678	53.6375	41.466	59.0903	52.4267	47.9157	43.6447	50.2247
Apold1	511.83	571.785	535.946	483.453	559.792	561.877	694.084	827.836	525.754	660.897
Apom	17.7719	17.7494	22.9691	24.3157	21.8242	31.1002	41.0296	27.2751	20.7015	30.3073
Apon	2.36958	0	0	0	0	1.03667	0	1.47433	0.592396	0.627751
Apoo	806.843	793.653	863.256	878.225	1074.84	936.116	1048.53	1027.61	835.494	1021.78
Apool	195.491	195.244	161.741	210.259	194.236	212.518	209.707	178.394	190.684	198.714
App	52017.1	46895.3	51928.4	49399.4	49678.5	47604	47569.3	48677.2	50060.1	48382.3
Appbp2	3354.14	3510.58	3914.32	3467.84	2903.71	2964.88	2825.34	3135.9	3561.72	2957.46
Appl1	2600.62	2805.68	3071.16	2741.23	2652.74	2493.2	2469.75	2672.22	2804.67	2571.98
Appl2	1751.12	1654.5	1587.74	1757.17	2138.77	2266.17	2234.97	2291.85	1687.63	2232.94
Aprt	1244.03	1128.36	972.36	1233.66	1787.4	1463.78	1626.37	1545.84	1144.6	1605.85
Aptr	0	0	0	0	0	0	0	0	0	0
Aptx	924.137	879.865	876.655	936.869	1130.5	1005.57	972.174	1037.19	904.381	1036.36
Aqp1	52.1308	36.7667	3.82819	17.164	17.4594	7.25671	10.2574	5.89732	27.4724	10.2177
Aqp11	426.525	400.63	415.358	356.868	525.964	490.346	450.186	501.272	399.845	491.942
Aqp12a	0	2.53563	0.957047	1.43033	4.36485	6.22004	4.55885	9.58315	1.23075	6.18172
Aqp2	0	0	0	2.1455	1.09121	1.03667	0	0	0.536375	0.531971
Aqp3	0	0	0	0	0	0	0	0	0	0
Aqp4	65365	76863.9	55004.3	65782.5	63765	62750.8	61672.1	57238.7	65753.9	61356.6
Aqp5	0	1.26782	0	0.715167	1.09121	0	0	1.47433	0.495746	0.641385
Aqp6	0	0	0	0.715167	0	0	0	0	0.178792	0
Aqp7	1.18479	0	0	0	0	0	1.13971	0	0.296198	0.284928
Aqp8	1.18479	0	2.87114	0.715167	0	0	1.13971	2.2115	1.19277	0.837802
Aqp9	494.058	462.753	357.935	487.029	376.468	387.716	333.935	321.404	450.444	354.881
Aqr	2281.91	2273.2	2330.41	2171.25	2291.54	2143.84	2252.07	2358.19	2264.19	2261.41
Ar	184.827	212.993	344.537	258.89	252.07	201.115	215.405	197.56	250.312	216.538
Araf	6394.32	5706.44	6194.96	6001.68	7116.88	5760.79	6249.04	6548.97	6074.35	6418.92
Arap1	1667	1909.33	1640.38	1744.29	2203.16	2391.6	2322.73	2150.31	1740.25	2266.95
Arap2	2360.1	2534.37	2118.9	2344.32	2056.93	1940.65	1888.5	2143.68	2339.42	2007.44
Arap3	619.646	633.908	577.099	639.359	613.261	653.104	673.569	693.672	617.503	658.402
Arc	402.829	593.338	633.565	628.632	267.347	273.682	316.84	323.615	564.591	295.371
Arcn1	5562.6	5563.18	5527.9	5360.18	5990.75	5550.35	5390.84	5780.11	5503.46	5678.01
Areg	3.55437	0	4.78523	2.1455	2.18242	0	3.41913	2.2115	2.62128	1.95326
Arel1	2834.02	2673.83	3045.32	2892.14	2742.21	2668.4	2674.9	2807.86	2861.33	2723.34
Arf1	11709.3	10832.2	11124.7	10843.4	12015.3	10908.9	11173.7	11130.5	11127.4	11307.1
Arf2	1200.19	1161.32	1203.96	1137.12	1170.87	1080.21	1103.24	1164.72	1175.65	1129.76
Arf3	20552.6	20826.4	24356.8	20979.4	21546	20920.1	22398.7	21886.4	21678.8	21687.8
Arf4	3959.57	3684.28	3636.78	3878.35	4407.4	3964.24	4040.28	4077.26	3789.74	4122.29
Arf5	3262.92	2864	2854.87	2945.06	3072.85	2505.64	2760.38	2456.97	2981.71	2698.96
Arf6	1260.62	1243.73	1326.47	1250.11	1571.34	1467.93	1343.72	1432.31	1270.23	1453.83
Arfgap1	2421.71	2308.69	2491.19	2330.01	2217.34	2288.97	2265.75	2310.28	2387.9	2270.58
Arfgap2	1111.33	1044.68	1044.14	1100.64	1048.65	1136.19	1061.07	1094.69	1075.2	1085.15
Arfgap3	1214.41	1224.71	1136.97	1215.78	1598.63	1656.6	1666.26	1687.37	1197.97	1652.21
Arfgef1	3736.83	4022.78	4393.8	3935.56	3746.13	3559.93	3407.74	3601.05	4022.25	3578.71
Arfgef2	2719.1	2720.73	3026.18	2670.43	2845.88	2880.91	2847	2887.48	2784.11	2865.32
Arfgef3	7365.85	8925.43	8355.98	8517.64	11591.9	10876.8	9956.52	10874.7	8291.22	10825
Arfip1	1150.43	1214.57	1067.11	1220.07	1267.99	1114.42	1136.29	1261.29	1163.05	1195
Arfip2	2057.98	2028.51	2117.94	2046.81	2388.66	2143.84	2294.24	2146.62	2062.81	2243.34
Arfrp1	1343.55	1179.07	1343.69	1355.24	1723.02	1649.35	1638.91	1758.14	1305.39	1692.35
Arg1	251.176	297.937	291.899	287.497	359.009	308.928	305.443	328.038	282.127	325.355
Arg2	202.599	211.725	214.378	224.562	314.269	225.995	247.317	255.059	213.316	260.66
Arglu1	1847.09	1995.54	1837.53	1977.44	2163.87	2156.28	2204.2	2146.62	1914.4	2167.74
Arhgap1	2004.67	2090.63	1948.55	1998.89	1778.68	1820.4	1921.55	1760.35	2010.68	1820.24
Arhgap10	113.74	106.497	79.4349	92.2565	127.672	136.841	113.971	107.626	97.982	121.527
Arhgap11a	154.023	169.887	156.956	150.185	115.668	124.401	112.831	115.735	157.763	117.159
Arhgap12	2189.49	2389.83	2369.65	2201.28	2555.62	2433.07	2459.5	2481.3	2287.57	2482.37
Arhgap15	46.2069	46.9092	48.8094	53.6375	53.4694	61.1637	67.243	61.9219	48.8907	60.9495
Arhgap17	440.742	542.626	421.101	466.289	362.282	448.879	395.48	417.235	467.689	405.969
Arhgap18	514.2	584.464	559.872	599.31	339.367	421.926	388.642	394.383	564.461	386.079
Arhgap19	119.664	122.978	115.803	125.869	180.05	121.291	180.074	163.651	121.079	161.266
Arhgap20	1497.58	1540.4	1880.6	1448.93	1369.47	1319.68	1238.87	1441.16	1591.87	1342.29
Arhgap21	5918.03	5882.67	6021.74	6019.56	4865.71	5550.35	5285.98	5180.8	5960.5	5220.71
Arhgap22	309.231	354.989	357.935	330.407	435.393	481.016	466.142	440.088	338.14	455.66
Arhgap23	5131.33	5179.03	5414.01	5390.93	5448.42	5518.21	5353.22	5516.21	5278.83	5459.02
Arhgap24	976.268	992.701	1025	961.184	1195.97	1309.32	1307.25	1263.5	988.788	1269.01
Arhgap25	215.632	200.315	192.366	214.55	195.327	206.298	192.611	158.491	205.716	188.182
Arhgap26	2864.83	2757.5	3625.29	2694.75	2756.4	2641.44	2551.81	2601.46	2985.59	2637.78
Arhgap27	419.416	453.878	456.511	391.196	416.843	518.336	475.26	470.311	430.251	470.188
Arhgap28	98.3377	102.693	103.361	86.5352	24.0067	27.9902	43.309	25.8008	97.7318	30.2767
Arhgap29	915.844	906.489	760.852	884.661	660.183	600.234	646.216	617.744	866.962	631.094
Arhgap30	81.7506	140.728	97.6188	94.402	89.4794	90.1905	84.3386	83.2997	103.625	86.827
Arhgap31	1093.56	1127.09	936.949	953.318	853.328	847.998	741.952	779.921	1027.73	805.8
Arhgap32	5197.68	5271.58	6477.29	5237.88	4490.34	4648.44	4348	4594.01	5546.11	4520.2
Arhgap33	1863.68	1943.56	2320.84	1930.24	1504.78	1731.24	1922.69	1596.7	2014.58	1688.85
Arhgap35	8883.57	9583.43	10562.9	9069.03	7857.82	7647.53	7542.61	7511.71	9524.74	7639.92
Arhgap36	2988.04	2557.19	3282.67	2583.9	1539.7	1532.2	1180.74	1429.36	2852.95	1420.5
Arhgap39	1581.7	1528.99	1747.57	1613.42	1457.86	1719.84	1771.11	1744.87	1617.92	1673.42
Arhgap4	220.371	253.563	235.434	281.776	248.796	290.268	331.656	218.938	247.786	272.415
Arhgap40	7.10875	8.87472	6.69933	4.291	8.72969	5.18336	5.69856	8.84598	6.74345	7.1144
Arhgap42	509.46	613.623	450.769	559.261	505.231	506.933	484.377	451.145	533.278	486.922
Arhgap44	4895.56	4475.39	5682.94	4819.51	4627.83	4749	4667.12	4834.33	4968.35	4719.57
Arhgap45	276.056	267.509	174.183	218.841	231.337	283.012	251.876	234.419	234.147	250.161
Arhgap5	4974.94	5826.89	5398.7	5179.95	4654.02	4180.9	4238.59	4394.24	5345.12	4366.94
Arhgap6	1168.2	1000.31	1194.39	975.488	773.669	864.585	819.453	891.233	1084.6	837.235
Arhgap8	21.3262	24.0885	19.1409	21.455	9.82091	15.5501	15.956	10.3203	21.5027	12.9118
Arhgap9	63.9787	82.4081	52.6376	74.3774	63.2903	61.1637	96.8755	72.2422	68.3504	73.3929
Arhgdia	12416.6	12598.3	11965	12163.6	14042.8	13760.8	14428.7	13493.1	12285.9	13931.4
Arhgdib	645.711	826.617	487.137	736.622	678.734	635.48	762.467	706.941	674.022	695.906
Arhgdig	1862.49	1724.23	1626.02	1878.03	2097.31	1904.37	1948.91	1701.38	1772.69	1912.99
Arhgef1	1555.63	1670.98	1525.53	1675.64	1725.21	2130.36	2172.29	1965.28	1606.95	1998.29
Arhgef10	2409.87	2378.42	2091.15	2375.78	2156.23	2271.35	2067.44	2264.57	2313.81	2189.9
Arhgef10l	3251.07	3419.3	3211.85	3184.64	3538.8	3608.66	3611.75	3432.24	3266.71	3547.86
Arhgef11	3392.06	3439.59	3826.27	3457.83	3400.22	3613.84	3207.15	3542.08	3528.94	3440.82
Arhgef12	6003.34	6725.77	6803.65	6352.11	5182.16	5617.73	5362.34	5439.54	6471.22	5400.44
Arhgef15	281.98	325.829	259.36	319.68	243.34	245.691	247.317	241.79	296.712	244.535
Arhgef16	14.2175	24.0885	15.3127	14.3033	16.3682	30.0635	13.6765	24.3264	16.9805	21.1087
Arhgef17	5673.97	5640.52	6118.4	5717.04	5939.47	6432.55	6212.57	6244.53	5787.48	6207.28
Arhgef18	1292.61	1279.23	1383.89	1358.82	1497.14	1536.35	1372.21	1514.14	1328.64	1479.96
Arhgef19	309.231	304.276	288.071	276.054	302.266	323.442	359.009	283.071	294.408	316.947
Arhgef2	2008.22	1948.63	1976.3	2056.82	1380.38	1464.82	1437.18	1545.84	1997.49	1457.05
Arhgef25	1994	1905.53	2295	1968.14	1889.98	1952.05	2076.55	2036.79	2040.67	1988.84
Arhgef26	1805.62	2015.83	1677.7	1831.54	1737.21	1686.67	1751.74	1763.3	1832.67	1734.73
Arhgef28	1132.66	1238.66	1130.27	1180.03	1173.05	1086.43	1230.89	1175.78	1170.4	1166.54
Arhgef3	1028.4	1087.79	1300.63	1058.45	767.122	759.881	851.364	861.009	1118.81	809.844
Arhgef33	101.892	83.6759	131.115	111.566	123.307	144.098	134.486	141.536	107.062	135.857
Arhgef37	233.404	226.939	230.648	203.823	199.692	201.115	185.773	165.125	223.703	187.926
Arhgef38	90.0442	39.3023	62.208	49.3465	17.4594	46.6503	37.6105	22.115	60.2253	30.9588
Arhgef39	95.9681	91.2828	100.49	100.123	57.8342	81.8971	45.5885	53.8131	96.9661	59.7832
Arhgef4	8734.28	8721.31	8807.7	8292.36	9374.6	9023.2	9183.79	8872.52	8638.91	9113.53
Arhgef40	2202.53	2219.95	2275.86	2362.2	1845.24	2425.81	2295.38	2137.78	2265.13	2176.05
Arhgef5	184.827	216.797	134.944	185.228	145.131	185.564	147.023	176.182	180.449	163.475
Arhgef6	561.591	647.854	594.326	578.57	579.433	592.977	533.385	608.898	595.585	578.673
Arhgef7	2988.04	3126.44	3026.18	3038.03	2282.81	2410.26	2295.38	2271.21	3044.67	2314.92
Arhgef9	9520.99	9497.22	11703.7	9605.41	9217.47	8823.12	9312.58	9456.35	10081.8	9202.38
Arid1a	4907.41	5182.84	6088.73	5128.46	4885.35	5579.37	5113.89	5339.29	5326.86	5229.47
Arid1b	2977.38	2962.89	3304.68	2867.82	2567.62	2887.13	2590.56	2800.49	3028.19	2711.45
Arid2	2148.03	2200.93	2323.71	2141.92	1693.56	1854.61	1804.16	1843.65	2203.65	1799
Arid3a	154.023	166.084	187.581	203.107	172.411	194.894	200.589	210.829	177.699	194.681
Arid3b	138.621	219.332	190.452	178.792	182.232	192.821	185.773	204.195	181.799	191.255
Arid3c	0	1.26782	1.91409	3.57583	4.36485	7.25671	2.27942	5.16016	1.68944	4.76528
Arid4a	1572.22	1755.93	1914.09	1813.66	1392.39	1470	1568.24	1468.43	1763.98	1474.77
Arid4b	2188.31	2420.26	2427.07	2445.16	1901.98	1973.82	2064.02	2124.51	2370.2	2016.08
Arid5a	297.383	367.667	321.568	346.141	245.523	250.875	251.876	227.047	333.19	243.83
Arid5b	1575.77	1612.66	1724.6	1526.17	1135.95	1172.48	1203.54	1248.02	1609.8	1190
Arih1	2786.63	2927.39	3253	2912.87	2697.48	2555.4	2514.2	2670.75	2969.97	2609.46
Arih2	1913.44	1881.44	1964.82	1898.77	2087.49	2109.63	2051.48	2043.42	1914.62	2073
Arl1	2101.82	1923.28	1941.85	1935.24	2432.31	2192.56	2244.09	2217.39	1975.55	2271.59
Arl10	2056.8	2152.75	2031.81	2114.03	3067.4	2991.84	2984.9	2911.07	2088.85	2988.8
Arl11	40.2829	73.5334	46.8953	38.619	68.7463	47.6869	51.287	59.7104	49.8326	56.8577
Arl13a	0	0	1.91409	0	0	0	0	1.47433	0.478523	0.368583
Arl13b	501.167	545.161	591.455	583.576	482.316	559.803	608.606	586.046	555.34	559.193
Arl14	0	0	0	0	2.18242	1.03667	0	0	0	0.804774
Arl14ep	1720.32	1809.17	1965.77	1853.71	1614.99	1610.99	1518.1	1601.86	1837.24	1586.48
Arl14epl	2.36958	1.26782	0	0	0	0	1.13971	0	0.90935	0.284928
Arl15	498.797	507.127	527.333	557.83	335.002	289.232	290.626	286.757	522.772	300.404
Arl16	877.931	794.921	904.409	817.436	906.797	810.678	886.696	791.715	848.674	848.971
Arl2	1457.29	1222.18	1333.17	1338.08	1685.92	1312.43	1465.67	1374.81	1337.68	1459.71
Arl2bp	7403.76	7303.89	7211.35	7120.2	7361.31	6723.86	7013.78	7081.21	7259.8	7045.04
Arl3	2805.59	2586.35	2681.65	2623.23	2997.56	2652.85	2876.63	2538.8	2674.2	2766.46
Arl4a	879.115	829.152	726.398	802.417	771.487	644.81	681.547	608.898	809.271	676.686
Arl4c	2165.8	2047.52	2338.07	1947.4	2091.85	1988.34	1992.22	2139.25	2124.7	2052.91
Arl4d	111.37	97.6219	140.686	123.009	114.577	105.741	132.207	114.261	118.172	116.696
Arl5a	4646.75	4855.74	4846.48	4617.83	3839.97	3529.87	3596.93	3757.33	4741.7	3681.03
Arl5b	888.594	1087.79	1133.14	953.318	739.842	723.598	691.805	835.945	1015.71	747.797
Arl5c	18.9567	5.07127	5.74228	13.5882	15.277	11.4034	14.8162	14.0061	10.8396	13.8757
Arl6	1202.56	1149.91	1121.66	1252.97	1325.82	1169.37	1205.81	1260.55	1181.78	1240.39
Arl6ip1	8760.35	8186.29	8982.84	8534.8	10093.7	9235.72	9140.49	9499.85	8616.07	9492.44
Arl6ip4	1354.22	1313.46	1450.88	1336.65	1680.47	1516.65	1660.56	1612.18	1363.8	1617.46
Arl6ip5	3092.31	2746.09	2682.6	2696.18	3271.45	2745.11	2938.18	2900.01	2804.29	2963.69
Arl6ip6	382.688	354.989	374.205	361.874	389.563	287.158	320.259	370.794	368.439	341.943
Arl8a	6750.94	6424.03	6795.99	6610.29	7433.33	7182.07	7207.54	6985.38	6645.31	7202.08
Arl8b	9055.36	8641.44	9240.29	8688.56	8504.9	8006.22	7900.48	8164.84	8906.41	8144.11
Arl9	4.73917	3.80345	2.87114	4.291	0	1.03667	7.97798	2.94866	3.92619	2.99083
Armc1	1698.99	1583.5	1718.86	1665.62	1633.54	1460.67	1459.97	1613.65	1666.74	1541.96
Armc10	789.071	693.496	715.871	803.848	906.797	843.852	811.475	841.105	750.571	850.807
Armc12	0	0	0	0	0	1.03667	1.13971	0	0	0.544096
Armc2	157.577	139.46	146.428	140.888	117.851	137.877	132.207	127.53	146.088	128.866
Armc3	15.4023	12.6782	22.0121	26.4612	39.2836	24.8801	37.6105	37.5954	19.1384	34.8424
Armc5	958.496	972.416	905.366	926.856	1011.55	1214.98	1194.42	1056.36	940.784	1119.33
Armc6	316.339	330.9	306.255	334.698	455.035	426.073	474.12	412.812	322.048	442.01
Armc7	279.611	278.92	294.77	301.8	307.722	328.625	394.34	335.41	288.775	341.524
Armc8	1559.19	1539.13	1745.65	1627	1560.43	1588.18	1513.54	1652.72	1617.74	1578.72
Armc9	1712.02	1584.77	1579.13	1611.99	1807.05	1760.27	1911.3	1865.76	1621.98	1836.09
Armcx1	1430.04	1465.6	1557.12	1498.99	1723.02	1508.36	1513.54	1601.12	1487.94	1586.51
Armcx2	4207.19	4272.54	4278	4014.95	4771.87	4683.69	4473.37	4554.94	4193.17	4620.97
Armcx3	5053.14	5106.77	5417.84	4906.05	4898.45	5039.27	4855.17	5003.88	5120.95	4949.19
Armcx4	3311.49	3790.77	3949.73	3421.36	4315.74	4201.63	4022.04	4005.76	3618.34	4136.29
Armcx5	1809.18	1706.48	2010.76	1698.52	2004.56	1871.19	1882.8	1957.91	1806.23	1929.12
Armcx6	382.688	357.524	368.463	384.76	547.788	501.75	496.914	467.363	373.359	503.454
Armh1	16.5871	20.2851	19.1409	11.4427	22.9154	11.4034	26.2134	14.0061	16.8639	18.6346
Armh2	3.55437	3.80345	0	0.715167	0	1.03667	0	2.94866	2.01825	0.996333
Armh3	783.147	787.314	809.662	766.659	795.493	808.605	777.283	858.06	786.695	809.86
Armh4	1617.24	1392.06	1698.76	1529.03	1542.97	1355.97	1385.89	1424.2	1559.27	1427.26
Armt1	558.037	522.341	627.823	507.053	536.876	535.96	501.473	549.188	553.813	530.874
Arnt	1035.51	1044.68	988.629	1049.87	847.871	1061.55	907.21	984.115	1029.67	950.188
Arnt2	9665.53	10075.3	9786.76	9855.72	11064.9	11455.2	11274	11350.1	9845.84	11286.1
Arntl	1004.7	1005.38	782.864	812.43	827.138	653.104	622.282	509.381	901.344	652.976
Arntl2	67.5331	81.1403	75.6067	100.123	69.8375	69.4571	66.1033	62.659	81.1009	67.0142
Arpc1a	3924.03	3651.31	3908.58	3921.98	4207.71	3828.43	3901.23	3938.67	3851.47	3969.01
Arpc1b	668.222	753.083	469.91	673.687	632.903	560.84	615.444	594.155	641.226	600.836
Arpc2	5412.13	5024.36	4996.74	5036.21	5004.3	4622.52	5107.05	4918.37	5117.36	4913.06
Arpc3	1004.7	901.418	860.385	984.07	1118.49	782.688	936.843	923.668	937.644	940.423
Arpc4	3178.8	3051.64	3278.84	2952.21	3103.41	3079.95	3060.13	2961.19	3115.37	3051.17
Arpc5	2907.48	2752.43	2698.87	2775.56	2879.71	2637.3	2861.82	2638.31	2783.59	2754.28
Arpc5l	495.243	432.326	759.895	703.009	854.419	676.947	947.1	866.906	597.618	836.343
Arpin	241.697	306.812	284.243	246.733	247.705	259.168	234.781	224.835	269.871	241.622
Arpp19	4747.46	4971.11	5164.22	4892.46	4791.51	4352.99	4512.12	4617.6	4943.81	4568.55
Arpp21	1443.08	1289.37	1964.82	1717.83	481.224	396.009	751.07	580.149	1603.77	552.113
Arr3	31.9894	57.0518	58.3799	46.4859	41.466	95.3739	55.8459	66.3449	48.4767	64.7577
Arrb1	10454.6	10852.5	11387.9	10362.1	10194.1	10297.3	9379.83	9671.61	10764.3	9885.7
Arrb2	1168.2	1075.11	1167.6	1220.07	1114.13	1167.29	1126.03	1128.6	1157.75	1134.01
Arrdc1	393.351	320.758	368.463	404.069	450.67	473.759	447.907	500.535	371.66	468.218
Arrdc2	329.372	256.099	285.2	259.606	344.823	301.672	379.524	342.782	282.569	342.2
Arrdc3	1165.83	1064.97	1130.27	1110.65	1191.6	1112.35	1152.25	1276.03	1117.93	1183.06
Arrdc4	335.296	276.384	300.513	313.958	304.448	311.002	325.957	344.256	306.538	321.416
Arrdc5	3.55437	11.4104	5.74228	5.00617	2.18242	7.25671	7.97798	5.89732	6.42829	5.82861
Arsa	1285.5	1364.17	1151.33	1250.83	1545.16	1618.25	1665.12	1623.97	1262.96	1613.12
Arsb	5692.92	6138.77	5659.97	5880.82	7007.76	7025.53	6851.95	7185.15	5843.12	7017.6
Arse	614.907	645.319	525.419	652.947	742.024	886.355	846.806	776.972	609.648	813.039
Arsg	842.387	964.809	765.637	923.281	1355.28	1448.23	1414.38	1421.99	874.028	1409.97
Arsi	9.47833	11.4104	3.82819	7.15167	8.72969	4.14669	1.13971	3.68583	7.96714	4.42548
Arsj	8.29354	11.4104	16.2698	10.0123	8.72969	3.11002	6.83827	3.68583	11.4965	5.59095
Arsk	389.796	366.399	311.997	335.413	353.553	304.782	283.788	331.724	350.902	318.462
Art1	0	0	0.957047	0	0	1.03667	0	0.737165	0.239262	0.443459
Art2b	0	0	0	0	0	0	0	0.737165	0	0.184291
Art3	103.077	111.568	94.7476	85.82	112.395	85.0072	105.993	101.729	98.8031	101.281
Art4	26.0654	3.80345	19.1409	10.7275	6.54727	16.5868	9.11769	11.0575	14.9343	10.8273
Art5	1.18479	0	0.957047	0	0	0	0	0.737165	0.53546	0.184291
Artn	54.5004	40.5701	28.7114	58.6437	39.2836	67.3837	68.3827	50.8644	45.6064	56.4786
Arv1	663.483	697.299	688.117	729.47	637.268	693.534	700.923	733.479	694.592	691.301
Arvcf	1592.36	1586.04	1717.9	1585.53	1909.62	1935.47	1962.58	1840.7	1620.46	1912.09
Arx	697.842	523.608	851.772	529.939	396.11	394.972	472.98	429.767	650.79	423.457
Arxes2	594.765	616.159	532.118	554.254	606.714	599.197	591.51	577.2	574.324	593.655
As3mt	479.841	505.859	441.199	537.09	663.457	719.451	679.268	647.231	490.997	677.352
Asah1	2899.18	3004.73	2586.9	2853.52	3977.47	3644.94	3615.16	3799.35	2836.08	3759.23
Asah2	1203.75	1293.17	1348.48	1291.59	1530.97	1458.6	1373.35	1648.3	1284.25	1502.81
Asap1	2922.88	2970.49	3128.59	2765.55	2493.42	2619.67	2576.89	2552.07	2946.88	2560.51
Asap2	2113.67	2282.07	2136.13	2206.29	2083.12	2319.04	2271.44	2288.16	2184.54	2240.44
Asap3	625.57	736.602	504.364	667.966	492.136	523.52	503.752	490.215	633.625	502.406
Asb1	4826.84	5260.17	5512.59	5159.21	6285.38	6195.16	5956.13	6198.82	5189.7	6158.87
Asb10	1.18479	2.53563	3.82819	2.1455	3.27364	4.14669	3.41913	2.2115	2.42353	3.26274
Asb11	2.36958	3.80345	1.91409	2.86067	3.27364	2.07335	3.41913	2.2115	2.73695	2.7444
Asb12	2.36958	3.80345	2.87114	0.715167	0	3.11002	4.55885	3.68583	2.43984	2.83867
Asb13	491.689	448.807	557.958	473.441	528.146	483.09	427.392	495.375	492.974	483.501
Asb14	116.11	133.121	150.256	140.173	122.216	173.124	169.817	149.645	134.915	153.7
Asb15	466.808	278.92	363.678	1069.89	3.27364	1.03667	2.27942	4.42299	544.824	2.75318
Asb16	14.2175	7.6069	18.1839	11.4427	24.0067	24.8801	25.0737	19.9035	12.8627	23.466
Asb17	1.18479	0	0	2.1455	1.09121	1.03667	0	0.737165	0.832573	0.716262
Asb18	8.29354	7.6069	13.3987	6.4365	7.63848	13.4767	14.8162	5.89732	8.9339	10.4572
Asb2	174.164	172.423	131.115	160.197	116.76	109.887	155.001	132.69	159.475	128.584
Asb3	778.408	736.602	820.189	744.489	785.672	730.854	657.614	721.685	769.922	723.956
Asb4	396.905	420.915	377.076	374.032	396.11	354.542	214.266	317.718	392.232	320.659
Asb5	42.6525	55.7839	43.0671	50.7769	46.9221	55.9803	61.5444	42.7556	48.0701	51.8006
Asb6	818.691	685.889	748.411	746.634	853.328	751.588	781.842	792.453	749.906	794.802
Asb7	605.428	647.854	752.239	662.96	639.45	587.793	591.51	611.847	667.12	607.65
Asb8	2286.65	2084.29	2161.97	2131.91	2130.05	2043.28	1954.61	1953.49	2166.2	2020.35
Asb9	2.36958	0	0.957047	0	0	0	0	0	0.831657	0
Ascc1	582.917	593.338	485.223	554.254	605.622	538.033	570.995	518.227	553.933	558.22
Ascc2	817.506	1034.54	812.533	851.049	858.784	1001.43	1021.18	1001.07	878.907	970.615
Ascc3	1787.85	1919.47	1877.73	1814.38	2276.27	2266.17	2119.86	2118.61	1849.86	2195.23
Ascl1	139.805	112.836	128.244	107.99	133.128	111.961	90.0372	100.992	122.219	109.029
Ascl2	23.6958	34.2311	31.5825	27.8915	16.3682	35.2469	43.309	32.4353	29.3502	31.8398
Ascl3	0	0	0	0	0	0	0	0	0	0
Ascl4	5.92396	16.4816	6.69933	10.0123	8.72969	5.18336	4.55885	8.84598	9.77931	6.82947
Ascl5	1.18479	0	4.78523	2.1455	4.36485	5.18336	2.27942	2.2115	2.02888	3.50978
Asdurf	0	0	0	0	0	0	0	0	0	0
Asf1a	783.147	807.599	737.883	878.225	754.027	680.057	710.04	732.742	801.714	719.217
Asf1b	9.47833	12.6782	5.74228	14.3033	4.36485	14.5134	4.55885	11.0575	10.5505	8.62365
Asgr1	39.0981	29.1598	13.3987	17.164	38.1924	43.5403	30.7722	35.3839	24.7051	36.9722
Asgr2	60.4244	67.1943	43.0671	48.6314	22.9154	27.9902	22.7942	17.692	54.8293	22.848
Ash1l	6217.79	6593.92	7258.24	6246.98	5362.21	5395.88	5232.42	5528.74	6579.23	5379.81
Ash2l	1539.04	1442.78	1538.93	1585.53	1623.72	1478.3	1653.72	1580.48	1526.57	1584.06
Asic1	3971.42	3435.78	4338.29	3573.69	3320.56	3439.68	3356.45	3615.06	3829.8	3432.94
Asic2	2018.88	1975.26	2305.53	1897.34	1672.83	1715.69	1546.59	1719.07	2049.25	1663.54
Asic3	18.9567	17.7494	27.7544	30.037	16.3682	33.1735	36.4708	36.8583	23.6244	30.7177
Asic4	1071.05	1099.2	1056.58	1009.82	1742.67	1654.53	1726.66	1663.04	1059.16	1696.73
Asic5	0	0	0	0	1.09121	0	0	0.737165	0	0.457094
Asip	0	0	1.91409	0.715167	0	0	0	2.2115	0.657315	0.552874
Asl	643.342	571.785	526.376	595.019	700.558	713.231	704.342	660.5	584.13	694.658
Asmt	56.87	51.9805	62.208	36.4735	49.1045	54.9437	43.309	53.8131	51.883	50.2926
Asmtl	742.864	777.172	670.89	773.095	1070.48	987.949	1066.77	938.411	741.005	1015.9
Asns	1629.09	1501.1	1894.95	1729.27	1825.6	1810.03	1661.7	1763.3	1688.6	1765.16
Asnsd1	0	1.26782	0	0.715167	0	0	0	0	0.495746	0
Aspa	908.735	764.494	671.847	710.161	373.194	417.779	308.862	465.151	763.809	391.247
Aspdh	338.85	294.134	334.966	302.516	276.077	463.393	344.193	336.884	317.616	355.137
Aspg	31.9894	30.4276	19.1409	23.6005	29.4627	57.017	45.5885	37.5954	26.2896	42.4159
Asph	3157.47	3140.38	3610.94	3120.27	2989.92	2735.78	2799.13	2736.36	3257.27	2815.3
Asphd1	663.483	751.815	750.325	697.288	805.314	859.402	861.622	949.469	715.728	868.952
Asphd2	1076.98	897.614	1076.68	1063.45	1355.28	1267.85	1407.54	1270.14	1028.68	1325.2
Aspm	113.74	161.013	170.354	131.591	77.476	108.851	98.0152	99.5173	144.174	95.9648
Aspn	113.74	117.907	50.7235	122.294	58.9254	59.0903	53.5664	43.4927	101.166	53.7687
Asprv1	5.92396	3.80345	2.87114	4.291	5.45606	1.03667	5.69856	1.47433	4.22239	3.4164
Aspscr1	1368.43	1262.75	1217.36	1320.91	1728.48	1566.41	1683.35	1528.14	1292.36	1626.6
Asrgl1	4065.02	4547.66	3770.76	3979.19	4523.07	4122.85	4386.75	4013.86	4090.66	4261.63
Ass1	1010.63	980.022	1158.03	1026.26	1456.77	1302.06	1267.36	1397.67	1043.74	1355.96
Aste1	193.121	188.905	184.71	200.247	219.334	204.225	168.677	207.143	191.746	199.845
Astl	1.18479	0	0	0	0	0	0	0	0.296198	0
Astn1	14196.2	14434.1	15339.5	14198.9	12996.3	13076.6	13130.6	13457.7	14542.2	13165.3
Astn2	2527.16	2639.59	2562.97	2517.39	2941.91	3329.79	2948.43	3065.13	2561.78	3071.32
Asxl1	1630.27	1589.84	1792.55	1707.82	1378.2	1450.31	1328.9	1539.2	1680.12	1424.15
Asxl2	1040.25	1142.3	1203.01	1147.13	979.908	1063.63	982.431	947.994	1133.17	993.49
Asxl3	356.622	433.593	521.59	335.413	212.786	239.471	241.619	212.304	411.805	226.545
Asz1	0	0	0	0	0	0	0	0	0	0
Atad1	4672.82	4637.67	4506.73	4479.09	4407.4	4178.83	4120.06	4312.42	4574.08	4254.68
Atad2	178.904	218.064	164.612	212.405	236.793	227.031	205.148	284.546	193.496	238.38
Atad2b	784.332	897.614	840.287	846.758	670.004	656.214	697.503	686.301	842.248	677.505
Atad3a	1009.44	1048.48	995.329	980.494	1087.94	1157.96	1102.1	1148.5	1008.44	1124.13
Atad5	249.991	239.617	294.77	235.29	211.695	213.555	222.244	234.419	254.917	220.478
Atat1	2238.07	2503.94	2358.16	2330.73	2086.4	2398.86	2245.23	2201.18	2357.73	2232.92
Atcay	5748.61	5438.93	6449.54	5681.29	5827.07	5716.21	5605.1	5547.9	5829.59	5674.07
Ate1	3402.72	3524.53	3741.1	3520.77	3729.76	3377.48	3397.48	3537.66	3547.28	3510.59
Atf1	639.787	732.798	618.252	661.529	688.555	665.544	706.621	720.947	663.092	695.417
Atf2	4832.76	4636.41	5503.02	4723.68	4069.13	3825.32	3614.02	4115.59	4923.97	3906.02
Atf3	31.9894	44.3736	30.6255	61.5044	30.5539	45.6136	44.4487	48.6529	42.1232	42.3173
Atf4	4841.06	4623.73	4644.55	4890.31	4894.08	4431.78	4504.14	4680.26	4749.91	4627.57
Atf5	1941.87	2180.64	1755.22	2171.96	2971.37	3065.44	2966.67	2855.04	2012.43	2964.63
Atf6	2384.99	2407.58	2561.06	2374.35	2389.75	2567.84	2338.69	2503.41	2432	2449.92
Atf6b	2380.25	2303.62	2159.1	2301.41	2347.2	2524.3	2622.48	2426.75	2286.09	2480.18
Atf7	625.57	763.226	716.828	801.702	567.43	691.461	609.746	648.705	726.831	629.335
Atf7ip	3188.27	3481.42	3474.08	3355.56	2863.34	2979.4	2777.48	3062.92	3374.84	2920.78
Atf7ip2	3.55437	0	3.82819	1.43033	2.18242	6.22004	1.13971	0.737165	2.20322	2.56983
Atg10	165.871	152.138	148.342	161.628	196.418	184.528	192.611	186.503	156.995	190.015
Atg101	805.658	787.314	727.356	735.907	1120.67	1012.83	1002.95	956.103	764.059	1023.14
Atg12	2332.85	2242.77	2385.92	2309.99	3024.84	2641.44	2801.41	2984.04	2317.88	2862.93
Atg13	2116.04	2077.95	2124.64	2043.95	2017.65	2094.08	2051.48	2109.77	2090.65	2068.24
Atg14	502.352	460.218	427.8	473.441	565.248	538.033	543.642	538.868	465.952	546.448
Atg16l1	1403.98	1438.97	1356.14	1547.62	1501.51	1430.61	1572.8	1517.09	1436.68	1505.5
Atg16l2	253.545	276.384	280.415	276.77	316.451	356.615	368.127	361.948	271.778	350.785
Atg2a	1879.08	2077.95	2174.41	2026.07	2012.19	2110.67	2125.56	2137.78	2039.38	2096.55
Atg2b	4172.84	4458.91	4733.55	3737.46	5426.6	5626.02	5485.43	5598.03	4275.69	5534.02
Atg3	1484.54	1360.37	1405.9	1496.84	1740.48	1688.74	1690.19	1663.04	1436.91	1695.61
Atg4a	368.47	356.257	303.384	351.147	281.533	279.902	256.435	254.322	344.814	268.048
Atg4b	2014.15	1934.69	2132.3	2018.2	2004.56	2109.63	1928.39	1954.96	2024.83	1999.38
Atg4c	837.648	802.528	936.949	822.442	781.308	877.025	786.401	838.157	849.892	820.723
Atg4d	656.375	607.284	593.369	652.947	820.591	709.084	714.599	736.428	627.494	745.176
Atg5	1018.92	865.919	840.287	896.819	942.807	865.622	983.571	902.29	905.487	923.572
Atg7	649.266	564.178	534.032	548.533	580.525	608.527	675.849	589.732	574.002	613.658
Atg9a	4474.96	4040.53	4640.72	4047.84	3324.92	3529.87	3566.16	3603.26	4301.01	3506.05
Atg9b	28.435	19.0173	28.7114	24.3157	12.0033	25.9168	13.6765	14.0061	25.1198	16.4007
Atic	2238.07	2449.42	2183.02	2257.07	3240.9	3015.68	3071.52	3099.04	2281.9	3106.79
Atl1	3855.31	3443.39	4222.49	3959.16	3471.14	3402.36	3359.87	3595.15	3870.09	3457.13
Atl2	1780.74	1782.55	1800.2	1802.22	1776.49	1755.09	1773.39	1938.74	1791.43	1810.93
Atl3	1398.05	1483.35	1334.12	1504.71	1747.03	1701.18	1700.45	1753.72	1430.06	1725.59
Atm	958.496	1059.89	960.875	941.875	1035.56	1097.84	1032.58	1065.2	980.285	1057.79
Atmin	1824.58	1735.64	2277.77	1825.11	1576.8	1555.01	1579.64	1691.79	1915.77	1600.81
Atn1	5909.74	5833.23	6611.28	5589.74	4899.54	5175.07	5111.61	5150.57	5986	5084.2
Atoh1	2.36958	1.26782	1.91409	0	0	1.03667	0	0	1.38787	0.259168
Atoh7	3.55437	2.53563	1.91409	2.1455	0	3.11002	3.41913	2.2115	2.5374	2.18516
Atoh8	194.306	239.617	132.072	163.773	173.503	174.161	181.214	150.382	182.442	169.815
Atox1	810.397	679.55	497.664	715.882	931.895	715.304	785.261	772.549	675.873	801.252
Atp10a	553.298	537.554	416.315	570.703	565.248	574.317	437.649	578.675	519.468	538.972
Atp10b	174.164	158.477	146.428	119.433	53.4694	58.0537	31.9119	56.7617	149.626	50.0492
Atp10d	475.101	535.019	431.628	484.883	518.326	502.786	437.649	437.876	481.658	474.159
Atp11a	4664.52	4768.26	4500.99	4836.67	5294.56	5576.26	5272.31	5226.5	4692.61	5342.41
Atp11b	1408.72	1385.72	1570.51	1438.2	1169.78	1326.94	1160.23	1241.39	1450.79	1224.58
Atp11c	656.375	679.55	682.374	723.749	549.971	547.363	539.084	549.925	685.512	546.586
Atp12a	0	0	0.957047	0	1.09121	0	0	0	0.239262	0.272803
Atp13a1	1838.8	1856.08	1899.74	1898.05	1703.38	2033.95	1839.49	1836.28	1873.17	1853.28
Atp13a2	8967.69	8574.25	9320.68	8368.17	8165.54	8732.93	8583.17	8248.88	8807.69	8432.63
Atp13a3	2074.57	2176.84	2324.67	2244.91	1955.45	1993.52	1846.33	2064.8	2205.25	1965.03
Atp13a4	912.29	854.509	720.656	740.913	899.158	810.678	876.438	818.253	807.092	851.132
Atp13a5	514.2	550.233	518.719	585.722	322.999	371.129	331.656	375.954	542.218	350.434
Atp1a1	13750.7	14094.3	14085.8	13522.4	14652.8	14935.3	14896	14005.4	13863.3	14622.4
Atp1a2	77075.4	79346.3	63404.3	69218.9	74463.2	78293.7	75649.5	73078.1	72261.2	75371.1
Atp1a3	72813.7	64614.3	90699.3	68380.7	58963.6	65507.4	61992.3	65075.5	74127	62884.7
Atp1a4	58.0548	57.0518	34.4537	60.074	17.4594	11.4034	6.83827	24.3264	52.4086	15.0069
Atp1b1	42554.2	36244.3	48730	39059.6	38211	35258.3	34841	36573.7	41647	36221
Atp1b2	31026.1	31070.4	27407.9	28806.9	24226	27711.3	26000.2	25947.5	29577.8	25971.3
Atp1b3	4311.46	4360.02	3800.43	4157.98	5157.07	4876.51	4809.58	4832.12	4157.47	4918.82
Atp1b4	2.36958	2.53563	3.82819	2.1455	1.09121	0	0	2.94866	2.71973	1.00997
Atp23	174.164	215.529	206.722	214.55	219.334	230.141	248.457	229.258	202.741	231.798
Atp2a1	17.7719	12.6782	13.3987	12.873	14.1858	23.8435	4.55885	17.692	14.1804	15.07
Atp2a2	27848.5	27498.9	30067.5	26703.6	23532	24891.5	23751.6	24390.6	28029.7	24141.4
Atp2a3	299.752	289.062	186.624	273.909	198.601	196.968	201.729	185.028	262.337	195.581
Atp2b1	7369.4	6876.64	8958.91	7271.82	5077.41	5149.15	4989.66	5552.33	7619.19	5192.14
Atp2b2	6867.05	6131.16	9190.52	6512.31	4671.48	5256.97	4808.44	5275.89	7175.26	5003.19
Atp2b3	5638.42	5016.75	7087.89	5328.71	4607.1	4873.4	4178.18	4956.7	5767.94	4653.84
Atp2b4	9518.62	9414.81	12674.2	9847.85	7934.2	7652.72	7901.62	7881.03	10363.9	7842.39
Atp2c1	6824.4	7255.72	7526.22	7053.69	6856.08	6673.06	6552.2	6724.42	7165.01	6701.44
Atp2c2	7.10875	1.26782	4.78523	6.4365	5.45606	10.3667	5.69856	8.84598	4.89958	7.59183
Atp4a	30.8046	30.4276	33.4966	33.6128	104.756	105.741	116.251	95.8315	32.0854	105.645
Atp4b	0	0	0	0	0	0	0	0	0	0
Atp5f1a	22633.1	21693.6	22268.6	21281.9	23537.4	21531.7	21570.2	21969.7	21969.3	22152.3
Atp5f1b	32171.8	29145.8	31834.2	30266.6	38859.1	33495.9	34503.6	34512.6	30854.6	35342.8
Atp5f1c	3749.87	3577.78	3709.51	3527.92	3942.55	3259.3	3435.09	3552.4	3641.27	3547.33
Atp5f1d	4342.26	3781.9	3996.63	4060.72	3966.55	3121.42	3619.72	3304.71	4045.38	3503.1
Atp5f1e	1977.42	1634.22	1452.8	1800.79	1851.79	1363.22	1451.99	1316.58	1716.31	1495.9
Atp5hl1	2.36958	2.53563	0.957047	2.1455	2.18242	0	0	2.2115	2.00194	1.09848
Atp5if1	3552.01	3017.4	3076.91	3079.51	3688.3	3012.57	3383.8	3147.7	3181.46	3308.09
Atp5mc1	2200.16	1833.26	1987.79	2021.78	2664.74	2267.2	2335.27	2254.25	2010.75	2380.37
Atp5mc2	3181.17	2971.76	2858.7	3134.58	3714.48	2896.46	3220.82	3279.65	3036.55	3277.86
Atp5mc3	5457.15	4870.95	5242.7	4798.05	6262.46	5263.19	5692.86	5500.73	5092.21	5679.81
Atp5me	2341.15	1914.4	1685.36	1933.1	2084.21	1584.04	1694.75	1529.62	1968.5	1723.15
Atp5mf	3209.6	3014.87	2941	2987.25	3261.63	2662.18	2900.57	2706.13	3038.18	2882.63
Atp5mg	3928.77	3230.4	3127.63	3452.83	3716.67	2510.82	2714.79	2728.99	3434.91	2917.82
Atp5mk	3251.07	2709.32	2481.62	2689.03	2898.26	2023.59	2350.08	2260.89	2782.76	2383.2
Atp5pb	6239.11	5843.37	5955.7	5882.96	6563.64	5689.26	5940.18	5827.29	5980.29	6005.09
Atp5pd	4046.06	3721.04	3584.14	3708.86	4385.58	3629.39	3721.16	3603.26	3765.03	3834.85
Atp5pf	3202.49	2796.8	2829.99	2814.18	3545.35	3116.24	3337.08	3098.31	2910.87	3274.24
Atp5po	3961.94	3634.83	3640.61	3708.14	4057.13	3232.35	3461.3	3476.47	3736.38	3556.81
ATP6	344084	385629	305514	330594	223790	231768	241232	249563	341455	236588
Atp6ap1	11364.5	10661.1	11010.8	10874.8	12628.6	12096.9	12637.1	12425.7	10977.8	12447.1
Atp6ap1l	502.352	410.773	507.235	544.957	715.835	688.351	674.709	717.999	491.329	699.223
Atp6ap2	4724.95	4427.22	4890.51	4680.05	6702.22	6043.8	6264.99	6647.76	4680.68	6414.69
Atp6v0a1	16625	15634.7	18028.8	16054.8	15356.6	15994.8	15343.9	16060.6	16585.8	15689
Atp6v0a2	1117.26	1179.07	980.973	1067.74	935.168	1015.94	919.747	956.84	1086.26	956.924
Atp6v0a4	13.0327	15.2138	22.0121	17.8792	26.1891	24.8801	43.309	25.8008	17.0344	30.0448
Atp6v0b	1496.39	1346.42	1419.3	1473.24	1863.79	1484.52	1689.05	1609.23	1433.84	1661.65
Atp6v0c	15798	15197.3	16937.8	15296.7	17963.5	17650.4	17219.9	17476	15807.5	17577.4
Atp6v0d1	9985.42	9171.39	10078.7	9837.84	9465.17	9084.36	8864.68	9057.55	9768.33	9117.94
Atp6v0d2	3.55437	0	2.87114	2.86067	0	0	1.13971	0	2.32155	0.284928
Atp6v0e1	680.07	716.317	532.118	597.88	715.835	669.691	655.334	654.603	631.596	673.866
Atp6v0e2	3639.68	3284.91	3664.53	3711.72	3943.64	3293.51	3407.74	3518.49	3575.21	3540.84
Atp6v1a	16052.7	15554.8	18962.9	16103.4	16964	15207	15675.6	16493.3	16668.5	16085
Atp6v1b1	1.18479	7.6069	18.1839	10.0123	5.45606	24.8801	11.3971	13.269	9.24698	13.7506
Atp6v1b2	18427.1	16971	20634.9	17764.7	19246.8	17085.4	17332.7	18390.1	18449.4	18013.7
Atp6v1c1	5384.88	4803.76	5789.18	5001.88	6170.8	5107.69	5321.31	5451.34	5244.92	5512.78
Atp6v1c2	65.1635	74.8012	74.6496	103.699	122.216	133.731	158.42	137.113	79.5784	137.87
Atp6v1d	5726.1	5004.07	5708.78	5476.03	5473.52	4825.71	5258.63	5012.72	5478.75	5142.65
Atp6v1e1	6805.44	5624.04	6611.28	6414.33	6073.68	4919.01	5243.81	5407.11	6363.77	5410.9
Atp6v1e2	18.9567	29.1598	17.2268	7.15167	6.54727	15.5501	10.2574	12.5318	18.1237	11.2216
Atp6v1f	2649.19	2639.59	2391.66	2669	3315.1	2534.66	2697.7	2738.57	2587.36	2821.51
Atp6v1fnb	21.3262	22.8207	31.5825	30.037	21.8242	31.1002	33.0516	29.4866	26.4416	28.8657
Atp6v1g1	4839.87	4508.36	4257.9	4413.3	4968.29	4259.69	4507.56	4431.84	4504.86	4541.84
Atp6v1g2	7951.14	6929.89	8172.22	7627.26	6937.92	6122.59	6817.75	6717.79	7670.13	6649.01
Atp6v1g3	0	0	0	0	0	0	0	0	0	0
Atp6v1h	4175.21	3675.4	4336.38	3969.89	4798.06	4156.02	4419.8	4640.45	4039.22	4503.58
Atp7a	786.702	907.757	776.165	823.157	902.432	891.539	724.856	917.033	823.445	858.965
Atp7b	575.809	716.317	516.805	650.802	891.52	885.319	874.159	791.715	614.933	860.678
ATP8	19852.4	20823.9	15107.9	16403.1	10626.2	11444.9	12029.7	10333.6	18046.8	11108.6
Atp8a1	12608.6	12410.7	13818.8	12679.2	11164.2	11666.7	11373.2	11430.5	12879.3	11408.6
Atp8a2	4456	4419.61	5770.99	4366.09	3201.62	3266.56	3274.39	3456.57	4753.17	3299.78
Atp8b1	13.0327	20.2851	16.2698	15.0185	7.63848	8.29338	4.55885	5.89732	16.1515	6.59701
Atp8b2	3035.44	2984.44	3316.17	3066.64	2694.2	2551.25	2448.1	2764.37	3100.67	2614.48
Atp8b3	103.077	82.4081	111.974	120.863	77.476	73.6038	64.9636	89.197	104.581	76.3101
Atp8b4	1.18479	2.53563	2.87114	4.291	5.45606	4.14669	1.13971	2.2115	2.72064	3.23849
Atp8b5p	16.5871	22.8207	16.2698	22.1702	33.8276	32.1369	28.4928	27.2751	19.4619	30.4331
Atp9a	19011.2	18133.6	21062.7	17812.7	19162.8	20154	19344.3	19739.8	19005	19600.2
Atp9b	1376.73	1375.58	1397.29	1406.73	1454.59	1665.93	1597.88	1477.28	1389.08	1548.92
Atpaf1	1293.79	1261.48	1451.84	1226.51	1540.79	1450.31	1271.92	1487.6	1308.41	1437.65
Atpaf2	680.07	594.606	642.178	642.22	740.933	703.901	779.563	693.672	639.769	729.517
Atpsckmt	509.46	576.857	541.688	486.314	597.984	600.234	612.025	621.43	528.58	607.918
Atr	425.34	442.468	519.676	472.01	390.654	371.129	392.061	484.317	464.874	409.54
Atraid	668.222	669.407	544.56	649.372	774.76	680.057	700.923	645.757	632.89	700.374
Atrip	533.156	551.5	534.032	543.527	529.238	588.83	600.628	549.188	540.554	566.971
Atrn	17589.4	17220.8	18079.6	18050.8	14732.4	15448.5	14374	15988.4	17735.1	15135.8
Atrnl1	3722.62	3516.92	4095.2	3816.13	3575.9	3619.02	3596.93	3609.9	3787.72	3600.44
Atrx	5503.36	6043.68	6023.65	5601.9	4248.09	4567.58	4183.88	4454.69	5793.15	4363.56
Atxn1	710.875	843.098	1002.03	746.634	516.143	611.637	570.995	560.983	825.659	564.94
Atxn10	7018.71	6525.45	7058.22	6540.2	6486.16	5667.49	6039.33	6282.86	6785.64	6118.96
Atxn2	4070.94	3846.56	4295.23	4036.4	3446.05	3925.88	3683.55	3690.25	4062.28	3686.43
Atxn2l	4194.16	4391.72	4582.34	4659.31	3686.11	4716.86	4626.09	4332.32	4456.88	4340.35
Atxn3	469.177	452.611	512.977	523.502	441.941	423.999	348.752	437.139	489.567	412.958
Atxn7	639.787	725.191	828.803	687.275	575.069	700.791	743.092	724.633	720.264	685.896
Atxn7l1	1201.38	1142.3	1314.98	1131.39	908.979	883.245	948.24	939.886	1197.51	920.087
Atxn7l2	313.97	313.151	316.782	316.819	337.184	353.505	354.45	344.993	315.18	347.533
Atxn7l3	4196.53	4395.52	4787.15	4395.42	3861.8	3950.76	3837.41	3846.53	4443.65	3874.12
Atxn7l3b	9971.21	9536.52	10691.2	9481.68	7316.57	6786.06	6866.76	7285.4	9920.14	7063.7
Auh	2457.26	2388.57	2479.71	2503.8	3687.2	3167.04	3355.31	3031.22	2457.33	3310.19
Aunip	52.1308	65.9265	79.4349	67.9409	63.2903	60.127	75.221	58.236	66.3583	64.2186
Aup1	1536.67	1456.72	1377.19	1544.05	1617.18	1549.83	1556.85	1528.88	1478.66	1563.18
Aurka	110.186	109.032	91.8765	102.984	120.033	134.767	134.486	103.94	103.52	123.307
Aurkaip1	1374.36	1222.18	1222.15	1205.77	1359.65	1129.97	1106.66	1299.62	1256.11	1223.98
Aurkb	18.9567	12.6782	22.0121	33.6128	12.0033	6.22004	10.2574	9.58315	21.8149	9.51598
Aurkc	635.048	603.481	653.663	690.851	613.261	728.781	721.437	707.679	645.761	692.789
Auts2l1	1832.87	1932.15	2103.59	1878.74	1713.2	1833.87	1761.99	1825.96	1936.84	1783.76
Aven	334.111	304.276	296.684	309.667	402.657	340.029	380.664	366.371	311.185	372.43
Avil	52.1308	49.4449	39.2389	37.1887	44.7397	61.1637	56.9856	58.9732	44.5008	55.4655
Avl9	3602.95	3577.78	3901.88	3651.64	4070.22	3712.33	3651.64	4068.41	3683.56	3875.65
Avp	187515	176961	109826	194131	347820	304625	309113	316705	167108	319566
Avpi1	438.373	351.185	437.37	417.657	461.583	435.403	463.863	432.716	411.146	448.391
Avpr1a	75.8267	59.5874	88.0483	64.365	36.01	47.6869	29.6325	30.9609	71.9568	36.0726
Avpr2	35.5437	27.892	46.8953	46.4859	27.2803	36.2835	55.8459	40.5441	39.2042	39.9884
Awat1	0	0	0	0	0	0	0	0	0	0
Awat2	10.6631	3.80345	3.82819	8.582	4.36485	5.18336	5.69856	2.94866	6.71919	4.54886
Axdnd1	10.6631	8.87472	10.5275	10.0123	4.36485	11.4034	2.27942	16.2176	10.0194	8.56633
Axin1	988.116	898.882	870.913	878.94	998.459	994.169	974.453	962.738	909.213	982.455
Axin2	688.364	770.833	733.098	733.046	632.903	747.441	719.158	705.467	731.335	701.242
Axl	1786.67	1956.24	1593.48	1760.74	1901.98	1947.91	2037.8	1911.47	1774.28	1949.79
Azgp1	3.55437	1.26782	7.65637	8.582	2.18242	2.07335	1.13971	2.2115	5.26514	1.90174
Azi2	1247.59	1147.37	1250.86	1160.72	1188.33	1248.15	1242.29	1210.43	1201.63	1222.3
Azin1	3720.25	3546.08	4065.53	3390.61	3105.59	2904.76	3063.54	3116.73	3680.62	3047.66
Azin2	263.024	277.652	310.083	264.612	288.08	255.021	282.648	235.893	278.843	265.411
B2m	11442.7	11189.8	8342.58	10731.8	14177	12405.9	12826.3	12995.5	10426.7	13101.2
B3galnt1	2078.12	1811.71	1985.87	1870.16	1816.87	1436.83	1448.57	1654.94	1936.47	1589.3
B3galnt2	387.427	480.503	429.714	475.586	470.312	558.767	508.311	582.36	443.307	529.938
B3galt1	1691.88	1749.59	1786.81	1682.79	1643.36	1584.04	1562.54	1850.28	1727.77	1660.06
B3galt2	651.635	542.626	664.19	544.242	426.664	366.982	311.141	444.511	600.673	387.324
B3galt4	103.077	112.836	98.5758	103.699	148.405	121.291	116.251	97.3058	104.547	120.813
B3galt5	943.094	926.774	1251.82	898.25	736.568	764.028	673.569	805.721	1004.98	744.972
B3galt6	629.124	564.178	724.484	635.068	798.767	801.348	714.599	710.627	638.214	756.335
B3galt9	0	1.26782	0	0	0	1.03667	1.13971	0	0.316954	0.544096
B3gat1	4734.43	4537.52	4873.28	4631.42	4000.38	4181.94	4222.63	4316.1	4694.16	4180.26
B3gat2	635.048	562.911	700.558	554.254	290.262	280.938	363.568	286.02	613.193	305.197
B3gat3	4216.67	4073.5	3971.74	4037.83	5304.38	4638.07	4920.13	4592.54	4074.94	4863.78
B3glct	862.528	792.386	834.545	816.005	781.308	777.505	729.415	753.383	826.366	760.403
B3gnt2	966.79	849.437	900.581	946.166	893.702	830.375	858.203	975.269	915.744	889.387
B3gnt3	0	1.26782	3.82819	2.1455	1.09121	0	3.41913	2.94866	1.81038	1.86475
B3gnt4	7.10875	6.33908	10.5275	6.4365	21.8242	17.6234	10.2574	6.63449	7.60296	14.0849
B3gnt5	11.8479	10.1425	8.61342	10.7275	4.36485	0	4.55885	2.2115	10.3328	2.7838
B3gnt6	1.18479	15.2138	5.74228	2.86067	6.54727	5.18336	6.83827	8.84598	6.25039	6.85372
B3gnt7	259.469	253.563	282.329	278.915	254.252	265.388	232.501	274.225	268.569	256.592
B3gnt8	3.55437	11.4104	6.69933	8.582	14.1858	14.5134	5.69856	9.58315	7.56151	10.9952
B3gnt9	218.002	224.404	210.55	215.265	238.975	244.655	233.641	240.316	217.055	239.397
B3gntl1	298.567	324.561	363.678	308.237	369.921	469.613	401.178	419.447	323.761	415.04
B4galnt1	957.312	887.472	1059.45	945.451	973.361	997.279	981.292	1035.72	962.421	996.912
B4galnt2	90.0442	88.7472	83.2631	76.5229	126.581	122.327	149.302	177.657	84.6443	143.967
B4galnt3	0	2.53563	2.87114	2.86067	1.09121	2.07335	6.83827	1.47433	2.06686	2.86929
B4galnt4	2170.54	2127.4	2463.44	2249.92	2580.72	2536.74	2701.12	2647.9	2252.82	2616.62
B4galt1	161.132	162.281	155.999	158.052	135.31	174.161	124.229	145.959	159.366	144.915
B4galt2	1642.12	1603.79	1616.45	1580.52	1490.6	1519.76	1544.31	1552.47	1610.72	1526.78
B4galt3	1112.52	929.31	1128.36	1012.68	1123.95	1005.57	1013.2	1052.67	1045.72	1048.85
B4galt4	434.819	420.915	450.769	404.784	615.443	658.287	551.62	558.771	427.822	596.031
B4galt5	1217.97	1212.03	1416.43	1272.28	1101.03	1172.48	1126.03	1202.32	1279.68	1150.47
B4galt6	2573.37	2587.61	3457.81	2747.67	2275.18	2265.13	2150.64	2529.21	2841.62	2305.04
B4galt7	786.702	840.563	748.411	822.442	946.081	875.988	933.424	916.296	799.529	917.947
B4gat1	3626.65	3396.48	3533.42	3447.1	3383.85	3303.88	3346.19	3525.12	3500.91	3389.76
B9d1	614.907	642.783	616.338	625.771	660.183	573.28	631.4	554.348	624.95	604.803
B9d2	453.775	372.738	414.401	442.688	465.947	399.119	469.561	393.646	420.901	432.068
Baalc	3514.09	3719.77	3670.27	3587.28	3334.74	3229.24	3175.24	3410.86	3622.85	3287.52
Baat	13.0327	12.6782	17.2268	12.873	0	6.22004	3.41913	5.89732	13.9527	3.88412
Babam1	1681.22	1632.95	1673.87	1734.99	1796.13	1741.61	1708.43	1744.13	1680.76	1747.58
Babam2	1444.26	1300.78	1438.44	1385.28	1551.7	1467.93	1589.9	1589.33	1392.19	1549.71
Bace1	4632.54	4433.56	4896.25	4515.56	3785.41	3886.49	3742.81	3877.49	4619.48	3823.05
Bace2	132.697	126.782	135.901	132.306	124.398	157.574	109.412	95.0943	131.921	121.62
Bach1	798.55	796.189	793.392	763.083	683.099	672.801	673.569	697.358	787.803	681.707
Bach2	306.861	329.632	348.365	273.194	186.597	228.068	231.361	248.425	314.513	223.613
Bad	972.714	961.005	1002.99	958.324	1045.38	909.162	985.85	932.514	973.757	968.227
Bag1	1550.89	1328.67	1365.71	1416.75	1613.9	1480.37	1585.34	1389.56	1415.5	1517.29
Bag2	280.796	245.956	277.544	283.921	292.445	284.048	264.413	300.026	272.054	285.233
Bag3	1310.38	1319.8	1003.94	1126.39	1587.71	1568.49	1480.49	1501.61	1190.13	1534.57
Bag4	1193.09	1105.54	1366.66	1154.28	1140.32	1048.08	1012.06	1149.24	1204.89	1087.42
Bag5	1580.51	1605.06	1653.78	1554.06	1913.99	1642.09	1739.2	1682.95	1598.35	1744.56
Bag6	5810.22	5612.63	6108.83	5492.48	6116.24	6686.54	6441.65	6512.12	5756.04	6439.14
Bahcc1	983.377	878.597	1124.53	989.076	911.162	1027.34	1100.96	987.064	993.895	1006.63
Bahd1	1261.8	1357.83	1342.74	1334.5	1409.85	1411.95	1465.67	1393.24	1324.22	1420.18
Baiap2	1484.54	1205.69	1788.72	1521.16	703.832	623.04	888.975	771.812	1500.03	746.915
Baiap2l1	43.8373	55.7839	38.2819	57.9285	45.8309	44.5769	54.7061	42.0184	48.9579	46.7831
Baiap2l2	106.631	95.0863	124.416	115.857	164.773	157.574	161.839	155.542	110.498	159.932
Baiap3	8948.73	8650.31	10594.5	8816.58	8965.4	9234.68	9571.3	9103.99	9252.53	9218.84
Bak1	325.818	332.168	265.102	297.509	321.907	286.122	308.862	288.969	305.149	301.465
Bambi	126.773	98.8897	94.7476	119.433	160.408	137.877	119.67	118.684	109.961	134.16
Banf1	1368.43	1166.39	1243.2	1305.18	1403.3	1152.78	1224.05	1180.94	1270.8	1240.27
Banf2	0	2.53563	0.957047	0	0	0	0	2.2115	0.87317	0.552874
Bank1	0	5.07127	2.87114	7.15167	0	3.11002	5.69856	0.737165	3.77352	2.38644
Banp	663.483	592.07	584.756	692.282	559.792	572.243	539.084	594.155	633.148	566.318
Bap1	5428.71	5513.74	5735.58	5245.75	6102.06	5746.28	5860.4	5744.73	5480.95	5863.36
Bard1	77.0115	72.2656	61.251	48.6314	41.466	67.3837	31.9119	42.7556	64.7898	45.8793
Barhl1	5.92396	1.26782	3.82819	2.1455	0	1.03667	0	0	3.29137	0.259168
Barhl2	129.142	88.7472	267.016	179.507	44.7397	70.4937	90.0372	83.2997	166.103	72.1426
Barx1	0	0	0	1.43033	0	0	0	0	0.357583	0
Barx2	116.11	115.371	142.6	108.705	81.8409	82.9338	84.3386	100.254	120.697	87.342
Basp1	18019.5	15708.3	18011.6	15331.7	12877.4	12848.5	14162.1	12565.7	16767.8	13113.4
Batf	2.36958	1.26782	4.78523	1.43033	2.18242	5.18336	4.55885	2.2115	2.46324	3.53403
Batf2	3.55437	3.80345	4.78523	4.291	2.18242	5.18336	10.2574	8.10882	4.10852	6.433
Batf3	17.7719	27.892	10.5275	25.746	16.3682	26.9535	23.9339	10.3203	20.4843	19.394
Bax	597.135	491.913	481.395	562.121	754.027	615.784	640.518	610.373	533.141	655.175
Baz1a	232.219	360.06	231.605	308.237	312.087	311.002	295.185	322.141	283.03	310.104
Baz1b	4640.83	4674.44	4897.21	4544.89	4672.57	5270.44	4880.24	4978.81	4689.34	4950.52
Baz2a	2399.2	2637.06	2686.43	2630.38	2340.65	2806.27	2515.34	2592.61	2588.27	2563.72
Baz2b	1816.29	1923.28	1968.65	1868.02	1685.92	1857.72	1789.35	1897.46	1894.06	1807.61
Bbc3	127.957	143.263	140.686	151.615	142.949	181.418	201.729	158.491	140.881	171.146
Bbip1	189.567	224.404	193.323	199.532	282.624	216.665	284.928	256.533	201.706	260.187
Bbof1	116.11	134.389	125.373	130.876	127.672	176.234	137.905	148.907	126.687	147.68
Bbox1	16.5871	24.0885	26.7973	27.8915	41.466	38.3569	23.9339	26.5379	23.8411	32.5737
Bbs1	2076.94	2055.13	2000.23	2025.35	2266.45	2258.91	2379.72	2347.13	2039.41	2313.05
Bbs10	498.797	445.004	526.376	505.623	462.674	443.696	414.855	440.088	493.95	440.328
Bbs12	353.068	387.952	422.058	365.45	397.201	418.816	413.715	426.819	382.132	414.138
Bbs2	1368.43	1418.69	1375.28	1385.28	1540.79	1571.6	1546.59	1539.2	1386.92	1549.54
Bbs4	1555.63	1518.84	1654.73	1571.94	1305.09	1314.5	1385.89	1363.76	1575.29	1342.31
Bbs5	406.384	389.22	405.788	404.784	389.563	389.789	426.252	451.145	401.544	414.187
Bbs7	721.538	687.157	727.356	723.749	903.523	923.675	894.673	897.13	714.95	904.751
Bbs9	870.822	882.401	843.158	828.163	986.455	975.509	947.1	945.046	856.136	963.528
Bbx	1451.37	1541.67	1575.3	1379.56	1453.49	1454.45	1368.79	1488.34	1486.97	1441.27
Bc1	2082.86	3026.28	2377.3	2427.99	797.676	371.129	230.222	157.753	2478.61	389.195
Bcam	1413.46	1407.28	1139.84	1324.49	1872.52	1755.09	1592.18	1653.46	1321.27	1718.31
Bcan	21312	22527.8	16982.8	19287.3	19503.2	22674.1	21213.4	19158.2	20027.5	20637.2
Bcap29	1112.52	955.934	1034.57	970.482	997.367	806.531	845.666	917.771	1018.38	891.834
Bcap31	3028.33	2917.25	2786.92	2923.6	3465.69	3202.28	3146.74	3054.81	2914.02	3217.38
Bcar1	2296.13	2245.3	2143.78	2180.54	2147.5	2165.61	2198.5	2237.3	2216.44	2187.23
Bcar3	559.222	523.608	417.272	482.738	476.86	467.539	551.62	518.227	495.71	503.562
Bcas1	7256.85	6818.32	5965.27	6849.15	6212.27	6803.68	6083.78	6083.82	6722.4	6295.89
Bcas2	1496.39	1375.58	1349.44	1308.76	1611.72	1395.36	1557.99	1490.55	1382.54	1513.9
Bcas3	1432.41	1427.56	1459.5	1374.55	1400.02	1524.95	1482.76	1480.23	1423.51	1471.99
Bcat1	59087.9	56014.7	66177.9	56263.6	62222	59245.8	61608.2	61469.3	59386	61136.3
Bcat2	354.253	330.9	263.188	331.122	366.647	371.129	426.252	387.012	319.866	387.76
Bccip	515.384	537.554	572.314	554.254	606.714	551.51	558.459	527.073	544.877	560.939
Bcdin3d	79.381	55.7839	74.6496	66.5105	93.8442	85.0072	79.7798	75.1908	69.0813	83.4555
Bche	218.002	303.008	222.035	254.599	240.067	202.151	208.567	207.881	249.411	214.666
Bckdha	1708.47	1597.45	1403.03	1589.1	2329.74	2125.18	2289.68	2187.17	1574.51	2232.94
Bckdhb	1046.17	929.31	938.863	986.215	1083.57	956.849	1021.18	1031.29	975.14	1023.22
Bckdk	1304.46	1228.51	1183.87	1129.25	1167.6	1121.68	1138.57	1134.5	1211.52	1140.59
Bcl10	541.45	561.643	531.161	512.06	518.326	539.07	542.503	520.439	536.578	530.084
Bcl11a	830.539	660.533	1002.03	816.005	523.782	465.466	593.79	535.182	827.276	529.555
Bcl11b	498.797	413.308	665.148	471.295	207.33	271.608	321.399	281.597	512.137	270.484
Bcl2	283.165	361.328	289.985	276.054	317.543	344.175	321.399	333.199	302.633	329.079
Bcl2a1	35.5437	22.8207	22.0121	30.7522	39.2836	33.1735	22.7942	22.115	27.7822	29.3416
Bcl2l1	2991.6	2857.66	3030.97	2768.41	3043.39	2981.47	2687.44	2975.94	2912.16	2922.06
Bcl2l10	8.29354	6.33908	4.78523	12.873	8.72969	8.29338	9.11769	8.10882	8.07272	8.5624
Bcl2l11	209.708	211.725	164.612	160.913	142.949	129.584	150.442	155.542	186.74	144.629
Bcl2l12	67.5331	72.2656	40.196	58.6437	55.6518	35.2469	37.6105	52.3387	59.6596	45.212
Bcl2l13	1753.49	1720.43	1947.59	1694.23	1805.96	1782.04	1592.18	1786.89	1778.93	1741.77
Bcl2l14	1.18479	0	0.957047	2.1455	0	0	2.27942	2.2115	1.07183	1.12273
Bcl2l15	2.36958	8.87472	12.4416	10.7275	8.72969	8.29338	2.27942	7.37165	8.60335	6.66854
Bcl2l2	4638.46	4562.87	5059.91	4548.46	5378.58	5084.88	5394.25	5338.55	4702.42	5299.07
Bcl3	35.5437	34.2311	26.7973	26.4612	12.0033	25.9168	28.4928	25.0636	30.7583	22.8691
Bcl6	680.07	651.658	630.694	518.496	491.045	513.153	555.039	594.155	620.23	538.348
Bcl6b	156.392	196.512	164.612	187.374	174.594	135.804	177.795	144.484	176.222	158.169
Bcl7a	1896.85	1856.08	2089.23	1834.4	1799.41	1836.98	1962.58	1980.76	1919.14	1894.93
Bcl7b	1140.95	1052.29	1033.61	1068.46	1212.34	1203.58	1326.62	1248.02	1073.83	1247.64
Bcl7c	342.405	349.917	311.997	404.069	470.312	426.073	447.907	438.613	352.097	445.726
Bcl9	2125.52	2174.31	2600.3	2290.68	2255.53	2479.72	2321.59	2487.93	2297.7	2386.2
Bcl9l	1425.3	1655.77	1780.11	1478.25	1318.18	1414.02	1349.42	1368.18	1584.86	1362.45
Bclaf1	5710.7	5724.19	6235.16	5876.53	5236.72	5213.43	5395.39	5452.07	5886.64	5324.4
Bclaf3	472.732	551.5	564.658	513.49	449.579	523.52	485.517	502.009	525.595	490.156
Bco1	3.55437	6.33908	4.78523	1.43033	5.45606	6.22004	3.41913	1.47433	4.02726	4.14239
Bco2	72.2723	76.069	47.8523	55.0679	51.2869	68.4204	63.8238	53.0759	62.8154	59.1518
Bcor	970.344	915.364	865.17	885.377	822.774	830.375	898.093	822.676	909.064	843.479
Bcorl1	648.081	740.405	854.643	786.684	680.916	601.27	656.474	637.648	757.453	644.077
Bcr	2623.13	2733.41	3028.1	2635.39	2923.36	3090.32	2837.88	2955.29	2755.01	2951.71
Bcs1l	420.601	413.308	435.456	447.694	482.316	437.476	452.465	491.689	429.265	465.987
Bdh1	1304.46	1264.01	1293.93	1255.83	983.182	1069.85	1055.37	1034.98	1279.56	1035.85
Bdh2	81.7506	78.6046	66.0362	78.6684	118.942	97.4472	96.8755	104.677	76.265	104.486
Bdkrb1	1.18479	1.26782	0.957047	2.86067	0	1.03667	0	0	1.56758	0.259168
Bdkrb2	52.1308	62.123	68.9074	44.3403	109.121	161.721	149.302	140.061	56.8754	140.051
Bdnf	303.307	252.296	378.991	291.073	127.672	143.061	129.927	162.176	306.416	140.709
Bdp1	143.36	157.209	155.999	126.585	116.76	117.144	111.692	146.696	145.788	123.073
Bean1	427.71	304.276	412.487	363.305	307.722	326.552	343.053	345.73	376.944	330.764
Becn1	2273.62	2299.82	2384	2231.32	2381.02	2254.76	2268.03	2302.17	2297.19	2301.49
Becn2	10.6631	16.4816	20.098	9.29717	19.6418	35.2469	19.3751	18.4291	14.135	23.1732
Begain	4254.59	4363.83	4485.68	4504.84	3954.55	4576.91	4522.38	4128.86	4402.23	4295.67
Bend2	0	0	0	0	0	0	0	0	0	0
Bend3	308.046	294.134	272.758	268.903	255.344	349.359	265.553	259.482	285.96	282.434
Bend4	1240.48	1380.65	1335.08	1301.6	1512.42	1476.22	1397.29	1502.34	1314.45	1472.07
Bend5	278.426	315.686	280.415	246.733	260.8	306.855	278.09	317.718	280.315	290.866
Bend6	5111.19	4493.14	6175.82	4809.5	3358.75	3142.16	3136.49	3250.9	5147.41	3222.07
Bend7	225.11	223.136	226.82	237.435	220.425	206.298	183.494	201.983	228.125	203.05
Best1	62.794	67.1943	77.5208	57.2134	67.6551	48.7236	38.7502	68.5564	66.1806	55.9213
Best2	1.18479	1.26782	0.957047	0.715167	2.18242	0	2.27942	0.737165	1.03121	1.29975
Best3	2.36958	11.4104	5.74228	7.15167	3.27364	7.25671	6.83827	2.94866	6.66847	5.07932
Best4	1.18479	1.26782	2.87114	2.86067	0	0	1.13971	0	2.0461	0.284928
Bet1	1201.38	1314.73	1018.3	1186.46	1684.83	1580.93	1501	1527.41	1180.22	1573.54
Bet1l	588.841	575.589	491.922	569.273	535.785	492.42	531.106	521.176	556.406	520.121
Bex1	2569.81	2293.48	2424.2	2422.99	2853.52	2442.4	2697.7	2475.4	2427.62	2617.25
Bex2	6922.74	6730.84	6975.91	6797.66	10289	8760.92	10043.1	9134.21	6856.79	9556.83
Bex3	5857.61	5260.17	5730.8	5410.24	6818.98	5868.6	6915.77	6354.36	5564.7	6489.43
Bex4	925.322	824.081	756.067	852.479	1094.49	927.822	1025.74	981.904	839.487	1007.49
Bfar	1163.47	1179.07	1171.43	1210.06	1140.32	1082.29	1128.31	1152.93	1181.01	1125.96
Bfsp1	59.2396	46.9092	56.4658	65.0802	68.7463	80.8605	63.8238	67.8192	56.9237	70.3125
Bfsp2	39.0981	36.7667	30.6255	26.4612	48.0133	47.6869	49.0076	57.4989	33.2379	50.5517
Bglap	7.10875	2.53563	10.5275	10.0123	19.6418	15.5501	7.97798	14.0061	7.54606	14.294
Bgn	2191.86	2218.68	1371.45	1643.45	847.871	869.768	780.702	749.697	1856.36	812.01
Bhlha15	114.925	133.121	105.275	115.142	247.705	247.765	266.692	241.79	117.116	250.988
Bhlha9	10.6631	10.1425	8.61342	7.86684	10.9121	8.29338	10.2574	3.68583	9.32148	8.28718
Bhlhb9	2143.29	2108.38	2133.26	2128.34	1969.64	2032.92	1898.76	2099.45	2128.32	2000.19
Bhlhe22	347.144	303.008	295.727	409.791	354.644	304.782	393.2	325.827	338.918	344.613
Bhlhe23	1.18479	0	0	0	0	1.03667	0	0	0.296198	0.259168
Bhlhe40	1219.15	1191.75	1361.88	1155.71	993.003	1123.75	1180.74	1216.32	1232.12	1128.45
Bhlhe41	3324.53	3099.81	3196.54	3134.58	3067.4	3565.12	3413.44	3986.59	3188.86	3508.13
Bhmt	2.36958	1.26782	0.957047	2.1455	2.18242	4.14669	0	5.16016	1.68499	2.87232
Bhmt2	1.18479	0	0	2.86067	2.18242	2.07335	1.13971	0.737165	1.01136	1.53316
Bicc1	284.35	343.578	221.078	253.169	212.786	251.911	223.383	260.956	275.544	237.259
Bicd1	2380.25	2621.85	3163.04	2594.63	2157.33	2183.23	2219.02	2339.76	2689.94	2224.83
Bicd2	4023.55	4129.28	4223.45	4053.57	4365.94	4468.06	4311.53	4480.49	4107.46	4406.5
Bicdl1	1182.42	1103	1303.5	1230.8	1421.85	1406.76	1455.41	1343.85	1204.93	1406.97
Bicdl2	0	0	0	0.715167	1.09121	0	1.13971	2.94866	0.178792	1.2949
Bicra	553.298	611.088	667.062	582.861	534.694	570.17	552.76	580.886	603.577	559.627
Bicral	1682.4	1672.25	1822.22	1722.12	1310.55	1535.31	1408.68	1466.96	1724.75	1430.37
Bid	366.101	352.453	314.868	328.262	349.188	352.469	365.847	361.211	340.421	357.179
Bik	9.47833	3.80345	2.87114	4.291	3.27364	6.22004	2.27942	0.737165	5.11098	3.12756
Bin1	7715.36	7250.64	7702.31	7798.18	7259.83	7429.83	7191.58	7222.01	7616.62	7275.81
Bin2	265.393	283.991	263.188	325.401	223.698	265.388	251.876	221.887	284.493	240.712
Bin2a	2.36958	6.33908	12.4416	17.164	3.27364	7.25671	10.2574	5.16016	9.57857	6.48698
Bin3	386.242	358.792	361.764	352.577	403.748	344.175	476.399	376.691	364.844	400.254
Birc2	1011.81	969.88	1003.94	986.215	1097.76	1196.32	1107.8	1066.68	992.962	1117.14
Birc3	26.0654	39.3023	26.7973	35.7583	68.7463	49.7603	52.4267	58.9732	31.9808	57.4766
Birc5	41.4677	40.5701	28.7114	33.6128	43.6485	38.3569	22.7942	35.3839	36.0905	35.0459
Birc6	6301.91	7156.83	7551.1	6721.85	5821.61	6314.37	5697.42	6231.99	6932.92	6016.35
Birc7	16.5871	21.5529	11.4846	17.8792	79.6585	63.237	72.9415	58.236	16.8759	68.5183
Bivm	934.801	914.096	1048.92	1035.56	840.233	776.468	805.776	874.278	983.345	824.189
Blcap	4259.33	3986.02	4618.71	4492.68	4032.03	3940.39	4023.18	4049.99	4339.18	4011.4
Bles03	1149.25	1071.31	1130.27	1118.52	1242.89	1051.19	1138.57	1041.61	1117.34	1118.57
Blk	0	1.26782	0	0.715167	3.27364	1.03667	0	0.737165	0.495746	1.26187
Blm	163.501	136.924	160.784	143.033	156.043	136.841	149.302	154.805	151.061	149.248
Blmh	1606.58	1599.98	1620.28	1631.3	1606.26	1527.02	1653.72	1598.17	1614.53	1596.29
Blnk	137.436	197.779	152.17	168.064	206.239	210.445	219.964	214.515	163.862	212.791
Bloc1s1	779.593	612.356	601.982	642.22	794.402	627.187	754.489	647.231	659.038	705.827
Bloc1s2	941.909	924.238	935.035	942.59	1305.09	941.299	1127.17	1023.92	935.943	1099.37
Bloc1s3	379.133	313.151	291.899	331.837	435.393	321.369	396.62	361.211	329.005	378.648
Bloc1s4	425.34	297.937	367.506	381.184	297.901	296.488	279.229	287.494	367.992	290.278
Bloc1s5	875.561	859.58	762.766	805.278	966.814	936.116	949.38	967.161	825.796	954.867
Bloc1s6	759.451	726.459	705.343	657.954	722.382	647.92	584.672	687.775	712.302	660.687
Blvra	614.907	557.839	613.467	623.626	722.382	597.124	649.636	652.391	602.46	655.383
Blvrb	560.406	507.127	555.087	569.273	655.818	570.17	653.055	562.457	547.973	610.375
Blzf1	388.612	409.505	434.499	396.202	415.752	410.522	428.532	392.909	407.205	411.929
Bmerb1	6363.52	5554.31	6898.39	6179.04	5990.75	5207.21	5487.71	5508.1	6248.81	5548.44
Bmf	622.016	542.626	498.621	568.558	336.093	317.222	304.303	314.77	557.955	318.097
Bmi1	1620.79	1758.46	1676.75	1612.7	1550.61	1425.43	1389.31	1525.19	1667.18	1472.63
Bmp1	1135.03	1252.6	1042.22	1147.84	955.901	1080.21	1107.8	986.327	1144.43	1032.56
Bmp10	2.36958	2.53563	0.957047	0.715167	0	0	1.13971	1.47433	1.64436	0.65351
Bmp15	21.3262	13.946	2.87114	12.873	8.72969	2.07335	2.27942	6.63449	12.7541	4.92924
Bmp2	176.534	197.779	228.734	189.519	75.2936	78.7871	104.853	97.3058	198.142	89.06
Bmp2k	1966.75	2174.31	1899.74	2019.63	1874.7	1856.68	2002.47	1893.04	2015.11	1906.72
Bmp3	49.7612	45.6414	85.1772	58.6437	14.1858	21.7701	25.0737	19.1663	59.8059	20.049
Bmp4	402.829	367.667	322.525	207.398	209.513	176.234	156.14	212.304	325.105	188.548
Bmp5	54.5004	30.4276	12.4416	25.0308	13.0945	13.4767	4.55885	8.84598	30.6001	9.99403
Bmp6	1009.44	991.433	416.315	728.04	734.385	802.385	657.614	628.065	786.308	705.612
Bmp7	162.316	133.121	66.9933	112.996	44.7397	97.4472	30.7722	69.2935	118.857	60.5632
Bmp8a	66.3483	53.2483	70.8215	48.6314	49.1045	42.5036	36.4708	38.3326	59.7624	41.6029
Bmp8b	18.9567	15.2138	22.9691	16.4488	8.72969	23.8435	7.97798	19.9035	18.3971	15.1137
Bmper	248.806	242.153	255.531	211.689	193.144	201.115	209.707	199.772	239.545	200.934
Bmpr1a	3900.33	4286.49	3214.72	3657.36	3763.59	3371.26	3272.11	3407.18	3764.73	3453.53
Bmpr1b	1270.1	1447.85	1049.88	1204.34	1383.66	1311.39	1338.02	1280.46	1243.04	1328.38
Bmpr2	9084.98	10364.4	11444.4	9488.12	8600.93	8982.77	8618.5	8805.44	10095.5	8751.91
Bms1	1367.25	1452.92	1459.5	1343.08	1362.92	1427.5	1340.3	1424.94	1405.69	1388.92
Bmt2	370.84	423.451	534.032	437.682	471.403	383.569	408.017	453.357	441.501	429.086
Bmx	33.1742	36.7667	19.1409	37.1887	21.8242	23.8435	22.7942	23.5893	31.5676	23.0128
Bmyc	1097.12	1012.99	1138.89	1117.09	1083.57	975.509	1047.39	1087.32	1091.52	1048.45
Bnc1	1.18479	2.53563	4.78523	2.86067	7.63848	3.11002	3.41913	0.737165	2.84158	3.7262
Bnc2	28.435	8.87472	7.65637	12.1578	15.277	12.4401	5.69856	8.84598	14.281	10.5654
Bnip1	341.22	346.114	370.377	321.11	377.559	354.542	410.296	366.371	344.705	377.192
Bnip2	1357.77	1463.06	1263.3	1353.1	1422.94	1358.04	1295.85	1410.93	1359.31	1371.94
Bnip3	2960.79	2701.72	2752.47	2736.23	3067.4	2438.25	2767.22	2762.16	2787.8	2758.76
Bnip3l	4233.26	4072.23	4278	4091.47	4311.38	4162.24	4129.17	4339.69	4168.74	4235.62
Bnip5	86.4898	67.1943	134.944	82.2442	48.0133	29.0268	29.6325	57.4989	92.718	41.0429
Bnipl	2.36958	0	4.78523	4.291	9.82091	4.14669	6.83827	4.42299	2.86145	6.30721
Boc	330.557	390.488	354.107	327.546	328.455	333.809	330.516	270.54	350.675	315.83
Bod1	811.582	772.1	726.398	754.501	884.973	702.864	863.901	796.138	766.146	811.969
Bod1l1	3419.31	3681.74	4127.74	3503.6	3024.84	2962.81	2988.32	3123.37	3683.1	3024.84
Bok	652.82	547.697	658.448	551.394	656.909	523.52	533.385	504.221	602.59	554.509
Bola1	450.221	461.485	396.217	428.385	573.977	419.852	542.503	476.209	434.077	503.135
Bola2	1086.45	896.346	809.662	939.014	1207.97	930.932	931.144	821.202	932.869	972.812
Bola2-ps1	2.36958	2.53563	10.5275	6.4365	9.82091	7.25671	12.5368	2.94866	5.46731	8.14078
Bola3	908.735	793.653	792.435	821.727	931.895	831.412	914.049	912.61	829.137	897.491
Boll	0	0	0	0	0	2.07335	2.27942	0.737165	0	1.27248
Bop1	1039.06	1002.84	1010.64	994.082	1110.85	1117.53	1064.49	1103.54	1011.66	1099.1
Bora	45.0221	78.6046	61.251	62.2195	34.9188	59.0903	76.3607	49.3901	61.7743	54.94
Borcs5	716.799	704.906	779.993	662.96	783.49	860.438	805.776	866.169	716.164	828.968
Borcs6	798.55	819.01	770.423	805.993	1119.58	946.482	1128.31	995.173	798.494	1047.39
Borcs7	1964.38	2057.67	1904.52	1872.31	1967.45	1697.03	1715.27	1744.87	1949.72	1781.16
Borcs8	389.796	349.917	303.384	356.868	415.752	340.029	337.355	398.806	349.991	372.985
Bpgm	2395.65	2558.45	2285.43	2312.85	2462.86	2299.34	2408.21	2325.76	2388.1	2374.04
Bphl	354.253	286.527	308.169	268.188	216.06	167.941	188.052	202.72	304.284	193.693
Bpi	0	1.26782	0	0	0	0	0	0	0.316954	0
Bpifa1	15.4023	17.7494	15.3127	16.4488	4.36485	6.22004	12.5368	13.269	16.2283	9.09767
Bpifa2	0	0	0	0	0	0	0	0	0	0
Bpifa2f	0	0	0	0	0	0	0	0	0	0
Bpifa3	0	0	0	0	0	0	0	0	0	0
Bpifa5	2.36958	2.53563	1.91409	4.291	4.36485	5.18336	6.83827	3.68583	2.77758	5.01808
Bpifa6	0	0	0	0	0	0	0	0	0	0
Bpifb1	1.18479	2.53563	2.87114	1.43033	2.18242	4.14669	6.83827	3.68583	2.00547	4.2133
Bpifb2	1.18479	0	1.91409	0.715167	2.18242	1.03667	1.13971	0	0.953513	1.0897
Bpifb3	0	1.26782	0	2.1455	0	0	0	0	0.853329	0
Bpifb4	1.18479	8.87472	0	0.715167	9.82091	9.33005	11.3971	8.10882	2.69367	9.66422
Bpifb5	0	2.53563	2.87114	5.00617	1.09121	2.07335	5.69856	12.5318	2.60324	5.34873
Bpifb6	0	0	0.957047	0	0	0	0	0.737165	0.239262	0.184291
Bpifc	1.18479	0	0.957047	2.1455	1.09121	2.07335	6.83827	2.94866	1.07183	3.23787
Bpnt1	2081.68	1802.84	2002.14	1863.73	2232.62	1984.19	2207.62	2191.59	1937.6	2154.01
Bpnt2	8710.59	8962.2	9959.03	8286.64	7497.72	7146.82	7070.77	7430.62	8979.61	7286.48
Bptf	5447.67	5753.35	6403.6	5742.08	5386.22	5339.9	5236.97	5408.58	5836.67	5342.92
Braf	2537.82	2496.33	2951.53	2563.16	2139.87	2061.94	2175.71	2297.74	2637.21	2168.82
Brap	1645.68	1641.82	1681.53	1709.96	1868.15	1897.11	1848.61	1786.15	1669.75	1850.01
Brat1	580.548	567.982	534.989	631.492	686.372	798.238	827.431	805.721	578.753	779.441
Brca1	105.446	167.352	150.256	144.464	124.398	132.694	120.809	119.421	141.88	124.331
Brca2	293.828	339.775	340.709	288.927	224.79	296.488	235.92	277.174	315.81	258.593
Brcc3	1319.86	1272.89	1303.5	1369.54	1320.37	1293.77	1369.93	1297.41	1316.45	1320.37
Brd1	1937.13	2055.13	2185.89	2018.2	1807.05	1980.04	1858.87	1934.32	2049.09	1895.07
Brd2	4670.45	4929.27	4965.16	4937.51	5224.72	5297.4	5479.73	5455.02	4875.6	5364.22
Brd3	2507.02	2586.35	2634.75	2542.42	2508.7	2327.33	2415.05	2468.77	2567.63	2429.96
Brd4	4406.24	4581.89	5070.43	4450.48	3740.67	4192.3	4050.53	4257.87	4627.26	4060.34
Brd7	2119.59	2057.67	2156.23	2021.06	1952.18	1911.62	1899.9	1952.75	2088.64	1929.11
Brd8	1959.65	1908.06	1960.03	1920.22	1944.54	2115.85	2060.6	2043.42	1936.99	2041.1
Brd9	1591.18	1584.77	1570.51	1584.81	1539.7	1637.94	1478.21	1684.42	1582.82	1585.07
Brdt	0	0	0	0	0	0	0	0.737165	0	0.184291
Brf1	1305.64	1419.95	1318.81	1270.85	1461.13	1486.59	1303.83	1399.88	1328.81	1412.86
Brf2	286.72	352.453	305.298	288.927	316.451	307.892	345.333	392.909	308.349	340.646
Bri3	874.376	870.99	757.981	890.383	1046.47	905.015	976.733	924.405	848.433	963.156
Bri3bp	270.132	295.401	376.119	254.599	295.718	244.655	242.759	275.7	299.063	264.708
Bricd5	0	0	0	0	0	0	0	0	0	0
Brinp1	3175.24	3021.21	3271.19	2961.51	2815.33	2867.44	2566.63	2947.19	3107.29	2799.14
Brinp2	1816.29	1665.91	1848.06	1850.85	1817.96	1700.14	1746.04	1809	1795.28	1768.29
Brinp3	1260.62	1122.02	1518.83	1215.07	699.467	691.461	663.312	749.697	1279.13	700.984
Brip1	9.47833	16.4816	22.9691	22.8853	14.1858	21.7701	14.8162	12.5318	17.9536	15.826
Brix1	751.158	734.066	689.074	740.198	858.784	766.101	844.526	917.033	728.624	846.611
Brk1	2978.57	2767.64	2480.67	2736.94	3169.97	2626.93	2870.93	2771.74	2740.95	2859.89
Brme1	181.273	173.691	184.71	225.278	242.249	291.305	295.185	280.86	191.238	277.4
Brms1	56.87	81.1403	60.2939	70.0864	96.0266	77.7505	111.692	84.0368	67.0976	92.3764
Brms1l	1715.58	1766.07	1850.93	1662.76	1672.83	1524.95	1503.28	1607.76	1748.83	1577.2
Brox	2757.01	2789.2	2771.61	2827.77	3040.12	3099.65	2862.96	3211.83	2786.4	3053.64
Brpf1	822.245	964.809	912.066	858.915	788.946	802.385	869.6	885.335	889.509	836.566
Brpf3	1135.03	1066.23	1204.92	1046.29	1023.56	1151.74	977.872	1138.92	1113.12	1073.02
Brs3	167.056	150.87	138.772	135.167	115.668	85.0072	62.6841	79.6138	147.966	85.7434
Brsk1	7837.4	7440.82	8489.96	7211.74	6899.73	7056.63	7355.7	7151.24	7744.98	7115.82
Brsk2	4053.17	3604.4	4609.14	3917.68	3470.05	3698.85	3750.79	3807.46	4046.1	3681.79
Brwd1	1992.82	2320.1	2267.24	2148.36	1682.65	1945.83	1919.27	1862.08	2182.13	1852.46
Brwd3	543.819	618.695	656.534	628.632	461.583	559.803	462.723	464.414	611.92	487.131
Bscl2	3502.24	3553.69	3559.26	3684.54	3886.9	3581.7	3628.84	3562.72	3574.93	3665.04
Bsdc1	2546.12	2567.33	2336.15	2470.19	3000.83	2899.57	2927.92	2983.31	2479.95	2952.91
Bsg	18383.2	16788.4	15174.9	16769.9	24893.8	21842.7	22928.7	22221.1	16779.1	22971.6
Bsn	4938.21	4947.02	6696.46	5103.43	4509.98	5134.64	4558.85	4826.96	5421.28	4757.61
Bsnd	0	0	0	0	0	0	0	0	0	0
Bsph1	0	0	0	0	0	0	0	0	0	0
Bspry	450.221	385.416	442.156	426.955	289.171	304.782	271.251	296.34	426.187	290.386
Bst1	4.73917	1.26782	4.78523	2.1455	2.18242	5.18336	5.69856	2.94866	3.23443	4.00325
Bst2	244.067	235.814	189.495	259.606	434.302	319.295	284.928	263.905	232.245	325.608
Bsx	1.18479	0	0	3.57583	0	0	2.27942	1.47433	1.19016	0.938438
Btaf1	1485.73	1488.42	1569.56	1455.36	1491.69	1513.54	1347.14	1379.24	1499.77	1432.9
Btbd1	7697.59	7921.32	7821.94	7530.71	8427.43	7879.75	8215.04	8135.35	7742.89	8164.39
Btbd10	1498.76	1464.33	1563.81	1458.23	1436.03	1322.79	1361.96	1402.09	1496.28	1380.72
Btbd11	2300.87	2264.32	2585.94	2287.82	2260.99	2173.9	2247.51	2342.71	2359.74	2256.28
Btbd16	124.403	116.639	108.146	115.142	72.02	89.1539	78.6401	81.8253	116.083	80.4098
Btbd17	771.299	886.204	710.129	803.848	958.084	1085.4	1107.8	905.239	792.87	1014.13
Btbd18	1.18479	0	1.91409	0	1.09121	0	0	0	0.774721	0.272803
Btbd19	336.481	361.328	329.224	385.475	322.999	329.662	355.59	335.41	353.127	335.915
Btbd2	4555.52	4495.68	4704.84	4328.91	4310.29	4588.31	4712.71	4411.2	4521.24	4505.63
Btbd3	7538.83	7737.49	8431.58	7946.93	6652.03	6086.31	6252.46	6288.76	7913.71	6319.89
Btbd6	2226.22	2169.23	2154.31	2026.07	2168.24	2079.57	1993.36	2025.73	2143.96	2066.72
Btbd7	1559.19	1738.18	1615.49	1654.18	1703.38	1601.66	1602.43	1691.06	1641.76	1649.63
Btbd8	1286.68	1174	1492.99	1218.64	1006.1	1077.1	957.358	1113.86	1293.08	1038.6
Btbd9	2216.75	2318.84	2245.23	2166.96	2383.21	2444.47	2393.39	2365.56	2236.94	2396.66
Btc	65.1635	96.3541	44.9812	77.238	120.033	94.3372	92.3166	120.158	70.9342	106.711
Btd	650.451	579.392	522.548	605.031	575.069	695.607	639.378	663.449	589.355	643.376
Btf3	3742.76	3541.01	3328.61	3519.34	4194.62	3580.67	3805.5	3694.67	3532.93	3818.86
Btf3l4	774.854	731.53	695.773	765.944	956.993	773.358	740.812	861.746	742.025	833.227
Btg1	1170.57	1198.09	1158.98	1177.88	1152.32	1040.82	1164.79	1131.55	1176.38	1122.37
Btg2	432.449	529.947	431.628	479.877	316.451	330.699	421.693	382.589	468.475	362.858
Btg3	496.428	494.449	501.493	451.985	509.596	429.183	442.208	422.396	486.089	450.846
Btg4	3.55437	1.26782	2.87114	1.43033	3.27364	2.07335	1.13971	2.2115	2.28092	2.17455
Btk	47.3917	65.9265	46.8953	57.9285	52.3782	53.907	33.0516	63.3962	54.5355	50.6832
Btla	23.6958	22.8207	22.9691	24.3157	26.1891	33.1735	29.6325	22.115	23.4503	27.7775
Btn1a1	2.36958	10.1425	5.74228	5.72134	13.0945	9.33005	11.3971	8.10882	5.99393	10.4826
Btn2a2	18.9567	10.1425	10.5275	16.4488	17.4594	3.11002	7.97798	14.0061	14.0189	10.6384
Btn3a2	0	0	0	0	1.09121	0	0	0	0	0.272803
Btnl10	7.10875	6.33908	5.74228	8.582	5.45606	12.4401	12.5368	5.16016	6.94303	8.89828
Btnl2	1.18479	0	0	0	0	0	0	0	0.296198	0
Btnl3	2.36958	5.07127	2.87114	7.15167	0	1.03667	3.41913	0.737165	4.36592	1.29824
Btnl5	0	0	0	0	0	0	0	0	0	0
Btnl7	0	0	0	0	0	0	0	0	0	0
Btnl8	0	0	0	0	0	0	0	0	0	0
Btnl9	1.18479	0	0	0	0	0	0	0	0.296198	0
Btrc	4675.19	4725.15	5127.86	4693.64	5712.49	5503.7	5305.36	5565.6	4805.46	5521.79
Bub1	47.3917	45.6414	47.8523	55.783	20.733	36.2835	27.3531	22.115	49.1671	26.6211
Bub1b	36.7285	30.4276	31.5825	28.6067	12.0033	10.3667	9.11769	9.58315	31.8363	10.2677
Bub3	962.051	944.524	938.863	984.07	1181.78	1008.68	927.725	1008.44	957.377	1031.66
Bud13	322.263	291.598	342.623	327.546	398.292	356.615	381.803	393.646	321.008	382.589
Bud23	367.285	352.453	359.85	395.487	345.914	393.936	323.678	388.486	368.769	363.003
Bud31	701.397	706.174	556.044	725.894	686.372	618.894	623.422	619.956	672.377	637.161
Bves	142.175	163.548	166.526	143.033	175.685	223.921	234.781	208.618	153.821	210.751
Bysl	535.526	561.643	508.192	505.623	537.967	545.29	567.576	569.829	527.746	555.166
Bzw1	5965.43	5545.43	6547.16	5872.95	4527.44	4226.51	4235.17	4597.7	5982.74	4396.7
Bzw2	787.886	799.992	692.902	854.624	748.571	610.6	590.371	679.666	783.851	657.302
C10H5orf58	1.18479	0	0	0	0	0	0	0	0.296198	0
C17h6orf52	95.9681	117.907	114.846	101.554	115.668	106.777	127.648	126.792	107.569	119.221
C1d	1007.07	976.219	936.949	1034.85	1062.84	941.299	943.681	984.115	988.772	982.984
C1galt1	1394.5	1468.13	1368.58	1357.39	1269.08	1096.8	1127.17	1320.26	1397.15	1203.33
C1galt1c1	858.974	870.99	790.521	878.94	997.367	836.595	873.019	885.335	849.856	898.079
C1H10orf95	40.2829	29.1598	30.6255	39.3342	20.733	42.5036	27.3531	30.2238	34.8506	30.2034
C1H19orf84	0	0	0	0	1.09121	0	2.27942	1.47433	0	1.21124
C1qa	1430.04	1586.04	1057.54	1348.8	1832.14	1637.94	1727.8	1506.77	1355.61	1676.16
C1qb	1029.58	986.361	661.319	935.438	855.51	800.311	804.636	767.389	903.176	806.962
C1qbp	2542.56	2413.92	2428.03	2485.92	3018.29	2717.12	2746.7	2734.88	2467.61	2804.25
C1qc	753.527	707.442	492.879	629.347	685.281	560.84	618.863	535.919	645.799	600.226
C1ql1	1122	1077.64	943.648	1237.95	1380.38	1287.55	1339.16	1253.92	1095.31	1315.25
C1ql2	535.526	346.114	477.566	392.627	470.312	470.649	508.311	451.882	437.958	475.289
C1ql3	356.622	253.563	419.186	397.633	256.435	216.665	205.148	171.022	356.751	212.317
C1ql4	194.306	157.209	168.44	198.816	307.722	327.589	353.311	357.525	179.693	336.536
C1qtnf1	340.035	366.399	299.556	314.673	528.146	515.226	476.399	469.574	330.166	497.337
C1qtnf12	16.5871	11.4104	23.9262	12.873	12.0033	23.8435	14.8162	21.3778	16.1992	18.0102
C1qtnf2	145.729	141.995	118.674	158.052	171.32	128.547	168.677	162.176	141.113	157.68
C1qtnf3	63.9787	48.177	24.8832	33.6128	4.36485	8.29338	12.5368	8.84598	42.663	8.51026
C1qtnf4	2916.96	2322.64	3320.95	2732.65	1648.82	1405.73	1674.24	1531.09	2823.3	1564.97
C1qtnf5	688.364	669.407	503.407	672.257	1241.8	1195.28	1098.68	1068.89	633.359	1151.16
C1qtnf6	117.294	122.978	106.232	130.16	115.668	117.144	104.853	124.581	119.166	115.562
C1qtnf7	14.2175	8.87472	16.2698	17.8792	5.45606	14.5134	12.5368	8.84598	14.3103	10.3381
C1qtnf9	31.9894	32.9632	29.6684	26.4612	33.8276	63.237	36.4708	41.2812	30.2706	43.7042
C1r	617.276	617.427	481.395	532.799	677.642	810.678	625.702	580.149	562.224	673.543
C1rl	56.87	50.7127	42.1101	36.4735	45.8309	76.7138	42.1693	46.4414	46.5416	52.7889
C1s	463.254	508.395	339.752	357.583	736.568	752.624	662.172	624.379	417.246	693.936
C2	601.874	524.876	398.131	467.004	485.589	533.886	449.046	436.402	497.971	476.231
C2cd2	671.777	670.675	690.988	707.3	520.508	576.39	523.128	538.868	685.185	539.723
C2cd2l	3711.95	3508.05	4279.91	3636.62	3728.67	3837.76	3946.82	3755.12	3784.13	3817.09
C2cd3	1017.74	976.219	1047.97	1028.41	942.807	1053.26	939.122	939.886	1017.58	968.769
C2cd4a	42.6525	54.5161	46.8953	61.5044	108.03	72.5671	94.596	85.5112	51.3921	90.1761
C2cd4c	768.93	727.727	776.165	708.015	968.996	823.118	1009.78	969.372	745.209	942.818
C2cd4d	146.914	173.691	180.882	167.349	172.411	184.528	175.516	176.92	167.209	177.344
C2cd5	2504.65	2470.97	2660.59	2546.71	2612.36	2649.74	2448.1	2578.6	2545.73	2572.2
C2cd6	0	1.26782	3.82819	1.43033	0	0	1.13971	0.737165	1.63158	0.469219
C2H1orf54	100.707	116.639	90.9194	95.8324	90.5706	86.0438	75.221	95.8315	101.025	86.9167
C3	285.535	270.045	284.243	340.419	1026.83	1022.16	965.336	884.598	295.061	974.731
C3ar1	138.621	167.352	110.06	143.033	66.5639	76.7138	75.221	69.2935	139.767	71.948
C4a	1355.4	1393.33	834.545	997.658	1795.04	1992.49	1649.16	1651.25	1145.23	1771.99
C4b	50.946	54.5161	26.7973	45.7707	69.8375	83.9705	59.265	53.8131	44.5075	66.7215
C4bpa	2.36958	5.07127	0	1.43033	0	0	2.27942	3.68583	2.2178	1.49131
C4bpb	8.29354	5.07127	4.78523	5.72134	3.27364	7.25671	11.3971	6.63449	5.96784	7.14049
C5	18.9567	13.946	17.2268	10.7275	10.9121	8.29338	13.6765	12.5318	15.2142	11.3535
C5ar1	42.6525	65.9265	36.3678	57.9285	34.9188	45.6136	41.0296	37.5954	50.7188	39.7894
C5ar2	110.186	148.335	98.5758	102.984	134.219	105.741	141.324	109.838	115.02	122.78
C6	31.9894	15.2138	7.65637	9.29717	8.72969	9.33005	6.83827	10.3203	16.0392	8.80458
C6H2orf16	1.18479	2.53563	0	2.86067	3.27364	0	1.13971	1.47433	1.64527	1.47192
C7	547.374	500.788	314.868	426.955	254.252	245.691	147.023	218.201	447.496	216.292
C8a	0	0	1.91409	0	0	0	0	0	0.478523	0
C8b	0	2.53563	1.91409	0.715167	4.36485	0	3.41913	3.68583	1.29122	2.86745
C8g	93.5985	95.0863	82.306	115.857	109.121	153.428	128.787	150.382	96.712	135.429
C8H3orf86	29.6198	32.9632	24.8832	20.0247	20.733	25.9168	46.7282	26.5379	26.8727	29.979
C9	13.0327	15.2138	10.5275	13.5882	8.72969	8.29338	7.97798	9.58315	13.0905	8.64605
Ca11	1611.32	1464.33	1593.48	1743.58	1370.56	1528.06	1740.34	1459.59	1603.18	1524.64
Ca12	145.729	162.281	219.164	179.507	190.962	202.151	191.472	229.258	176.67	203.461
Ca13	47.3917	44.3736	19.1409	33.6128	39.2836	42.5036	49.0076	46.4414	36.1298	44.309
Ca14	201.415	186.369	199.066	205.968	257.526	262.278	265.553	289.706	198.204	268.766
Ca3	430.079	243.421	446.941	188.804	112.395	118.181	112.831	129.741	327.311	118.287
Ca4	351.883	372.738	313.911	429.815	580.525	651.03	539.084	622.167	367.087	598.201
Ca5a	1.18479	0	0	0	0	1.03667	1.13971	0.737165	0.296198	0.728387
Ca5b	419.416	399.362	335.923	376.893	421.208	430.219	393.2	412.075	382.899	414.176
Ca6	188.382	147.067	119.631	124.439	201.874	201.115	215.405	193.874	144.88	203.067
Ca8	735.756	746.744	738.84	719.458	775.852	640.664	655.334	681.141	735.199	688.247
Ca9	7.10875	5.07127	9.57047	10.7275	5.45606	5.18336	2.27942	0.737165	8.1195	3.414
Caap1	562.776	588.267	553.173	577.855	638.359	561.877	552.76	616.27	570.518	592.316
Cab39	6101.68	5861.12	6351.92	5866.51	5693.94	5651.94	5430.73	5635.63	6045.31	5603.06
Cab39l	947.833	926.774	910.151	1016.97	977.726	972.399	867.32	960.526	950.432	944.493
Cabcoco1	400.46	374.006	276.587	308.952	488.863	473.759	517.429	501.272	340.001	495.331
Cabin1	2626.68	2555.92	2864.44	2584.61	2341.74	2570.95	2550.67	2447.39	2657.91	2477.69
Cables1	805.658	810.135	638.35	689.421	894.794	886.355	911.769	932.514	735.891	906.358
Cables2	1266.54	1225.98	1455.67	1249.4	1009.37	954.776	992.689	992.224	1299.4	987.265
Cabp1	866.083	734.066	830.717	841.751	637.268	636.517	722.577	626.59	818.154	655.738
Cabp2	0	2.53563	1.91409	0.715167	2.18242	1.03667	0	0.737165	1.29122	0.989065
Cabp4	117.294	115.371	145.471	152.331	108.03	166.904	145.883	182.817	132.617	150.909
Cabp5	0	0	0	0	0	0	0	0	0	0
Cabp7	803.289	740.405	970.445	760.222	531.42	615.784	463.863	553.611	818.59	541.169
Cabs1	0	0	0	0	0	0	0	0	0	0
Cabyr	90.0442	79.8725	94.7476	82.2442	68.7463	94.3372	90.0372	106.889	86.7271	90.0024
Cacfd1	943.094	907.757	886.225	885.377	1319.27	1170.4	1240.01	1201.58	905.613	1232.82
Cachd1	1704.92	1762.27	1794.46	1702.1	1352.01	1434.76	1346	1372.6	1740.94	1376.34
Cacna1a	3849.39	3954.32	4936.45	3901.95	3506.06	4348.84	3761.05	3768.39	4160.53	3846.09
Cacna1b	4754.57	4867.15	5757.59	5036.21	5210.54	5720.36	5227.86	5409.32	5103.88	5392.02
Cacna1c	1131.48	1181.61	1537.02	1298.74	1092.3	1131.01	1072.47	1065.94	1287.21	1090.43
Cacna1d	1831.69	2047.52	2473.01	2161.95	1812.5	2275.5	2067.44	2202.65	2128.54	2089.52
Cacna1e	5611.17	5852.24	8206.68	6409.33	4483.79	5490.22	5193.67	5554.54	6519.85	5180.55
Cacna1f	10.6631	6.33908	12.4416	10.7275	8.72969	7.25671	15.956	8.84598	10.0428	10.1971
Cacna1g	2745.16	2673.83	3760.24	2822.05	1788.5	2127.25	1852.03	2106.08	3000.32	1968.47
Cacna1h	1975.05	2018.36	2554.36	2178.4	1463.31	1543.61	1703.87	1674.84	2181.54	1596.41
Cacna1i	2992.78	3103.62	4194.74	3145.3	1974	2161.46	2230.42	2208.55	3359.11	2143.61
Cacna1s	7.10875	3.80345	9.57047	7.15167	5.45606	2.07335	3.41913	2.2115	6.90858	3.29001
Cacna2d1	3300.83	3882.06	4121.04	3884.07	3873.8	3613.84	3561.6	3867.17	3797	3729.1
Cacna2d2	5542.45	5053.52	6884.04	5167.08	4503.43	4639.11	4109.8	4573.37	5661.77	4456.43
Cacna2d3	1477.44	1239.92	1915.05	1488.26	524.873	507.97	624.562	552.874	1530.17	552.57
Cacna2d4	1088.82	1091.59	953.219	1004.81	1190.51	1081.25	1086.15	1189.78	1034.61	1136.92
Cacnb1	3328.08	3177.15	3790.86	3384.89	3356.57	3342.23	3539.94	3480.89	3420.24	3429.91
Cacnb2	1954.91	1848.48	2114.12	1924.51	1831.05	1848.39	1926.11	1932.85	1960.5	1884.6
Cacnb3	3261.73	3047.83	3358.28	3306.22	3211.44	3159.78	3178.66	3270.8	3243.51	3205.17
Cacnb4	3164.58	3060.51	4123.91	3157.46	2602.54	2602.05	2604.24	2674.44	3376.62	2620.82
Cacng1	7.10875	0	2.87114	5.00617	5.45606	6.22004	4.55885	6.63449	3.74651	5.71736
Cacng2	3114.82	3156.86	3439.63	2778.42	3092.49	3130.75	3221.96	3225.1	3122.43	3167.58
Cacng3	693.103	707.442	743.625	650.802	708.196	695.607	753.349	720.21	698.743	719.341
Cacng4	1597.1	1639.29	1715.98	1596.97	1581.17	1673.19	1518.1	1586.38	1637.33	1589.71
Cacng5	1110.15	1062.43	1154.2	1059.88	950.445	840.742	849.085	894.181	1096.66	883.613
Cacng6	27.2502	16.4816	23.9262	28.6067	18.5506	10.3667	20.5148	12.5318	24.0662	15.491
Cacng7	3386.13	3038.96	3762.15	3018.72	2494.51	2498.38	2486.85	2539.53	3301.49	2504.82
Cacng8	941.909	954.666	1227.89	1058.45	913.344	1038.75	1087.28	962	1045.73	1000.34
Cactin	619.646	657.997	694.816	661.529	728.929	749.514	713.459	712.839	658.497	726.185
Cacul1	3393.24	3401.55	3671.23	3304.79	3583.54	3457.3	3436.23	3431.5	3442.7	3477.14
Cacybp	4057.91	3805.99	3713.34	3829	4568.9	3560.97	3881.86	3986.59	3851.56	3999.58
Cad	1163.47	1232.32	1176.21	1199.33	1345.46	1494.88	1456.55	1426.41	1192.83	1430.83
Cadm1	8747.32	8755.54	9339.82	8608.46	9829.63	9226.39	10030.6	9903.81	8862.79	9747.61
Cadm2	6904.97	7012.29	8096.62	6871.32	5398.22	5556.57	5544.7	5808.86	7221.3	5577.09
Cadm3	8506.8	7561.26	10205	8108.56	7549	7432.94	7354.56	7745.39	8595.4	7520.47
Cadm4	10041.1	9503.55	8991.45	9165.58	10843.4	10285.9	10163.9	9788.82	9425.42	10270.5
Cadps	10039.9	9810.37	11646.3	10075.3	11756.7	11821.2	11361.8	12051.9	10393	11747.9
Cadps2	4751.01	5006.61	4551.71	4680.77	7086.33	6741.48	6938.56	7020.02	4747.53	6946.6
Cage1	79.381	88.7472	75.6067	90.111	111.304	133.731	117.39	127.53	83.4615	122.489
Cahm	62.794	59.5874	46.8953	48.6314	50.1957	67.3837	104.853	65.6077	54.477	72.0102
Calb1	4581.59	4647.82	4380.4	4494.82	5304.38	5084.88	5078.55	4879.3	4526.16	5086.78
Calb2	4049.62	3947.98	4409.11	4188.02	3891.26	3033.3	4179.32	3500.8	4148.68	3651.17
Calca	35.5437	35.4989	28.7114	30.037	29.4627	15.5501	20.5148	14.7433	32.4478	20.0677
Calcb	7.10875	8.87472	14.3557	5.72134	3.27364	3.11002	5.69856	8.84598	9.01513	5.23205
Calcoco1	2569.81	2379.69	2439.51	2368.63	2582.9	2494.23	2546.12	2482.03	2439.41	2526.32
Calcoco2	0	0	0	0	0	0	0	1.47433	0	0.368583
Calcr	3864.79	3258.29	2906.55	2790.58	2498.87	2384.35	1591.04	2144.41	3205.05	2154.67
Calcrl	1016.55	977.487	934.078	1039.85	703.832	644.81	667.871	743.8	991.992	690.078
Cald1	1315.12	1398.4	910.151	1275.14	1238.53	1119.61	971.034	995.173	1224.7	1081.08
Calhm1	0	0	3.82819	2.1455	1.09121	2.07335	1.13971	0.737165	1.49342	1.26036
Calhm2	85.305	82.4081	65.0792	85.82	63.2903	78.7871	86.6181	72.9793	79.6531	75.4187
Calhm3	3.55437	15.2138	3.82819	5.00617	7.63848	6.22004	6.83827	8.84598	6.90063	7.38569
Calhm4	26.0654	30.4276	25.8403	23.6005	34.9188	25.9168	18.2354	39.8069	26.4834	29.7195
Calhm5	10.6631	6.33908	7.65637	6.4365	21.8242	11.4034	11.3971	10.3203	7.77377	13.7363
Calhm6	3.55437	0	1.91409	1.43033	0	1.03667	0	0.737165	1.7247	0.443459
Calm1	32026.1	31648.5	34888.2	32204	28611.6	24971.4	26198.5	26106.7	32691.7	26472
Calm2	21364.2	18933.6	21862.8	20295	18170.9	14985.1	15927.5	15961.1	20613.9	16261.1
Calm3	15832.4	13593.5	16117.6	14361.3	13448.1	11977.7	12841.1	12196.4	14976.2	12615.8
Calml3	4.73917	0	0	0.715167	1.09121	2.07335	2.27942	0	1.36358	1.361
Calml4	27.2502	17.7494	9.57047	22.8853	13.0945	12.4401	14.8162	11.0575	19.3639	12.8521
Calml5	0	0	0	0	0	0	0	0	0	0
Caln1	3482.1	3324.22	4898.17	3467.84	2248.99	2290.01	2274.86	2302.17	3793.08	2279.01
Calr	18955.5	18751	16615.3	17588.1	17719.1	16724.6	16895.1	16351.8	17977.5	16922.7
Calr3	97.1529	81.1403	73.6926	97.2627	147.314	133.731	140.185	114.998	87.3121	134.057
Calr4	130.327	102.693	112.932	114.427	293.536	240.508	313.421	283.809	115.095	282.818
Calu	3309.12	3485.23	3065.42	3341.26	2825.15	2964.88	2742.15	2717.93	3300.26	2812.53
Caly	13240	12008.8	12223.4	12389.6	14493.5	14034.5	14628.2	14224.3	12465.4	14345.1
Camk1	1484.54	1328.67	1336.99	1484.69	1569.16	1374.63	1479.35	1380.71	1408.72	1450.96
Camk1d	2690.66	2714.4	3017.57	2678.3	2297	2484.9	2486.85	2413.48	2775.23	2420.56
Camk1g	944.279	860.848	1013.51	873.934	927.53	923.675	901.512	914.822	923.143	916.885
Camk2a	12677.3	12173.6	15049.6	13322.1	7694.13	7206.95	9482.4	8492.14	13305.6	8218.91
Camk2b	11415.5	10912.1	13996.8	11515.6	10327.2	10296.2	10903.6	10938.8	11960	10616.5
Camk2d	6094.57	5445.27	7081.19	5599.04	3854.16	3848.13	4023.18	4035.24	6055.02	3940.18
Camk2g	12378.7	12518.4	12164.1	12089.2	13133.8	13636.4	13942.1	13258.7	12287.6	13492.7
Camk2n1	5047.21	4746.71	5613.08	5093.42	3256.18	3030.19	3873.88	3373.27	5125.1	3383.38
Camk2n2	1364.88	1520.11	1872.94	1433.19	1773.22	1769.6	1736.92	1910.73	1547.78	1797.62
Camk4	2009.41	2072.88	2433.77	2156.23	1724.11	1836.98	1579.64	1697.69	2168.07	1709.61
Camkk1	2503.46	2462.1	3062.55	2527.4	2433.4	2253.73	2454.94	2539.53	2638.88	2420.4
Camkk2	1047.36	838.027	1206.84	944.02	621.991	647.92	700.923	679.666	1009.06	662.625
Camkmt	485.765	442.468	474.695	449.84	408.113	353.505	421.693	423.87	463.192	401.795
Camkv	4081.61	3577.78	5240.79	4258.82	2552.34	2151.1	2922.22	2690.65	4289.75	2579.08
Camlg	984.562	806.331	894.839	949.742	1085.76	1046	1041.7	1042.35	908.868	1053.95
Camp	3.55437	2.53563	4.78523	7.15167	33.8276	37.3202	19.3751	24.3264	4.50673	28.7123
Camsap1	4043.69	3696.95	4313.41	3849.03	3525.7	3932.1	3624.28	3727.11	3975.77	3702.3
Camsap2	8220.08	8334.63	9387.67	8416.8	7274.02	7285.74	7011.5	7288.35	8589.8	7214.9
Camsap3	1174.13	1227.25	1412.6	1232.23	1179.6	1276.14	1276.48	1232.54	1261.55	1241.19
Camta1	12299.3	11492.8	15018.9	11836.7	8735.15	8945.45	8711.95	8991.94	12661.9	8846.12
Camta2	3887.3	4746.71	5636.05	4529.87	3687.2	3926.92	3803.22	3949.73	4699.98	3841.77
Cand1	7005.67	7127.67	8228.69	7024.37	6954.29	6533.11	6041.61	6590.26	7346.6	6529.82
Cand2	882.67	939.452	870.913	879.655	1141.41	1205.65	1172.76	1148.5	893.172	1167.08
Cant1	1324.6	1252.6	1338.91	1228.66	1489.5	1492.81	1430.34	1418.31	1286.19	1457.74
Canx	38195.3	38916.9	36569.7	37070	45901.8	42382.3	43331.8	43980.7	37688	43899.2
Cap1	5848.13	5517.54	5480.05	5900.13	6255.92	5541.02	6097.46	5639.31	5686.46	5883.43
Cap2	1979.79	1922.01	1991.61	1948.11	2164.96	1956.2	2017.29	2024.26	1960.38	2040.68
Capg	203.784	333.436	129.201	312.528	320.816	216.665	292.906	290.443	244.737	280.207
Capn1	229.85	173.691	184.71	220.271	258.617	297.525	267.832	274.963	202.13	274.734
Capn10	740.495	739.137	726.398	810.284	764.939	773.358	793.239	776.235	754.079	776.943
Capn11	1.18479	0	0.957047	1.43033	0	2.07335	2.27942	0.737165	0.893043	1.27248
Capn12	23.6958	58.3196	34.4537	32.8977	18.5506	20.7335	19.3751	18.4291	37.3417	19.2721
Capn13	3.55437	0	0	3.57583	0	4.14669	3.41913	0.737165	1.78255	2.07575
Capn15	1055.65	1179.07	1353.26	1183.6	1153.41	1366.33	1181.88	1332.06	1192.9	1258.42
Capn2	3893.23	3833.88	3519.06	3592.28	4263.36	4223.4	4283.04	3974.79	3709.61	4186.15
Capn3	14.2175	8.87472	15.3127	17.164	14.1858	33.1735	20.5148	14.7433	13.8922	20.6543
Capn5	1963.2	1868.76	2197.38	1933.81	1587.71	1700.14	1538.61	1637.98	1990.79	1616.11
Capn6	176.534	143.263	124.416	172.355	42.5573	47.6869	44.4487	47.9157	154.142	45.6522
Capn7	1439.52	1331.21	1366.66	1465.38	1424.03	1429.57	1358.54	1448.53	1400.69	1415.17
Capn8	22.511	46.9092	43.0671	30.7522	38.1924	40.4302	30.7722	48.6529	35.8099	39.5119
Capn9	7.10875	7.6069	3.82819	9.29717	7.63848	5.18336	7.97798	14.0061	6.96025	8.70149
Capns1	8601.59	7736.22	7193.16	7633.69	8631.48	7720.1	8324.45	7530.14	7791.17	8051.55
Capns2	4.73917	1.26782	10.5275	15.7337	5.45606	17.6234	12.5368	14.0061	8.06704	12.4056
Caprin1	9411.98	9047.14	9252.73	8903.11	8672.95	7483.74	7505	8164.1	9153.74	7956.45
Caprin2	2883.78	3942.91	2394.53	3743.18	6468.7	6073.87	6019.96	4799.68	3241.1	5840.55
Caps	0	0	0	0.715167	1.09121	0	0	0	0.178792	0.272803
Caps2	26.0654	21.5529	23.9262	21.455	9.82091	20.7335	34.1913	18.4291	23.2499	20.7937
Capsl	42.6525	64.6587	46.8953	66.5105	65.4727	50.797	49.0076	47.9157	55.1792	53.2982
Capza1	3761.71	3794.58	4026.3	3716.01	3590.09	3336.01	3375.83	3621.69	3824.65	3480.9
Capza2	5575.63	5167.62	5500.15	5275.07	4626.74	4097.97	4326.34	4400.14	5379.62	4362.8
Capza3	0	0	0	0	0	0	0	0	0	0
Capzb	5471.37	5087.75	5022.58	5072.68	4896.27	4450.44	4720.68	4527.67	5163.59	4648.76
Car1	0	1.26782	1.91409	0.715167	0	0	0	0	0.974269	0
Car10	1863.68	1544.2	2159.1	1790.78	1079.21	908.125	990.409	1046.04	1839.44	1005.95
Car15	0	1.26782	0	0	0	0	0	0	0.316954	0
Car2	4535.38	4230.7	4389.97	4391.84	3670.84	3269.67	3160.42	3492.69	4386.98	3398.4
Car7	41.4677	20.2851	30.6255	30.037	12.0033	11.4034	25.0737	10.3203	30.6038	14.7002
Card10	231.034	237.082	191.409	213.12	219.334	215.628	239.339	202.72	218.161	219.255
Card11	72.2723	53.2483	60.2939	74.3774	184.415	209.408	217.685	183.554	65.048	198.765
Card14	34.359	16.4816	22.9691	30.037	25.0979	33.1735	29.6325	22.8521	25.9617	27.689
Card19	165.871	190.173	134.944	171.64	176.776	181.418	182.354	179.868	165.657	180.104
Card6	281.98	296.669	227.777	278.915	202.965	219.775	191.472	182.08	271.335	199.073
Card9	156.392	150.87	143.557	172.355	141.858	130.621	173.236	158.491	155.794	151.051
Carf	650.451	645.319	718.742	674.402	527.055	507.97	500.333	558.771	672.228	523.532
Carhsp1	1305.64	1180.34	1196.31	1212.92	978.817	948.556	850.225	990.013	1223.8	941.902
Carm1	1399.24	1369.24	1393.46	1336.65	1398.93	1448.23	1433.76	1379.97	1374.65	1415.22
Carmil1	2516.5	2631.99	2127.51	2303.55	2335.19	2513.93	2442.4	2482.03	2394.89	2443.39
Carmil2	1823.39	1717.89	1985.87	1767.89	1807.05	1656.6	1782.51	1828.91	1823.76	1768.77
Carmil3	1813.92	1923.28	1864.33	1933.81	1701.2	1889.85	2008.17	1861.34	1883.83	1865.14
Carnmt1	383.872	427.254	363.678	338.274	320.816	333.809	306.582	333.199	378.27	323.601
Carns1	740.495	666.872	714.914	800.987	579.433	623.04	723.717	704.73	730.817	657.73
Cars	2136.18	2192.06	2138.04	2138.35	2487.96	2508.75	2323.87	2324.28	2151.16	2411.22
Cars2	383.872	374.006	377.076	422.664	428.846	413.632	484.377	418.71	389.405	436.391
Cartpt	1428.86	1795.23	1044.14	1296.6	4446.69	3686.41	4369.65	3817.04	1391.21	4079.95
Casc3	2100.64	2141.34	2161.97	2041.8	2210.79	2353.25	2242.95	2367.77	2111.44	2293.69
Casd1	2830.47	2539.44	3054.89	2518.82	2430.13	2339.77	2336.41	2357.45	2735.9	2365.94
Cask	4543.68	4689.65	5035.02	4308.88	3591.18	3543.35	3112.55	3577.46	4644.31	3456.13
Caskin1	7749.72	8330.82	9094.82	7951.94	7942.93	8774.4	8525.04	8597.56	8281.83	8459.98
Caskin2	1849.46	2296.02	1871.03	1965.99	1990.37	2074.38	1993.36	2097.23	1995.62	2038.84
Casp1	79.381	121.71	53.5946	101.554	78.5672	68.4204	66.1033	67.082	89.0599	70.0432
Casp12	33.1742	15.2138	20.098	24.3157	16.3682	5.18336	15.956	26.5379	23.2004	16.0114
Casp14	0	0	0	0.715167	0	0	0	0	0.178792	0
Casp16	1.18479	1.26782	0	1.43033	0	2.07335	3.41913	0.737165	0.970736	1.55741
Casp2	537.895	543.893	570.4	609.322	479.042	463.393	549.341	478.42	565.378	492.549
Casp3	490.504	562.911	482.352	507.769	322.999	287.158	297.465	308.872	510.884	304.123
Casp4	188.382	163.548	143.557	158.767	151.678	198.004	153.861	179.868	163.564	170.853
Casp6	191.936	171.155	111.974	204.538	236.793	272.645	272.391	266.854	169.901	262.171
Casp7	233.404	276.384	189.495	233.144	171.32	173.124	192.611	179.868	233.107	179.231
Casp8	59.2396	63.3908	41.153	68.656	55.6518	51.8336	43.309	55.2874	58.1099	51.5205
Casp8ap2	719.168	702.371	744.582	670.111	585.981	616.82	542.503	645.019	709.058	597.581
Casp9	983.377	929.31	985.758	926.141	951.537	911.235	942.541	917.771	956.147	930.771
Casq1	30.8046	39.3023	29.6684	30.037	27.2803	64.2737	35.3311	39.0698	32.4531	41.4887
Casq2	68.7179	93.8184	57.4228	75.0925	79.6585	78.7871	76.3607	100.254	73.7629	83.7652
Casr	169.425	159.745	172.268	153.046	39.2836	43.5403	20.5148	30.2238	163.621	33.3906
Cass4	23.6958	35.4989	18.1839	23.6005	22.9154	24.8801	30.7722	36.8583	25.2448	28.8565
Cast	1825.76	1892.85	1561.9	1890.9	2230.44	2265.13	2183.69	2238.77	1792.85	2229.51
Castor1	183.643	197.779	124.416	138.027	166.955	153.428	136.765	158.491	160.966	153.91
Castor2	5677.52	5973.95	6536.63	5554.7	5726.68	5947.39	5410.21	5699.76	5935.7	5696.01
Casz1	207.339	186.369	230.648	207.398	243.34	213.555	204.008	204.195	207.939	216.274
Cat	2984.49	3052.9	2829.99	2909.3	2606.9	2641.44	2715.93	2627.26	2944.17	2647.88
Catip	285.535	221.868	233.519	252.454	262.982	327.589	336.215	318.455	248.344	311.31
Catsper1	0	0	0	0	0	0	0	0	0	0
Catsper2	105.446	102.693	118.674	117.287	110.212	111.961	140.185	126.055	111.025	122.103
Catsper3	1.18479	5.07127	0.957047	0	3.27364	5.18336	3.41913	3.68583	1.80328	3.89049
Catsper4	1.18479	3.80345	1.91409	7.15167	4.36485	3.11002	5.69856	2.94866	3.5135	4.03052
Catsperb	2.36958	11.4104	22.0121	15.0185	10.9121	15.5501	25.0737	19.9035	12.7026	17.8598
Catsperd	86.4898	57.0518	60.2939	63.6499	61.1079	69.4571	87.7578	70.0307	66.8713	72.0883
Catspere	36.7285	35.4989	35.4107	32.8977	30.5539	29.0268	22.7942	25.0636	35.134	26.8597
Catsperg	197.86	202.851	186.624	212.405	135.31	148.244	200.589	134.901	199.935	154.761
Catsperz	30.8046	40.5701	60.2939	47.201	73.1112	68.4204	69.5224	65.6077	44.7174	69.1654
Cav1	1875.53	1736.91	1389.63	1619.14	1277.81	1282.36	1178.46	1273.82	1655.3	1253.11
Cav2	1031.95	962.273	704.386	803.848	651.453	570.17	621.143	638.385	875.615	620.288
Cav3	3.55437	3.80345	2.87114	3.57583	4.36485	3.11002	1.13971	2.2115	3.4512	2.70652
Cavin1	932.431	1123.29	685.245	895.389	858.784	788.908	794.379	731.268	909.088	793.335
Cavin2	424.155	389.22	288.071	361.874	341.549	303.745	290.626	319.93	365.83	313.963
Cavin3	604.244	641.515	408.659	627.917	828.23	720.488	737.393	654.603	570.584	735.178
Cavin4	16.5871	10.1425	27.7544	12.1578	22.9154	19.6968	15.956	17.692	16.6605	19.065
Cb707485	0	0	1.91409	0	0	0	1.13971	0.737165	0.478523	0.469219
CB741658	0	0	0	0	0	0	0	0	0	0
Cbarp	20961.3	20629.9	22512.6	19810.1	20191.8	21210.3	20533	19530.5	20978.5	20366.4
Cbfa2t2	1877.89	1832	2190.68	1888.76	1901.98	1871.19	1765.41	1882.72	1947.33	1855.33
Cbfa2t3	471.547	626.302	498.621	553.539	439.758	501.75	437.649	412.812	537.502	447.992
Cbfb	995.225	988.897	936.949	810.999	1001.73	856.292	1020.04	959.789	933.018	959.464
Cbl	3538.97	3875.72	3992.8	3774.65	3273.64	3368.15	3243.62	3485.32	3795.53	3342.68
Cblb	694.288	742.941	793.392	775.956	602.349	679.021	666.731	637.648	751.644	646.437
Cblc	0	0	0.957047	2.1455	5.45606	7.25671	4.55885	9.58315	0.775637	6.71369
Cblif	0	0	0	0.715167	0	0	1.13971	0	0.178792	0.284928
Cbll1	862.528	914.096	958.961	873.219	879.517	827.265	829.71	906.713	902.201	860.801
Cbln1	1723.87	1837.07	1889.21	1718.55	1075.93	1238.82	1039.42	1482.44	1792.17	1209.15
Cbln2	2556.78	2424.07	2491.19	2322.86	2002.37	1882.6	1299.27	1860.6	2448.73	1761.21
Cbln3	4.73917	2.53563	9.57047	3.57583	10.9121	10.3667	6.83827	3.68583	5.10528	7.95073
Cbln4	920.583	728.995	1104.43	786.684	745.298	741.221	706.621	754.12	885.173	736.815
Cbr1	327.002	318.222	180.882	318.249	973.361	782.688	928.865	889.758	286.089	893.668
Cbr3	87.6746	96.3541	83.2631	85.1049	188.78	173.124	191.472	152.593	88.0991	176.492
Cbr4	456.145	443.736	391.432	373.317	618.717	519.373	492.355	493.163	416.157	530.902
Cbs	3241.59	3177.15	2302.65	2718.35	3821.42	3639.76	4056.23	3261.22	2859.94	3694.66
[truncated: 31,295 more rows]

## Sheet: FPKM
	SON_M35_1	SON_M35_2	SON_M35_3	SON_M35_4	SON_M125_1	SON_M125_2	SON_M125_3	SON_M125_4	SON_M35_Mean	SON_M125_Mean
A1bg	0.0131744	0.0140976	0	0.00795235	0.0242676	0.0115274	0	0.00819696	0.00880608	0.010998
A1cf	0	0	0	0.00624489	0	0	0	0	0.00156122	0
A2m	14.9957	14.6682	12.5799	15.3806	19.4598	22.833	20.2074	17.971	14.4061	20.1178
A2ml1	0.0898663	0.208355	0.133085	0.185338	0.0827683	0.0786315	0.129671	0.0792114	0.154161	0.0925704
A3galt2	1.40841	1.06056	1.09555	1.62683	1.47333	1.67354	1.37155	1.47132	1.29784	1.49743
A4galt	0.014777	0.0316251	0.0358096	0.071358	0	0.0129297	0	0.00919412	0.0383925	0.00553095
A4gnt	0	0.0426322	0.0160911	0	0.0366936	0	0	0.0371824	0.0146808	0.018469
AA926063	0	0	0	0	0	0	0	0	0	0
Aaas	7.10249	7.14982	6.38886	7.29357	8.54434	7.82574	7.72635	7.56157	6.98369	7.9145
Aacs	14.9048	15.375	16.4729	15.5612	11.9184	11.5796	12.263	11.4219	15.5785	11.7957
Aadac	0	0	0	0	0	0	0	0	0	0
Aadacl2	0	0	0	0	0	0	0	0	0	0
Aadacl3	0	0	0	0	0	0	0	0	0	0
Aadacl4	0	0	0	0	0	0	0	0	0	0
Aadat	1.99726	2.09612	1.39616	1.69247	6.03147	4.99066	6.59512	5.06629	1.7955	5.67088
Aagab	15.6997	16.0902	15.9373	16.2128	19.2286	18.7363	19.5067	19.0999	15.985	19.1429
Aak1	14.8075	14.8706	18.8893	15.6955	13.0397	14.3198	13.2268	13.8687	16.0657	13.6137
Aamdc	2.00029	1.97891	1.76822	1.69722	2.22466	1.66766	1.99679	1.93728	1.86116	1.9566
Aamp	41.1318	41.1459	41.4418	41.2553	53.7629	49.0992	53.0673	50.5209	41.2437	51.6125
Aanat	0.267109	0.160777	0.25622	0.352697	0.230636	0.409002	0.417536	0.270062	0.259201	0.331809
Aar2	11.3276	10.7253	10.795	10.9401	13.0066	11.8397	11.1679	12.22	10.947	12.0586
Aard	5.77155	6.41468	6.05851	5.16685	5.34137	4.17175	3.40627	5.187	5.8529	4.5266
Aars1	72.9511	73.6101	80.7514	71.858	80.4701	80.0976	79.27	80.294	74.7927	80.0329
Aars2	2.16449	1.85832	1.89073	2.06108	2.09397	2.25358	2.22739	2.32283	1.99365	2.22444
Aarsd1	11.1596	10.8256	11.7357	11.5523	13.2368	12.2193	13.3937	12.2061	11.3183	12.764
Aasdh	3.34077	3.91453	3.64727	3.44397	3.63966	3.70771	4.15256	3.76714	3.58663	3.81677
Aasdhppt	25.6882	23.9495	27.0375	25.4669	29.0741	27.8548	27.3457	27.2686	25.5355	27.8858
Aass	2.62252	2.70878	1.82396	2.29201	3.23606	3.03888	3.32144	2.93581	2.36182	3.13305
Aatf	1.82289	1.76917	1.9305	1.6601	2.36706	2.28121	2.16642	2.28814	1.79566	2.27571
Aatk	20.9415	19.8627	23.0053	19.8506	14.6907	16.847	15.1068	16.6078	20.915	15.8131
Abat	120.907	125.543	121.707	115.207	129.164	131.325	124.748	128.617	120.841	128.463
Abca1	9.95718	10.7755	9.79041	9.05356	10.0921	10.889	10.6713	9.92766	9.89415	10.395
Abca12	0.0320546	0.0274407	0.0310716	0.0464374	0.00885685	0.0280473	0.024668	0.0279217	0.0342511	0.0223735
Abca13	0.0664492	0.0646415	0.0878336	0.079005	0.0445096	0.070475	0.0406769	0.0563782	0.0744823	0.0530099
Abca14	0.00480376	0.0102808	0	0	0.00442434	0	0.00924197	0.00896656	0.00377114	0.00565822
Abca15	0	0	0	0	0	0	0	0.00258063	0	0.000645158
Abca16	0.0118813	0.0127139	0.0047987	0.0215154	0.0109428	0.0207918	0.0114292	0.0073924	0.0127273	0.0126391
Abca17	0.0921643	0.0493114	0.0620401	0.0494511	0.0707373	0.071682	0.0738813	0.0732725	0.0632417	0.0723933
Abca2	40.3538	40.0468	45.1761	41.006	34.8491	38.9228	34.7854	39.0791	41.6457	36.9091
Abca3	23.6383	24.0712	24.3597	22.9965	21.2714	23.2282	21.8873	22.5498	23.7664	22.2342
Abca4	0.0680716	0.0988567	0.08248	0.0968539	0.0895643	0.0850879	0.0935451	0.0847069	0.0865655	0.088226
Abca5	7.89944	8.06784	9.39754	7.87212	8.4654	7.91295	7.29591	8.17425	8.30924	7.96213
Abca6	0.016944	0.0362627	0.0319362	0.0306833	0.0260095	0.049419	0.0923626	0.0386554	0.0289566	0.0516116
Abca7	4.6464	4.97721	4.91778	4.9067	6.86768	7.22759	6.98083	6.97583	4.86202	7.01298
Abca8	3.04268	3.09739	2.99623	2.9021	3.38215	3.54792	3.53841	3.6288	3.0096	3.52432
Abca8a	12.4242	12.632	10.3711	11.0932	12.7445	11.9496	11.6911	12.0742	11.6301	12.1149
Abca9	0.604494	0.905595	0.513498	0.640316	0.581891	0.477736	0.570238	0.533833	0.665976	0.540925
Abcb10	11.8218	11.9884	13.2035	11.5412	12.4505	11.9441	12.4429	12.116	12.1387	12.2384
Abcb11	0.0125237	0	0.0151746	0.0037798	0.0115346	0.00547903	0	0.0155843	0.00786952	0.00814946
Abcb1a	11.7936	12.3133	9.32196	10.8413	12.4586	12.9792	12.8905	13.3401	11.0675	12.9171
Abcb1b	0.225068	0.266644	0.259721	0.359048	0.199888	0.126598	0.177843	0.145036	0.27762	0.162341
Abcb4	1.27198	1.44689	1.23297	1.28948	1.21645	1.33251	1.31075	1.26626	1.31033	1.28149
Abcb5	0	0.00887451	0.0200975	0.00500605	0.0152766	0.00725654	0.00797779	0.0206401	0.00849452	0.0127878
Abcb6	15.1185	15.9856	15.6711	16.8095	20.1368	21.5078	21.4284	20.6879	15.8962	20.9402
Abcb7	8.97863	8.97985	9.68215	8.69632	7.71546	8.20274	7.52209	7.62198	9.08424	7.76557
Abcb8	11.4284	11.3964	11.2648	10.8513	10.403	11.1775	11.1419	11.1719	11.2352	10.9736
Abcb9	4.52061	4.3941	5.22439	4.39787	4.12539	4.34511	4.32369	4.08208	4.63424	4.21907
Abcc1	4.74678	6.41165	5.45123	6.32536	6.5193	7.39444	6.2166	7.08104	5.73376	6.80285
Abcc10	2.42248	1.98538	1.99075	2.00744	1.61854	1.94197	1.98008	1.79039	2.10151	1.83275
Abcc12	0.0762976	0.122466	0.0719033	0.16503	0.111263	0.0778856	0.0489297	0.0672514	0.108924	0.0763324
Abcc2	1.31344	1.23623	1.40536	1.56489	2.52073	2.13602	2.33509	2.40028	1.37998	2.34803
Abcc3	0.42923	0.46505	0.368392	0.34006	0.286613	0.478851	0.567735	0.343843	0.400683	0.419261
Abcc4	5.93706	5.88145	5.00601	5.16085	4.8323	5.38069	5.48639	5.1643	5.49634	5.21592
Abcc5	14.8983	14.5984	16.6096	15.6949	14.5374	16.9865	16.9075	16.3089	15.4503	16.1851
Abcc6	0.88648	1.00312	0.839539	0.774971	0.985385	1.18577	1.25952	1.08727	0.876027	1.12949
Abcc8	2.86389	2.8462	3.35193	3.42046	3.40832	3.64272	3.61215	4.03357	3.12062	3.67419
Abcc9	4.9391	5.26168	4.4622	4.86892	2.78286	2.49369	2.63578	2.81036	4.88297	2.68067
Abcd1	4.08177	4.32863	4.30996	4.35869	4.29041	3.9959	4.34024	4.38457	4.26977	4.25278
Abcd2	6.98469	7.46741	6.8936	7.15106	7.36113	7.16406	7.45202	7.14374	7.12419	7.28024
Abcd3	29.3599	31.2121	30.4104	29.8807	27.7388	27.9722	27.5969	27.8875	30.2158	27.7989
Abcd4	2.14422	2.09237	1.91154	2.09905	1.78045	2.34277	2.15882	2.1567	2.0618	2.10968
Abce1	24.5305	25.0782	25.2091	23.7576	24.1878	22.4478	21.7783	22.4451	24.6439	22.7147
Abcf1	29.6921	30.7018	29.7426	28.898	25.872	25.0654	25.9842	24.9227	29.7586	25.4611
Abcf2	28.4755	27.7996	28.5669	27.6921	26.3278	24.2624	26.8623	25.9933	28.1335	25.8615
Abcf3	32.2475	31.3529	30.3662	29.6262	40.1039	38.7022	38.6134	39.4854	30.8982	39.2262
Abcg1	19.2851	17.0128	21.1445	18.2488	18.3241	18.416	19.6972	19.4839	18.9228	18.9803
Abcg2	3.38433	4.22066	2.43446	2.60452	2.23728	2.13987	2.13869	2.47457	3.16099	2.2476
Abcg3	0.190256	0.157054	0.188813	0.236249	0.14519	0.137933	0.120269	0.131904	0.193093	0.133824
Abcg3l1	1.55225	1.52543	1.81683	1.70185	1.70196	1.83864	1.53382	1.53082	1.64909	1.65131
Abcg3l2	1.12067	1.04279	0.944611	0.941166	0.852651	1.21505	1.21864	1.11412	1.01231	1.10012
Abcg3l3	1.63795	1.51064	1.1769	1.59504	2.32538	2.89803	2.69859	2.49993	1.48013	2.60548
Abcg3l4	0.685111	0.987676	0.561103	0.654785	1.85794	2.53106	2.32496	2.27343	0.722169	2.24685
Abcg4	7.02564	6.47907	8.28672	7.2432	5.82321	6.47373	5.99462	6.54651	7.25866	6.20952
Abcg5	0.337563	0.451522	0.454459	0.305641	0.725435	0.63995	0.622378	0.761352	0.387296	0.687279
Abcg8	0.00719421	0.0769835	0.0523018	0.0260555	0.0331299	0.0503585	0.0207614	0.026857	0.0406337	0.0327767
Abhd1	11.8267	9.22792	9.11544	10.2918	12.2541	11.5339	11.1871	9.90322	10.1155	11.2196
Abhd10	7.59772	6.95077	7.45374	8.12486	10.0861	9.93079	8.71848	9.57117	7.53177	9.57663
Abhd11	6.52059	6.03956	6.51057	5.76846	5.94649	6.2853	5.75835	6.09221	6.20979	6.02059
Abhd11-as1	2.8345	2.64427	2.34835	2.63226	2.07511	1.71702	2.72665	2.17058	2.61485	2.17234
Abhd12	86.7988	76.6123	82.4955	79.9146	81.448	75.1083	76.4912	74.0957	81.4553	76.7858
Abhd12b	0	0.116355	0	0.0656349	0.0500733	0	0.0522989	0	0.0454974	0.025593
Abhd13	6.52886	6.21161	7.23693	6.22498	5.4971	5.51983	5.86255	5.72702	6.55059	5.65163
Abhd14a	5.04257	4.94876	4.63588	4.91046	5.61933	5.43599	5.76189	5.73752	4.88442	5.63868
Abhd14b	16.6821	14.3199	13.7534	14.0658	21.0702	18.3165	17.6832	17.9624	14.7053	18.7581
Abhd15	0.841046	0.803985	0.570677	0.47383	1.13611	1.02045	0.862982	0.969832	0.672385	0.997342
Abhd16a	13.0513	13.3531	13.3416	14.0279	18.0215	18.1401	19.3828	18.6731	13.4435	18.5544
Abhd16b	0.0549117	0.0783463	0.0591419	0.0441946	0.0337164	0.0160156	0.193682	0.102497	0.0591486	0.0864777
Abhd17a	17.6851	17.2887	17.15	17.7207	15.8224	14.9874	15.0283	14.9021	17.4611	15.185
Abhd17b	19.4464	19.6026	20.6265	18.1199	13.9398	12.6396	13.2196	14.9055	19.4488	13.6761
Abhd17c	2.53971	2.64184	2.15648	2.46948	2.1324	2.20153	2.22339	2.25145	2.45187	2.20219
Abhd18	2.75058	2.83648	3.33645	3.09596	2.44136	2.87535	2.8555	2.64332	3.00487	2.70388
Abhd2	18.6326	19.8832	19.1432	20.2033	18.4104	17.8359	16.3048	18.442	19.4656	17.7483
Abhd3	98.935	103.263	79.8147	98.0298	129.678	124.103	125.059	118.489	95.0105	124.332
Abhd4	50.4711	53.6556	39.7351	46.8429	41.4083	40.8965	41.7942	40.3705	47.6762	41.1174
Abhd5	5.34607	5.06347	5.00323	5.52978	3.9518	4.42037	3.86948	4.23588	5.23564	4.11938
Abhd6	9.21434	8.85345	8.73833	9.12371	8.34872	8.03433	7.73264	8.32026	8.98246	8.10899
Abhd8	107.623	94.12	107.154	96.5884	110.245	98.2479	104.017	102.308	101.371	103.705
Abi1	26.5764	27.8412	25.3059	26.9902	22.9995	21.4156	21.3186	23.7334	26.6784	22.3668
Abi2	51.5355	50.5522	59.129	50.6823	44.4001	42.0102	40.8256	44.2022	52.9747	42.8595
Abi3	2.6375	2.71208	2.13051	1.96519	2.39122	2.25368	2.61643	2.10256	2.36132	2.34098
Abi3bp	2.5817	2.87952	1.69529	2.09634	2.66905	2.8677	2.84299	2.4184	2.31321	2.69954
Abitram	2.52639	2.63875	2.50945	2.67784	2.34911	2.14708	2.1163	2.12093	2.58811	2.18335
Abl1	12.854	13.1572	13.1956	12.7785	12.106	12.4254	11.8488	12.5721	12.9963	12.2381
Abl2	3.53273	4.04885	4.21989	3.90426	3.82656	4.18191	3.7001	3.87668	3.92643	3.89631
Ablim1	4.7492	5.18483	5.07701	5.17478	5.00138	5.44007	5.06599	5.2856	5.04646	5.19826
Ablim2	14.2293	13.8274	15.2279	14.3113	13.5248	13.3673	14.1636	12.4574	14.399	13.3783
Ablim3	7.43945	8.47814	8.62987	8.44933	8.62586	9.81185	9.68438	9.56317	8.2492	9.42132
Abo	2.95875	3.4806	2.83319	3.53645	3.75372	3.7547	3.50588	3.60866	3.20225	3.65574
Abo2	0	0.0622181	0.0234835	0	0	0.0254374	0	0.0361764	0.0214254	0.0154034
Abo3	0	0	0	0	0	0	0	0.0206451	0	0.00516127
Abr	46.3012	45.1978	50.2923	44.9824	43.0935	44.5243	43.4074	44.1785	46.6934	43.8009
Abra	0.0270989	0.0289979	0.0875595	0.0817876	0.0499171	0	0.104271	0	0.056361	0.0385471
Abracl	8.33984	8.04826	6.77806	7.35043	7.30414	6.76001	6.25068	7.25819	7.62915	6.89325
Abraxas1	1.98715	2.07141	1.64668	1.68549	2.11419	2.41322	2.24111	2.28091	1.84768	2.26236
Abraxas2	10.8601	10.5647	11.015	10.8322	11.9707	11.1692	10.7598	11.1293	10.818	11.2572
Abt1	9.9145	9.72278	9.84357	10.7917	13.0449	11.5979	12.2108	10.658	10.0681	11.8779
Abtb1	8.3378	7.87566	8.46735	8.71952	9.46475	9.57713	10.7271	10.0445	8.35008	9.95336
Abtb2	3.71782	3.80502	3.80692	3.85977	3.48101	3.07756	3.15343	2.90349	3.79739	3.15387
Ac1576	0.557968	1.06844	1.3047	1.2054	0.703227	1.07921	1.46897	0.76741	1.03412	1.0047
Acaa1a	9.6981	10.1815	9.6702	10.1587	12.461	12.0949	12.8209	11.7031	9.92714	12.27
Acaa1b	0.799385	0.554856	0.575916	0.469485	0.636753	0.56712	0.457225	0.551139	0.59991	0.553059
Acaa2	19.5417	21.0952	15.629	19.9841	33.9175	30.962	32.0954	28.611	19.0625	31.3965
Acaca	15.3993	15.9682	17.2073	15.702	15.5626	15.4167	14.6696	15.7024	16.0692	15.3378
Acacb	0.982545	1.10428	0.850033	1.10195	1.35473	1.88729	1.79525	1.6694	1.0097	1.67667
Acad10	1.66538	1.47967	1.53277	1.34035	3.11416	3.74892	3.1749	3.3723	1.50454	3.35257
Acad11	4.09341	3.92517	2.93439	4.26787	5.04311	4.76005	4.5428	4.83466	3.80521	4.79515
Acad8	8.95282	8.50416	8.35858	8.94813	10.1428	9.91968	11.6545	10.0609	8.69092	10.4445
Acad9	16.2968	17.2409	17.0353	16.7128	17.1706	15.9267	17.072	17.3419	16.8214	16.8778
Acadl	23.3359	23.0779	18.2901	22.6734	33.8466	32.8872	34.477	31.0173	21.8443	33.057
Acadm	20.4745	18.6543	17.1711	18.2538	24.7554	22.5998	23.7167	22.6004	18.6384	23.4181
Acads	8.90383	8.59201	6.10061	7.74991	12.4107	10.9209	11.0887	11.6857	7.83659	11.5265
Acadsb	23.5477	21.6195	21.3019	22.6262	24.491	25.4569	24.4238	23.9077	22.2738	24.5699
Acadvl	23.9263	23.6464	20.5643	23.4796	29.2909	29.0576	29.1946	28.9275	22.9041	29.1176
Acan	1.31391	1.32063	1.17663	0.955271	0.672723	0.965996	0.763193	0.694743	1.19161	0.774164
Acap1	0.126689	0.120503	0.113707	0.084969	0.0648234	0.123167	0.0812455	0.0262748	0.111467	0.0738777
Acap2	8.05695	8.22794	8.02236	8.00731	6.28229	6.7639	6.51905	7.13678	8.07864	6.6755
Acap3	11.3592	11.8964	12.0431	12.569	9.78659	10.5672	12.413	10.8878	11.967	10.9136
Acat1	31.0797	27.7797	26.9362	30.6615	36.5803	32.2559	35.1113	35.5589	29.1143	34.8766
Acat2	28.2453	32.6832	30.7142	30.9602	32.5378	29.5512	28.7327	27.7743	30.6507	29.649
Acat2l1	2.4862	3.46091	2.5237	2.49679	1.64138	1.82886	2.24345	1.76592	2.7419	1.8699
Acbd3	16.0396	17.7655	16.5748	16.5689	18.4821	18.9293	18.3085	18.5346	16.7372	18.5636
Acbd4	5.49909	6.19888	6.36805	5.53398	8.48249	7.67654	8.6576	6.98922	5.9	7.95146
Acbd5	15.3202	15.8078	14.1503	14.8177	16.0205	15.7529	14.9743	15.5716	15.024	15.5798
Acbd6	2.83754	2.53632	2.82997	2.45213	2.59654	2.42668	2.52684	2.39833	2.66399	2.4871
Acbd7	0.169743	0.242184	0.18282	0.204922	0.234505	0.297045	0.163285	0.369644	0.199917	0.26612
Accs	0.975708	1.19467	1.16707	1.13828	1.46893	1.75671	2.05766	1.60525	1.11893	1.72214
Accsl	0.0160318	0.0514656	0.0518003	0.0290314	0.0442965	0.028055	0.107952	0.0598488	0.0370823	0.0600382
Acd	12.645	12.1639	11.5347	12.4756	11.5424	12.1985	12.9049	13.3971	12.2048	12.5107
Ace	6.86932	7.06349	6.86326	7.58416	10.1429	10.2671	10.9971	10.7607	7.09506	10.542
Ace2	2.1774	2.04788	1.99547	1.9155	1.92449	1.40967	1.49343	1.57954	2.03407	1.60178
Ace3	0	0	0.00743189	0	0.00847374	0.00805022	0	0.0114488	0.00185797	0.0069932
Acer1	0	0.0153364	0.0347312	0.0259534	0.0528001	0.0501611	0.0689335	0.0713379	0.0190052	0.0608082
Acer2	1.74028	2.09357	1.63278	1.73557	2.49384	2.74279	2.66187	2.97262	1.80055	2.71778
Acer3	5.08607	4.9852	5.11005	4.97723	5.28442	4.94061	4.313	4.5942	5.03964	4.78305
Ache	51.7502	47.6342	59.2997	52.6667	57.2737	54.3846	55.3742	56.4336	52.8377	55.8665
Acin1	17.6738	18.992	18.7816	18.7121	19.5275	21.3082	21.235	20.175	18.5399	20.5614
Ackr1	16.7169	15.1734	20.1311	17.7681	14.5164	15.0883	15.1088	16.0116	17.4474	15.1813
Ackr2	0.0875485	0.0851668	0.0867922	0.0768673	0.12095	0.146243	0.153122	0.118847	0.0840937	0.134791
Ackr3	6.5241	6.7893	4.82206	5.75946	4.91219	4.63814	5.41293	4.67826	5.97373	4.91038
Ackr4	0.830458	0.536895	0.363363	0.710151	0.223086	0.227074	0.199715	0.193763	0.610217	0.210909
Acly	93.7898	91.9425	105.928	91.9146	115.318	106.025	107.841	111.124	95.8936	110.077
Acmsd	0	0	0.055515	0.0207422	0	0.0601338	0	0	0.0190643	0.0150335
Acnat1	0.0228258	0	0	0	0	0.0199722	0.0219573	0	0.00570644	0.0104824
Acnat2	0	0	0	0	0	0.0307357	0	0	0	0.00768393
Aco1	16.9301	17.0351	16.0925	17.1471	12.9204	13.6229	12.6765	13.4038	16.8012	13.1559
Aco2	154.112	143.628	150.799	147.248	163.715	154.128	152.829	153.781	148.947	156.113
Acod1	0.00770307	0	0	0	0.00709464	0.0202202	0	0.0383421	0.00192577	0.0164142
Acot1	3.23426	2.30727	2.25711	3.453	2.45194	2.11763	3.36518	2.54621	2.81291	2.62024
Acot11	4.92707	5.65385	4.17354	4.75572	6.96028	7.13915	6.66805	6.97482	4.87755	6.93558
Acot12	0.0814556	0	0.032899	0.0245842	0	0.0178181	0.0195891	0	0.0347347	0.00935179
Acot13	15.617	13.3591	13.9748	15.0716	13.0485	11.9463	14.4831	11.9859	14.5056	12.866
Acot2	4.37428	4.13845	3.60464	3.9573	5.05374	4.19378	4.66361	4.9908	4.01867	4.72548
Acot3	4.23442	4.18388	4.51901	4.30041	4.46931	4.08367	4.75715	5.04808	4.30943	4.58955
Acot4	1.02799	0.676941	1.26687	1.07397	1.39592	0.784158	0.963521	1.00861	1.01144	1.03805
Acot5	0.130535	0.159636	0.150632	0.168843	0.137399	0.032633	0.071753	0.0928197	0.152412	0.0836512
Acot6	0.242173	0.259144	0.604649	0.33223	0.223045	0.173371	0.211781	0.246563	0.359549	0.21369
Acot7	101.13	90.6148	107.734	95.9552	104.596	97.6265	98.6588	99.4492	98.8584	100.083
Acot8	3.84746	3.93454	4.59293	4.56474	5.25426	4.92531	4.70382	5.41269	4.23492	5.07402
Acot9	15.1297	12.5239	13.7921	13.9169	12.6555	11.9581	13.0754	11.3377	13.8406	12.2567
Acox1	53.0059	51.744	45.8006	49.4798	52.0826	52.8975	52.9574	52.7598	50.0076	52.6743
Acox2	0.129148	0.128985	0.0973679	0.0831538	0.206175	0.17327	0.207057	0.187494	0.109664	0.193499
Acox3	7.0307	6.09418	5.70348	7.37812	6.68271	6.69667	6.66936	6.90012	6.55162	6.73721
Acoxl	0.0188399	0.0336003	0.00507282	0.0341166	0.0289198	0.0384641	0.0483282	0.0156293	0.0229074	0.0328354
Acp1	16.5818	16.7051	15.4035	16.3076	19.2763	17.3574	18.3824	18.4951	16.2495	18.3778
Acp2	15.8534	14.7359	15.1031	15.1854	13.9103	14.0086	13.7962	14.4056	15.2195	14.0302
Acp3	0.00673925	0.00721151	0.00816571	0.0122039	0	0.00884509	0.00324141	0.0167724	0.00858009	0.00721472
Acp4	0.105073	0.173764	0.185182	0.149912	0.175952	0.242379	0.202149	0.190182	0.153483	0.202666
Acp5	0.194626	0.277687	0.314429	0.313282	0.34357	0.170295	0.140416	0.242189	0.275006	0.224118
Acp6	6.91109	7.11205	6.33125	7.28847	7.95044	8.01645	8.58399	7.43029	6.91072	7.99529
Acp7	0.0449364	0.0961707	0.133095	0.07836	0.183943	0.24028	0.182512	0.229885	0.0881405	0.209155
Acr	0.0717151	0.153481	0.115859	0.179339	0.0849223	0.295819	0.147828	0.172107	0.130099	0.175169
Acrbp	0.57104	0.445906	0.461273	0.568277	0.412221	0.702211	0.846238	0.528141	0.511624	0.622203
Acrv1	0	0	0	0	0.0386903	0	0.0808198	0	0	0.0298775
Acsbg1	116.372	122.804	94.8834	108.5	130.508	123.498	125.765	119.813	110.64	124.896
Acsbg2	0.0959161	0.0513188	0.0387394	0.0521074	0.0795062	0.0755325	0.0738133	0.143227	0.0595204	0.0930198
Acsf2	30.2746	30.2443	26.1154	26.7109	30.728	30.2907	30.1594	30.6638	28.3363	30.4605
Acsf3	9.41996	8.85434	8.16926	8.99769	10.9386	9.71933	10.6999	10.3904	8.86031	10.4371
Acsl1	13.0044	12.3822	12.6899	12.5386	12.5385	13.5934	13.0958	13.0492	12.6538	13.0692
Acsl3	104.825	94.3485	87.5037	86.2602	80.8013	76.9715	75.4221	75.7788	93.2343	77.2434
Acsl4	15.4321	14.5908	18.9885	14.5808	11.4043	10.3051	10.5802	11.2774	15.8981	10.8917
Acsl5	6.39644	6.14554	7.85785	6.21271	7.33246	7.12125	7.01434	7.25699	6.65314	7.18126
Acsl6	37.6033	39.4276	40.411	37.2108	42.3265	43.3418	41.2748	42.2879	38.6632	42.3077
Acsm1	0.0168645	0.0180463	0.0544909	0.0305393	0.0155325	0	0.0486684	0.0419716	0.0299853	0.0265431
Acsm2	0	0.0153237	0.0347026	0	0	0.0125299	0.0275507	0	0.0125066	0.0100202
Acsm3	0.253388	0.399581	0.226226	0.249551	0.221091	0.22171	0.218089	0.356799	0.282187	0.254423
Acsm4	0.236562	0.198895	0.204738	0.173393	0.295691	0.147848	0.178798	0.294373	0.203397	0.229178
Acsm5	0.56141	0.336014	0.169099	0.453754	1.63884	1.67349	1.89475	1.41498	0.380069	1.65551
Acss1	20.6416	21.0126	14.09	17.1963	22.7138	20.8175	20.7207	19.6793	18.2351	20.9828
Acss2	19.9793	21.4455	18.2426	19.4942	21.1496	23.2289	20.8582	20.9068	19.7904	21.5359
Acss3	2.63725	2.8769	2.03997	2.50879	3.17136	2.66224	2.42037	2.64394	2.51573	2.72448
Acta1	6.52296	7.78148	6.79128	6.46027	6.63078	5.81318	6.15857	6.91452	6.889	6.37926
Acta2	36.2849	37.5484	18.0648	35.2963	22.7992	21.1367	19.8358	14.2243	31.7986	19.499
Actb	690.487	687.629	679.461	683.404	576.932	600.565	620.936	612.955	685.245	602.847
Actbl2	0	0	0	0	0	0.0110617	0	0	0	0.00276543
Actc1	0.233316	0.199733	0.150774	0.295754	0.171911	0.122489	0.179551	0.116134	0.219894	0.147521
Actg1	244.325	249.219	273.454	255.393	296.823	301.111	302.517	302.471	255.598	300.731
Actg2	0.571559	0.797754	0.34125	0.555009	0.411977	0.478361	0.262953	0.18554	0.566393	0.334708
Actl10	0.143238	0.165066	0.151306	0.172924	0.0913326	0.212099	0.190784	0.13711	0.158134	0.157831
Actl11	0	0	0	0.00567687	0	0	0	0	0.00141922	0
Actl6a	6.70175	6.59208	6.16749	6.70465	6.77418	6.94197	7.29076	7.02703	6.54149	7.00849
Actl6b	18.2218	16.1058	18.6242	17.6151	19.0178	20.1395	19.5242	19.1311	17.6417	19.4532
Actl7a	0.063901	0.136758	0.0344118	0.0900015	0.0392359	0.0745497	0.0409797	0.172287	0.081268	0.0817631
Actl7b	0.0250114	0.0535282	0.0404072	0.0754872	0	0.109423	0.0962389	0.0622473	0.0486085	0.0669773
Actl9	0	0	0	0	0	0.0220592	0	0	0	0.00551481
Actl9b	0	0	0	0	0	0	0	0	0	0
Actn1	13.5691	13.1076	13.2391	14.1548	11.2484	11.5721	12.7832	11.5867	13.5177	11.7976
Actn2	2.24287	2.61478	3.98582	2.91433	2.08746	2.16905	2.28244	2.10058	2.93945	2.15988
Actn3	0.423964	0.272204	0.440316	0.533764	0.334695	0.423956	0.44279	0.512499	0.417562	0.428485
Actn4	34.9666	37.1127	31.8113	35.536	34.9771	37.8745	36.8132	35.88	34.8566	36.3862
Actr10	38.9249	34.6194	37.1244	36.4122	39.1427	32.992	36.8417	36.1179	36.7702	36.2736
Actr1a	78.8047	74.099	79.1552	76.7139	83.3109	79.1367	80.3978	80.7194	77.1932	80.8912
Actr1b	57.1211	58.0689	60.1725	58.3617	68.759	63.4465	65.4069	66.3502	58.4311	65.9906
Actr2	82.9936	83.0463	93.9886	80.8487	84.098	72.7512	75.9181	77.7882	85.2193	77.6389
Actr3	77.4438	74.2617	79.0459	75.132	79.9615	69.3183	75.5844	73.8336	76.4708	74.6745
Actr3b	10.97	10.5902	12.0615	12.0144	7.64668	7.74788	8.00173	8.44581	11.409	7.96052
Actr5	2.85903	3.44502	3.03723	3.05274	3.69535	3.85752	3.21247	3.18401	3.0985	3.48734
Actr6	9.65293	8.81839	9.27233	9.5961	10.2695	9.22367	10.3278	10.4366	9.33494	10.0644
Actr8	11.2767	10.5799	11.8167	11.5564	12.081	11.5511	11.9405	11.3685	11.3074	11.7353
Actrt1	0	0	0	0	0	0	0	0	0	0
Actrt2	0	0	0	0	0	0.0650913	0	0	0	0.0162728
Actrt3	0.124519	0.299801	0.201167	0.187906	0.229368	0.108952	0.119781	0.0774745	0.203348	0.133894
Acvr1	4.04298	4.41558	4.2707	4.08418	3.40228	3.52427	3.66295	3.27534	4.20336	3.46621
Acvr1b	18.3789	16.7143	20.3469	17.6121	15.7845	15.7689	15.4506	15.7004	18.2631	15.6761
Acvr1c	0.644125	0.656635	0.686562	0.499239	0.782808	0.830391	0.755272	0.768336	0.62164	0.784202
Acvr2a	7.19259	6.85335	9.26257	8.1511	5.43737	5.14224	5.62765	5.29373	7.8649	5.37525
Acvr2b	3.03757	2.77907	3.48407	2.76232	2.46238	2.52934	2.30405	2.70454	3.01575	2.50008
Acvrl1	3.70861	3.76877	3.15961	4.01674	3.17651	3.50059	3.8095	3.63538	3.66343	3.5305
Acy1	27.9495	22.3538	19.2755	23.6866	36.0464	32.7456	34.7295	32.7249	23.3164	34.0616
Acy3	1.65244	1.82482	1.14259	1.51612	1.91153	2.27867	1.92019	1.88353	1.53399	1.99848
Acyp1	11.1391	8.77259	9.05731	9.25358	10.9703	9.81088	11.4579	11.4825	9.55565	10.9304
Acyp2	30.8687	25.8749	23.8195	25.8738	33.5431	23.8585	27.402	26.6696	26.6092	27.8683
Ada	0.64119	0.644539	0.360987	0.621604	0.554755	0.493027	0.635484	0.580279	0.56708	0.565886
Adad1	0.0445586	0.0317874	0.0119978	0.017931	0.0136797	0.038988	0.0285754	0.00924129	0.0265687	0.0226211
Adad2	0.134804	0.0618215	0.0466677	0.0348731	0.0532098	0.0168501	0.0370499	0.0479277	0.0695415	0.0387594
Adal	1.56998	1.70154	1.82099	2.09582	1.62209	1.63788	1.89749	1.78458	1.79708	1.73551
Adam10	27.1869	27.6777	25.631	25.6021	27.0177	26.6632	24.6779	25.5044	26.5244	25.9658
Adam11	13.5235	13.2137	17.0116	14.3646	9.63775	12.2004	13.792	12.5069	14.5283	12.0342
Adam12	0.980968	1.00846	0.958496	0.933452	0.572077	0.543484	0.502727	0.493076	0.970343	0.527841
Adam15	12.3581	12.2387	12.2394	11.7927	14.3986	14.5304	15.0385	15.4433	12.1572	14.8527
Adam17	10.9628	10.862	8.80081	10.2171	8.69454	8.63746	7.836	8.01038	10.2107	8.2946
Adam18	0	0.0330643	0	0	0	0	0	0	0.00826608	0
Adam19	3.28152	3.50018	3.38799	3.52213	2.33234	2.48351	2.31928	2.16318	3.42296	2.32458
Adam1a	2.07137	1.91839	2.20158	2.05463	1.58422	1.87601	2.30717	1.80128	2.06149	1.89217
Adam2	0.0135495	0	0	0	0	0	0.0130339	0	0.00338737	0.00325848
Adam21	0.044654	0.0159277	0.0120235	0.00898472	0	0	0.0286367	0	0.0203975	0.00715916
Adam22	18.0528	17.8363	22.9685	17.6053	14.3193	15.1584	14.6196	15.4085	19.1157	14.8765
Adam23	59.687	63.1579	58.3429	61.8746	98.5632	99.7525	96.4067	97.8448	60.7656	98.1418
Adam24	0	0	0	0	0	0	0	0	0	0
Adam26a	0	0.00669584	0.00505454	0.00377708	0	0	0.00601927	0	0.00388187	0.00150482
Adam28	0	0	0	0	0	0	0	0	0	0
Adam30	0.0100961	0	0	0.0121885	0	0	0	0	0.00557117	0
Adam32	0.162282	0.227086	0.171422	0.120563	0.091978	0.0873809	0.0720495	0.132038	0.170338	0.0958616
Adam33	0.0481842	0.0687477	0.0441117	0.0445971	0.0355027	0.0618352	0.0401707	0.0499662	0.0514102	0.0468687
Adam34	0	0.0135974	0	0	0.0351099	0	0	0	0.00339935	0.00877748
Adam34l	0	0	0.00790502	0	0.0180264	0.00856272	0	0.00608884	0.00197626	0.00816949
Adam3a	0	0.0142872	0	0	0	0	0	0	0.0035718	0
Adam4	0.354933	0.27346	0.344048	0.48848	0.366127	0.36025	0.273142	0.300336	0.36523	0.324964
Adam4l1	1.01515	0.799631	0.956687	0.663834	0.753173	0.777212	0.542516	0.622846	0.858827	0.673937
Adam5	0.024753	0.0264876	0.00999744	0.0224122	0	0	0	0	0.0209126	0
Adam6a	0	0	0	0	0	0	0	0	0	0
Adam7	0	0	0	0	0	0	0	0	0	0
Adam8	0.473543	0.589646	0.618982	0.867918	0.523369	1.05469	1.08498	0.851759	0.637522	0.878698
Adam9	14.4972	15.457	14.4335	14.771	15.001	16.0852	15.3317	15.1003	14.7897	15.3796
Adamdec1	0	0	0	0	0	0	0	0	0	0
Adamts1	2.13007	2.61954	2.2856	2.62909	1.98379	2.03764	1.75849	2.31434	2.41607	2.02357
Adamts10	4.80752	4.4666	3.79812	4.52936	3.80701	3.94359	4.10902	3.8653	4.4004	3.93123
Adamts12	1.30448	1.36046	1.00291	1.19511	0.445205	0.449026	0.474548	0.302817	1.21574	0.417899
Adamts13	0.273442	0.365755	0.364452	0.268216	0.0944417	0.16748	0.177551	0.16588	0.317966	0.151338
Adamts14	0.21342	0.221239	0.12391	0.257651	0.171993	0.116712	0.121897	0.0829925	0.204055	0.123399
Adamts15	0.64525	0.776774	0.48568	0.511202	0.344415	0.266252	0.349143	0.294258	0.604726	0.313517
Adamts16	0.0847208	0.0736594	0.0513266	0.0431489	0.041453	0.0579135	0.0305615	0.0543597	0.0632139	0.0460719
Adamts17	0.513271	0.544153	0.456837	0.502026	0.354548	0.299402	0.297159	0.446501	0.504072	0.349403
Adamts18	0.165096	0.182974	0.219092	0.213547	0.0923195	0.0877053	0.130454	0.0586976	0.195177	0.0922942
Adamts19	0.322198	0.356873	0.424641	0.317319	0.182214	0.202783	0.315376	0.218053	0.355258	0.229607
Adamts2	1.67698	1.83899	1.84722	1.62855	1.14031	1.17629	1.02657	1.17562	1.74794	1.1297
Adamts20	0.865067	0.721543	0.858198	0.692923	0.560445	0.820236	0.721409	0.785865	0.784433	0.721989
Adamts3	2.2136	2.53208	2.05939	2.15017	2.42308	2.75614	2.33987	2.79572	2.23881	2.5787
Adamts4	12.9849	12.7035	12.6573	12.272	4.86804	4.67936	4.34377	4.82284	12.6544	4.6785
Adamts5	0.908551	1.30913	1.41695	1.162	1.01906	1.11768	0.597076	0.901107	1.19916	0.90873
Adamts6	0.482511	0.441803	0.405834	0.522457	0.339027	0.396075	0.440227	0.405443	0.463151	0.395193
Adamts7	0.527652	0.600668	0.58946	0.423541	0.310197	0.422394	0.421179	0.419106	0.53533	0.393219
Adamts8	0.184628	0.175614	0.140853	0.222891	0.103917	0.116672	0.167736	0.0510549	0.180996	0.109845
Adamts9	1.85714	2.14401	1.64922	1.86541	1.64031	1.67366	1.61178	1.31952	1.87894	1.56132
Adamtsl1	0.801271	0.734932	0.705646	0.769137	1.00155	1.05692	1.09532	1.0177	0.752747	1.04287
Adamtsl2	2.70266	2.13552	2.147	2.4957	1.3435	1.76184	1.96278	1.69827	2.37022	1.6916
Adamtsl3	0.367199	0.474579	0.32358	0.325278	0.373333	0.363019	0.224781	0.314513	0.372659	0.318912
Adamtsl4	0.7984	0.824632	0.678577	0.846525	0.677791	1.00232	0.694559	0.833687	0.787034	0.802089
Adamtsl5	0.261094	0.164347	0.241921	0.185414	0.36778	0.456905	0.347191	0.367901	0.213194	0.384944
Adap1	22.1176	19.4415	23.6855	20.437	16.0275	15.8655	16.8699	16.0222	21.4204	16.1963
Adap2	3.06974	3.28486	2.10826	2.88965	2.01771	2.53215	2.32853	2.24652	2.83813	2.28123
Adar	38.1196	36.6426	44.1562	37.0817	37.1622	38.6643	37.2754	38.1037	39	37.8014
Adarb1	20.4299	18.476	23.8222	20.2621	18.2399	18.4994	17.5874	18.8871	20.7475	18.3035
Adarb2	5.51011	4.63554	7.73436	4.98538	2.78914	2.76664	2.60934	3.20666	5.71635	2.84295
Adat1	0.710168	0.729229	0.71852	0.913637	0.825853	0.922662	0.841857	1.1292	0.767888	0.929892
Adat2	2.0495	1.75577	1.9522	2.131	1.95855	2.29602	2.14246	2.16338	1.97212	2.1401
Adat3	1.97469	1.79365	2.46686	2.13446	2.49546	2.83283	2.1867	2.32869	2.09242	2.46092
Adck1	2.4769	2.86644	2.99376	2.90163	3.04169	2.61675	2.75329	3.07079	2.80968	2.87063
Adck2	4.02442	3.68222	4.4693	3.86614	4.13528	4.46994	3.96765	4.15004	4.01052	4.18073
Adck5	2.96618	2.77547	2.92116	3.00044	3.82341	3.85155	3.72625	3.69105	2.91581	3.77306
Adcy1	7.59787	8.061	11.2635	8.22137	5.89442	6.28917	4.97288	5.85543	8.78593	5.75297
Adcy10	0.12342	0.136329	0.151152	0.129773	0.165008	0.170695	0.172342	0.190739	0.135169	0.174696
Adcy2	38.3746	35.0435	36.9651	30.5502	38.0856	38.1929	36.1967	36.4249	35.2333	37.225
Adcy3	22.1071	20.8719	23.4081	21.3422	25.4746	26.2436	25.7702	26.734	21.9323	26.0556
Adcy4	1.44675	1.70898	1.2673	1.45738	0.986382	1.52892	1.11156	1.22164	1.4701	1.21212
Adcy5	16.5418	16.0012	18.4749	15.6227	14.3909	14.0105	13.4978	13.6324	16.6602	13.8829
Adcy6	9.36435	10.0032	9.37763	9.18087	10.1928	10.3239	9.87912	9.44303	9.4815	9.95972
Adcy7	1.97715	1.75777	2.24984	1.66923	1.59222	1.64883	1.71077	1.74736	1.9135	1.6748
Adcy8	12.1113	12.7015	11.8143	11.9459	11.6137	12.1234	11.0477	11.6886	12.1433	11.6183
Adcy9	4.41934	4.20686	4.51714	3.99548	3.62447	4.01147	3.98999	3.86863	4.2847	3.87364
Adcyap1	7.40156	5.9153	8.61872	6.15124	3.80695	3.57914	3.17817	3.80427	7.0217	3.59213
Adcyap1r1	53.231	59.5332	52.7445	52.2454	74.141	77.798	72.466	74.0647	54.4385	74.6174
Add1	79.9941	74.9175	78.1105	77.231	67.4625	69.1244	70.7317	71.6135	77.5633	69.733
Add2	15.7412	15.8392	19.9475	16.1508	13.2678	12.4634	11.6762	12.5062	16.9197	12.4784
Add3	39.8726	39.2142	34.0261	36.1581	36.0935	35.6256	35.1688	35.0852	37.3178	35.4933
Adgb	0.0623601	0.13346	0.125933	0.124219	0.0746651	0.0982153	0.125974	0.0969996	0.111493	0.0989634
Adgra1	22.0513	22.101	22.0297	21.4792	22.707	23.0279	24.3066	24.3116	21.9153	23.5883
Adgra2	11.6055	13.6376	9.44503	11.969	12.4337	13.9123	13.7913	13.4509	11.6643	13.3971
Adgra3	6.95741	7.32953	6.36688	7.03662	6.39369	6.5393	6.42587	6.26074	6.92261	6.4049
Adgrb1	58.1804	60.8109	62.3166	57.0829	50.9803	57.0042	56.6414	54.3024	59.5977	54.7321
Adgrb2	36.3731	35.8101	42.0715	35.3948	28.6964	31.1583	31.6082	32.3628	37.4124	30.9564
Adgrb3	16.1998	15.9188	18.4361	16.2018	13.8639	13.2121	13.7048	14.3798	16.6891	13.7901
Adgrd1	0.26322	0.281666	0.315505	0.274206	0.453579	0.501489	0.477822	0.488677	0.283649	0.480392
Adgre1	3.15631	3.52633	2.61874	2.93856	3.06468	3.39832	3.22148	2.95572	3.05998	3.16005
Adgre4	0.0101552	0.054334	0.0492186	0.0429092	0	0.0088856	0.00976877	0.0315922	0.0391543	0.0125616
Adgre5	4.47856	4.74676	3.94499	4.46698	3.64359	4.36651	3.76451	3.86795	4.40932	3.91064
Adgrf1	0.133576	0.0476454	0.0539497	0.114225	0.0410085	0.0584383	0.0535389	0.0484805	0.0873489	0.0503665
Adgrf2	0	0	0.0135963	0.0304802	0	0.0147275	0	0.0104726	0.0110191	0.00630003
Adgrf3	0.0709617	0.162717	0.106454	0.110145	0.121377	0.186271	0.136523	0.208143	0.112569	0.163079
Adgrf4	0	0	0	0	0	0.00989185	0.010875	0.0140679	0	0.0087087
Adgrf5	9.50616	10.3301	7.95486	9.30303	9.22903	9.83777	8.77771	9.20427	9.27354	9.2622
Adgrg1	58.1433	61.328	60.1128	58.2023	52.5205	56.0663	57.487	53.7657	59.4466	54.9599
Adgrg2	1.28616	1.25258	1.21403	1.21251	1.51732	1.37826	1.41099	1.28577	1.24132	1.39809
Adgrg3	0.168353	0.0386037	0.0388547	0.101622	0.0443016	0.0946967	0.0925413	0.0598557	0.0868582	0.0728488
Adgrg4	0	0	0	0	0	0	0.0110039	0	0	0.00275099
Adgrg5	0.02221	0.0570392	0.0466458	0.0643509	0.028638	0.0427534	0.0213649	0.0304014	0.0475615	0.0307894
Adgrg6	3.33153	3.17079	2.65232	3.20018	2.38243	2.61722	2.25335	2.51881	3.0887	2.44295
Adgrg7	0.0166703	0.00891922	0.0336646	0.027672	0.0307071	0.0364655	0.0360809	0.0388952	0.0217315	0.0355372
Adgrl1	45.326	49.131	59.7273	49.2768	44.9293	49.6131	48.6219	48.306	50.8653	47.8676
Adgrl2	5.44871	5.57264	6.46126	5.69327	3.96549	4.40847	4.34851	4.2554	5.79397	4.24446
Adgrl3	5.64285	6.00247	7.19894	5.87255	4.2364	4.74796	4.71058	4.64	6.1792	4.58374
Adgrl4	6.75063	8.07096	4.78703	6.43498	4.32288	4.14968	3.4	4.15954	6.5109	4.00803
Adgrv1	0.753014	0.784678	0.689369	0.775958	0.885086	0.916149	0.853713	1.00062	0.750755	0.913892
Adh1	0.288545	0.349934	0.217541	0.174172	0.106302	0.151483	0.0740177	0.131655	0.257548	0.115864
Adh4	0.0520852	0.0557351	0.0210366	0	0.0719569	0.0911473	0.175362	0.0810172	0.0322142	0.104871
Adh5	37.6964	35.2187	32.6557	34.8951	43.07	36.9506	35.973	38.2594	35.1165	38.5632
Adh6	0.0447403	0	0.0632453	0.0202547	0.103016	0.0587205	0.0107595	0.0278369	0.0320601	0.0500833
Adh6a	0	0	0	0	0	0.0227868	0	0	0	0.00569671
Adh7	0.15448	0.0551018	0	0	0.0158087	0.0150186	0	0.0106795	0.0523954	0.0103767
Adhfe1	18.7481	17.4174	13.2971	14.7118	23.7818	21.773	25.7132	24.6111	16.0436	23.9698
Adi1	13.2848	12.467	10.0498	12.0922	18.6932	16.2828	16.5827	17.5317	11.9734	17.2726
Adig	0.113162	0.121092	0	0.102461	0.0521121	0.0495076	0.0544283	0	0.0841789	0.039012
Adipoq	0	0	0.0537259	0	0	0	0	0.0137941	0.0134315	0.00344853
Adipor1	35.0958	33.2979	31.4437	33.9686	38.4262	37.4632	37.6301	37.6268	33.4515	37.7866
Adipor2	14.3795	15.1969	13.0515	14.2159	14.8041	15.3178	14.6673	15.7138	14.2109	15.1257
Adk	18.0062	18.8689	15.6955	17.1529	18.4579	17.4315	16.2283	18.1025	17.4309	17.5551
Adm	1.15218	0.911291	0.566517	0.922272	1.66098	1.4903	1.46976	1.40258	0.888066	1.5059
Adm2	0	0.0362333	0	0.0204389	0.062372	0.0296273	0	0.0210676	0.014168	0.0282667
Adnp	10.602	11.2111	12.0424	10.6558	9.35073	10.4136	9.314	9.80893	11.1278	9.72181
Adnp2	5.66753	5.67452	6.95499	6.05827	4.97833	4.959	4.97808	5.16206	6.08883	5.01937
Ado	6.59749	5.53337	6.91368	5.65069	5.85742	5.22663	4.4025	5.69507	6.17381	5.2954
Adora1	17.7335	17.2327	16.0184	16.0832	18.2698	17.539	16.2994	17.9532	16.767	17.5154
Adora2a	0.950524	1.04653	0.892081	0.948524	1.30558	1.01918	1.12577	1.0153	0.959415	1.11646
Adora2b	3.20627	2.70439	2.49854	2.86891	3.03987	3.15198	3.50155	3.71991	2.81953	3.35333
Adpgk	16.7148	18.2404	17.5994	13.7031	18.0051	17.5108	17.1363	18.4922	16.5644	17.7861
Adprh	31.6783	27.7944	28.3875	29.0581	31.0625	29.644	27.8399	27.6653	29.2296	29.0529
Adprhl1	0.179888	0.216555	0.254291	0.217169	0.434909	0.452522	0.605651	0.349764	0.216976	0.460711
Adprm	12.1325	10.5321	10.2726	10.2793	13.2834	12.0439	11.5068	12.7934	10.8041	12.4069
Adprs	16.1609	15.0397	15.1263	15.6334	18.8601	18.3736	18.3744	17.7231	15.4901	18.3328
Adra1a	4.50334	4.49287	5.57057	4.48497	4.92517	5.23912	4.89399	5.20905	4.76293	5.06683
Adra1b	3.34671	2.57902	3.80291	2.44981	3.02486	2.86275	2.30641	2.93696	3.04461	2.78275
Adra1d	0.579605	0.443015	0.745284	0.771126	0.239677	0.248397	0.193436	0.213431	0.634758	0.223735
Adra2a	11.5968	11.9184	10.2393	9.84506	13.2854	12.6648	9.22273	10.7267	10.8999	11.4749
Adra2b	0.051506	0.0367436	0.00693423	0.0414536	0.0395316	0.0150223	0.00825772	0.0213644	0.0341594	0.021044
Adra2c	5.13773	3.88334	6.27461	5.05799	3.53017	3.37157	4.25582	3.31081	5.08842	3.61709
Adrb1	4.21552	3.36993	4.34663	4.84967	1.27896	2.14801	2.79088	2.48399	4.19544	2.17546
Adrb2	1.15633	1.32834	0.782957	1.03671	1.08066	0.892735	1.12869	0.98396	1.07608	1.02151
Adrb3	0.00800664	0	0	0.00483299	0	0	0	0	0.00320991	0
Adrm1	53.2774	49.0298	53.0642	50.0355	63.0987	65.7907	68.801	63.0625	51.3517	65.1882
Adsl	17.7702	16.6766	16.9095	17.0444	16.1048	15.502	17.6582	16.3746	17.1002	16.4099
Adss	30.0339	27.8485	30.7486	29.6756	29.1992	27.3088	25.9823	28.409	29.5767	27.7248
Adssl1	1.13993	0.832572	1.25698	0.993907	1.6665	1.50405	1.37505	1.54235	1.05585	1.52199
Adtrp	1.46896	1.38851	1.16681	1.62561	1.73626	1.26389	1.78988	2.01073	1.41247	1.70019
Aebp1	41.0899	41.7971	26.2209	30.7727	39.1869	45.1231	40.3694	35.9477	34.9701	40.1568
Aebp2	5.71131	5.3263	6.02749	5.42203	5.3172	4.86966	5.32816	5.20375	5.62178	5.17969
Aen	5.21968	6.11958	5.7485	6.43917	8.4064	8.58521	8.43706	8.00373	5.88173	8.3581
Afap1	8.06624	8.11633	7.71807	7.94394	6.00393	6.40878	5.78405	5.95401	7.96115	6.03769
Afap1l1	2.4151	2.71478	2.63397	2.69027	1.93665	2.23316	2.05204	2.15206	2.61353	2.09348
Afap1l2	5.31909	5.45987	4.72091	5.16333	3.47074	3.37022	4.25857	3.63628	5.1658	3.68395
Afdn	16.3735	16.949	17.9565	15.9319	15.9877	16.2663	15.0844	16.0749	16.8027	15.8533
Aff1	1.16428	1.38801	1.22136	1.23577	1.21985	1.53834	1.27783	1.26892	1.25235	1.32624
Aff1-as1	0.105724	0	0.0341605	0.0638172	0.0584239	0.0370026	0.0610206	0.0789363	0.0509254	0.0588459
Aff2	4.04989	4.62959	6.18372	4.38423	2.9176	2.97698	2.53546	3.24503	4.81186	2.91877
Aff3	5.98478	6.07715	7.35881	5.83498	4.50683	5.49125	5.01862	4.90981	6.31393	4.98163
Aff4	29.1727	31.7524	34.2429	30.3331	28.5562	28.1998	25.8578	28.7819	31.3753	27.8489
Afg1l	1.73801	1.58427	1.52871	1.48428	1.38137	1.61648	1.45515	1.4979	1.58382	1.48772
Afg3l1	9.72577	11.5356	9.77268	9.37971	15.1806	15.3081	15.4816	14.5973	10.1034	15.1419
Afg3l2	13.6362	13.903	14.241	13.5163	15.1363	14.6844	15.0382	15.1745	13.8241	15.0084
Afm	0.102987	0.0367345	0.11092	0.0828867	0.205513	0.330409	0.264182	0.0961158	0.083382	0.224055
Afmid	3.5716	3.80884	3.02291	3.42884	4.85005	4.45832	4.73729	4.15622	3.45805	4.55047
Afp	0.248371	0.34883	0.125392	0.224883	0.300239	0.176573	0.164258	0.212484	0.236869	0.213388
Aftph	16.9448	15.8678	18.0493	16.9231	17.4583	15.9047	15.4031	16.7526	16.9462	16.3797
Aga	16.2244	16.6159	14.0133	16.5348	23.1594	22.985	22.3514	22.0768	15.8471	22.6431
Agap1	8.70573	9.08523	10.3392	8.58462	7.54799	7.8519	7.17037	8.03236	9.17868	7.65065
Agap2	49.1131	49.3183	61.1303	50.4746	31.5866	31.6644	38.815	34.7845	52.5091	34.2126
Agap3	19.0902	17.0395	20.0623	17.8447	16.5938	17.4834	17.4189	16.6148	18.5092	17.0277
Agbl1	0.100051	0.0576489	0.0994695	0.106849	0.198474	0.235693	0.148068	0.249003	0.0910047	0.20781
Agbl2	0.135178	0.235058	0.245686	0.112195	0.093376	0.118279	0.130035	0.1577	0.182029	0.124847
Agbl3	0.96159	1.02368	1.07028	1.043	0.91296	1.21772	1.33876	1.2258	1.02464	1.17381
Agbl4	4.00669	3.63981	4.71299	4.121	4.23652	4.3637	4.76249	3.97663	4.12012	4.33484
Agbl5	2.781	2.86023	3.39873	3.11381	3.04574	3.11415	3.23655	3.30372	3.03844	3.17504
Ager	1.55038	1.11329	1.15349	1.67467	1.1461	1.19591	1.58951	1.48503	1.37296	1.35414
Agfg1	20.2744	19.3303	20.7237	20.8479	18.2305	17.4875	16.9252	18.6328	20.2941	17.819
Agfg2	6.98181	6.84098	7.33846	6.49364	9.5035	7.85906	8.90094	8.24025	6.91372	8.62594
Aggf1	9.17662	9.41958	9.48372	9.22773	8.76666	9.29128	8.23143	9.17923	9.32691	8.86715
Agk	7.86711	7.36074	8.89034	7.78829	5.90484	5.21236	5.5891	6.29929	7.97662	5.7514
Agl	14.6448	16.6505	15.2424	16.0632	18.2264	18.5779	18.5724	18.2069	15.6502	18.3959
Agmat	0.105339	0.202897	0.102109	0.139887	0.0388076	0.129038	0.101331	0.0655409	0.137558	0.0836793
Agmo	2.71873	2.54934	2.70553	2.63927	3.57528	3.18813	2.48047	2.95588	2.65322	3.04994
Ago1	9.20034	9.60118	10.5917	9.98962	9.07341	9.6618	8.46548	9.5242	9.8457	9.18122
Ago2	9.93933	11.0367	11.2243	9.97795	7.66936	8.1896	9.43941	9.60929	10.5446	8.72692
Ago3	3.17432	3.85749	3.81258	3.41905	3.32389	3.4794	3.03205	3.22853	3.56586	3.26597
Ago4	1.56552	1.5122	1.57013	1.71238	1.27736	1.54447	1.37456	1.47415	1.59006	1.41763
Agpat1	47.4301	45.2882	48.5716	44.4188	43.6249	42.7508	44.6407	46.2893	46.4272	44.3264
Agpat2	0.433219	0.356598	0.309566	0.452597	0.506425	0.495693	0.496877	0.580557	0.387995	0.519888
Agpat3	40.9476	42.9434	40.8101	41.9774	38.2832	39.4757	39.2725	38.8862	41.6696	38.9794
Agpat4	15.7913	13.7001	15.8684	15.3863	13.3777	12.5536	13.1106	12.6118	15.1865	12.9134
Agpat5	12.9692	11.4386	11.8067	10.9526	11.8092	11.2667	10.8231	11.88	11.7918	11.4447
Agps	9.96328	11.1508	13.0881	11.2098	10.3196	8.50334	7.38454	8.51608	11.353	8.68089
Agr2	0	0.0629557	0.0237619	0.0177564	0	0.128694	0.0565944	0.0549078	0.0261185	0.0600492
Agr3	0	0.0695516	0.0262515	0	0	0	0	0	0.0239508	0
Agrn	18.5772	20.034	19.9313	20.9255	14.8391	18.6103	17.1953	16.803	19.867	16.8619
Agrp	0.0883028	0.175483	0.152848	0.114218	0.0697099	0.132452	0.133482	0.164823	0.132713	0.125117
Agt	309.961	293.325	229.114	258.09	308.087	317.255	307.208	291.246	272.622	305.949
Agtpbp1	23.5999	21.5968	26.6234	23.2748	21.583	21.632	20.9033	22.2381	23.7737	21.5891
Agtr1a	1.15957	1.00259	0.929183	0.851133	0.914196	1.29058	0.785279	0.854226	0.98562	0.96107
Agtr1b	0	0.0170451	0	0	0	0	0	0	0.00426127	0
Agtr2	0.294798	0.218393	0.421309	0.34905	0.0939855	0.10913	0.0763488	0.0705463	0.320887	0.0875026
Agtrap	8.80431	8.76873	7.60452	7.8797	8.62669	8.82082	9.67922	8.21693	8.26431	8.83591
Agxt	0.0203401	0	0	0	0.0187335	0	0	0.0126554	0.00508502	0.00784722
Agxt2	0.018113	0	0	0	0	0.0158486	0	0	0.00452826	0.00396215
Ahctf1	4.77433	5.20065	4.98698	4.8632	4.54887	4.64863	4.24295	4.54544	4.95629	4.49647
Ahcy	27.3783	26.347	27.1085	25.921	36.4912	34.2629	32.546	33.6429	26.6887	34.2358
Ahcyl1	123.985	131.494	107.584	116.604	128.626	125.141	124.472	124.97	119.917	125.802
Ahcyl2	22.0208	21.8153	21.9693	21.0075	29.4919	29.4183	28.0788	29.7908	21.7032	29.195
Ahdc1	10.3061	10.3878	11.5916	10.1983	8.88518	9.7746	9.02849	9.51052	10.6209	9.2997
Ahi1	159.392	158.773	180.331	155.558	168.124	159.759	158.934	159.249	163.514	161.517
Ahnak	5.4876	6.20597	3.95529	4.76714	5.50447	6.01312	5.19632	6.03637	5.104	5.68757
Ahnak2	0.206552	0.222408	0.223159	0.193254	0.180726	0.241726	0.156471	0.175905	0.211343	0.188707
Ahr	1.68504	1.53547	1.44089	1.73627	0.860847	0.933008	0.937099	0.941936	1.59942	0.918223
Ahrr	0.00740111	0.00791975	0.0358707	0.0223374	0.00681654	0.0323793	0.0355975	0.0322343	0.0183822	0.0267569
Ahsa1	57.9378	56.8509	58.7924	56.9987	62.9869	55.5345	58.0258	56.0313	57.6449	58.1446
Ahsa2	5.70307	6.05613	5.01473	6.40673	6.66401	5.98049	6.72567	6.32751	5.79517	6.42442
Ahsg	0	0	0	0	0	0	0	0	0	0
Ahsp	0.0358893	0.0384043	0.144953	0.0433272	0.165273	0.0942076	0.207142	0.290289	0.0656433	0.189228
Aicda	0.0273335	0	0	0	0	0.0239163	0	0	0.00683336	0.00597908
Aida	22.7321	22.2947	21.2399	22.3299	23.5185	20.8435	21.9732	22.6665	22.1492	22.2504
Aif1	7.43352	9.48517	5.48876	7.30878	6.58759	5.96777	6.3152	6.67534	7.42906	6.38648
Aif1l	3.82613	3.99735	3.07237	3.95628	4.90014	4.26894	4.31213	4.07798	3.71303	4.38979
Aifm1	10.0274	10.9358	11.0268	10.4271	12.2457	12.8242	11.4526	11.9165	10.6043	12.1098
Aifm2	4.04366	3.86401	4.37211	4.07915	4.97777	4.70833	5.41091	4.71368	4.08973	4.95267
Aifm3	6.72984	7.32052	5.83001	6.07424	6.9499	7.51131	8.05399	6.70618	6.48865	7.30534
Aig1	5.69436	5.43019	5.70116	5.53224	5.79811	5.65293	5.70894	5.65333	5.58949	5.70333
Aim2	0.179284	0.0959235	0.142324	0.0914269	0.0113878	0.0432745	0.0237879	0.023079	0.12724	0.0253823
Aimp1	23.9854	22.4888	22.9726	25.7101	23.6406	23.6715	23.9931	25.2898	23.7892	24.1487
Aimp2	13.6858	11.985	13.4172	13.5742	16.4832	15.4547	15.95	14.5012	13.1656	15.5973
Aip	20.6928	17.7143	18.047	17.7457	22.3082	18.5242	21.1743	18.9891	18.55	20.249
Aipl1	0.110009	0	0.0710901	0.0132808	0.020264	0.0770048	0.0634939	0.123204	0.048595	0.0709916
Aire	0.0128908	0	0.0104129	0	0	0	0	0	0.00582594	0
Ajap1	10.8827	8.02045	10.6857	8.79004	9.47623	8.53417	9.06404	9.13309	9.59472	9.05188
Ajm1	16.7877	17.3442	21.1614	17.6381	13.4072	15.5979	15.6301	14.5428	18.2329	14.7945
Ajuba	0.977179	1.03924	0.726389	0.995142	0.844783	0.965171	0.9746	0.857901	0.934488	0.910614
Ak1	29.019	27.4544	30.8018	28.475	28.5616	25.7125	27.8605	27.4346	28.9375	27.3923
Ak2	4.58557	4.18918	4.19063	4.2139	4.6016	4.28777	4.17408	4.97375	4.29482	4.5093
Ak3	24.9499	25.2773	21.3812	22.2067	25.2699	27.7291	26.523	26.1877	23.4538	26.4274
Ak4	18.9783	18.0554	16.2023	16.9578	22.8985	23.5759	22.44	23.7745	17.5485	23.1722
Ak5	30.6818	28.6471	33.1099	33.7576	33.3935	32.363	36.8629	35.3281	31.5491	34.4868
Ak6	6.88429	8.12617	6.42091	8.18251	6.50396	5.3095	5.70068	5.586	7.40347	5.77503
Ak7	0.111479	0.195203	0.0900499	0.103995	0.308021	0.292626	0.224223	0.264833	0.125182	0.272426
Ak8	0.0693178	0.0539457	0.114532	0.0931931	0.0870584	0.0992486	0.0515257	0.0842973	0.0827471	0.0805325
Ak9	0.27224	0.33987	0.240271	0.371264	0.329673	0.405831	0.310378	0.329359	0.305911	0.34381
Akain1	0.352997	0.251823	0.427714	0.310738	0.284477	0.102956	0.0565944	0.201329	0.335818	0.161339
Akap1	6.90492	7.11749	7.53522	7.3592	8.049	8.40355	8.36371	7.966	7.22921	8.19557
Akap10	4.67434	4.7217	5.34789	4.78657	4.52023	4.17666	3.76466	4.32396	4.88262	4.19638
Akap11	26.7409	27.5897	32.2181	27.5199	24.2716	23.6234	22.5731	24.505	28.5172	23.7433
Akap12	31.9059	38.3612	31.8809	36.0167	41.5864	44.1984	42.9835	42.2687	34.5412	42.7592
Akap13	2.08343	2.4656	2.00742	2.19149	2.10792	1.84807	1.79186	1.91835	2.18699	1.91655
Akap14	0.428899	0.458955	0.316328	0.461505	0.412198	0.407913	0.251136	0.406086	0.416422	0.369333
Akap17a	18.1367	18.4689	17.9886	16.4471	22.428	23.7022	23.2113	21.063	17.7603	22.6011
Akap17b	2.14808	2.60378	2.87222	2.71645	2.41458	2.3809	2.36082	2.47931	2.58513	2.4089
Akap2	19.604	21.1655	21.5087	19.4676	18.5316	19.2195	18.5159	19.2668	20.4364	18.8834
Akap3	0.200178	0.139233	0.210208	0.138956	0.129057	0.25397	0.356238	0.336281	0.172144	0.268887
Akap4	0	0	0	0	0	0	0	0	0	0
Akap5	3.12954	2.77684	4.45143	2.80719	1.71867	1.60726	1.76234	1.86553	3.29125	1.73845
Akap6	21.1758	21.3027	25.9358	21.6369	20.0534	20.3079	19.3203	20.3782	22.5128	20.015
Akap7	6.62982	7.62699	6.08742	7.16206	8.30733	7.31696	7.79129	7.73585	6.87657	7.78786
Akap8	13.5319	14.0643	14.0489	15.3616	13.3618	15.9582	15.9079	15.6031	14.2517	15.2077
Akap8l	14.5738	16.7191	14.9258	17.6523	15.9944	19.3767	20.629	18.2007	15.9677	18.5502
Akap9	8.82806	9.49129	10.254	8.86388	9.30169	9.38538	8.86639	9.13005	9.35931	9.17088
Akip1	3.69466	2.53736	2.73204	2.84043	4.24932	3.4901	4.40282	3.55682	2.95112	3.92476
Akirin1	39.34	39.7979	40.2238	40.1059	42.0517	37.3461	38.9914	41.0326	39.8669	39.8554
Akirin2	44.6232	42.626	43.175	40.9772	43.4336	41.8173	40.6673	43.8588	42.8504	42.4442
Akna	1.61476	1.79824	1.4712	1.61223	1.63854	1.93451	1.72039	1.89547	1.62411	1.79723
Aknad1	0	0	0	0	0	0	0	0	0	0
Akp3	0.0621482	0.0221678	0	0.0125047	0.0190798	0	0	0.0257786	0.0242051	0.0112146
Akr1a1	313.213	299.835	306.218	308.169	408.839	345.408	356.615	354.221	306.859	366.271
Akr1b1	32.6911	27.6247	25.2964	27.9083	36.3459	28.5134	30.7485	30.9621	28.3801	31.6425
Akr1b10	6.05521	6.16171	7.28658	3.90664	1.83986	2.27605	2.00919	2.12219	5.85254	2.06183
Akr1b7	0.151141	0.123225	0.116274	0.0608214	0.0198862	0.0503794	0.02077	0.0447802	0.112865	0.0339539
Akr1b8	0.0699715	0.374374	0.141303	0.211182	0.12889	0.122448	0.0673091	0.130607	0.199208	0.112313
Akr1c1	0	0	0	0	0	0	0	0	0	0
Akr1c12	0.0570926	0.0305467	0.046118	0.0689247	0.0262916	0	0.137301	0.177612	0.0506705	0.0853011
Akr1c12l1	0	0	0	0	0	0	0	0	0	0
Akr1c13	0.0826179	0.117877	0.0889824	0.0997401	0.164867	0.228916	0.264915	0.145645	0.0973042	0.201086
Akr1c14	1.99591	1.17227	1.03038	1.32254	0.981329	0.827236	0.822843	0.821665	1.38027	0.863268
Akr1c15	4.48813	3.5749	2.99846	3.9313	4.33566	3.58748	4.10636	3.98924	3.7482	4.00469
Akr1c19	0.224604	0.247113	0.18654	0.261604	0.262221	0.265723	0.295178	0.38381	0.229965	0.301733
Akr1c2	0	0	0	0	0	0	0	0	0	0
Akr1c3	0.0287828	0.0307998	0	0	0	0	0	0	0.0148956	0
Akr1d1	0.0194463	0	0	0	0	0.0085076	0	0	0.00486158	0.0021269
Akr1e2	8.62909	8.51323	7.39344	9.80021	8.10832	7.09206	8.44471	7.10685	8.58399	7.68798
Akr7a2	20.2748	19.6037	18.0243	18.8801	21.3484	18.6198	19.2616	19.8083	19.1957	19.7595
Akr7a3	1.95417	1.46378	1.61361	1.63831	1.65984	1.95685	1.50385	1.95889	1.66747	1.76986
Akt1	48.7265	44.8973	46.227	46.8293	47.6455	46.9257	48.839	46.9909	46.67	47.6003
Akt1s1	17.0234	17.7617	15.8332	17.4739	23.1139	22.0454	23.4192	22.6023	17.0231	22.7952
Akt2	10.2359	10.2692	8.90826	9.96078	11.0608	10.3584	11.2927	10.3232	9.84354	10.7588
Akt3	10.0658	10.5356	11.373	10.0036	8.22525	7.76854	8.02534	8.4285	10.4945	8.11191
Aktip	48.5004	44.4436	44.5998	44.2643	53.4746	50.8158	52.133	51.4355	45.452	51.9647
Alad	9.907	8.66083	10.1283	9.70429	12.1185	10.913	10.6362	11.6814	9.60011	11.3373
Alas1	17.7126	16.6522	16.9667	16.2982	15.5482	16.8955	16.7565	16.6779	16.9074	16.4695
Alas2	0.27254	0.634742	0.466203	0.377408	0.103359	0.308605	0.0462653	0.369067	0.437723	0.206824
Alb	0.538214	0.408724	0.280488	0.261998	0.239856	0.0911473	0.334023	0.291662	0.372356	0.239172
Alcam	55.2095	53.3963	59.5741	54.1797	36.0885	34.8413	34.485	37.037	55.5899	35.613
Aldh16a1	4.70414	5.0097	4.57259	4.68725	6.68544	7.45417	6.5279	6.04979	4.74342	6.67933
Aldh18a1	16.1104	14.8261	15.1918	15.6493	22.3066	21.8094	20.8173	21.3042	15.4444	21.5594
Aldh1a1	6.95388	6.03545	5.894	4.31818	7.50933	8.5833	7.14257	9.74602	5.80038	8.24531
Aldh1a2	7.94209	7.00765	2.4136	3.85017	2.83751	2.1403	2.74024	1.91687	5.30338	2.40873
Aldh1a3	0.159879	0.0805096	0.0987593	0.0794761	0.0433092	0.0493735	0.0361873	0.0292574	0.104656	0.0395319
Aldh1a7	0.0153246	0.0163985	0.0123788	0.0277508	0	0.0268175	0.0147415	0	0.0179632	0.0103898
Aldh1b1	5.85075	5.66852	6.74427	6.29969	7.58778	7.01484	6.96672	7.28056	6.14081	7.21248
Aldh1l1	21.1914	24.9962	18.4094	21.1884	31.9802	32.666	36.3212	29.0622	21.4463	32.5074
Aldh1l2	1.10807	1.57448	1.05648	1.14035	2.12476	2.1775	2.5512	2.0683	1.21985	2.23044
Aldh2	32.9987	33.0447	24.2273	29.3317	60.407	60.0331	61.3667	55.42	29.9006	59.3067
Aldh3a1	0.0607711	0.0216766	0.0163632	0.0244552	0.0186571	0	0.0194863	0.0378112	0.0308165	0.0189886
Aldh3a2	21.463	21.2091	20.3348	20.247	26.3095	25.1721	24.4763	24.6097	20.8135	25.1419
Aldh3b1	3.16292	2.19539	3.25926	3.11666	2.20451	2.1392	2.92745	2.36152	2.93356	2.40817
Aldh3b2	1.43104	1.12406	2.05368	1.746	0.715092	0.346336	1.37659	0.719881	1.58869	0.789475
Aldh4a1	13.3516	13.7186	11.3664	12.7573	15.2847	14.6467	13.2057	13.4528	12.7985	14.1475
Aldh5a1	47.0967	50.8279	48.076	47.0955	50.3295	50.0792	48.9571	50.2423	48.274	49.902
Aldh6a1	43.9206	46.1359	36.7717	43.0843	53.5337	50.3269	53.5771	51.4367	42.4781	52.2186
Aldh7a1	11.6719	11.028	10.0355	10.9511	10.2103	11.0543	10.2753	9.827	10.9216	10.3417
Aldh8a1	0.100175	0.0428781	0.113287	0.096749	0.0369052	0.0350607	0.0578183	0.0872593	0.0882724	0.0542609
Aldh9a1	34.533	35.6978	27.1634	32.979	45.2878	43.1802	41.5166	38.7968	32.5933	42.1954
Aldoa	594.981	546.415	631.148	567.58	592.762	569.583	582.587	575.706	585.031	580.159
Aldoart2	0	0.0219842	0	0.0124012	0.0567655	0	0	0	0.00859634	0.0141914
Aldob	0.088965	0.166599	0.143728	0.120828	0.143392	0.0194607	0.12837	0.124544	0.13003	0.103942
Aldoc	549.327	513.777	458.359	473.803	630.081	597.705	626.844	573.32	498.816	606.987
Alg1	5.19264	5.91246	4.5826	5.36529	6.87592	6.67778	6.63047	6.0937	5.26325	6.56947
Alg10	7.4319	7.88995	7.40053	7.54756	8.14097	7.82387	7.12092	7.4149	7.56748	7.62516
Alg11	20.4825	20.5243	21.9336	20.9224	23.4767	22.5174	21.8558	23.5061	20.9657	22.839
Alg12	4.88393	3.95181	4.63503	4.08806	4.03284	3.98916	4.37409	3.98927	4.3897	4.09634
Alg13	2.23106	2.10653	2.19596	2.25208	1.79583	1.4354	1.65021	1.83725	2.19641	1.67967
Alg14	6.0815	6.03004	5.97912	5.91615	6.11503	5.46767	5.59965	5.64685	6.00171	5.7073
Alg2	116.534	117.548	117.326	119.978	146.286	155.686	148.701	152.48	117.846	150.788
Alg3	13.4067	14.1965	12.5435	12.9059	12.6055	13.6891	13.7265	13.535	13.2632	13.389
Alg5	7.15605	7.25111	6.91075	6.69651	7.60339	6.97851	6.6338	7.58653	7.00361	7.20056
Alg6	2.37706	2.54363	2.59983	2.45702	1.92775	1.84981	1.67955	1.93707	2.49438	1.84855
Alg8	3.27655	3.4055	2.68471	3.09445	3.10439	3.19614	3.61938	3.33595	3.1153	3.31397
Alg9	3.19854	2.95185	3.57686	3.26997	2.94878	3.46216	3.44306	3.2657	3.2493	3.27992
Alk	3.19399	3.25222	3.27004	2.96107	2.89326	3.06549	3.01292	2.76138	3.16933	2.93326
Alkal1	0	0	0	0	0	0	0	0	0	0
Alkal2	5.60201	5.27881	4.35632	7.30555	12.8988	11.4677	12.889	10.7817	5.63567	12.0093
Alkbh1	2.90547	3.19808	3.25888	3.31035	3.02621	3.02053	2.85207	3.0314	3.16819	2.98255
Alkbh2	3.73706	3.11029	2.88455	3.04112	5.12459	4.21449	4.12744	3.54802	3.19325	4.25364
Alkbh3	4.32406	5.73847	4.22055	4.90673	6.30566	6.20379	5.76013	5.65772	4.79745	5.98183
Alkbh4	2.17732	2.1031	2.33468	2.1517	2.09408	2.47834	2.65053	2.19391	2.1917	2.35422
Alkbh5	14.1933	15.6751	14.1353	13.5381	16.6092	16.0562	15.1956	16.4794	14.3854	16.0851
Alkbh6	11.6707	10.8428	11.1326	9.79344	11.3044	10.1325	10.3564	9.45673	10.8599	10.3125
Alkbh7	14.6349	11.5258	10.9103	11.6823	19.2107	13.284	12.6966	13.4883	12.1883	14.6699
Alkbh8	3.61913	3.72205	4.20885	4.06316	3.94286	4.00455	3.69817	3.87272	3.9033	3.87958
Allc	0.422854	0.357226	0.341572	0.523923	0.512442	0.350517	0.856348	0.346178	0.411394	0.516371
Alms1	2.832	3.37233	3.68325	3.3927	2.92828	3.09133	3.15988	3.15546	3.32007	3.08374
Alox12	0.126134	0.289227	0.211053	0.244727	0.24064	0.275912	0.260002	0.280282	0.217785	0.264209
Alox12b	0.0459535	0.0819562	0.123734	0.175678	0.0282159	0.0268057	0	0.047653	0.10683	0.0256686
Alox12e	0	0	0	0	0	0	0	0	0	0
Alox15	1.56075	1.50915	0.562016	1.13507	0.580186	0.542962	0.479352	0.514791	1.19175	0.529323
Alox15b	0.0336962	0.0540863	0.027219	0.0101699	0.0155174	0	0.0324141	0	0.0312929	0.0119829
Alox5	1.84165	1.62215	1.27512	1.52003	0.853865	0.942732	1.21721	0.873034	1.56474	0.97171
Alox5ap	8.15686	8.13334	7.90671	8.57166	10.5518	10.4461	9.23747	10.3809	8.19214	10.1541
Aloxe3	1.27054	1.39002	1.84584	1.76279	1.22259	1.46844	1.2222	1.39816	1.5673	1.32785
Alpg	0.185979	0.139308	0.172764	0.205812	0.0913543	0.20341	0.125232	0.113785	0.175966	0.133445
Alpi	0	0.0501015	0.0378205	0.00942064	0	0.109246	0.030026	0.00971042	0.0243357	0.0372456
Alpk1	0.679257	0.693049	0.69224	0.736596	0.571048	0.601249	0.524249	0.594626	0.700285	0.572793
Alpk2	0.281244	0.255045	0.200229	0.155379	0.144881	0.133469	0.123808	0.0919425	0.222974	0.123525
Alpk3	0.273086	0.246384	0.224918	0.245645	0.236721	0.34202	0.283299	0.303175	0.247508	0.291304
Alpl	5.57031	6.07028	5.67877	5.87448	6.51023	6.90193	5.80182	6.19859	5.79846	6.35314
Alpp	0.0216589	0.0231766	0	0.0261476	0	0.0947557	0.0833391	0.0943315	0.0177458	0.0681066
Als2	8.13848	8.60728	8.04215	7.93245	8.56254	8.61077	8.1266	8.54302	8.18009	8.46073
Als2cl	1.68387	1.64381	1.53916	1.96151	1.71412	2.25311	2.34918	2.09843	1.70709	2.10371
Alx1	0.0196943	0.316117	0.0477259	0.285311	0.290221	0.189554	0.246285	0.0735217	0.167212	0.199895
Alx3	0.739974	0.548189	0.398489	0.561194	0.681528	0.49805	0.438042	0.484015	0.561962	0.525409
Alx4	0.159088	0.106398	0.0803172	0.156047	0.109892	0.0173999	0	0.0247457	0.125462	0.0380094
Alyref	17.7106	19.1395	17.7985	16.2676	21.6883	19.721	20.5201	18.0515	17.7291	19.9952
Amacr	10.9205	9.92452	10.6538	10.6597	12.8438	10.0028	10.3338	11.0291	10.5396	11.0524
Ambn	0.0365116	0	0.0294932	0.0110196	0.0168139	0.0319471	0	0	0.0192561	0.0121902
Ambp	0	0	0	0	0	0.0474222	0	0	0	0.0118556
Ambra1	8.59478	8.68539	10.5626	8.91804	8.2547	8.99538	8.00239	9.77975	9.19019	8.75806
Amd1	38.523	35.6268	37.4673	36.5674	39.9128	34.129	35.0641	37.8627	37.0461	36.7421
Amdhd1	0.161585	0.259363	0.0435083	0.0650243	0.0248038	0.0706922	0.155437	0.117293	0.13237	0.0920565
Amdhd2	2.32002	2.01578	2.29052	2.23827	2.57509	3.2792	2.46064	2.76361	2.21615	2.76964
Amelx	0	0	0.0278955	0	0	0.0302163	0	0	0.00697386	0.00755409
Amer1	1.75459	1.68471	1.93827	2.15257	1.45003	1.56843	1.66958	1.66408	1.88253	1.58803
Amer2	8.65974	9.07667	10.4569	9.16498	6.51076	6.41539	6.15521	6.40017	9.33956	6.37038
Amer3	4.72212	4.08496	6.08425	5.01402	3.25081	3.24425	3.65242	3.39006	4.97634	3.38439
Amfr	81.4203	84.9675	81.4178	80.6428	93.8122	92.3307	90.6538	90.6789	82.1121	91.8689
Amh	0.0605241	0.0215885	0.14667	0.133957	0.111487	0.0706101	0.0776283	0.0878674	0.0906848	0.0868983
Amhr2	0.405237	0.140638	0.247717	0.178499	0.262269	0.287493	0.273926	0.24532	0.243023	0.267252
Amigo1	23.6919	22.2358	26.8977	22.2534	26.8102	24.8181	24.0319	25.4455	23.7697	25.2764
Amigo2	14.1566	13.156	13.2385	12.1136	13.1521	13.2309	9.03186	11.4184	13.1662	11.7083
Amigo3	2.00209	1.89894	1.39671	1.75783	2.22113	2.46844	2.42928	2.47721	1.76389	2.39901
Ammecr1	1.40181	1.47289	1.24507	1.38603	1.1392	0.954609	0.896949	1.08925	1.37645	1.02
Ammecr1l	4.30362	4.62189	4.36225	4.37353	3.67648	4.15671	3.65989	4.09088	4.41532	3.89599
Amn	0.790013	1.03558	0.813646	0.786835	0.763995	0.725811	0.531968	0.774172	0.856519	0.698987
Amn1	10.9327	8.76392	8.46193	9.43896	9.13945	7.7494	9.12426	8.29538	9.39937	8.57712
Amot	9.20112	9.9227	7.12804	8.24841	8.75947	8.79663	8.57052	9.18598	8.62507	8.82815
Amotl1	12.0076	13.1508	13.3891	11.7299	11.2739	11.0821	10.5381	10.7855	12.5693	10.9199
Amotl2	7.70181	6.90256	6.9765	7.29252	6.25896	6.01535	6.55789	6.59961	7.21835	6.35795
Ampd1	0.00757046	0.0324039	0.0305762	0	0.0209175	0.0198721	0.0291296	0.00471026	0.0176376	0.0186574
Ampd2	23.9484	22.4673	23.5525	24.0868	22.0498	24.468	22.2572	23.5618	23.5137	23.0842
Ampd3	21.6153	21.9274	21.4615	22.1022	18.0573	20.8155	19.1243	20.3081	21.7766	19.5763
Amph	44.7309	39.8061	49.0646	42.824	34.2072	33.5902	33.7287	34.933	44.1064	34.1148
Amt	12.9498	14.4786	11.7857	12.8469	13.0635	13.9476	13.7698	13.1969	13.0152	13.4944
Amtn	0.0653023	0.0349392	0	0.0394179	0	0.0285692	0.0628176	0.0406304	0.0349149	0.0330043
Amy1a	0.720676	1.33822	1.28414	0.754881	0.234266	0.0927323	0.101949	0.250575	1.02448	0.169881
Amy2a3	0	0	0	0	0	0	0	0	0	0
Amz1	2.63531	2.84342	3.01031	2.81353	1.75482	1.75654	2.02944	2.06207	2.82564	1.90071
Amz2	37.2696	35.9582	39.7393	36.8881	38.5671	33.934	35.4585	36.6348	37.4638	36.1486
Anapc1	9.16616	10.5614	9.94685	9.83225	8.70416	8.94376	8.39975	9.06812	9.87668	8.77895
Anapc10	5.10858	5.02224	4.08593	4.99005	5.43518	4.60203	5.26521	5.30011	4.8017	5.15063
Anapc11	7.5265	6.47386	6.76722	7.26658	9.54806	7.6981	8.13774	7.6815	7.00854	8.26635
Anapc13	15.4193	14.1485	13.6795	15.5505	22.157	17.0717	17.493	17.9617	14.6995	18.6709
Anapc15	6.9303	7.85556	7.14195	7.78437	7.33707	7.03287	7.57726	6.69021	7.42804	7.15935
Anapc16	6.49922	5.72573	6.26195	6.36515	8.5341	6.98849	5.69955	7.14558	6.21301	7.09193
Anapc2	38.5693	38.3818	40.523	37.7676	46.9226	47.6345	47.6018	46.5687	38.8104	47.1819
Anapc4	9.49271	9.4047	9.67665	9.60959	10.5485	10.994	10.3972	11.1576	9.54591	10.7743
Anapc5	78.9215	73.9393	72.8943	74.3072	82.9951	73.4651	77.2197	77.6825	75.0156	77.8406
Anapc7	5.01474	5.00713	5.48537	5.23854	5.73521	6.11789	5.86962	5.70027	5.18644	5.85575
Ancv1r	0	0	0	0.0215744	0	0	0	0	0.00539361	0
Andpro	0	0.0751017	0	0	0	0	0	0	0.0187754	0
Ang	0.306537	1.03872	0.0825377	0.370065	0.799921	1.38577	0.835474	0.826471	0.449465	0.96191
Ang2	0	0	0	0	0	0	0	0	0	0
Angel1	2.48844	2.57356	2.55474	2.45032	2.48395	2.38413	2.74814	2.62083	2.51676	2.55926
Angel2	4.40643	4.38912	4.52079	4.5739	4.17598	3.74385	3.87432	3.79986	4.47256	3.8985
Angpt1	4.59412	5.11757	3.4388	4.14022	6.55	6.22696	6.16416	6.35819	4.32268	6.32483
Angpt2	2.69356	2.78405	1.34751	2.02313	0.930305	0.763289	0.765545	0.818909	2.21206	0.819512
Angpt4	0.215147	0.253246	0.295444	0.220775	0.277415	0.296493	0.269049	0.224219	0.246153	0.266794
Angptl1	0.319211	0.22772	0.171901	0.240854	0.0489998	0.139652	0.0511776	0.115856	0.239922	0.0889214
Angptl2	4.84642	4.50504	2.95259	3.44745	3.17113	2.75563	3.62601	2.94432	3.93788	3.12427
Angptl3	0	0.0274762	0	0	0.0118244	0	0	0	0.00686905	0.0029561
Angptl4	5.20243	4.9824	2.99885	4.42191	4.07108	4.51945	4.92088	4.99827	4.4014	4.62742
Angptl6	0.694817	0.80911	0.709824	1.01151	0.90344	1.10862	1.39573	1.08077	0.806315	1.12214
Angptl7	0.160035	0.171249	0.183136	0.185151	0.147394	0.186703	0.192432	0.165953	0.174892	0.173121
Angptl8	0.197841	0.0846818	0	0.214958	0.0364429	0	0.0380626	0	0.12437	0.0186264
Anhx	0.0717786	0	0	0	0	0	0	0.011165	0.0179446	0.00279124
Ank1	8.95034	7.85759	10.6003	8.34649	7.09088	7.61627	7.01421	7.34517	8.93867	7.26663
Ank2	56.6813	61.5341	69.6926	60.0086	52.2294	55.4302	51.7093	52.8634	61.9791	53.0581
Ank3	20.5812	23.3684	26.4825	22.4528	15.0274	16.962	15.8099	16.9614	23.2212	16.1902
Ankar	0.0603256	0.0502078	0.0595584	0.10115	0.0555608	0.0293244	0.032239	0.0333635	0.0678104	0.0376219
Ankdd1a	0.299345	0.392506	0.412088	0.414826	0.322298	0.26561	0.304178	0.367252	0.379691	0.314835
Ankdd1b	0.139787	0.149583	0.121831	0.118796	0.186343	0.136796	0.173394	0.152205	0.1325	0.162184
Ankef1	0.0435895	0.023322	0.0176053	0.0197337	0.0501833	0.00953502	0.041931	0	0.0260626	0.0254123
Ankfn1	0.973454	0.976711	1.36426	1.03648	0.547125	0.512192	0.717432	0.577346	1.08773	0.588524
Ankfy1	13.4798	14.6673	12.9873	14.0329	13.2878	13.3649	13.1475	13.1279	13.7918	13.232
Ankh	36.7719	36.6586	42.3925	36.7967	36.7715	36.3007	34.8809	36.4439	38.1549	36.0993
Ankhd1	5.33425	6.18015	6.20415	6.19281	5.79578	6.39045	6.07267	6.18117	5.97784	6.11002
Ankib1	11.2727	11.489	12.3785	11.5741	10.8191	11.3518	10.1893	11.0194	11.6786	10.8449
Ankk1	0.0505873	0.0270661	0.102158	0.0610713	0.0116479	0.0110658	0.0243313	0.0393436	0.0602207	0.0215971
Ankle1	0.281465	0.114739	0.0974404	0.153718	0.0370334	0.0938199	0.0644656	0.100071	0.16184	0.0738475
Ankle2	5.37718	5.94005	6.05359	6.01139	5.07658	6.04378	5.47365	5.73922	5.84555	5.58331
Ankmy1	0.259015	0.270149	0.27014	0.219678	0.31405	0.292616	0.258622	0.254995	0.254746	0.280071
Ankmy2	32.3554	30.3072	32.268	30.7554	30.6495	31.078	30.1481	31.2505	31.4215	30.7815
Ankra2	10.9756	9.62715	10.0203	10.2529	12.6401	11.7999	13.0961	13.1676	10.219	12.6759
Ankrd1	0.0867653	0.0557073	0.168209	0.115222	0.0639298	0.121469	0.11685	0.0539845	0.106476	0.0890582
Ankrd10	5.75041	6.33952	6.99229	7.25134	5.86589	7.71498	6.7402	6.63254	6.58339	6.7384
Ankrd11	11.393	12.2089	13.1906	11.9961	10.682	11.8619	11.6145	11.6186	12.1972	11.4442
Ankrd12	6.57291	6.9408	7.39702	6.98651	6.13355	6.79947	6.77116	7.00808	6.97431	6.67807
Ankrd13a	19.3637	20.1023	16.8796	19.3172	16.2838	16.2028	16.4194	15.7373	18.9157	16.1609
Ankrd13b	11.5134	12.1847	12.5396	11.6254	10.2056	10.1572	11.0957	10.8668	11.9658	10.5813
Ankrd13c	21.4616	21.4496	22.466	20.5182	19.1216	18.9068	17.3791	19.0572	21.4739	18.6162
Ankrd13d	21.9584	22.0456	23.448	23.0606	23.6045	25.9713	24.7303	24.9217	22.6282	24.807
Ankrd16	2.71817	3.21337	3.49217	3.45339	3.55256	4.4849	4.33301	3.96228	3.21927	4.08319
Ankrd17	18.4357	20.0166	20.7755	18.2632	17.5449	17.7349	17.3642	17.956	19.3728	17.65
Ankrd2	0	0	0.0251459	0	0.028671	0	0	0	0.00628647	0.00716775
Ankrd22	0.0429695	0.0459806	0.0347097	0.0907807	0	0.0187988	0	0.0668379	0.0536101	0.0214092
Ankrd23	0.150443	0.198136	0.130873	0.111767	0.202512	0.151887	0.10019	0.129606	0.147805	0.146049
Ankrd24	1.88576	2.19836	2.01864	2.21179	2.28045	2.02562	2.16058	2.06519	2.07864	2.13296
Ankrd26	4.03117	4.46829	4.73349	4.61396	4.31856	4.66516	4.49613	4.81169	4.46173	4.57288
Ankrd27	3.03521	3.40152	3.03158	3.64567	3.62184	3.78625	3.40799	3.97792	3.27849	3.6985
Ankrd28	7.91473	8.03205	8.21654	7.84181	6.85795	7.43374	6.85258	7.77977	8.00128	7.23101
Ankrd29	8.37398	7.48294	8.28843	7.36193	7.27364	6.3995	5.90352	6.43257	7.87682	6.50231
Ankrd30a	0	0.005062	0.00382119	0.00856632	0	0	0	0	0.00436238	0
Ankrd31	0	0.0278954	0	0.00524521	0	0.00760321	0	0.00540655	0.00828516	0.00325244
Ankrd33	0.0145177	0	0.0234541	0	0.026742	0.0508109	0.0279306	0.0451638	0.00949295	0.0376618
Ankrd33b	0.29856	0.307934	0.255698	0.323523	0.506887	0.65466	0.480973	0.54833	0.296428	0.547713
Ankrd34a	9.38196	9.83208	13.2308	10.4672	8.97724	9.1871	9.41925	9.3982	10.728	9.24545
Ankrd34b	8.50845	7.66032	10.6631	8.34643	6.45265	6.01063	5.55695	6.76855	8.79457	6.1972
Ankrd34c	2.64759	2.45837	4.09627	2.60438	2.18043	2.64754	1.81918	2.04823	2.95165	2.17384
Ankrd35	1.52696	1.4585	2.2682	1.92383	1.43467	1.57817	1.61673	1.88098	1.79437	1.62764
Ankrd36	0.159124	0.122153	0.145302	0.0981386	0.114695	0.115016	0.119793	0.0947005	0.131179	0.111051
Ankrd37	2.51139	2.46342	2.90771	2.57708	2.69853	2.71015	2.57688	2.96886	2.6149	2.73861
Ankrd39	0.752652	0.720616	0.725303	0.733285	0.936434	0.72788	0.927246	1.00231	0.732964	0.898467
Ankrd40	39.8842	38.8671	36.8366	38.929	38.2468	36.479	36.5495	36.4536	38.6292	36.9322
Ankrd40cl	0.0215113	0.0230188	0.0217205	0.00649237	0	0.00941103	0.0310393	0.0167302	0.0181857	0.0142951
Ankrd42	3.75761	3.86558	3.78034	3.62909	4.7429	4.60299	4.58402	4.26144	3.75815	4.54784
Ankrd44	3.78512	4.12455	4.17004	3.93072	3.39677	3.57072	3.02758	3.33274	4.00261	3.33195
Ankrd46	35.1175	33.027	36.3162	34.5653	30.5658	28.1523	29.5615	30.9021	34.7565	29.7954
Ankrd49	4.90636	4.10947	4.31651	4.80949	3.49926	3.16891	3.12892	3.33329	4.53545	3.2826
Ankrd50	6.76624	6.83177	8.04766	6.8399	5.54422	4.89546	4.56895	5.08283	7.12139	5.02287
Ankrd52	15.201	15.2784	20.2911	15.5467	13.5942	13.2378	12.2151	12.4766	16.5793	12.8809
Ankrd53	6.27354	7.49484	7.21963	6.41949	8.23172	8.72264	9.05226	9.33057	6.85188	8.8343
Ankrd54	3.87235	3.78955	3.76072	4.15545	4.49114	4.13153	4.24503	4.02242	3.89452	4.22253
Ankrd55	1.13101	1.11133	1.19845	1.16033	1.20605	1.2643	1.17898	1.42747	1.15028	1.2692
Ankrd6	9.40272	9.53467	10.6253	9.40531	9.07109	9.47275	9.13378	9.23741	9.74201	9.22876
Ankrd61	0.911078	1.05189	1.56873	1.4617	0.596215	1.17479	1.36074	1.05914	1.24835	1.04772
Ankrd63	0.969224	0.70614	1.79349	1.36925	0.265902	0.240583	0.41658	0.333597	1.20953	0.314165
Ankrd65	0	0	0.0442282	0.0165251	0.0252142	0.023954	0	0	0.0151883	0.0122921
Ankrd66	0.259602	0.392179	0.246706	0.543846	0.436001	0.360763	0.293793	0.456061	0.360583	0.386655
Ankrd7	0.135033	0.0896871	0.165496	0.143344	0.128656	0.20371	0.0895831	0.104296	0.13339	0.131561
Ankrd9	2.57627	2.78057	2.70447	2.51363	2.38302	2.30278	2.26995	2.48385	2.64374	2.3599
Anks1a	7.04619	7.51479	6.64196	6.36921	6.86163	7.42787	7.6758	7.30434	6.89304	7.31741
Anks1b	11.3596	11.0898	14.9442	12.0191	6.92318	6.23751	7.23089	7.49845	12.3532	6.97251
Anks3	6.92933	7.23856	7.36594	7.68328	8.74547	10.5194	9.76827	8.95474	7.30428	9.49696
Anks4b	0.23316	0.302025	0.317206	0.333333	0.372976	0.515396	0.259702	0.30541	0.296431	0.363371
Anks6	2.33275	2.79485	3.09818	2.71254	2.28031	2.66723	2.83597	2.81378	2.73458	2.64932
Ankub1	0.106209	0.127858	0.180165	0.19233	0.217649	0.225357	0.255419	0.254415	0.15164	0.23821
Ankzf1	3.86009	3.85346	3.97482	4.33998	4.22536	4.73715	4.2708	4.2663	4.00709	4.3749
Anln	3.5889	3.1604	3.12068	2.90298	3.09926	3.31714	2.4868	3.08663	3.19324	2.99746
Anlnl1	1.05019	0.806583	0.882522	0.797507	0.803431	0.874432	0.537702	0.932697	0.884199	0.787066
Ano1	3.99021	3.90627	3.39253	4.59026	4.03456	4.35788	5.23606	4.4571	3.96982	4.5214
Ano10	19.9611	18.8943	19.1928	18.0599	20.3409	20.5044	18.9421	19.4056	19.027	19.7983
Ano2	0.237229	0.188039	0.198725	0.175018	0.129476	0.161444	0.194395	0.180402	0.199753	0.166429
Ano3	1.61636	1.53276	2.43086	2.39555	0.625332	0.452266	0.994437	0.768571	1.99388	0.710152
Ano4	4.60485	3.99545	4.88665	4.61021	2.62686	2.65823	2.44728	2.86178	4.52429	2.64854
Ano5	0.865939	0.820356	0.882378	0.843993	0.991441	1.07744	1.09282	0.909497	0.853166	1.0178
Ano6	4.56837	4.21775	3.71167	4.22293	3.95313	3.9833	4.07773	3.77443	4.18018	3.94715
Ano7	0	0.0135577	0	0.0611826	0.0233383	0.0443438	0.0365634	0.0867138	0.0186851	0.0477398
Ano8	15.1673	16.7655	17.2433	15.8629	18.8683	21.4888	20.7539	18.3551	16.2597	19.8665
Ano9	0.0314041	0	0.0126838	0.0331734	0.00723093	0.0206086	0.0302092	0.0195393	0.0193153	0.019397
Anos1	0	0	0	0	0	0	0	0	0	0
Anp32a	85.0928	78.5178	79.0284	78.6852	73.1806	67.4905	68.1852	66.0151	80.3311	68.7179
Anp32b	34.7629	33.9222	32.1557	34.0419	37.3736	33.5203	36.301	35.7332	33.7207	35.732
Anp32e	39.7038	40.117	38.1064	38.3622	53.4312	50.5036	48.5388	50.3858	39.0724	50.7148
Anpep	1.53488	2.00846	1.40987	1.92709	0.856265	0.951605	1.17274	0.987726	1.72008	0.992085
Antkmt	22.205	18.186	19.021	21.2587	25.1658	24.3659	26.2625	24.2483	20.1677	25.0106
Antxr1	6.51586	7.98929	5.65136	6.36611	4.3855	5.31753	4.27908	5.06113	6.63066	4.76081
Antxr2	2.1348	2.35267	1.60552	1.89589	1.56391	1.58021	1.55788	1.79848	1.99722	1.62512
Antxrl	0	0	0	0.00463126	0	0	0	0	0.00115782	0
Anxa1	3.17549	3.47409	2.33538	4.09108	3.55763	3.131	2.50756	3.14057	3.26901	3.08419
Anxa10	0.0258874	0	0	0.0468786	0.0476853	0.045302	0.0996095	0.0805342	0.0181915	0.0682827
Anxa11	7.09781	7.27061	5.61093	6.71954	8.39964	8.11253	8.74379	8.00826	6.67472	8.31605
Anxa13	0.108025	0.138714	0.034904	0.182578	0.437768	0.113424	0.249395	0.188194	0.116055	0.247195
Anxa2	9.81446	8.47769	5.32983	7.40886	4.00777	4.78002	3.50342	3.82573	7.75771	4.02924
Anxa3	12.9677	12.5664	9.01732	11.3364	14.3739	13.2747	13.3118	13.2931	11.472	13.5634
Anxa4	2.75964	2.98584	1.93195	2.58196	3.81251	3.42074	3.09708	3.31003	2.56485	3.41009
Anxa5	30.556	30.2331	21.3914	29.845	44.8445	44.6762	45.4532	42.2113	28.0064	44.2963
Anxa6	29.0042	30.3637	23.2526	32.0714	39.6562	39.1789	32.6412	36.5873	28.673	37.0159
Anxa7	16.9899	18.3362	17.2771	18.8152	27.9663	25.6382	27.6374	25.3201	17.8546	26.6405
Anxa8	0.0896537	0.0319788	0.01207	0.036078	0.0550483	0.0261485	0.0143738	0.0371878	0.0424451	0.0331896
Anxa9	0.0740743	0.0528434	0.0897532	0.134139	0.0909647	0.0972206	0.106884	0.192034	0.0877024	0.121776
Aoah	0.0141607	0.0555609	0.0266902	0.0227939	0.0478214	0.0743421	0.0408656	0.023495	0.0298014	0.046631
Aoc1	0.081442	0.0124499	0.0657869	0.0983204	0.0107156	0.0101801	0.0111919	0	0.0644998	0.00802189
Aoc2-ps1	0.947262	0.937619	1.01386	1.02922	0.697954	1.782	1.61741	1.26716	0.98199	1.34113
Aoc3	0.86477	0.802617	0.620133	0.942787	0.568905	0.702612	0.789425	0.312948	0.807577	0.593473
Aopep	0.840424	0.694767	0.718809	0.809689	0.743689	0.847823	0.814788	0.787431	0.765922	0.798433
Aox1	3.71818	6.11367	3.12555	2.81004	8.47774	8.78139	10.4321	8.12517	3.94186	8.95409
Aox2	0.0231966	0.0248222	0.0249836	0.0186693	0.0498504	0.0405933	0.022314	0.048109	0.0229179	0.0402167
Aox3	0.358153	0.424524	0.244799	0.282709	0.213143	0.159099	0.222616	0.130275	0.327546	0.181284
Aox4	0.00712048	0.00761945	0.0172553	0.00859617	0.00655808	0.0124606	0	0.0177212	0.0101478	0.00918496
Ap1ar	23.6017	20.6561	24.633	23.557	24.8757	23.9076	23.0945	23.3929	23.112	23.8177
Ap1b1	39.4919	37.6774	43.536	37.2317	36.7663	37.4362	37.9571	37.6679	39.4843	37.4569
Ap1g1	19.8671	19.7666	20.8818	18.8959	18.256	18.3208	17.2054	18.0149	19.8528	17.9493
Ap1g2	1.70938	1.56483	1.4207	1.55071	0.846333	1.46109	1.5683	1.42627	1.5614	1.3255
Ap1m1	36.7175	36.5763	37.3323	36.1649	36.1213	35.8619	36.246	35.2638	36.6978	35.8732
Ap1m2	0.0389908	0.166893	0.0787397	0.16475	0.0538667	0.119407	0.112522	0.0363895	0.112343	0.0805463
Ap1s1	41.5474	36.9859	43.2225	41.537	54.2461	44.5293	49.5229	44.7118	40.8232	48.2525
Ap1s2	27.4637	27.0545	27.3747	26.7149	26.7283	23.4456	24.2289	24.6217	27.152	24.7561
Ap1s3	0.47	0.586758	0.964956	0.514211	0.52306	0.539755	0.499212	0.530028	0.633981	0.523014
Ap2a1	55.1596	51.9369	59.4999	51.3542	51.3159	54.0335	54.8882	54.45	54.4877	53.6719
Ap2a2	60.2497	59.6764	65.8169	59.0159	65.5802	63.5153	64.7343	63.025	61.1897	64.2137
Ap2b1	61.8806	60.5598	65.5718	60.3265	57.2454	54.0965	55.8291	56.4751	62.0847	55.9115
Ap2m1	207.981	202.389	227.984	203.58	220.742	200.311	217.829	208.574	210.484	211.864
Ap2s1	108.138	90.4824	94.8029	96.8385	98.3116	72.7653	81.989	76.0458	97.5653	82.2779
Ap3b1	8.62905	8.91326	8.61843	9.30446	10.3955	10.5393	10.2274	9.75371	8.8663	10.229
Ap3b2	45.5501	44.9796	47.0627	43.9561	51.2293	53.7855	55.2198	51.993	45.3871	53.0569
Ap3d1	54.7502	53.3881	58.7343	53.7183	57.3834	60.397	59.188	59.3405	55.1477	59.0772
Ap3m1	15.5098	15.5587	13.6585	14.5413	16.5782	16.9492	16.4717	16.9906	14.8171	16.7474
Ap3m2	24.9966	25.2351	27.4144	25.7973	25.5986	24.6758	25.7444	25.6073	25.8608	25.4065
Ap3s1	26.8937	25.563	28.0428	27.7756	25.8902	19.577	19.2774	24.0102	27.0688	22.1887
Ap3s2	27.9454	26.8034	26.1054	28.2042	34.2286	30.2824	32.9883	33.1032	27.2646	32.6506
Ap4b1	5.97196	5.83685	6.18672	6.02159	8.06913	7.26237	6.85906	7.41039	6.00428	7.40024
Ap4e1	3.48516	4.10292	4.09977	3.97667	3.48546	4.15483	3.68302	3.69909	3.91613	3.7556
Ap4m1	6.46976	7.00902	6.48402	6.78338	7.18598	6.9392	7.52081	7.65129	6.68655	7.32432
Ap4s1	10.2319	8.86945	11.0201	11.1076	10.9213	9.82024	9.84257	9.45056	10.3073	10.0087
Ap5b1	2.57303	2.48115	2.72646	2.72833	2.24365	2.26848	2.29632	2.68442	2.62724	2.37322
Ap5m1	3.39602	3.46616	3.55352	3.61983	3.02028	3.40553	3.21417	3.55415	3.50888	3.29853
Ap5s1	5.00342	5.33131	5.44793	5.02793	5.95745	5.61016	5.51423	5.43797	5.20265	5.62995
Ap5z1	4.70861	4.71678	4.09756	4.59532	4.97081	5.65715	5.88448	5.64757	4.52957	5.54
Apaf1	2.60582	2.72671	2.82492	2.52556	2.44829	2.22041	2.21919	2.24114	2.67075	2.28226
Apba1	38.5406	40.923	45.2184	39.2091	42.9958	43.2582	43.8373	44.4096	40.9728	43.6252
Apba2	29.627	27.4545	30.7504	26.8037	29.9198	28.3758	30.1267	29.4463	28.6589	29.4672
Apba3	5.85469	5.32442	5.15047	5.69221	5.58436	5.83968	6.4631	5.96926	5.50545	5.9641
Apbb1	88.4416	80.7985	93.2518	85.5558	75.3227	72.3762	75.4625	74.9622	87.0119	74.5309
Apbb1ip	3.60103	3.85338	2.97785	3.29366	2.88939	2.79838	3.05303	2.71901	3.43148	2.86495
Apbb2	3.10308	3.01487	3.16601	3.24557	2.70402	2.71798	2.78205	2.69612	3.13238	2.72504
Apbb3	14.0275	13.6733	15.2932	14.4925	15.3654	15.0348	15.7628	16.4351	14.3717	15.6495
Apbh	0	0	0	0	0	0	0	0	0	0
Apc	26.2661	29.3822	30.8024	28.1863	21.4937	22.9286	21.4746	23.0288	28.6592	22.2314
Apc2	22.2856	24.3237	27.957	23.463	23.1842	26.1453	25.2504	25.0248	24.5073	24.9012
Apcdd1	16.4155	16.7832	12.5298	15.4028	10.5159	11.5813	11.8334	10.8962	15.2828	11.2067
Apcdd1l	0.0216521	0.0115847	0.00874504	0.0653485	0.0498549	0.00947262	0.0104141	0.0269435	0.0268326	0.0241713
Apcs	0	0	0	0	0	0	0	0.0629269	0	0.0157317
Apeg3	0	0	0	0	0	0	0	0	0	0
Apeh	16.8333	16.9108	15.951	16.0853	21.0331	21.2436	20.4958	19.9308	16.4451	20.6758
Apex1	37.3934	33.5101	32.0569	35.676	42.8127	35.355	42.2382	38.6641	34.6591	39.7675
Apex2	0.657587	0.696451	0.588388	0.647308	0.705036	0.740614	0.687713	0.805699	0.647433	0.734766
Apex2l1	0	0.0479372	0	0	0	0	0	0.0139364	0.0119843	0.0034841
Aph1a	14.0943	13.9665	13.1682	13.1977	14.635	14.1181	14.3922	14.7373	13.6067	14.4706
Aph1b	0.599559	0.61759	0.733254	0.656169	0.650259	0.573633	0.485114	0.63103	0.651643	0.585009
Api5	24.3693	24.1268	24.4506	23.5052	25.4902	23.4106	24.0837	23.6904	24.113	24.1687
Apip	6.79712	6.1016	7.04621	6.74698	7.47752	6.60818	8.60902	7.40092	6.67298	7.52391
Aplf	1.47851	1.73237	1.22099	1.28136	1.30848	1.42376	1.70829	1.52634	1.42831	1.49172
Apln	5.24892	5.63513	4.66326	4.65662	5.37237	5.68265	5.14837	5.78869	5.05098	5.49802
Aplnr	12.4347	16.2629	12.2534	14.0914	14.0502	16.216	13.2998	11.6851	13.7606	13.8128
Aplp1	448.209	421.751	466.718	438.98	500.886	505.905	515.137	506.421	443.915	507.087
Aplp2	141.939	131.375	141.478	132.643	138.208	142.798	133.17	143.417	136.859	139.398
Apmap	18.0806	17.6302	17.0488	17.2324	22.696	20.3935	20.2755	22.4372	17.498	21.4506
Apoa1	0.156314	0.459987	0.410367	0.448185	0.215952	0.205158	0.150367	0.0972571	0.368713	0.167183
Apoa2	0	0	0.107727	0.0805004	0.0614143	0	0.128288	0.0829765	0.0470568	0.0681697
Apoa4	0.0243795	0	0.0196932	0.014716	0.0898157	0.106658	0.0938076	0.0606748	0.0146972	0.0877391
Apoa5	1.34989	2.08647	1.43873	1.56174	2.33112	2.19821	1.98386	1.7381	1.60921	2.06282
Apob	0.00987236	0.00528209	0.00598099	0.0104286	0.0181852	0.00431907	0	0.00460686	0.007891	0.00677778
Apobec1	0.200271	0.395126	0.192107	0.290888	0.115283	0.169758	0.192651	0.147971	0.269598	0.156416
Apobec2	0.318989	0.124125	0.210823	0.31508	0.74784	0.405979	0.362643	0.523244	0.242254	0.509926
Apobec3	0.405248	0.197112	0.252952	0.21126	0.339309	0.225645	0.283512	0.206297	0.266643	0.263691
Apobec4	0	0.0431268	0.0162777	0	0	0.0352641	0	0	0.0148511	0.00881602
Apobr	0.426791	0.502369	0.344752	0.422498	0.369497	0.306217	0.410552	0.355831	0.424103	0.360524
Apoc1	26.1114	21.2544	9.49449	15.2675	14.3883	12.0419	11.5929	9.11827	18.032	11.7853
Apoc2	0.416058	0.296809	0.61615	0.167428	0.702526	0.424718	0.200114	0.560878	0.374111	0.472059
Apoc3	0	0.22842	0.0431073	0	0.294902	0.280163	0.256674	0.132813	0.0678818	0.241138
Apoc4	2.58708	1.89831	1.55241	1.65086	2.11043	2.19898	2.41754	1.28773	1.92217	2.00367
Apod	132.185	99.9551	116.428	112.406	60.3933	60.9056	49.2793	64.4735	115.244	58.7629
Apoe	2880.87	2794.96	1966.33	2463.61	4247.98	3783.85	3932.6	3375.75	2526.44	3835.04
Apof	0	0	0	0	0	0.0254161	0	0	0	0.00635402
Apoh	0	0.0974026	0.147054	0.146518	0.111779	0.0796445	0	0.0755123	0.0977436	0.066734
Apol11a	0.630276	0.418155	0.285109	0.441321	0.812692	0.88237	0.582043	0.564698	0.443715	0.710451
Apol2	0.0269031	0.0671727	0.0434633	0.0270655	0.0412969	0.0941589	0.0948913	0.0725348	0.0411512	0.0757205
Apol3	2.27841	2.93818	1.66741	1.98654	1.75767	1.75502	1.87326	1.61146	2.21764	1.74935
Apol9a	0.454044	0.471979	0.398203	0.587295	0.454025	0.647	0.574038	0.524645	0.47788	0.549927
Apold1	1.20906	1.35069	1.26603	1.14202	1.32235	1.32728	1.63958	1.95554	1.24195	1.56119
Apom	0.684773	0.683909	0.88503	0.936914	0.840916	1.19833	1.58092	1.05095	0.797657	1.16778
Apon	0.0561241	0	0	0	0	0.0245538	0	0.0349198	0.014031	0.0148684
Apoo	11.2767	11.0923	12.0651	12.2743	15.0224	13.0834	14.6546	14.3622	11.6771	14.2807
Apool	3.74656	3.74183	3.09975	4.0296	3.72251	4.07289	4.01901	3.4189	3.65443	3.80833
App	450.727	406.347	449.959	428.045	430.464	412.488	412.187	421.787	433.77	419.232
Appbp2	14.8142	15.5051	17.2883	15.3163	12.8248	13.0949	12.4786	13.8503	15.731	13.0621
Appl1	12.8811	13.8968	15.2118	13.5776	13.1392	12.349	12.2329	13.2358	13.8918	12.7392
Appl2	15.7506	14.8815	14.281	15.805	19.2374	20.3832	20.1026	20.6142	15.1795	20.0843
Aprt	67.1784	60.9319	52.508	66.6185	96.5209	79.0451	87.8248	83.476	61.8092	86.7167
Aptr	0	0	0	0	0	0	0	0	0	0
Aptx	5.99377	5.70663	5.68581	6.07634	7.33217	6.52194	6.30533	6.72702	5.86564	6.72161
Aqp1	0.582544	0.410855	0.0427787	0.191802	0.195103	0.0810913	0.114623	0.0659006	0.306995	0.114179
Aqp11	9.70264	9.11358	9.44862	8.11808	11.9647	11.1544	10.2409	11.403	9.09573	11.1908
Aqp12a	0	0.0680244	0.025675	0.0383721	0.117097	0.166867	0.122302	0.257091	0.0330179	0.165839
Aqp2	0	0	0	0.045033	0.022904	0.0217592	0	0	0.0112582	0.0111658
Aqp3	0	0	0	0	0	0	0	0	0	0
Aqp4	336.964	396.243	283.554	339.116	328.716	323.488	317.927	295.072	338.969	316.301
Aqp5	0	0.0243294	0	0.013724	0.0209403	0	0	0.0282924	0.00951336	0.0123082
Aqp6	0	0	0	0.0160201	0	0	0	0	0.00400503	0
Aqp7	0.0161136	0	0	0	0	0	0.0155005	0	0.00402839	0.00387511
Aqp8	0.0229919	0	0.0557171	0.0138785	0	0	0.0221171	0.0429161	0.0231469	0.0162583
Aqp9	2.9137	2.72908	2.11092	2.87225	2.22022	2.28655	1.96938	1.89548	2.65649	2.09291
Aqr	13.8217	13.7689	14.1155	13.1514	13.8801	12.9854	13.641	14.2837	13.7144	13.6975
Ar	1.31034	1.51002	2.44261	1.83541	1.78706	1.42581	1.52712	1.40061	1.7746	1.53515
Araf	56.7654	50.6588	54.9957	53.2798	63.18	51.1413	55.4757	58.1384	53.9249	56.9838
Arap1	5.83158	6.67932	5.73845	6.10197	7.70719	8.36642	8.12549	7.52232	6.08783	7.93035
Arap2	6.90932	7.41948	6.20318	6.8631	6.02177	5.68135	5.52868	6.27571	6.84877	5.87688
Arap3	2.37106	2.42564	2.20826	2.44649	2.34663	2.49909	2.5774	2.65432	2.36286	2.51936
Arc	3.56747	5.25462	5.61087	5.56718	2.36763	2.42373	2.80594	2.86595	5.00003	2.61581
Arcn1	47.1275	47.1324	46.8335	45.4125	50.7549	47.0237	45.6723	48.9703	46.6265	48.1053
Areg	0.0907071	0	0.122118	0.0547529	0.0556951	0	0.0872558	0.056437	0.0668946	0.049847
Arel1	6.80702	6.42224	7.31454	6.9466	6.58651	6.4092	6.42483	6.74418	6.8726	6.54118
Arf1	155.078	143.462	147.336	143.61	159.132	144.478	147.985	147.412	147.372	149.752
Arf2	14.1791	13.7198	14.2236	13.4339	13.8326	12.7616	13.0337	13.76	13.8891	13.347
Arf3	162.308	164.47	192.351	165.679	170.153	165.21	176.887	172.842	171.202	171.273
Arf4	72.4291	67.3933	66.5245	70.9434	80.6209	72.5144	73.9053	74.5818	69.3226	75.4056
Arf5	90.5168	79.4504	79.1972	81.699	85.2442	69.5091	76.5759	68.159	82.7158	74.8721
Arf6	32.1708	31.7398	33.8512	31.9027	40.1005	37.4613	34.2915	36.5524	32.4161	37.1014
Arfgap1	19.6922	18.7732	20.2572	18.9466	18.0304	18.6129	18.424	18.7861	19.4173	18.4633
Arfgap2	11.1066	10.4405	10.4351	10.9998	10.4802	11.3551	10.6043	10.9403	10.7455	10.845
Arfgap3	13.2033	13.3153	12.3614	13.2182	17.3806	18.0109	18.1159	18.3454	13.0246	17.9632
Arfgef1	15.2438	16.4103	17.9238	16.0545	15.2817	14.5222	13.9013	14.6899	16.4081	14.5988
Arfgef2	9.10474	9.11022	10.133	8.94179	9.52927	9.64657	9.53301	9.66855	9.32244	9.59435
Arfgef3	25.9877	31.4901	29.481	30.0514	40.8979	38.3747	35.1279	38.3672	29.2525	38.1919
Arfip1	8.19566	8.65256	7.60205	8.69179	9.03312	7.93913	8.09493	8.9854	8.28552	8.51315
Arfip2	17.7328	17.4788	18.2495	17.6365	20.5822	18.4726	19.7686	18.4966	17.7744	19.33
Arfrp1	13.515	11.8604	13.5164	13.6325	17.3321	16.591	16.4859	17.6853	13.1311	17.0236
Arg1	3.97252	4.71208	4.61659	4.54697	5.67797	4.88592	4.83079	5.18816	4.46204	5.14571
Arg2	4.14852	4.33539	4.38972	4.59825	6.43512	4.62757	5.06419	5.22271	4.36797	5.3374
Arglu1	31.2347	33.7451	31.073	33.4389	36.5916	36.4631	37.2735	36.2999	32.3729	36.657
Arhgap1	11.9645	12.4775	11.6295	11.93	10.6157	10.8647	11.4684	10.5063	12.0004	10.8638
Arhgap10	0.386143	0.361552	0.269679	0.313208	0.433441	0.46457	0.386928	0.365387	0.332645	0.412581
Arhgap11a	1.08305	1.1946	1.10367	1.05606	0.813349	0.874752	0.7934	0.813817	1.10935	0.82383
Arhgap12	12.1754	13.2895	13.1772	12.241	14.2114	13.5299	13.6769	13.7981	12.7208	13.8041
Arhgap15	0.23437	0.237932	0.24757	0.27206	0.271207	0.310234	0.341069	0.314079	0.247983	0.309147
Arhgap17	3.55141	4.37237	3.39314	3.75726	2.9192	3.61698	3.1867	3.362	3.76854	3.27122
Arhgap18	2.17036	2.46694	2.36314	2.5296	1.43242	1.78089	1.6404	1.66464	2.38251	1.62959
Arhgap19	0.66367	0.682051	0.642255	0.698086	0.998578	0.672692	0.998713	0.907625	0.671516	0.894402
Arhgap20	11.2972	11.6203	14.1866	10.9303	10.3309	9.95529	9.34562	10.8716	12.0086	10.1259
Arhgap21	26.1341	25.9779	26.5921	26.5824	21.487	24.5104	23.343	22.8785	26.3216	23.0547
Arhgap22	1.38899	1.59453	1.60777	1.48411	1.95569	2.16062	2.09381	1.97677	1.51885	2.04672
Arhgap23	21.3392	21.5375	22.5147	22.4187	22.6578	22.948	22.2619	22.9397	21.9525	22.7019
Arhgap24	2.02809	2.06222	2.12932	1.99675	2.48449	2.71996	2.71566	2.62478	2.05409	2.63622
Arhgap25	1.7476	1.62347	1.55905	1.73883	1.58304	1.67195	1.56103	1.2845	1.66724	1.52513
Arhgap26	4.69633	4.5204	5.94297	4.41752	4.51859	4.33014	4.18321	4.26459	4.89431	4.32413
Arhgap27	2.43	2.62967	2.64493	2.2665	2.4151	3.00313	2.75355	2.72488	2.49278	2.72416
Arhgap28	0.629171	0.657037	0.66131	0.553657	0.153596	0.179083	0.277094	0.165075	0.625294	0.193712
Arhgap29	3.81621	3.77723	3.17038	3.68628	2.7509	2.5011	2.6927	2.57406	3.61252	2.62969
Arhgap30	0.65281	1.12376	0.779523	0.753836	0.714527	0.720206	0.673476	0.665179	0.827483	0.693347
Arhgap31	7.02273	7.23803	6.01697	6.12209	5.47997	5.44574	4.76473	5.00856	6.59996	5.17475
Arhgap32	8.33651	8.45504	10.3889	8.40099	7.202	7.45559	6.97371	7.36829	8.89535	7.2499
Arhgap33	9.67552	10.0903	12.0489	10.0211	7.81226	8.98797	9.98191	8.28947	10.4589	8.7679
Arhgap35	29.3176	31.6273	34.8598	29.9297	25.9324	25.2384	24.8922	24.7902	31.4336	25.2133
Arhgap36	28.9068	24.7386	31.757	24.997	14.8953	14.8227	11.4227	13.8279	27.5998	13.7421
Arhgap39	5.25363	5.07855	5.80457	5.35898	4.8423	5.71247	5.88277	5.79561	5.37393	5.55829
Arhgap4	1.69379	1.9489	1.80956	2.16574	1.91226	2.23102	2.54913	1.68277	1.9045	2.09379
Arhgap40	0.225103	0.281023	0.212138	0.135877	0.276431	0.164134	0.180448	0.280113	0.213535	0.225281
Arhgap42	2.14388	2.58221	1.8969	2.35345	2.12608	2.13324	2.03833	1.89848	2.24411	2.04903
Arhgap44	32.2076	29.4433	37.3877	31.7072	30.4462	31.2433	30.7047	31.8047	32.6865	31.0497
Arhgap45	1.45143	1.40649	0.915803	1.15061	1.2163	1.488	1.32429	1.23251	1.23108	1.31528
Arhgap5	18.6234	21.8126	20.2097	19.3908	17.422	15.6509	15.8669	16.4495	20.0091	16.3473
Arhgap6	2.89262	2.47689	2.95747	2.41543	1.9157	2.14082	2.02907	2.20681	2.6856	2.0731
Arhgap8	0.196523	0.221977	0.176385	0.197709	0.0905002	0.143295	0.147035	0.0951023	0.198148	0.118983
Arhgap9	0.500268	0.644372	0.411588	0.581578	0.494885	0.478256	0.757497	0.564882	0.534451	0.57388
Arhgdia	176.654	179.239	170.229	173.054	199.79	195.778	205.281	191.969	174.794	198.205
Arhgdib	12.0291	15.3992	9.07495	13.7227	12.6442	11.8385	14.2041	13.1697	12.5565	12.9641
Arhgdig	50.2878	46.5547	43.9031	50.7073	56.6279	51.4185	52.621	45.9377	47.8632	51.6513
Arhgef1	9.25999	9.94662	9.08082	9.97432	10.2694	12.6811	12.9307	11.6985	9.56544	11.8949
Arhgef10	11.2628	11.1159	9.77323	11.1035	10.0774	10.6154	9.66242	10.5838	10.8139	10.2348
Arhgef10l	14.1648	14.8977	13.9939	13.8753	15.4184	15.7228	15.7362	14.9541	14.2329	15.4579
Arhgef11	14.4191	14.6211	16.2649	14.6987	14.4538	15.3619	13.6331	15.0568	15.001	14.6264
Arhgef12	18.1851	20.3735	20.6094	19.2416	15.6976	17.017	16.2434	16.4773	19.6024	16.3588
Arhgef15	1.92242	2.22136	1.7682	2.17943	1.65899	1.67502	1.6861	1.64842	2.02285	1.66713
Arhgef16	0.121791	0.206349	0.131173	0.122526	0.140214	0.257532	0.117157	0.208387	0.14546	0.180822
Arhgef17	11.6029	11.5345	12.5117	11.691	12.1458	13.1542	12.7043	12.7696	11.835	12.6935
Arhgef18	5.66297	5.60435	6.06288	5.95303	6.55904	6.73081	6.01172	6.6335	5.82081	6.48377
Arhgef19	1.94453	1.91338	1.81148	1.73591	1.90073	2.0339	2.25755	1.78004	1.85132	1.99306
Arhgef2	9.53924	9.25619	9.38761	9.77008	6.55694	6.95802	6.82672	7.34286	9.48828	6.92114
Arhgef25	19.189	18.3375	22.0855	18.9401	18.1879	18.7853	19.9834	19.6007	19.638	19.1393
Arhgef26	12.0248	13.4247	11.1729	12.1974	11.5692	11.2326	11.6659	11.7429	12.2049	11.5526
Arhgef28	4.42594	4.84012	4.4166	4.61102	4.58377	4.2453	4.80977	4.59442	4.57342	4.55831
Arhgef3	5.85876	6.19709	7.40963	6.02994	4.37027	4.32902	4.8502	4.90514	6.37386	4.61366
Arhgef33	0.374025	0.307157	0.481298	0.409536	0.452634	0.528952	0.49367	0.519549	0.393004	0.498701
Arhgef37	0.911553	0.886306	0.900791	0.796024	0.779891	0.785448	0.725532	0.644892	0.873669	0.733941
Arhgef38	0.381492	0.166513	0.263558	0.209067	0.0739705	0.197644	0.159345	0.0936948	0.255157	0.131164
Arhgef39	1.73597	1.65122	1.81776	1.81113	1.04616	1.48144	0.824651	0.973426	1.75402	1.08142
Arhgef4	38.8928	38.8351	39.2198	36.925	41.7441	40.1794	40.8945	39.5084	38.4682	40.5816
Arhgef40	9.69427	9.77094	10.017	10.397	8.12169	10.677	10.1029	9.40928	9.96981	9.57774
Arhgef5	0.813871	0.954645	0.594212	0.815636	0.639072	0.817116	0.647402	0.775804	0.794591	0.719848
Arhgef6	2.78491	3.21268	2.94724	2.8691	2.87339	2.94055	2.64503	3.0195	2.95348	2.86962
Arhgef7	12.0501	12.6082	12.2039	12.2517	9.20608	9.72005	9.25675	9.15926	12.2785	9.33554
Arhgef9	46.3673	46.2515	56.9972	46.7784	44.8891	42.9687	45.3523	46.0525	49.0986	44.8157
Arid1a	16.6837	17.62	20.6998	17.4352	16.6087	18.9681	17.3856	18.1519	18.1097	17.7786
Arid1b	9.33929	9.29383	10.366	8.99562	8.05398	9.05621	8.12594	8.78443	9.49867	8.50514
Arid2	7.33579	7.51646	7.93577	7.31495	5.78373	6.33373	6.16145	6.29631	7.52575	6.1438
Arid3a	0.927564	1.0002	1.12966	1.22316	1.0383	1.1737	1.208	1.26967	1.07015	1.17242
Arid3b	0.952807	1.50758	1.30907	1.22892	1.25257	1.32535	1.27691	1.40353	1.2496	1.31459
Arid3c	0	0.0301503	0.0455196	0.0850379	0.103802	0.172574	0.0542076	0.122715	0.0401769	0.113325
Arid4a	6.30227	7.03866	7.67268	7.2701	5.58141	5.89253	6.28633	5.88624	7.07093	5.91163
Arid4b	10.2979	11.3895	11.4215	11.5066	8.95049	9.28857	9.71301	9.99768	11.1539	9.48744
Arid5a	1.8125	2.24087	1.95991	2.10968	1.49642	1.52904	1.53515	1.38382	2.03074	1.48611
Arid5b	2.58984	2.65047	2.83444	2.50831	1.86698	1.92701	1.97805	2.05117	2.64576	1.9558
Arih1	15.9809	16.7882	18.6555	16.7049	15.4696	14.6548	14.4186	15.3164	17.0324	14.9649
Arih2	12.1759	11.9723	12.5028	12.0825	13.2834	13.4243	13.0543	13.003	12.1834	13.1913
Arl1	69.0148	63.1522	63.762	63.5451	79.8667	71.9944	73.6864	72.8097	64.8685	74.5893
Arl10	20.4858	21.4415	20.2369	21.0558	30.5513	29.7988	29.7297	28.9943	20.805	29.7685
Arl11	0.755719	1.37951	0.879769	0.724503	1.2897	0.89462	0.962159	1.12018	0.934874	1.06667
Arl13a	0	0	0.0322376	0	0	0	0	0.024831	0.0080594	0.00620775
Arl13b	1.5968	1.73698	1.88448	1.85937	1.53674	1.78363	1.93912	1.86724	1.76941	1.78168
Arl14	0	0	0	0	0.0307662	0.0146143	0	0	0	0.0113451
Arl14ep	7.48867	7.87547	8.55716	8.06935	7.03019	7.01276	6.60838	6.97302	7.99766	6.90609
Arl14epl	0.0206606	0.0110542	0	0	0	0	0.00993725	0	0.00792871	0.00248431
Arl15	0.74721	0.759688	0.789957	0.835643	0.501841	0.433276	0.435365	0.429569	0.783124	0.450013
Arl16	24.5873	22.2626	25.3289	22.8931	25.3958	22.7039	24.8328	22.1728	23.768	23.7763
Arl2	39.9731	33.5239	36.5683	36.703	46.2443	35.9995	40.2028	37.7107	36.6921	40.0393
Arl2bp	86.3202	85.1559	84.0769	83.0142	85.8253	78.3933	81.7735	82.5596	84.6418	82.1379
Arl3	91.9176	84.7348	87.857	85.9433	98.2071	86.9135	94.2452	83.177	87.6132	90.6357
Arl4a	6.61815	6.24202	5.46847	6.04075	5.8079	4.85426	5.13082	4.5839	6.09235	5.09422
Arl4c	18.4826	17.4733	19.9527	16.6188	17.8516	16.9682	17.0013	18.2561	18.1318	17.5193
Arl4d	0.92354	0.80953	1.16664	1.02005	0.950133	0.876855	1.09632	0.947507	0.97994	0.967705
Arl5a	25.3684	26.5093	26.4588	25.2105	20.9639	19.2709	19.637	20.5127	25.8867	20.0961
Arl5b	3.87963	4.74932	4.94735	4.16222	3.23018	3.15925	3.02045	3.64977	4.43463	3.26491
Arl5c	0.156755	0.0419349	0.0474836	0.112362	0.126327	0.0942961	0.122517	0.115818	0.089634	0.11474
Arl6	16.6881	15.9574	15.5654	17.3876	18.3986	16.2274	16.7332	17.4928	16.3996	17.213
Arl6ip1	121.396	113.441	124.479	118.27	139.873	127.983	126.664	131.643	119.397	131.541
Arl6ip4	33.3687	32.3644	35.7506	32.9358	41.4077	37.3712	40.9172	39.7251	33.6049	39.8553
Arl6ip5	41.9203	37.2269	36.3662	36.5503	44.3488	37.2136	39.8308	39.3134	38.0159	40.1767
Arl6ip6	2.23443	2.0727	2.1849	2.1129	2.27457	1.67665	1.86992	2.16498	2.15123	1.99653
Arl8a	115.966	110.35	116.739	113.549	127.687	123.371	123.809	119.993	114.151	123.715
Arl8b	88.8932	84.8299	90.7086	85.2925	83.4896	78.5942	77.5562	80.1513	87.4311	79.9478
Arl9	0.037875	0.0303968	0.0229459	0.0342933	0	0.00828499	0.0637593	0.0235654	0.0313777	0.0239024
Armc1	16.529	15.4054	16.7222	16.2044	15.8923	14.2104	14.2036	15.6988	16.2153	15.0013
Armc10	12.0132	10.5581	10.8987	12.2381	13.8055	12.8472	12.3543	12.8054	11.427	12.9531
Armc12	0	0	0	0	0	0.0249981	0.0274827	0	0	0.0131202
Armc2	1.46358	1.29531	1.36003	1.30857	1.0946	1.28061	1.22794	1.1845	1.35687	1.19691
Armc3	0.151656	0.124833	0.216738	0.260545	0.386799	0.244978	0.370324	0.370176	0.188443	0.343069
Armc5	8.32011	8.44093	7.85892	8.04546	8.78066	10.5465	10.368	9.16958	8.16636	9.71618
Armc6	6.45049	6.7474	6.24486	6.82484	9.27864	8.68806	9.6678	8.41767	6.5669	9.01304
Armc7	1.67289	1.66876	1.76359	1.80565	1.84108	1.96614	2.35931	2.00673	1.72772	2.04331
Armc8	9.64128	9.51726	10.7943	10.0606	9.64899	9.82058	9.359	10.2197	10.0034	9.76206
Armc9	3.8717	3.58392	3.57116	3.64547	4.08659	3.98081	4.32235	4.21938	3.66806	4.15229
Armcx1	18.2393	18.6928	19.86	19.1187	21.9761	19.2382	19.3042	20.4213	18.9777	20.235
Armcx2	35.8723	36.4294	36.476	34.2331	40.6869	39.935	38.1417	38.8373	35.7527	39.4002
Armcx3	43.2991	43.7587	46.4242	42.0387	41.9737	43.1803	41.6028	42.877	43.8802	42.4084
Armcx4	11.6539	13.3406	13.9001	12.0406	15.1881	14.7866	14.1545	14.0972	12.7338	14.5566
Armcx5	3.96838	3.74312	4.41053	3.72566	4.39693	4.10441	4.12987	4.29462	3.96192	4.23146
Armcx6	5.07291	4.73935	4.88435	5.10038	7.26149	6.6512	6.5871	6.19537	4.94925	6.67379
Armh1	0.133362	0.163094	0.153895	0.0920004	0.184243	0.0916847	0.210759	0.112611	0.135588	0.149824
Armh2	0.052558	0.056241	0	0.0105751	0	0.0153291	0	0.0436014	0.0298435	0.0147326
Armh3	4.62418	4.64879	4.78074	4.52682	4.69708	4.7745	4.58956	5.06651	4.64513	4.78191
Armh4	14.533	12.5095	15.2656	13.7403	13.8656	12.1851	12.454	12.7983	14.0121	12.8258
Armt1	6.35948	5.95267	7.15477	5.77846	6.11832	6.10788	5.71487	6.25863	6.31134	6.04993
Arnt	6.87112	6.93199	6.56006	6.96639	5.62606	7.04394	6.0198	6.53011	6.83239	6.30498
Arnt2	41.3082	43.0596	41.8263	42.121	47.2887	48.957	48.1826	48.5078	42.0788	48.234
Arntl	6.26547	6.26968	4.88205	5.06642	5.15815	4.07284	3.88064	3.17657	5.6209	4.07205
Arntl2	0.594484	0.714266	0.665555	0.881372	0.61477	0.611421	0.581897	0.551578	0.713919	0.589917
Arpc1a	71.3782	66.4174	71.0971	71.3408	76.5384	69.6393	70.9635	71.6445	70.0584	72.1964
Arpc1b	12.5924	14.1916	8.8553	12.6954	11.9268	10.5688	11.5978	11.1967	12.0837	11.3225
Arpc2	96.2962	89.3967	88.9053	89.6075	89.0398	82.247	90.868	87.5108	91.0514	87.4164
Arpc3	33.7847	30.3115	28.9317	33.0908	37.611	26.3191	31.5027	31.0597	31.5297	31.6231
Arpc4	65.5022	62.8819	67.5638	60.8332	63.9487	63.4655	63.0569	61.0183	64.1953	62.8723
Arpc5	48.6887	46.0923	45.1954	46.4797	48.2237	44.1642	47.9241	44.1813	46.614	46.1233
Arpc5l	3.73404	3.25965	5.72946	5.30055	6.44215	5.10405	7.14095	6.53631	4.50593	6.30587
Arpin	3.81644	4.8446	4.48824	3.89594	3.9113	4.0923	3.70722	3.55018	4.26131	3.81525
Arpp19	34.9063	36.5508	37.9707	35.9725	35.2302	32.0059	33.176	33.9515	36.3501	33.5909
Arpp21	3.96424	3.542	5.39751	4.71902	1.32196	1.08787	2.06325	1.59371	4.40569	1.5167
Arr3	0.696881	1.24286	1.27179	1.01268	0.903329	2.0777	1.21659	1.44531	1.05605	1.41073
Arrb1	19.204	19.9349	20.9183	19.034	18.7255	18.915	17.2297	17.7657	19.7728	18.159
Arrb2	10.9684	10.0944	10.9627	11.4555	10.4607	10.9599	10.5725	10.5966	10.8703	10.6474
Arrdc1	6.10585	4.97901	5.71953	6.27223	6.99561	7.35401	6.9527	7.76964	5.76916	7.26799
Arrdc2	4.1665	3.23961	3.60773	3.28397	4.36195	3.8161	4.80091	4.33613	3.57445	4.32877
Arrdc3	7.71844	7.05064	7.483	7.35312	7.88904	7.36434	7.62849	8.44801	7.4013	7.83247
Arrdc4	2.44143	2.01247	2.18816	2.28606	2.21682	2.26454	2.37344	2.50668	2.23203	2.34037
Arrdc5	0.0950068	0.304993	0.153489	0.133813	0.0583352	0.193969	0.213248	0.157633	0.171825	0.155796
Arsa	9.95347	10.5626	8.9146	9.68501	11.964	12.5299	12.8928	12.5743	9.77892	12.4902
Arsb	42.5841	45.9191	42.3376	43.9896	52.4193	52.5522	51.2538	53.7462	43.7076	52.4929
Arse	4.27871	4.49033	3.65603	4.54341	5.16323	6.16753	5.89233	5.40641	4.24212	5.65738
Arsg	2.10291	2.40852	1.91131	2.30485	3.38329	3.61532	3.53081	3.54981	2.18189	3.51981
Arsi	0.161398	0.194296	0.0651866	0.121779	0.14865	0.0706101	0.0194071	0.0627624	0.135665	0.0753573
Arsj	0.135555	0.186498	0.265924	0.163648	0.142684	0.0508322	0.111769	0.0602435	0.187906	0.0913822
Arsk	6.75516	6.34969	5.4069	5.8127	6.12706	5.28186	4.91804	5.74877	6.08111	5.51893
Art1	0	0	0.019367	0	0	0.0209784	0	0.0149174	0.00484176	0.00897395
Art2b	0	0	0	0	0	0	0	0.0129047	0	0.00322618
Art3	0.757127	0.819496	0.695947	0.630371	0.82557	0.6244	0.778548	0.747225	0.725735	0.743936
Art4	0.228695	0.033371	0.16794	0.0941218	0.057445	0.14553	0.0799975	0.097017	0.131032	0.0949974
Art5	0.015085	0	0.0121853	0	0	0	0	0.00938575	0.00681759	0.00234644
Artn	0.14601	0.10869	0.0769196	0.15711	0.105243	0.180525	0.183201	0.136269	0.122182	0.15131
Arv1	5.40113	5.67641	5.60166	5.9383	5.18772	5.64576	5.7059	5.97094	5.65437	5.62758
Arvcf	12.3719	12.3228	13.3473	12.3188	14.8369	15.0377	15.2484	14.3014	12.5902	14.8561
Arx	7.17725	5.38527	8.7604	5.45038	4.07396	4.06226	4.86456	4.42012	6.69333	4.35523
Arxes2	9.56135	9.90527	8.55424	8.9101	9.75343	9.63259	9.50902	9.27897	9.23274	9.5435
As3mt	7.68015	8.09659	7.06166	8.59647	10.619	11.5153	10.8721	10.3593	7.85872	10.8414
Asah1	37.5655	38.9331	33.5191	36.9738	51.5371	47.2285	46.8427	49.2292	36.7479	48.7094
Asah2	5.10658	5.48594	5.72056	5.47923	6.49473	6.18771	5.82608	6.99248	5.44808	6.37525
Asap1	10.1283	10.2933	10.8411	9.58312	8.64013	9.07762	8.92937	8.84335	10.2114	8.87262
Asap2	6.21392	6.709	6.27995	6.48622	6.12412	6.81768	6.67776	6.72691	6.42227	6.58662
Asap3	2.73248	3.21747	2.20305	2.91767	2.14965	2.28673	2.20039	2.14125	2.76767	2.1945
Asb1	20.5062	22.3472	23.4196	21.9183	26.7027	26.3194	25.3039	26.3349	22.0478	26.1652
Asb10	0.00499293	0.0106856	0.0161327	0.00904154	0.0137957	0.0174749	0.0144089	0.00931965	0.0102132	0.0137498
Asb11	0.0315826	0.0506936	0.0255117	0.0381279	0.0436321	0.0276342	0.0455713	0.0294755	0.0364789	0.0365783
Asb12	0.0413581	0.0663845	0.0501122	0.0124823	0	0.0542815	0.079569	0.0643315	0.0425843	0.0495455
Asb13	7.56027	6.90092	8.57925	7.27969	8.12086	7.42805	6.57164	7.61696	7.58003	7.43438
Asb14	0.429711	0.492668	0.556085	0.518767	0.452309	0.640718	0.628477	0.553821	0.499308	0.568831
Asb15	3.17732	1.89846	2.47537	7.28218	0.0222819	0.00705609	0.0155148	0.030105	3.70833	0.0187395
Asb16	0.297354	0.159096	0.380309	0.239319	0.50209	0.520359	0.524406	0.416273	0.269019	0.490782
Asb17	0.0281759	0	0	0.0510227	0.0259504	0.0246534	0	0.0175307	0.0197996	0.0170336
Asb18	0.0486469	0.0446193	0.0785916	0.0377542	0.0448045	0.0790497	0.0869067	0.0345915	0.052403	0.0613381
Asb2	0.960486	0.950883	0.723078	0.88346	0.643909	0.606009	0.854802	0.73176	0.879477	0.70912
Asb3	5.91467	5.59701	6.23214	5.65694	5.96987	5.55334	4.99682	5.48366	5.85019	5.50092
Asb4	7.71251	8.17906	7.3272	7.26805	7.69705	6.88933	4.16353	6.17378	7.62171	6.23092
Asb5	0.242801	0.317553	0.245162	0.28905	0.267106	0.318671	0.350345	0.243388	0.273641	0.294877
Asb6	10.9118	9.14175	9.97506	9.95138	11.3734	10.0174	10.4206	10.5621	9.99499	10.5934
Asb7	3.21255	3.43767	3.99156	3.51783	3.39308	3.11898	3.1387	3.24661	3.5399	3.22434
Asb8	28.3869	25.8748	26.8391	26.466	26.4428	25.3657	24.2648	24.251	26.8917	25.0811
Asb9	0.0427054	0	0.0172482	0	0	0	0	0	0.0149884	0
Ascc1	7.22421	7.35336	6.01346	6.86899	7.5056	6.66795	7.07646	6.42249	6.865	6.91813
Ascc2	4.54947	5.75727	4.52179	4.73614	4.77918	5.573	5.68294	5.57102	4.89117	5.40153
Ascc3	3.98631	4.27978	4.1867	4.04545	5.07531	5.05279	4.72658	4.72379	4.12456	4.89462
Ascl1	2.71305	2.18968	2.4887	2.09565	2.58346	2.1727	1.74725	1.95983	2.37177	2.11581
Ascl2	0.441995	0.638507	0.589105	0.520257	0.305313	0.657455	0.807838	0.605011	0.547466	0.593904
Ascl3	0	0	0	0	0	0	0	0	0	0
Ascl4	0.0686849	0.191095	0.0776749	0.116087	0.101216	0.0600981	0.0528572	0.102564	0.113386	0.0791838
Ascl5	0.0240089	0	0.096969	0.0434769	0.0884502	0.105037	0.0461907	0.0448142	0.0411137	0.071123
Asdurf	0	0	0	0	0	0	0	0	0	0
Asf1a	8.52718	8.79342	8.03432	9.56242	8.21011	7.4047	7.73116	7.97835	8.72933	7.83108
Asf1b	0.160373	0.214514	0.0971592	0.242012	0.0738531	0.245567	0.0771355	0.187092	0.178515	0.145912
Asgr1	0.797806	0.595012	0.273403	0.350235	0.779325	0.888449	0.627914	0.722017	0.504114	0.754426
Asgr2	1.20284	1.3376	0.857316	0.968081	0.456167	0.557187	0.453754	0.352185	1.09146	0.454823
Ash1l	14.5032	15.3805	16.9301	14.5713	12.5076	12.5861	12.2048	12.896	15.3463	12.5486
Ash2l	15.1794	14.2299	15.1783	15.6378	16.0146	14.5802	16.3104	15.5881	15.0564	15.6233
Asic1	19.2037	16.6136	20.9777	17.2805	16.0565	16.6325	16.23	17.4805	18.5189	16.5999
Asic2	18.1035	17.7123	20.6738	17.0136	15.0004	15.3847	13.8684	15.415	18.3758	14.9171
Asic3	0.256627	0.240284	0.375726	0.406627	0.221585	0.449088	0.493724	0.49897	0.319816	0.415842
Asic4	11.9504	12.2645	11.7889	11.2672	19.4441	18.4607	19.2655	18.5557	11.8178	18.9315
Asic5	0	0	0	0	0.0169745	0	0	0.011467	0	0.00711038
Asip	0	0	0.0808727	0.0302166	0	0	0	0.0934383	0.0277723	0.0233596
Asl	3.22246	2.86404	2.63658	2.98041	3.50905	3.57253	3.528	3.3084	2.92587	3.4795
Asmt	1.07723	0.984618	1.17835	0.690884	0.930141	1.04075	0.820362	1.01933	0.982771	0.952645
Asmtl	4.28621	4.48415	3.87092	4.46063	6.17649	5.70031	6.15509	5.41448	4.27548	5.86159
Asns	16.4549	15.1621	19.1403	17.4669	18.4398	18.2826	16.7843	17.8105	17.0561	17.8293
Asnsd1	0	0.0157123	0	0.00886321	0	0	0	0	0.00614388	0
Aspa	5.61564	4.72428	4.15176	4.38853	2.3062	2.58172	1.90865	2.87446	4.72005	2.41776
Aspdh	2.9318	2.5449	2.8982	2.61743	2.38867	4.00937	2.97803	2.91479	2.74808	3.07271
Aspg	0.306637	0.291666	0.183477	0.226225	0.282417	0.546541	0.436992	0.360374	0.252001	0.406581
Asph	6.01197	5.97943	6.87539	5.94114	5.69295	5.20905	5.32968	5.21015	6.20198	5.36046
Asphd1	9.82569	11.1338	11.1117	10.3263	11.9261	12.7271	12.76	14.0609	10.5994	12.8685
Asphd2	8.65189	7.21099	8.6495	8.54326	10.8877	10.1853	11.3075	10.2036	8.26391	10.646
Aspm	0.342978	0.485527	0.513696	0.396806	0.233626	0.328235	0.295561	0.30009	0.434752	0.289378
Aspn	1.29168	1.339	0.576038	1.38882	0.669183	0.671056	0.608324	0.493922	1.14888	0.610621
Asprv1	0.0639088	0.0410324	0.0309744	0.0462922	0.058861	0.0111838	0.0614771	0.0159054	0.0455519	0.0368568
Aspscr1	15.9545	14.7223	14.1932	15.4005	20.1523	18.2628	19.6262	17.8166	15.0676	18.9644
Asrgl1	54.0816	60.5027	50.1668	52.9397	60.1756	54.8509	58.3619	53.401	54.4227	56.6973
Ass1	17.7449	17.2075	20.3329	18.0194	25.5783	22.8619	22.2526	24.5406	18.3262	23.8084
Aste1	0.791772	0.774486	0.757288	0.820987	0.89924	0.837295	0.691556	0.849262	0.786133	0.819338
Astl	0.00930143	0	0	0	0	0	0	0	0.00232536	0
Astn1	44.3874	45.1313	47.9624	44.396	40.6358	40.8867	41.0557	42.0783	45.4692	41.1641
Astn2	8.22535	8.5913	8.34191	8.19354	9.57526	10.8377	9.5965	9.97633	8.33802	9.99646
Asxl1	6.46166	6.30141	7.10485	6.76902	5.46256	5.74835	5.26717	6.10069	6.65924	5.64469
Asxl2	2.24217	2.46214	2.59299	2.47254	2.11211	2.29256	2.11755	2.04332	2.44246	2.14139
Asxl3	0.32466	0.394733	0.474844	0.305352	0.193716	0.218009	0.219964	0.193276	0.374897	0.206241
Asz1	0	0	0	0	0	0	0	0	0	0
Atad1	43.9865	43.6556	42.4231	42.1629	41.488	39.3364	38.7832	40.5939	43.057	40.0504
Atad2	0.708231	0.863258	0.651655	0.840852	0.937399	0.898756	0.812126	1.12644	0.765999	0.94368
Atad2b	1.76125	2.01563	1.8869	1.90143	1.50452	1.47356	1.56627	1.54112	1.8913	1.52137
Atad3a	12.2159	12.6884	12.0451	11.8656	13.1659	14.0133	13.3372	13.8988	12.2038	13.6038
Atad5	1.00512	0.963408	1.18516	0.946009	0.851143	0.85862	0.893555	0.942505	1.02492	0.886456
Atat1	22.3596	25.0158	23.5594	23.2853	20.8443	23.966	22.4311	21.991	23.555	22.3081
Atcay	61.926	58.5901	69.4766	61.2007	62.7712	61.577	60.3801	59.7639	62.7983	61.123
Ate1	12.8378	13.2974	14.1145	13.2832	14.0717	12.7426	12.8181	13.3469	13.3832	13.2448
Atf1	6.13073	7.022	5.92437	6.33908	6.59804	6.37754	6.77116	6.90845	6.35405	6.6638
Atf2	34.1547	32.767	38.8916	33.3837	28.7578	27.0348	25.5415	29.0862	34.7992	27.6051
Atf3	0.472783	0.655815	0.452626	0.908997	0.451568	0.674141	0.656925	0.71906	0.622555	0.625424
Atf4	83.1095	79.3784	79.7359	83.9551	84.0198	76.0831	77.3254	80.349	81.5447	79.4443
Atf5	29.4113	33.0277	26.5843	32.8961	45.0038	46.4286	44.9326	43.2419	30.4798	44.9018
Atf6	9.62738	9.7186	10.3381	9.58446	9.64663	10.3655	9.44049	10.1054	9.81714	9.88951
Atf6b	26.1304	25.2892	23.7026	25.2649	25.7676	27.7118	28.7896	26.6409	25.0968	27.2275
Atf7	3.12171	3.80864	3.5771	4.00064	2.83158	3.45052	3.04274	3.23716	3.62702	3.1405
Atf7ip	11.9641	13.0642	13.0366	12.5919	10.7448	11.1803	10.4226	11.4937	12.6642	10.9603
Atf7ip2	0.0230938	0	0.0248729	0.00929331	0.0141799	0.0404134	0.00740505	0.00478958	0.014315	0.016697
Atg10	0.326621	0.299579	0.292105	0.318266	0.386773	0.363359	0.379277	0.367248	0.309143	0.374164
Atg101	16.3599	15.9874	14.7699	14.9436	22.7568	20.5668	20.3661	19.4149	15.5152	20.7762
Atg12	24.606	23.6558	25.1657	24.3648	31.9048	27.8609	29.5481	31.4745	24.4481	30.1971
Atg13	25.4396	24.9817	25.543	24.5729	24.2567	25.1756	24.6634	25.3642	25.1343	24.865
Atg14	4.22672	3.87221	3.59945	3.98346	4.75592	4.52694	4.57413	4.53396	3.92046	4.59774
Atg16l1	9.20364	9.43304	8.89001	10.1453	9.84298	9.37821	10.3103	9.94511	9.41799	9.86916
Atg16l2	1.11196	1.21212	1.22979	1.21381	1.38784	1.56398	1.61447	1.58737	1.19192	1.53841
Atg2a	8.66472	9.58175	10.0265	9.34251	9.27853	9.7326	9.80129	9.85762	9.40388	9.66751
Atg2b	12.0418	12.8674	13.6599	10.7855	15.6599	16.2354	15.8297	16.1546	12.3387	15.9699
Atg3	31.093	28.4922	29.4459	31.3507	36.4536	35.3698	35.4002	34.8316	30.0955	35.5138
Atg4a	4.72014	4.56368	3.88638	4.49823	3.60646	3.58557	3.28496	3.25789	4.41711	3.43372
Atg4b	9.81216	9.42508	10.3878	9.83192	9.76544	10.2773	9.3944	9.52384	9.86423	9.74025
Atg4c	4.41917	4.23389	4.94306	4.33895	4.12194	4.62692	4.14881	4.42186	4.48377	4.32988
Atg4d	8.64619	7.99954	7.81624	8.60105	10.8094	9.34051	9.41316	9.70071	8.26575	9.81593
Atg5	12.1009	10.2838	9.97941	10.6508	11.197	10.2803	11.6811	10.7158	10.7537	10.9685
Atg7	1.17395	1.0201	0.965595	0.991815	1.04966	1.10029	1.22202	1.06631	1.03787	1.10957
Atg9a	31.2345	28.2023	32.3915	28.2533	23.2074	24.6379	24.8912	25.1502	30.0204	24.4717
Atg9b	0.170752	0.114198	0.172411	0.146015	0.0720797	0.15563	0.0821273	0.0841066	0.150844	0.0984859
Atic	26.4086	28.9025	25.7591	26.6328	38.2417	35.5842	36.2431	36.5678	26.9257	36.6592
Atl1	38.622	34.4954	42.3004	39.6624	34.7735	34.0844	33.6587	36.0158	38.7701	34.6331
Atl2	18.4247	18.4434	18.626	18.6469	18.3807	18.1592	18.3486	20.0594	18.5352	18.737
Atl3	5.2923	5.61517	5.05029	5.69605	6.61334	6.43978	6.43701	6.63865	5.41345	6.5322
Atm	2.20902	2.44271	2.2145	2.17071	2.38662	2.53015	2.37975	2.45494	2.25923	2.43787
Atmin	11.1344	10.5917	13.9	11.1376	9.62236	9.48938	9.63969	10.3241	11.6909	9.76888
Atn1	38.6198	38.1198	43.2044	36.5287	32.0182	33.8188	33.4041	33.6587	39.1182	33.225
Atoh1	0.0331496	0.0177363	0.0267775	0	0	0.0145027	0	0	0.0194159	0.00362567
Atoh7	0.231606	0.165224	0.124724	0.139802	0	0.202651	0.222793	0.144103	0.165339	0.142387
Atoh8	2.39895	2.95837	1.6306	2.02198	2.1421	2.15023	2.23731	1.85665	2.25247	2.09657
Atox1	48.2003	40.4178	29.5997	42.5787	55.4266	42.5444	46.7052	45.9491	40.1991	47.6563
Atp10a	2.73269	2.65493	2.05614	2.81865	2.79171	2.8365	2.16151	2.85802	2.5656	2.66193
Atp10b	0.716356	0.651833	0.602274	0.49124	0.219925	0.238781	0.131257	0.233467	0.615426	0.205857
Atp10d	2.00159	2.25402	1.81844	2.0428	2.18369	2.11823	1.84381	1.84476	2.02921	1.99762
Atp11a	17.4391	17.8269	16.8277	18.0827	19.7946	20.8478	19.7114	19.5401	17.5441	19.9734
Atp11b	7.89957	7.77063	8.80686	8.0649	6.55969	7.441	6.50612	6.96124	8.13549	6.86701
Atp11c	1.99714	2.06765	2.07625	2.20214	1.67339	1.66545	1.64026	1.67325	2.08579	1.66309
Atp12a	0	0	0.00631051	0	0.00719515	0	0	0	0.00157763	0.00179879
Atp13a1	12.8162	12.9367	13.241	13.2292	11.8724	14.1764	12.8211	12.7987	13.0558	12.9171
Atp13a2	66.6042	63.682	69.2259	62.1515	60.6465	64.8606	63.7483	61.2655	65.4159	62.6302
Atp13a3	6.33922	6.65173	7.10344	6.85972	5.97523	6.09157	5.6418	6.30937	6.73853	6.00449
Atp13a4	5.83179	5.46243	4.60678	4.73627	5.74785	5.18224	5.60261	5.23067	5.15932	5.44085
Atp13a5	2.27654	2.43607	2.29655	2.59319	1.43003	1.64312	1.46836	1.66448	2.40059	1.55149
Atp1a1	110.892	113.663	113.594	109.05	118.167	120.445	120.128	112.946	111.8	117.921
Atp1a2	440.38	453.355	362.269	395.49	425.455	447.34	432.233	417.541	412.873	430.642
Atp1a3	589.798	523.381	734.672	553.889	477.61	530.615	502.143	527.117	600.435	509.371
Atp1a4	0.479251	0.470971	0.284421	0.49592	0.14413	0.0941368	0.056451	0.200819	0.432641	0.123884
Atp1b1	566.403	482.419	648.604	519.889	508.594	469.294	463.739	486.802	554.329	482.108
Atp1b2	305.493	305.929	269.867	283.642	238.537	272.854	256.006	255.487	291.233	255.721
Atp1b3	68.6329	69.406	60.4981	66.1898	82.094	77.6279	76.5625	76.9212	66.1817	78.3014
Atp1b4	0.010032	0.010735	0.0162072	0.00908332	0.00461982	0	0	0.0124836	0.0115144	0.00427586
Atp23	2.41347	2.98667	2.86464	2.97311	3.0394	3.18917	3.44298	3.17693	2.80947	3.21212
Atp2a1	0.14906	0.106337	0.11238	0.107971	0.118981	0.199984	0.0382368	0.148389	0.118937	0.126398
Atp2a2	143.487	141.686	154.92	137.588	121.246	128.251	122.378	125.67	144.42	124.386
Atp2a3	1.76672	1.70371	1.09995	1.6144	1.17054	1.16091	1.18898	1.09055	1.5462	1.15274
Atp2b1	26.8666	25.0701	32.6615	26.5108	18.5107	18.7722	18.1908	20.2421	27.7772	18.9289
Atp2b2	29.0225	25.9123	38.8422	27.5232	19.7432	22.2177	20.3221	22.2977	30.3251	21.1452
Atp2b3	15.7159	13.9831	19.756	14.8527	12.8413	13.5836	11.6458	13.8158	16.0769	12.9716
Atp2b4	31.5626	31.2184	42.026	32.6543	26.3088	25.3755	26.2008	26.1325	34.3653	26.0044
Atp2c1	34.996	37.2078	38.595	36.1718	35.1585	34.2199	33.6002	34.4833	36.7427	34.3655
Atp2c2	0.0619818	0.0110542	0.0417229	0.0561205	0.0475719	0.0903885	0.0496863	0.0771289	0.0427199	0.0661939
Atp4a	0.230541	0.22772	0.250689	0.251559	0.783996	0.791363	0.870019	0.717203	0.240127	0.790645
Atp4b	0	0	0	0	0	0	0	0	0	0
Atp5f1a	359.315	344.4	353.528	337.864	373.672	341.829	342.44	348.784	348.777	351.681
Atp5f1b	536.3	485.858	530.673	504.54	647.777	558.373	575.171	575.321	514.343	589.16
Atp5f1c	92.1666	87.9369	91.1748	86.7114	96.9024	80.1091	84.4298	87.3131	89.4974	87.1886
Atp5f1d	95.9496	83.5674	88.3122	89.7284	87.6477	68.9731	79.9839	73.0232	89.3894	77.407
Atp5f1e	155.867	128.814	114.514	141.944	145.964	107.454	114.451	103.777	135.285	117.912
Atp5hl1	0.131097	0.140284	0.0529487	0.1187	0.120743	0	0	0.122351	0.110758	0.0607735
Atp5if1	216.085	183.563	187.183	187.341	224.376	183.269	205.853	191.489	193.543	201.247
Atp5mc1	77.3546	64.455	69.8879	71.0829	93.6886	79.7118	82.1049	79.2564	70.6951	83.6904
Atp5mc2	113.34	105.88	101.851	111.68	132.342	103.197	114.753	116.849	108.188	116.785
Atp5mc3	197.795	176.548	190.022	173.906	226.984	190.765	206.338	199.375	184.568	205.865
Atp5me	237.536	194.238	170.999	196.134	211.467	160.718	171.952	155.197	199.727	174.833
Atp5mf	217.854	204.636	199.623	202.762	221.386	180.697	196.878	183.681	206.219	195.66
Atp5mg	240.502	197.751	191.46	211.367	227.518	153.702	166.188	167.057	210.27	178.616
Atp5mk	304.565	253.814	232.482	251.912	271.513	189.573	220.159	211.803	260.693	223.262
Atp5pb	148.857	139.415	142.095	140.36	156.6	135.738	141.725	139.031	142.682	143.274
Atp5pd	157.766	145.093	139.754	144.617	171.004	141.519	145.097	140.5	146.808	149.53
Atp5pf	80.6047	70.3938	71.229	70.8312	89.2341	78.4337	83.9921	77.9824	73.2647	82.4106
Atp5po	164.319	150.752	150.991	153.792	168.266	134.059	143.555	144.184	154.964	147.516
ATP6	14815.5	16604.3	13154.7	14234.6	9635.89	9979.4	10386.9	10745.6	14702.3	10187
Atp6ap1	160.595	150.654	155.597	153.675	178.458	170.945	178.578	175.59	155.13	175.893
Atp6ap1l	2.72427	2.22763	2.75075	2.95532	3.88199	3.73294	3.65897	3.89373	2.66449	3.79191
Atp6ap2	118.416	110.954	122.565	117.291	167.97	151.469	157.012	166.605	117.306	160.764
Atp6v0a1	112.246	105.56	121.724	108.396	103.682	107.991	103.597	108.435	111.981	105.926
Atp6v0a2	12.7424	13.4473	11.188	12.1776	10.6656	11.5868	10.4897	10.9128	12.3888	10.9137
Atp6v0a4	0.117621	0.137305	0.19866	0.16136	0.236357	0.224544	0.390865	0.232853	0.153736	0.271155
Atp6v0b	65.8824	59.2796	62.4882	64.8632	82.058	65.3595	74.3647	70.8504	63.1284	73.1582
Atp6v0c	280.069	269.42	300.276	271.182	318.46	312.908	305.276	309.816	280.237	311.615
Atp6v0d1	156.074	143.351	157.532	153.768	147.943	141.991	138.557	141.572	152.681	142.515
Atp6v0d2	0.0798028	0	0.0644628	0.0642277	0	0	0.0255888	0	0.0521233	0.0063972
Atp6v0e1	23.8817	25.1546	18.6861	20.9955	25.1376	23.5172	23.0131	22.9874	22.1795	23.6638
Atp6v0e2	123.81	111.742	124.655	126.26	134.149	112.034	115.92	119.687	121.617	120.447
Atp6v1a	111.304	107.851	131.482	111.655	117.622	105.439	108.689	114.359	115.573	111.527
Atp6v1b1	0.0138797	0.0891138	0.213022	0.117293	0.063917	0.291468	0.133516	0.155444	0.108327	0.161086
Atp6v1b2	200.491	184.649	224.513	193.285	209.41	185.894	188.585	200.089	200.735	195.994
Atp6v1c1	74.7265	66.6622	80.337	69.4116	85.6328	70.8799	73.8444	75.6487	72.7843	76.5015
Atp6v1c2	0.579716	0.665456	0.664108	0.922543	1.08727	1.18971	1.40936	1.2198	0.707956	1.22654
Atp6v1d	129.654	113.306	129.262	123.992	123.935	109.267	119.07	113.502	124.054	116.443
Atp6v1e1	162.634	134.401	157.993	153.287	145.146	117.552	125.314	129.217	152.079	129.307
Atp6v1e2	0.15877	0.244225	0.144282	0.0598982	0.0548361	0.130238	0.08591	0.104959	0.151794	0.0939859
Atp6v1f	120.998	120.559	109.235	121.902	151.412	115.767	123.213	125.08	118.174	128.868
Atp6v1fnb	0.42482	0.454589	0.629126	0.598339	0.43474	0.619517	0.65839	0.587375	0.526718	0.575005
Atp6v1g1	132.138	123.087	116.249	120.492	135.644	116.298	123.065	120.998	122.991	124.001
Atp6v1g2	136.742	119.179	140.545	131.172	119.317	105.295	117.251	115.531	131.91	114.349
Atp6v1g3	0	0	0	0	0	0	0	0	0	0
Atp6v1h	50.3192	44.2956	52.2617	47.8448	57.8258	50.088	53.2671	55.9264	48.6803	54.2768
Atp7a	2.82903	3.26435	2.79114	2.96013	3.2452	3.20603	2.60663	3.29771	2.96116	3.08889
Atp7b	2.21954	2.76115	1.9921	2.50861	3.4365	3.41259	3.36957	3.05178	2.37035	3.31761
ATP8	2853.52	2993.16	2171.57	2357.72	1527.38	1645.05	1729.1	1485.32	2593.99	1596.71
Atp8a1	43.3883	42.7073	47.553	43.6314	38.418	40.1473	39.1372	39.3344	44.32	39.2592
Atp8a2	4.42032	4.38422	5.72478	4.33113	3.17598	3.2404	3.24817	3.42889	4.71511	3.27336
Atp8b1	0.0573023	0.0891895	0.0715352	0.0660335	0.0335849	0.0364644	0.0200444	0.0259294	0.0710151	0.0290058
Atp8b2	14.0145	13.779	15.3106	14.1585	12.439	11.779	11.3028	12.763	14.3157	12.071
Atp8b3	0.671955	0.537216	0.729958	0.787903	0.505064	0.47982	0.423495	0.581472	0.681758	0.497463
Atp8b4	0.00387603	0.00829528	0.00939289	0.0140379	0.0178494	0.0135658	0.00372855	0.00723487	0.00890054	0.0105947
Atp8b5p	0.0713888	0.0982175	0.0700232	0.0954177	0.14559	0.138313	0.122629	0.117389	0.0837618	0.13098
Atp9a	127.505	121.619	141.264	119.467	128.522	135.169	129.739	132.392	127.464	131.456
Atp9b	4.96115	4.95701	5.03524	5.06927	5.24171	6.00332	5.75807	5.32349	5.00567	5.58165
Atpaf1	9.08235	8.8555	10.1918	8.61004	10.8163	10.1811	8.92879	10.4429	9.18493	10.0922
Atpaf2	8.11609	7.09614	7.66388	7.66438	8.84243	8.40049	9.30345	8.27842	7.63512	8.7062
Atpsckmt	4.57536	5.18063	4.8648	4.36748	5.37037	5.39058	5.49647	5.58094	4.74707	5.45959
Atr	1.4623	1.52118	1.78662	1.62275	1.34305	1.27592	1.34789	1.66506	1.59821	1.40798
Atraid	15.4404	15.4677	12.5829	15.0048	17.9021	15.7138	16.196	14.9213	14.624	16.1833
Atrip	4.89921	5.06777	4.90726	4.9945	4.8632	5.4108	5.51921	5.04653	4.96719	5.20993
[truncated: 31,983 more rows]
