# Supplementary material for: Transcriptome and methylome of the supraoptic nucleus provides insights into the age-dependent loss of neuronal plasticity
Source: Front Aging Neurosci. 2023 Aug 30;15:1223273. doi: 10.3389/fnagi.2023.1223273 (PMC10498476; doi:10.3389/fnagi.2023.1223273)
Supplement: Supplementary file 5 [file Table_2.XLSX]

## Sheet: DownDEG_egoBP
	ID	Description	GeneRatio	BgRatio	pvalue	p.adjust	qvalue	geneID	Count
GO:0042391	GO:0042391	regulation of membrane potential	75/928	485/17858	1.28135e-17	5.70536e-14	4.32378e-14	Adcyap1/Adrb1/Alox15/Atp1a4/Baiap2/Bdnf/Cacna1g/Cacna1i/Camk2d/Cck/Chrm1/Chrna4/Chrnb3/Chrne/Cntnap1/Cx3cl1/Cxadr/Dcdc2/Dcn/Dsp/Fgf12/Fgf13/Gabra5/Gabrd/Gabre/Gja5/Gjd2/Glra2/Glra3/Glrb/Gpr88/Gria2/Gria3/Gria4/Grik3/Grin2a/Grin3a/Grm5/Hcn1/Kcna2/Kcnc1/Kcne4/Kcnh3/Kcnh5/Kcnh7/Kcnj8/Kdr/Mef2c/Nedd4l/Nos1ap/Npas4/Npy2r/Oprd1/Oprm1/P2rx1/Pawr/Pclo/Pid1/Piezo2/Ptk2b/Rgs7bp/Rims1/Rnf122/Ryr2/Scn1a/Scn4…	75
GO:0030198	GO:0030198	extracellular matrix organization	57/928	308/17858	3.2472e-17	5.70536e-14	4.32378e-14	Acan/Adamts12/Adamts13/Adamts15/Adamts18/Adamts19/Adamts2/Adamts4/Anxa2/Bmp2/Ccn2/Col11a1/Col13a1/Col14a1/Col15a1/Col19a1/Col1a1/Col1a2/Col25a1/Col3a1/Col4a1/Col4a2/Col4a4/Col4a5/Col4a6/Col5a1/Col6a1/Cyp1b1/Ddr2/Eln/Fbln5/Flrt2/Fmod/Fn1/Grem1/Has2/Hspg2/Itga8/Lamb1/Lamb3/Lgals3/Lox/Loxl2/Lum/Mfap4/Mmp14/Mmp17/Npnt/Olfml2a/Pdgfra/Postn/Pxdn/Serpinh1/Sfrp2/Sulf2/Tnr/Vtn	57
GO:0043062	GO:0043062	extracellular structure organization	57/928	309/17858	3.78849e-17	5.70536e-14	4.32378e-14	Acan/Adamts12/Adamts13/Adamts15/Adamts18/Adamts19/Adamts2/Adamts4/Anxa2/Bmp2/Ccn2/Col11a1/Col13a1/Col14a1/Col15a1/Col19a1/Col1a1/Col1a2/Col25a1/Col3a1/Col4a1/Col4a2/Col4a4/Col4a5/Col4a6/Col5a1/Col6a1/Cyp1b1/Ddr2/Eln/Fbln5/Flrt2/Fmod/Fn1/Grem1/Has2/Hspg2/Itga8/Lamb1/Lamb3/Lgals3/Lox/Loxl2/Lum/Mfap4/Mmp14/Mmp17/Npnt/Olfml2a/Pdgfra/Postn/Pxdn/Serpinh1/Sfrp2/Sulf2/Tnr/Vtn	57
GO:0045229	GO:0045229	external encapsulating structure organization	57/928	310/17858	4.41677e-17	5.70536e-14	4.32378e-14	Acan/Adamts12/Adamts13/Adamts15/Adamts18/Adamts19/Adamts2/Adamts4/Anxa2/Bmp2/Ccn2/Col11a1/Col13a1/Col14a1/Col15a1/Col19a1/Col1a1/Col1a2/Col25a1/Col3a1/Col4a1/Col4a2/Col4a4/Col4a5/Col4a6/Col5a1/Col6a1/Cyp1b1/Ddr2/Eln/Fbln5/Flrt2/Fmod/Fn1/Grem1/Has2/Hspg2/Itga8/Lamb1/Lamb3/Lgals3/Lox/Loxl2/Lum/Mfap4/Mmp14/Mmp17/Npnt/Olfml2a/Pdgfra/Postn/Pxdn/Serpinh1/Sfrp2/Sulf2/Tnr/Vtn	57
GO:0007409	GO:0007409	axonogenesis	73/928	485/17858	1.59039e-16	1.64351e-13	1.24552e-13	Adcy1/Alcam/Arx/Barhl2/Bcl11a/Bcl11b/Bdnf/Bmp7/Cck/Cckar/Ccr5/Cdh4/Cdkl5/Chl1/Chodl/Cnp/Cobl/Col25a1/Dlx5/Drd2/Dscaml1/Efnb2/Efnb3/Egr2/Epha3/Epha5/Epha6/Epha7/Erbb3/Fezf1/Fgf13/Flrt2/Fn1/Foxd1/Gap43/Itga4/Lama1/Lamc2/Lgr6/Lhx1/Lhx9/Lrtm2/Mag/Mbp/Mef2c/Myo5b/Nefm/Nptx1/Nr4a2/Nr4a3/Nrp1/Nrp2/Plppr4/Ptpro/Robo1/Sema3a/Sema3c/Sema3d/Sema3e/Sema3f/Sema4d/Sema5a/Sema5b/Sema6a/Slitrk3/Slitrk4/Spp1/Tbr1…	73
GO:0001503	GO:0001503	ossification	64/928	430/17858	2.17134e-14	1.86989e-11	1.41709e-11	Acan/Adamts12/Ahr/Alox15/Alox5/Asgr2/Aspn/Bmp2/Bmp3/Bmp4/Bmp7/Casr/Ccn2/Ccn4/Cdk6/Clec3b/Col11a1/Col13a1/Col1a1/Col1a2/Crim1/Ddr2/Dlx5/Egr2/Enpp1/Fbn2/Fbxo5/Fgf18/Fn1/Gdf10/Gpc3/Grem1/Hspg2/Igf1/Igf2/Limd1/Lox/Mef2c/Mgp/Mmp14/Npnt/Nppc/Osr1/Penk/Ptk2b/Ranbp3l/Rflna/Rspo2/Satb2/Scube2/Sema4d/Sfrp1/Sfrp2/Slc8a1/Snai2/Sp7/Spp1/Stc1/Tac1/Tacr1/Tcf7l2/Tmem119/Tp53inp2/Wnt4	64
GO:0007193	GO:0007193	adenylate cyclase-inhibiting G protein-coupled receptor signaling pathway	25/928	76/17858	3.53082e-14	2.60625e-11	1.97514e-11	Akap5/Casr/Chrm1/Chrm2/Chrm3/Chrm5/Drd2/Drd3/Grik3/Grm2/Grm4/Grm5/Grm8/Htr1a/Htr1b/Htr1d/Htr4/Lpar1/Npr3/Npy2r/Oprd1/Oprm1/P2ry1/P2ry12/Sstr2	25
GO:0050890	GO:0050890	cognition	58/928	376/17858	7.84531e-14	5.06709e-11	3.84007e-11	Adcy1/Adrb1/Aff2/Arc/Bdnf/Casp3/Cck/Chl1/Chrm1/Chrna4/Crhr1/Dcdc2/Drd2/Drd3/Drd5/Egr1/Egr2/Fgf13/Gabra5/Gpr88/Grin2a/Grm4/Grm5/Grpr/Hmgcr/Htr2a/Htr4/Htr6/Igf1/Igf2/Itga8/Kcnab1/Kit/Mef2c/Meis2/Mme/Npas4/Nr4a2/Nrgn/Nrxn3/Pde5a/Prkar2b/Prkcg/Rin1/Serpinf1/Shc3/Shisa7/Slc17a7/Sorcs3/Synpo/Tac1/Tacr1/Tafa2/Tbr1/Tifab/Tnr/Tpbg/Vip	58
GO:0007611	GO:0007611	learning or memory	54/928	336/17858	1.05395e-13	6.05085e-11	4.58561e-11	Adcy1/Adrb1/Aff2/Arc/Bdnf/Casp3/Cck/Crhr1/Dcdc2/Drd2/Drd3/Drd5/Egr1/Egr2/Fgf13/Gabra5/Gpr88/Grin2a/Grm4/Grm5/Grpr/Hmgcr/Htr2a/Htr6/Igf1/Igf2/Itga8/Kcnab1/Kit/Mef2c/Meis2/Mme/Npas4/Nr4a2/Nrgn/Nrxn3/Pde5a/Prkar2b/Prkcg/Rin1/Serpinf1/Shc3/Shisa7/Slc17a7/Sorcs3/Synpo/Tac1/Tacr1/Tafa2/Tbr1/Tifab/Tnr/Tpbg/Vip	54
GO:0097485	GO:0097485	neuron projection guidance	45/928	247/17858	1.33476e-13	6.8967e-11	5.22663e-11	Alcam/Arx/Bcl11b/Bdnf/Bmp7/Cdh4/Chl1/Dlx5/Dpysl4/Dscaml1/Efnb2/Efnb3/Egr2/Epha3/Epha5/Epha6/Epha7/Fezf1/Flrt2/Foxd1/Gap43/Lama1/Lamc2/Lgr6/Lhx1/Lhx9/Lrtm2/Mef2c/Nr4a3/Nrp1/Nrp2/Ptpro/Robo1/Sema3a/Sema3c/Sema3d/Sema3e/Sema3f/Sema4d/Sema5a/Sema5b/Sema6a/Tbr1/Tenm2/Tmeff1	45
GO:0007411	GO:0007411	axon guidance	44/928	246/17858	4.87829e-13	2.29147e-10	1.73658e-10	Alcam/Arx/Bcl11b/Bdnf/Bmp7/Cdh4/Chl1/Dlx5/Dscaml1/Efnb2/Efnb3/Egr2/Epha3/Epha5/Epha6/Epha7/Fezf1/Flrt2/Foxd1/Gap43/Lama1/Lamc2/Lgr6/Lhx1/Lhx9/Lrtm2/Mef2c/Nr4a3/Nrp1/Nrp2/Ptpro/Robo1/Sema3a/Sema3c/Sema3d/Sema3e/Sema3f/Sema4d/Sema5a/Sema5b/Sema6a/Tbr1/Tenm2/Tmeff1	44
GO:0030199	GO:0030199	collagen fibril organization	21/928	60/17858	9.92161e-13	4.02112e-10	3.04739e-10	Acan/Adamts12/Adamts2/Anxa2/Col11a1/Col13a1/Col14a1/Col1a1/Col1a2/Col3a1/Col5a1/Cyp1b1/Ddr2/Fmod/Grem1/Lox/Loxl2/Lum/Pxdn/Serpinh1/Sfrp2	21
GO:0006836	GO:0006836	neurotransmitter transport	45/928	261/17858	1.0117e-12	4.02112e-10	3.04739e-10	Adcy1/Camk2a/Chrm2/Chrna4/Chrnb3/Doc2a/Drd2/Drd3/Glra3/Grin3a/Grm2/Grm4/Grm8/Htr1a/Htr1b/Htr2a/Htr2c/Htr6/Kcnc3/Mctp2/Mef2c/Nos1ap/Nr4a1/Nrxn3/Otof/P2rx1/P2ry1/Pclo/Prkcb/Prkcg/Rims1/Slc17a6/Slc17a7/Slc17a8/Slc22a3/Slc6a13/Slc6a7/Snca/Sncaip/Sv2b/Sv2c/Syn3/Syt1/Trim9/Unc13c	45
GO:0007218	GO:0007218	neuropeptide signaling pathway	27/928	103/17858	1.59485e-12	5.88613e-10	4.46078e-10	Adcyap1/Crhr1/Cysltr1/Glra2/Glra3/Glrb/Gpr165/Gpr83/Grpr/Hcrtr1/Hcrtr2/Nmbr/Npsr1/Npy1r/Npy2r/Npy5r/Oprd1/Oprm1/Penk/Pgr15l/Prokr2/Qrfpr/RGD1560028/Sstr1/Sstr2/Tac1/Tacr1	27
GO:0007188	GO:0007188	adenylate cyclase-modulating G protein-coupled receptor signaling pathway	41/928	231/17858	3.97035e-12	1.36765e-09	1.03647e-09	Adcy1/Adcyap1/Adgrl4/Adra1d/Adrb1/Akap5/Casr/Chrm1/Chrm2/Chrm3/Chrm5/Crhr1/Drd2/Drd3/Drd5/Gpr12/Gpr161/Gpr26/Gpr3/Grik3/Grm2/Grm4/Grm5/Grm8/Htr1a/Htr1b/Htr1d/Htr4/Lgr5/Lpar1/Npr3/Npy2r/Oprd1/Oprm1/P2ry1/P2ry12/Ptger3/Pth2r/Sstr2/Tshr/Vip	41
GO:0001505	GO:0001505	regulation of neurotransmitter levels	45/928	275/17858	6.55941e-12	2.01397e-09	1.52628e-09	Adcy1/Camk2a/Chrm2/Chrna4/Chrnb3/Doc2a/Drd2/Drd3/Gad1/Gad2/Glra3/Grin3a/Grm2/Grm4/Grm8/Htr1a/Htr1b/Htr2a/Htr2c/Htr6/Kcnc3/Mctp2/Mef2c/Moxd1/Naalad2/Nos1ap/Nr4a1/Nrxn3/Otof/P2rx1/P2ry1/Pclo/Prkcb/Prkcg/Rims1/Slc17a6/Slc17a7/Slc22a3/Snca/Sncaip/Sv2b/Syn3/Syt1/Trim9/Unc13c	45
GO:0072001	GO:0072001	renal system development	55/928	383/17858	6.62618e-12	2.01397e-09	1.52628e-09	Acta2/Agtr2/Ahr/Aldh1a2/Angpt2/Bdnf/Bmp2/Bmp4/Bmp7/C3ar1/Cdkn1c/Cenpf/Col4a1/Col4a4/Cyp26b1/Dcn/Efnb2/Egr1/Emx2/Epcam/Epha7/Fbn1/Fgf10/Foxd1/Gpc3/Grem1/Has2/Itga8/Kcnj8/Lgr5/Lhx1/Mef2c/Mme/Mmp17/Ndufs6/Npnt/Nrp1/Osr1/Pdgfra/Pecam1/Ptpro/Robo1/Sdc1/Serpinf1/Sfrp1/Spp1/Spry1/Sulf2/Tbx18/Tfap2b/Timeless/Tp73/Tshz3/Wnt4/Wnt6	55
GO:0001763	GO:0001763	morphogenesis of a branching structure	42/928	245/17858	7.06031e-12	2.0267e-09	1.53593e-09	Agtr2/Ahr/Bcl11a/Bmp2/Bmp4/Bmp7/Casr/Col13a1/Col4a1/Drd2/Epha7/Ermn/Fgf10/Foxd1/Gpc3/Grem1/Hhip/Igf1/Kdr/Lama1/Lhx1/Mgp/Mmp14/Mycn/Npnt/Nrp1/Pdgfra/Pgr/Rspo2/Rspo3/Sema3a/Sema3c/Sema3e/Sema5a/Sfrp1/Sfrp2/Snai2/Spry1/Timeless/Wnt2/Wnt4/Wnt6	42
GO:0060078	GO:0060078	regulation of postsynaptic membrane potential	33/928	161/17858	9.09602e-12	2.47364e-09	1.87464e-09	Adcyap1/Adrb1/Baiap2/Bdnf/Chrm1/Chrna4/Chrnb3/Chrne/Cx3cl1/Gabra5/Gabrd/Gabre/Glra2/Glra3/Glrb/Gria2/Gria3/Gria4/Grik3/Grin2a/Grin3a/Grm5/Mef2c/Npas4/Npy2r/Oprm1/P2rx1/Pclo/Ptk2b/Rgs7bp/Rims1/Slc17a7/Snca	33
GO:1903522	GO:1903522	regulation of blood circulation	43/928	274/17858	7.81666e-11	1.96995e-08	1.49292e-08	Abcc9/Adra1d/Adrb1/Agtr2/Ahr/Alox5/Asb15/Avpr1a/Cacna1g/Camk2d/Casr/Ccn2/Cd38/Chrm2/Chrm3/Cx3cl1/Cxadr/Cysltr1/Drd2/Dsp/Fgf13/Gja5/Gjc1/Hmgcr/Htr1a/Htr2a/Htr2c/Kcne4/Nos1ap/Npy1r/P2rx1/Pde5a/Prkcq/Ptger3/Ryr2/Scn4b/Sema3a/Slc8a1/Stc1/Tac1/Tacr1/Tbx18/Tnnt2	43
GO:0007269	GO:0007269	neurotransmitter secretion	36/928	203/17858	8.38765e-11	1.96995e-08	1.49292e-08	Adcy1/Camk2a/Chrm2/Chrna4/Chrnb3/Doc2a/Drd2/Glra3/Grin3a/Grm2/Grm4/Grm8/Htr1a/Htr1b/Htr2a/Htr2c/Htr6/Kcnc3/Mctp2/Mef2c/Nos1ap/Nr4a1/Nrxn3/Otof/P2rx1/P2ry1/Pclo/Prkcb/Prkcg/Rims1/Snca/Sncaip/Syn3/Syt1/Trim9/Unc13c	36
GO:0099643	GO:0099643	signal release from synapse	36/928	203/17858	8.38765e-11	1.96995e-08	1.49292e-08	Adcy1/Camk2a/Chrm2/Chrna4/Chrnb3/Doc2a/Drd2/Glra3/Grin3a/Grm2/Grm4/Grm8/Htr1a/Htr1b/Htr2a/Htr2c/Htr6/Kcnc3/Mctp2/Mef2c/Nos1ap/Nr4a1/Nrxn3/Otof/P2rx1/P2ry1/Pclo/Prkcb/Prkcg/Rims1/Snca/Sncaip/Syn3/Syt1/Trim9/Unc13c	36
GO:0035249	GO:0035249	synaptic transmission, glutamatergic	26/928	113/17858	9.93932e-11	2.13557e-08	1.61843e-08	Adcyap1/Cdh8/Dcdc2/Drd2/Drd3/Gria2/Gria4/Grik3/Grm2/Grm4/Grm5/Grm8/Htr1b/Htr2a/Mef2c/Npy2r/P2rx1/Ptk2b/Shc3/Slc17a6/Slc17a7/Slc17a8/Syt1/Tnr/Tshz3/Unc13c	26
GO:0035296	GO:0035296	regulation of tube diameter	34/928	185/17858	1.03327e-10	2.13557e-08	1.61843e-08	Acta2/Adcyap1/Adra1d/Adrb1/Agtr2/Ahr/Alox5/Avpr1a/Cacna1g/Casr/Cd38/Chrm3/Cx3cl1/Cysltr1/Drd5/Gja5/Hmgcr/Htr1a/Htr1b/Htr1d/Htr2a/Htr2c/Itga1/Kcnmb1/Kdr/Npr3/Npy1r/P2rx1/P2ry1/Pde5a/Prkcq/Ptger3/Slc8a1/Tacr1	34
GO:0097746	GO:0097746	blood vessel diameter maintenance	34/928	185/17858	1.03327e-10	2.13557e-08	1.61843e-08	Acta2/Adcyap1/Adra1d/Adrb1/Agtr2/Ahr/Alox5/Avpr1a/Cacna1g/Casr/Cd38/Chrm3/Cx3cl1/Cysltr1/Drd5/Gja5/Hmgcr/Htr1a/Htr1b/Htr1d/Htr2a/Htr2c/Itga1/Kcnmb1/Kdr/Npr3/Npy1r/P2rx1/P2ry1/Pde5a/Prkcq/Ptger3/Slc8a1/Tacr1	34
GO:0035150	GO:0035150	regulation of tube size	34/928	186/17858	1.20278e-10	2.39029e-08	1.81147e-08	Acta2/Adcyap1/Adra1d/Adrb1/Agtr2/Ahr/Alox5/Avpr1a/Cacna1g/Casr/Cd38/Chrm3/Cx3cl1/Cysltr1/Drd5/Gja5/Hmgcr/Htr1a/Htr1b/Htr1d/Htr2a/Htr2c/Itga1/Kcnmb1/Kdr/Npr3/Npy1r/P2rx1/P2ry1/Pde5a/Prkcq/Ptger3/Slc8a1/Tacr1	34
GO:0001822	GO:0001822	kidney development	51/928	370/17858	1.77275e-10	3.38248e-08	2.5634e-08	Acta2/Agtr2/Ahr/Aldh1a2/Angpt2/Bdnf/Bmp2/Bmp4/Bmp7/C3ar1/Cdkn1c/Cenpf/Col4a4/Cyp26b1/Dcn/Efnb2/Egr1/Epcam/Epha7/Fbn1/Fgf10/Foxd1/Gpc3/Grem1/Has2/Itga8/Kcnj8/Lhx1/Mef2c/Mme/Mmp17/Ndufs6/Npnt/Nrp1/Osr1/Pdgfra/Pecam1/Ptpro/Robo1/Sdc1/Serpinf1/Sfrp1/Spp1/Spry1/Sulf2/Tfap2b/Timeless/Tp73/Tshz3/Wnt4/Wnt6	51
GO:0042310	GO:0042310	vasoconstriction	26/928	116/17858	1.84677e-10	3.38248e-08	2.5634e-08	Acta2/Adra1d/Ahr/Alox5/Avpr1a/Cacna1g/Casr/Cd38/Chrm3/Cx3cl1/Cysltr1/Drd5/Gja5/Hmgcr/Htr1a/Htr1b/Htr1d/Htr2a/Htr2c/Npy1r/P2rx1/Pde5a/Prkcq/Ptger3/Slc8a1/Tacr1	26
GO:0050767	GO:0050767	regulation of neurogenesis	58/928	453/17858	1.89843e-10	3.38248e-08	2.5634e-08	Adcyap1/Akap5/Aspa/Baiap2/Bcl11a/Bdnf/Bmp2/Bmp4/Bmp7/Ccr5/Cdh4/Cdkl5/Chodl/Cx3cl1/Drd2/Drd3/E2f1/Efnb3/Egr2/Enpp2/Epha7/Fezf1/Fgf13/Fn1/Grm5/Igf1/Il1rapl1/Il34/Itpka/Kdr/Kit/Mag/Mbp/Mme/Mycn/Myo5b/Nrp1/Oprm1/Rassf10/Robo1/Sema3a/Sema3c/Sema3d/Sema3e/Sema3f/Sema4d/Sema5a/Sema5b/Sema6a/Serpinf1/Sirt2/Spp1/Tnr/Tp73/Wnt2/Zeb2/Zfp365/Zfp488	58
GO:0007200	GO:0007200	phospholipase C-activating G protein-coupled receptor signaling pathway	24/928	100/17858	2.04766e-10	3.52676e-08	2.67274e-08	Adra1d/C3ar1/Casr/Crhr1/Drd2/Drd3/Gng13/Gpr17/Grm5/Grpr/Hcrtr2/Htr2a/Htr2c/Lpar1/Lpar6/Mlnr/Npr3/Oprd1/Oprm1/P2ry1/P2ry12/Ptger3/Trhr/Vip	24
GO:0001655	GO:0001655	urogenital system development	56/928	432/17858	2.45438e-10	4.06997e-08	3.08441e-08	Acta2/Agtr2/Ahr/Aldh1a2/Angpt2/Bdnf/Bmp2/Bmp4/Bmp7/C3ar1/Cdkn1c/Cenpf/Col4a1/Col4a4/Cyp26b1/Dcn/Efnb2/Egr1/Emx2/Epcam/Epha7/Fbn1/Fgf10/Foxd1/Gpc3/Grem1/Has2/Igf1/Itga8/Kcnj8/Lgr5/Lhx1/Mef2c/Mme/Mmp17/Ndufs6/Npnt/Nrp1/Osr1/Pdgfra/Pecam1/Ptpro/Robo1/Sdc1/Serpinf1/Sfrp1/Spp1/Spry1/Sulf2/Tbx18/Tfap2b/Timeless/Tp73/Tshz3/Wnt4/Wnt6	56
GO:0060560	GO:0060560	developmental growth involved in morphogenesis	43/928	284/17858	2.52059e-10	4.06997e-08	3.08441e-08	Ahr/Alcam/Barhl2/Bcl11a/Bdnf/Bmp4/Ccr5/Cdh4/Cdkl5/Cobl/Epha7/Fgf10/Fgf13/Fn1/Itga4/Lhx1/Mag/Myo5b/Nedd4l/Nrp1/Nrp2/Postn/Rasal1/Rims1/Robo1/Sema3a/Sema3c/Sema3d/Sema3e/Sema3f/Sema4d/Sema5a/Sema5b/Sema6a/Sfrp1/Sfrp2/Spag6l/Spp1/Spry1/Syt1/Tnr/Wasf1/Zeb2	43
GO:0110148	GO:0110148	biomineralization	32/928	172/17858	2.64326e-10	4.1387e-08	3.1365e-08	Alox15/Alox5/Asgr2/Aspn/Bmp2/Bmp4/Bmp7/Clec3b/Col1a1/Col1a2/Ddr2/Enpp1/Fbln7/Fbn2/Fbxo5/Gpc3/Grem1/Hacd1/Igf1/Lox/Mef2c/Mgp/Osr1/Ptk2b/Rflna/Rspo2/Slc8a1/Spp1/Tcf7l2/Tmem119/Wnt4/Wnt6	32
GO:0046928	GO:0046928	regulation of neurotransmitter secretion	28/928	137/17858	3.66259e-10	5.56607e-08	4.21822e-08	Adcy1/Camk2a/Chrm2/Chrna4/Chrnb3/Drd2/Glra3/Grin3a/Grm2/Grm4/Grm8/Htr1a/Htr1b/Htr2a/Htr2c/Htr6/Kcnc3/Mctp2/Mef2c/Nrxn3/P2rx1/P2ry1/Prkcb/Prkcg/Snca/Sncaip/Syt1/Unc13c	28
GO:0006813	GO:0006813	potassium ion transport	39/928	246/17858	4.39901e-10	6.49419e-08	4.9216e-08	Abcc9/Adcyap1/Akap5/Atp1a4/Cckar/Dpp10/Drd2/Drd3/Gja5/Hcn1/Htr2a/Kcna2/Kcna3/Kcnab1/Kcnab3/Kcnc1/Kcnc3/Kcne4/Kcnh3/Kcnh5/Kcnh7/Kcnip3/Kcnj3/Kcnj4/Kcnj6/Kcnj8/Kcnmb1/Kcnq4/Kcnq5/Kcns2/Nedd4l/P2ry12/Ptger3/Ptk2b/Slc24a1/Slc24a4/Slc9a2/Slc9a4/Vip	39
GO:0061138	GO:0061138	morphogenesis of a branching epithelium	37/928	226/17858	4.88738e-10	7.01474e-08	5.3161e-08	Agtr2/Ahr/Bmp2/Bmp4/Bmp7/Casr/Col4a1/Fgf10/Foxd1/Gpc3/Grem1/Hhip/Igf1/Kdr/Lama1/Lhx1/Mgp/Mmp14/Mycn/Npnt/Nrp1/Pdgfra/Pgr/Rspo2/Rspo3/Sema3a/Sema3c/Sema3e/Sema5a/Sfrp1/Sfrp2/Snai2/Spry1/Timeless/Wnt2/Wnt4/Wnt6	37
GO:0060537	GO:0060537	muscle tissue development	59/928	477/17858	5.16995e-10	7.21977e-08	5.47147e-08	Adrb1/Agtr2/Ahr/Aldh1a2/Alpk2/Bdnf/Bmp2/Bmp4/Bmp5/Bmp7/Camk2d/Ccn4/Ccnb1/Cdk1/Cenpf/Cited2/Col11a1/Col14a1/Col19a1/Col3a1/Cxadr/Cyp26b1/Dcn/Dipk2a/Dsp/Efnb2/Egr1/Egr2/Eln/Erbb3/Gja5/Gjc1/Grem1/Hmgcr/Hspg2/Igf1/Igf2/Itga8/Kcnab1/Lox/Mef2c/Nox4/Nr4a1/Osr1/Pdgfra/Rbfox1/Ryr2/Sema3c/Sirt2/Slc8a1/Tbx18/Tcf7l2/Tfap2b/Tnnt2/Tp73/Tshz3/Ttn/Wnt2/Xirp1	59
GO:0060562	GO:0060562	epithelial tube morphogenesis	52/928	394/17858	5.71906e-10	7.77642e-08	5.89333e-08	Adamts12/Agtr2/Ahr/Bmp2/Bmp4/Bmp5/Bmp7/Casp3/Casr/Ccdc40/Cited2/Cobl/Col4a1/Efnb2/Epha7/Fgf10/Foxd1/Fzd6/Gpc3/Grem1/Hhip/Igf1/Kdr/Kif20b/Lama1/Lgr5/Lhx1/Mef2c/Mgp/Mmp14/Mycn/Npnt/Nrp1/Osr1/Pdgfra/Pgr/Prickle1/Robo1/Rspo2/Ryr2/Sema3e/Sema5a/Sfrp1/Sfrp2/Spry1/Stox1/Tead2/Timeless/Wnt2/Wnt4/Wnt6/Zeb2	52
GO:0060485	GO:0060485	mesenchyme development	43/928	294/17858	7.63437e-10	1.01146e-07	7.66528e-08	Acta2/Aldh1a2/Bmp2/Bmp4/Bmp5/Bmp7/Cited2/Col1a1/Dab2/Epha3/Erbb3/Fgf10/Fn1/Foxd1/Grem1/Has2/Kitlg/Loxl2/Mef2c/Nrp1/Nrp2/Osr1/Ranbp3l/Robo1/Sema3a/Sema3c/Sema3d/Sema3e/Sema3f/Sema4d/Sema5a/Sema5b/Sema6a/Sfrp1/Sfrp2/Snai2/Spry1/Tcf7l2/Tead2/Thbs1/Wnt2/Wnt4/Zeb2	43
GO:0003012	GO:0003012	muscle system process	56/928	446/17858	8.22447e-10	1.03612e-07	7.8522e-08	Acta2/Adrb1/Agtr2/Asb15/Cacna1g/Camk2d/Ccn2/Ccn4/Cd38/Chrm2/Chrm3/Chrne/Col14a1/Drd2/Dsp/Fgf13/Gja5/Htr1d/Htr2a/Igf1/Kcne4/Kcnj8/Kit/Lmcd1/Mef2c/Mlip/Myh8/Myom3/Ndufs6/Nedd4l/Npnt/Nppc/Npy1r/Npy2r/Nr4a1/Nr4a3/P2rx1/P2ry1/Pawr/Pde5a/Pgr/Ptger3/Ryr2/Scn1a/Scn4b/Slc8a1/Sstr2/Stc1/Sulf2/Tacr1/Tifab/Tnnt2/Tpm2/Trpc3/Tshz3/Ttn	56
GO:0001508	GO:0001508	action potential	29/928	151/17858	8.36924e-10	1.03612e-07	7.8522e-08	Cacna1g/Cacna1i/Camk2d/Chrna4/Cntnap1/Cxadr/Dcdc2/Dsp/Fgf12/Fgf13/Gja5/Gjd2/Gpr88/Grin2a/Hcn1/Kcna2/Kcne4/Kcnj8/Nedd4l/Nos1ap/P2rx1/Pawr/Ryr2/Scn1a/Scn4b/Scn8a/Tac1/Tacr1/Tbx18	29
GO:0031214	GO:0031214	biomineral tissue development	31/928	170/17858	8.42212e-10	1.03612e-07	7.8522e-08	Alox15/Alox5/Asgr2/Aspn/Bmp2/Bmp4/Bmp7/Clec3b/Col1a1/Col1a2/Ddr2/Enpp1/Fbn2/Fbxo5/Gpc3/Grem1/Hacd1/Igf1/Lox/Mef2c/Mgp/Osr1/Ptk2b/Rflna/Rspo2/Slc8a1/Spp1/Tcf7l2/Tmem119/Wnt4/Wnt6	31
GO:0051588	GO:0051588	regulation of neurotransmitter transport	29/928	153/17858	1.155e-09	1.38788e-07	1.0518e-07	Adcy1/Camk2a/Chrm2/Chrna4/Chrnb3/Drd2/Drd3/Glra3/Grin3a/Grm2/Grm4/Grm8/Htr1a/Htr1b/Htr2a/Htr2c/Htr6/Kcnc3/Mctp2/Mef2c/Nrxn3/P2rx1/P2ry1/Prkcb/Prkcg/Snca/Sncaip/Syt1/Unc13c	29
GO:0006936	GO:0006936	muscle contraction	45/928	321/17858	1.23133e-09	1.40328e-07	1.06347e-07	Acta2/Adrb1/Asb15/Cacna1g/Camk2d/Ccn2/Cd38/Chrm2/Chrm3/Chrne/Drd2/Dsp/Fgf13/Gja5/Htr1d/Htr2a/Kcne4/Kcnj8/Kit/Myh8/Myom3/Ndufs6/Nedd4l/Npnt/Npy1r/Npy2r/Nr4a1/P2rx1/Pawr/Pde5a/Pgr/Ptger3/Ryr2/Scn1a/Scn4b/Slc8a1/Sstr2/Stc1/Sulf2/Tacr1/Tifab/Tnnt2/Tpm2/Tshz3/Ttn	45
GO:0001649	GO:0001649	osteoblast differentiation	36/928	223/17858	1.24446e-09	1.40328e-07	1.06347e-07	Ahr/Bmp2/Bmp3/Bmp4/Bmp7/Ccn4/Cdk6/Col1a1/Crim1/Ddr2/Dlx5/Fbn2/Fbxo5/Gdf10/Grem1/Igf1/Igf2/Limd1/Lox/Mef2c/Npnt/Nppc/Penk/Ranbp3l/Rspo2/Satb2/Scube2/Sema4d/Sfrp1/Sfrp2/Snai2/Sp7/Spp1/Tmem119/Tp53inp2/Wnt4	36
GO:0030282	GO:0030282	bone mineralization	26/928	126/17858	1.24929e-09	1.40328e-07	1.06347e-07	Alox15/Alox5/Asgr2/Aspn/Bmp2/Bmp4/Bmp7/Clec3b/Col1a2/Ddr2/Enpp1/Fbn2/Gpc3/Grem1/Igf1/Lox/Mef2c/Mgp/Osr1/Ptk2b/Rflna/Rspo2/Slc8a1/Tcf7l2/Tmem119/Wnt4	26
GO:0061448	GO:0061448	connective tissue development	43/928	303/17858	1.96918e-09	2.16485e-07	1.64062e-07	Acan/Acta2/Adamts12/Bgn/Bmp2/Bmp3/Bmp4/Bmp7/C3ar1/Casr/Ccn2/Ccn3/Ccn4/Col11a1/Col1a1/Col3a1/Col5a1/Creb5/Egr1/Fgf18/Foxd1/Grem1/Hspg2/Igf1/Lox/Loxl2/Lum/Mef2c/Mgp/Mycn/Nppc/Osr1/Rflna/Rspo2/Satb2/Scube2/Serpinh1/Sfrp2/Snai2/Stc1/Sulf2/Thbs1/Timp1	43
GO:0051480	GO:0051480	regulation of cytosolic calcium ion concentration	52/928	409/17858	2.15912e-09	2.3242e-07	1.76139e-07	Ackr4/Adcyap1/Adra1d/Adrb1/Akap5/Avpr1a/Bmp4/C3ar1/Cacna1g/Cacna1i/Camk2d/Cckar/Ccr5/Cd38/Crhr1/Cx3cl1/Drd2/Drd3/Gpr17/Gpr3/Grin2a/Grm5/Gstm2/Hcrtr1/Hcrtr2/Htr1b/Htr2a/Htr2c/Itpr1/Kdr/Lpar1/Lpar6/Npsr1/Npy1r/Npy2r/Oprm1/P2rx1/P2ry1/Pawr/Pdgfra/Ptger3/Ptk2b/Ryr2/Slc24a4/Slc8a1/Snca/Synpo/Tac1/Tacr1/Trhr/Trpc3/Ubash3b	52
GO:0048754	GO:0048754	branching morphogenesis of an epithelial tube	32/928	188/17858	2.70601e-09	2.85346e-07	2.16248e-07	Agtr2/Ahr/Bmp2/Bmp4/Bmp7/Casr/Col4a1/Fgf10/Foxd1/Gpc3/Grem1/Hhip/Igf1/Kdr/Lama1/Lhx1/Mgp/Mmp14/Mycn/Npnt/Nrp1/Pdgfra/Pgr/Rspo2/Sema3e/Sema5a/Sfrp2/Spry1/Timeless/Wnt2/Wnt4/Wnt6	32
GO:0048588	GO:0048588	developmental cell growth	41/928	284/17858	2.8084e-09	2.87385e-07	2.17793e-07	Adrb1/Agtr2/Alcam/Barhl2/Bcl11a/Bdnf/Camk2d/Ccn4/Ccr5/Cdh4/Cdkl5/Cobl/Col14a1/Epha7/Fgf13/Fn1/Igf1/Itga4/Mag/Myo5b/Nedd4l/Nrp1/Nrp2/Postn/Rasal1/Rims1/Sema3a/Sema3c/Sema3d/Sema3e/Sema3f/Sema4d/Sema5a/Sema5b/Sema6a/Spag6l/Spp1/Syt1/Tnr/Wasf1/Zeb2	41
GO:0050803	GO:0050803	regulation of synapse structure or activity	40/928	273/17858	2.83658e-09	2.87385e-07	2.17793e-07	Arc/Baiap2/Bdnf/C1ql3/Camkv/Cdc20/Cdh8/Cdkl5/Cttnbp2/Drd2/Epha7/Flrt2/Gpc6/Gpm6a/Gria4/Igsf9/Il1rapl1/Itpka/Lingo2/Lrrtm3/Lrtm2/Mef2c/Myo5b/Negr1/Nptx1/Nrp2/Ptpro/Ptprt/Sema3f/Sema4d/Slc17a6/Slc17a7/Slc17a8/Slitrk3/Slitrk4/Snca/Srcin1/Thbs2/Tpbg/Zdhhc15	40
GO:0050771	GO:0050771	negative regulation of axonogenesis	19/928	73/17858	3.65706e-09	3.63385e-07	2.7539e-07	Bcl11a/Ccr5/Efnb3/Epha7/Fgf13/Mag/Mbp/Nrp1/Sema3a/Sema3c/Sema3d/Sema3e/Sema3f/Sema4d/Sema5a/Sema5b/Sema6a/Spp1/Tnr	19
GO:0060348	GO:0060348	bone development	38/928	255/17858	4.38262e-09	4.27264e-07	3.238e-07	Adamts12/Anxa2/Bgn/Bmp2/Bmp4/Ccn4/Cited2/Col13a1/Col1a1/Col3a1/Cyp26b1/Dlx5/Fbn1/Fgf18/Grem1/Has2/Hspg2/Igf1/Kdr/Kit/Lox/Lrrc17/Mef2c/Mmp14/Nppc/Pappa2/Ranbp3l/Rflna/Scube2/Sema4d/Serpinh1/Sfrp2/Stc1/Sulf2/Thbs1/Tifab/Tmem119/Trim45	38
GO:0048762	GO:0048762	mesenchymal cell differentiation	36/928	234/17858	4.71554e-09	4.51207e-07	3.41946e-07	Aldh1a2/Bmp2/Bmp4/Bmp7/Cited2/Col1a1/Dab2/Epha3/Fgf10/Fn1/Grem1/Has2/Kitlg/Loxl2/Mef2c/Nrp1/Nrp2/Osr1/Ranbp3l/Sema3a/Sema3c/Sema3d/Sema3e/Sema3f/Sema4d/Sema5a/Sema5b/Sema6a/Sfrp1/Sfrp2/Snai2/Spry1/Tcf7l2/Wnt2/Wnt4/Zeb2	36
GO:0015844	GO:0015844	monoamine transport	23/928	107/17858	4.88658e-09	4.59072e-07	3.47905e-07	Agtr2/Chrm5/Chrna4/Crhr1/Drd2/Drd3/Grm2/Htr1a/Htr1b/Htr2a/Htr6/Kcna2/Lgals3/Npy2r/P2rx1/P2ry1/P2ry12/Prkcb/Ptger3/Slc22a3/Snca/Syt1/Vip	23
GO:0007204	GO:0007204	positive regulation of cytosolic calcium ion concentration	47/928	359/17858	5.05329e-09	4.66256e-07	3.5335e-07	Ackr4/Adcyap1/Adra1d/Adrb1/Akap5/Avpr1a/Bmp4/C3ar1/Cacna1g/Cacna1i/Camk2d/Cckar/Ccr5/Cd38/Crhr1/Cx3cl1/Drd2/Drd3/Gpr17/Grin2a/Grm5/Gstm2/Htr2a/Htr2c/Itpr1/Kdr/Lpar1/Lpar6/Npsr1/Npy2r/Oprm1/P2rx1/P2ry1/Pawr/Pdgfra/Ptger3/Ptk2b/Ryr2/Slc24a4/Slc8a1/Snca/Synpo/Tac1/Tacr1/Trhr/Trpc3/Ubash3b	47
GO:0048709	GO:0048709	oligodendrocyte differentiation	26/928	136/17858	6.88415e-09	6.24042e-07	4.72928e-07	Aspa/Bmp4/Cnp/Cntnap1/Drd3/Dusp15/Egr1/Enpp2/Fa2h/Gpr17/Il34/Lpar1/Mag/Mobp/Olig1/Opalin/Plp1/Sirt2/Slc45a3/Tcf7l2/Tp73/Tppp/Tspan2/Vtn/Zfp365/Zfp488	26
GO:0099003	GO:0099003	vesicle-mediated transport in synapse	39/928	271/17858	7.48492e-09	6.61496e-07	5.01312e-07	Adcy1/Akap5/Arc/Camk2a/Chrm2/Chrna4/Chrnb3/Doc2a/Drd2/Drd3/Efnb2/Glra3/Grin3a/Grm4/Grm8/Hpca/Htr1a/Htr1b/Htr2a/Myo5b/Nrxn3/Otof/P2rx1/P2ry1/Pclo/Prkcb/Prkcg/Rims1/Sirt2/Slc17a6/Slc17a7/Slc17a8/Snca/Sncb/Syn3/Synj2/Syt1/Trim9/Unc13c	39
GO:0048705	GO:0048705	skeletal system morphogenesis	38/928	260/17858	7.57194e-09	6.61496e-07	5.01312e-07	Acan/Bmp4/Bmp7/Ccn2/Cited2/Col11a1/Col13a1/Col1a1/Col3a1/Cyp26b1/Dlx5/Dscaml1/Fbn2/Fgf18/Grem1/Has2/Hhip/Hspg2/Igf1/Lhx1/Mdfi/Mef2c/Mmp14/Mycn/Nppc/Osr1/Pappa2/Pdgfra/Rflna/Satb2/Scube2/Serpinh1/Sfrp1/Sfrp2/Stc1/Thbs1/Tifab/Tmem119	38
GO:0010959	GO:0010959	regulation of metal ion transport	54/928	449/17858	7.68139e-09	6.61496e-07	5.01312e-07	Adcyap1/Adrb1/Ahr/Akap5/Bmp4/Cacna1g/Camk2a/Camk2d/Casr/Cckar/Crhr1/Cx3cl1/Dpp10/Drd2/Drd3/Fgf12/Fgf13/Fxyd7/Gstm2/Hecw1/Hpca/Htr2a/Igf1/Itpr1/Kcnab1/Kcnab3/Kcnc1/Kcne4/Kcnip3/Kcnmb1/Kcns2/Lgals3/Nedd4l/Nkain1/Nkain3/Nos1ap/Npsr1/Oprd1/Osr1/P2rx1/P2ry12/Pawr/Plp1/Ptger3/Ptk2b/Rrad/Ryr2/Scn4b/Slc8a1/Snca/Stc1/Trpc3/Ubash3b/Vip	54
GO:0090287	GO:0090287	regulation of cellular response to growth factor stimulus	41/928	296/17858	9.57099e-09	8.1071e-07	6.14393e-07	Adamts12/Agtr2/Aspn/Bmp2/Bmp4/Cdh5/Cdkn1c/Cited2/Crim1/Dab2/Dcn/Fbn1/Fbn2/Fgf10/Fgf18/Foxd1/Gpc3/Grem1/Hhip/Itga8/Kdr/Lox/Npnt/Nrep/Onecut2/Prkcb/Robo1/Sema6a/Sfrp1/Sfrp2/Skor1/Spry1/Sulf2/Tcf7l2/Tfap2b/Thbs1/Vwc2/Vwc2l/Wasf1/Wnt4/Zeb2	41
GO:0071559	GO:0071559	response to transforming growth factor beta	39/928	274/17858	1.02308e-08	8.5262e-07	6.46155e-07	Aspn/Bmp2/Cdh5/Cdkn1c/Cilp/Cited2/Clec3b/Col1a1/Col1a2/Col3a1/Col4a2/Dab2/Dusp15/Eln/Enpp1/Fbn1/Fbn2/Fn1/Gdf10/Il1r1/Itga8/Lox/Lrrc32/Mef2c/Nox4/Npnt/Nrep/Onecut2/Pecam1/Penk/Postn/Ptprk/Sfrp1/Spry1/Thbs1/Wnt2/Wnt4/Zeb2/Zfyve9	39
GO:0048638	GO:0048638	regulation of developmental growth	50/928	404/17858	1.08677e-08	8.91325e-07	6.75487e-07	Adrb1/Arx/Barhl2/Bcl11a/Bdnf/Bmp4/Ccn4/Ccnb1/Ccr5/Cdh4/Cdk1/Cdkl5/Cited2/Col14a1/Cxadr/Drd2/Drd3/Dusp6/Epha7/Fgf13/Fn1/Foxs1/Gpr21/Igf1/Igf2/Mag/Mef2c/Myo5b/Nedd4l/Nppc/Npy1r/Nrp1/Rasal1/Rims1/Sema3a/Sema3c/Sema3d/Sema3e/Sema3f/Sema4d/Sema5a/Sema5b/Sema6a/Spp1/Syt1/Tcf7l2/Tnr/Tp73/Tshr/Wnt2	50
GO:0001667	GO:0001667	ameboidal-type cell migration	54/928	454/17858	1.13028e-08	9.12527e-07	6.91555e-07	Abcc9/Acta2/Angpt2/Bmp4/Bmp7/Ccn3/Cdh5/Cyp1b1/Dcn/Ddr2/Efnb2/Egr3/Enpp2/Fgf10/Fgf18/Fn1/Gpc3/Grem1/Has2/Igf1/Igf2/Itga4/Kdr/Kit/Kitlg/Loxl2/Mef2c/Nr4a1/Nrp1/Nrp2/P2ry12/Pecam1/Ptk2b/Rhoj/Robo1/Sema3a/Sema3c/Sema3d/Sema3e/Sema3f/Sema4d/Sema5a/Sema5b/Sema6a/Serpinf1/Slc8a1/Spag6l/Stc1/Tac1/Tacr1/Thbs1/Timp1/Tpbg/Zeb2	54
GO:0050433	GO:0050433	regulation of catecholamine secretion	18/928	70/17858	1.15961e-08	9.21801e-07	6.98583e-07	Agtr2/Chrna4/Crhr1/Drd2/Drd3/Grm2/Htr1b/Htr2a/Htr6/Kcna2/Npy2r/P2ry1/P2ry12/Prkcb/Ptger3/Snca/Syt1/Vip	18
GO:0045444	GO:0045444	fat cell differentiation	38/928	265/17858	1.28696e-08	1.00754e-06	7.63558e-07	Adrb1/Alox5/Bmp2/Bmp7/C1qtnf3/Ccn4/Ccr5/Creb5/E2f1/Egr2/Enpp1/Fgf10/Gdf10/Htr2a/Htr2c/Igf1/Lama4/Lamb3/Lmo3/Lpl/Mafb/Medag/Nr4a1/Nr4a2/Nr4a3/Pdgfra/Pnpla3/Rarres2/Runx1t1/Sfrp1/Sfrp2/Sirt2/Snai2/Steap4/Tcf7l2/Tfap2b/Trib2/Vstm2a	38
GO:0010721	GO:0010721	negative regulation of cell development	33/928	212/17858	1.535e-08	1.18378e-06	8.97124e-07	Adcyap1/Bcl11a/Bdnf/Bmp4/Bmp7/Ccnb1/Ccr5/Drd3/Efnb3/Epha7/Fbn1/Fgf13/Gpr3/Igf1/Mag/Mbp/Mycn/Nppc/Nrp1/Postn/Rflna/Sema3a/Sema3c/Sema3d/Sema3e/Sema3f/Sema4d/Sema5a/Sema5b/Sema6a/Sirt2/Spp1/Tnr	33
GO:0007612	GO:0007612	learning	31/928	193/17858	1.97359e-08	1.45605e-06	1.10346e-06	Arc/Bdnf/Cck/Crhr1/Dcdc2/Drd2/Drd3/Drd5/Fgf13/Gabra5/Gpr88/Grin2a/Grm4/Grm5/Hmgcr/Htr6/Kit/Meis2/Npas4/Nrgn/Nrxn3/Prkar2b/Rin1/Sorcs3/Synpo/Tac1/Tacr1/Tafa2/Tbr1/Tnr/Tpbg	31
GO:0050919	GO:0050919	negative chemotaxis	15/928	50/17858	1.97717e-08	1.45605e-06	1.10346e-06	Epha7/Flrt2/Lgr6/Lrtm2/Nrp2/Robo1/Sema3a/Sema3c/Sema3d/Sema3e/Sema3f/Sema4d/Sema5a/Sema5b/Sema6a	15
GO:0014033	GO:0014033	neural crest cell differentiation	21/928	97/17858	1.98299e-08	1.45605e-06	1.10346e-06	Aldh1a2/Bmp4/Bmp7/Cited2/Fn1/Kitlg/Mef2c/Nrp1/Nrp2/Sema3a/Sema3c/Sema3d/Sema3e/Sema3f/Sema4d/Sema5a/Sema5b/Sema6a/Sfrp1/Snai2/Zeb2	21
GO:0070372	GO:0070372	regulation of ERK1 and ERK2 cascade	43/928	327/17858	2.00077e-08	1.45605e-06	1.10346e-06	Acta2/Adcyap1/Alox15/Bmp2/Bmp4/C1qtnf3/Camk2d/Camk2n1/Casr/Ccl24/Ccn2/Cx3cl1/Dab2/Drd2/Dusp15/Dusp4/Dusp6/Epha7/Fgf10/Fgf18/Fn1/Hcrtr1/Hmgcr/Htr2a/Htr2c/Igf1/Kdr/Lmo3/Nox4/Npnt/Npsr1/Npy5r/Nrp1/Olr35/Oprm1/P2ry1/Pdgfra/Ptk2b/Rasgrp1/Sema6a/Spry1/Tnfaip8l3/Tpbg	43
GO:0014706	GO:0014706	striated muscle tissue development	53/928	451/17858	2.33087e-08	1.67272e-06	1.26767e-06	Adrb1/Agtr2/Aldh1a2/Alpk2/Bdnf/Bmp2/Bmp4/Bmp5/Bmp7/Camk2d/Ccn4/Ccnb1/Cdk1/Cenpf/Cited2/Col11a1/Col14a1/Col19a1/Cxadr/Cyp26b1/Dcn/Dipk2a/Dsp/Efnb2/Egr1/Egr2/Eln/Erbb3/Gja5/Gjc1/Grem1/Hmgcr/Hspg2/Igf1/Igf2/Kcnab1/Lox/Mef2c/Nox4/Nr4a1/Pdgfra/Rbfox1/Ryr2/Sema3c/Sirt2/Slc8a1/Tbx18/Tcf7l2/Tnnt2/Tp73/Ttn/Wnt2/Xirp1	53
GO:0050432	GO:0050432	catecholamine secretion	18/928	73/17858	2.37158e-08	1.67862e-06	1.27214e-06	Agtr2/Chrna4/Crhr1/Drd2/Drd3/Grm2/Htr1b/Htr2a/Htr6/Kcna2/Npy2r/P2ry1/P2ry12/Prkcb/Ptger3/Snca/Syt1/Vip	18
GO:0042063	GO:0042063	gliogenesis	47/928	380/17858	3.06843e-08	2.14251e-06	1.62369e-06	Adcyap1/Aspa/Bmp2/Bmp4/Cdk6/Cnp/Cntnap1/Cx3cl1/Drd3/Dusp15/E2f1/Egr1/Egr2/Enpp2/Erbb3/Fa2h/Fgf10/Fn1/Gap43/Gpr17/Igf1/Il34/Lamb1/Lamc3/Lepr/Lpar1/Mag/Mmp14/Mobp/Mycn/Olig1/Opalin/P2ry1/P2ry12/Penk/Plp1/Pou3f1/Ptk2b/Sirt2/Slc45a3/Tcf7l2/Tp73/Tppp/Tspan2/Vtn/Zfp365/Zfp488	47
GO:0019229	GO:0019229	regulation of vasoconstriction	20/928	91/17858	3.28429e-08	2.23288e-06	1.69218e-06	Adra1d/Ahr/Alox5/Avpr1a/Casr/Cd38/Chrm3/Cx3cl1/Cysltr1/Gja5/Hmgcr/Htr1a/Htr2a/Htr2c/Npy1r/P2rx1/Pde5a/Prkcq/Ptger3/Tacr1	20
GO:0051937	GO:0051937	catecholamine transport	20/928	91/17858	3.28429e-08	2.23288e-06	1.69218e-06	Agtr2/Chrm5/Chrna4/Crhr1/Drd2/Drd3/Grm2/Htr1b/Htr2a/Htr6/Kcna2/Npy2r/P2ry1/P2ry12/Prkcb/Ptger3/Slc22a3/Snca/Syt1/Vip	20
GO:1904062	GO:1904062	regulation of cation transmembrane transport	47/928	381/17858	3.32949e-08	2.23422e-06	1.69319e-06	Adrb1/Ahr/Alox5/Arc/Bmp4/Camk2d/Chrna4/Crhbp/Crhr1/Cx3cl1/Dpp10/Drd2/Drd3/Fgf12/Fgf13/Fxyd7/Grin2a/Gstm2/Hcn1/Hecw1/Hpca/Kcnab1/Kcnab3/Kcnc1/Kcne4/Kcnip3/Kcnmb1/Kcns2/Mef2c/Nedd4l/Nos1ap/Npsr1/Oprm1/Osr1/P2rx1/Plp1/Ptger3/Ptk2b/Rasgrf2/Rrad/Ryr2/Scn4b/Shisa7/Shisa8/Slc8a1/Snca/Ubash3b	47
GO:0051216	GO:0051216	cartilage development	33/928	219/17858	3.45504e-08	2.28875e-06	1.73452e-06	Acan/Adamts12/Bgn/Bmp2/Bmp3/Bmp4/Ccn2/Ccn3/Ccn4/Col11a1/Col1a1/Col3a1/Fgf18/Grem1/Hspg2/Loxl2/Lum/Mef2c/Mgp/Mycn/Nppc/Osr1/Rflna/Rspo2/Satb2/Scube2/Serpinh1/Sfrp2/Snai2/Stc1/Sulf2/Thbs1/Timp1	33
GO:0051962	GO:0051962	positive regulation of nervous system development	45/928	358/17858	3.72254e-08	2.43473e-06	1.84515e-06	Akap5/Aspa/Baiap2/Bcl11a/Bdnf/Bmp2/Cdh4/Cdkl5/Chodl/Cx3cl1/Drd2/E2f1/Egr2/Enpp2/Flrt2/Fn1/Grm5/Igf1/Il1rapl1/Il34/Itpka/Kdr/Kit/Lingo2/Lrrtm3/Lrtm2/Mag/Mme/Myo5b/Nrp1/Oprm1/Rassf10/Robo1/Sema4d/Sema5a/Serpinf1/Slitrk3/Slitrk4/Thbs2/Tp73/Tpbg/Wnt2/Zeb2/Zfp365/Zfp488	45
GO:0071774	GO:0071774	response to fibroblast growth factor	24/928	128/17858	3.85405e-08	2.48924e-06	1.88646e-06	Casr/Ccn2/Col1a1/Egr3/Eln/Fgf10/Fgf12/Fgf18/Flrt2/Hhip/Kcnc1/Lhx1/Nr4a1/Pdgfra/Postn/Sfrp1/Shcbp1/Snai2/Snca/Spry1/Sulf2/Tcf7l2/Thbs1/Wnt4	24
GO:0035637	GO:0035637	multicellular organismal signaling	27/928	158/17858	4.28979e-08	2.73414e-06	2.07206e-06	Abcc9/Avpr1a/Cacna1g/Cacna1i/Camk2d/Chrm5/Cntnap1/Cxadr/Dcdc2/Drd5/Dsp/Fgf12/Gja5/Gjc1/Gpr88/Kcna2/Kcne4/Mag/P2rx1/Pawr/Ryr2/Scn1a/Scn4b/Scn8a/Slc8a1/Tbx18/Tnr	27
GO:0070374	GO:0070374	positive regulation of ERK1 and ERK2 cascade	34/928	232/17858	4.33907e-08	2.73414e-06	2.07206e-06	Acta2/Adcyap1/Alox15/Bmp2/Bmp4/C1qtnf3/Camk2d/Casr/Ccl24/Ccn2/Cx3cl1/Drd2/Dusp15/Fgf10/Fgf18/Hcrtr1/Hmgcr/Htr2a/Htr2c/Igf1/Kdr/Nox4/Npnt/Npsr1/Npy5r/Nrp1/Olr35/Oprm1/P2ry1/Pdgfra/Ptk2b/Rasgrp1/Tnfaip8l3/Tpbg	34
GO:0071560	GO:0071560	cellular response to transforming growth factor beta stimulus	37/928	266/17858	4.50506e-08	2.77983e-06	2.10668e-06	Aspn/Bmp2/Cdh5/Cdkn1c/Cilp/Cited2/Clec3b/Col1a1/Col1a2/Col3a1/Col4a2/Dab2/Dusp15/Eln/Enpp1/Fbn1/Fbn2/Fn1/Itga8/Lox/Lrrc32/Mef2c/Nox4/Npnt/Nrep/Onecut2/Pecam1/Penk/Postn/Ptprk/Sfrp1/Spry1/Thbs1/Wnt2/Wnt4/Zeb2/Zfyve9	37
GO:0050673	GO:0050673	epithelial cell proliferation	53/928	460/17858	4.51918e-08	2.77983e-06	2.10668e-06	Agap2/Aldh1a2/Alox5/Bcl11b/Bmp2/Bmp4/Bmp5/Ccl24/Ccn3/Cdk6/Cdkn1c/Dab2/Dlx5/Dlx6/Efnb2/Egr3/Fgf10/Fgf18/Gpc3/Has2/Hspg2/Igf1/Igf2/Igfbp4/Itga4/Itpr1/Kdr/Kit/Lgr5/Loxl2/Mef2c/Mki67/Mmp14/Nr4a1/Nr4a3/Osr1/Pgr/Ptprk/Robo1/Sema5a/Serpinf1/Sfrp1/Sfrp2/Sgpp2/Snai2/Stox1/Sulf2/Tacr1/Tbx18/Tcf7l2/Thbs1/Vip/Wnt2	53
GO:0090092	GO:0090092	regulation of transmembrane receptor protein serine/threonine kinase signaling pathway	36/928	255/17858	4.66027e-08	2.8329e-06	2.1469e-06	Aspn/Bmp2/Bmp3/Bmp4/Bmp5/Bmp7/Ccn3/Cdh5/Cdkn1c/Cilp/Cited2/Crim1/Dab2/Fbn1/Fbn2/Fgf10/Foxd1/Gdf10/Gpc3/Grem1/Itga8/Kdr/Lox/Npnt/Nrep/Onecut2/Sfrp1/Sfrp2/Skor1/Spry1/Tcf7l2/Tfap2b/Thbs1/Vwc2/Vwc2l/Zeb2	36
GO:0034329	GO:0034329	cell junction assembly	52/928	448/17858	4.7623e-08	2.86126e-06	2.16839e-06	Apod/Bdnf/Cdh12/Cdh5/Cdh8/Cldn11/Cntn5/Cntnap1/Drd2/Ect2/Efnb2/Enpp2/Epha3/Epha7/Fgf13/Flrt2/Fn1/Gap43/Gja5/Gjb2/Gjc1/Glra2/Gpc6/Gpm6a/Grem1/Il1rapl1/Kdr/Lingo2/Lrrtm3/Lrtm2/Mef2c/Mmp14/Nedd4l/Negr1/Npas4/Nptx1/Nrp1/Nrxn3/Pclo/Pecam1/Ptk2b/Ptprk/Ptpro/Sema4d/Slitrk3/Slitrk4/Snai2/Snca/Thbs2/Tpbg/Ugt8/Wnt4	52
GO:0045667	GO:0045667	regulation of osteoblast differentiation	26/928	149/17858	4.90887e-08	2.91542e-06	2.20944e-06	Ahr/Bmp2/Bmp4/Bmp7/Ccn4/Cdk6/Crim1/Ddr2/Dlx5/Fbn2/Fbxo5/Gdf10/Grem1/Igf1/Limd1/Mef2c/Npnt/Nppc/Ranbp3l/Scube2/Sema4d/Sfrp1/Sfrp2/Snai2/Tmem119/Wnt4	26
GO:0007631	GO:0007631	feeding behavior	24/928	131/17858	6.12611e-08	3.597e-06	2.72597e-06	Bdnf/Cck/Cckar/Crhr1/Drd2/Hcrtr1/Hcrtr2/Htr1a/Htr1b/Htr2c/Lepr/Mmp17/Negr1/Npsr1/Npy1r/Npy2r/Npy5r/Nr4a3/Oprd1/Oprm1/P2ry1/Slc24a4/Tacr1/Tbr1	24
GO:0048738	GO:0048738	cardiac muscle tissue development	36/928	258/17858	6.3091e-08	3.66282e-06	2.77585e-06	Adrb1/Agtr2/Aldh1a2/Alpk2/Bmp2/Bmp4/Bmp5/Bmp7/Camk2d/Ccn4/Ccnb1/Cdk1/Cited2/Col11a1/Col14a1/Cxadr/Dipk2a/Dsp/Efnb2/Erbb3/Gja5/Gjc1/Grem1/Hspg2/Igf1/Mef2c/Nox4/Pdgfra/Ryr2/Slc8a1/Tbx18/Tnnt2/Tp73/Ttn/Wnt2/Xirp1	36
GO:0016079	GO:0016079	synaptic vesicle exocytosis	26/928	151/17858	6.49443e-08	3.69718e-06	2.80189e-06	Adcy1/Camk2a/Chrm2/Chrna4/Chrnb3/Doc2a/Drd2/Glra3/Grin3a/Grm4/Grm8/Htr1a/Htr1b/Htr2a/Nrxn3/Otof/P2rx1/P2ry1/Pclo/Prkcb/Prkcg/Rims1/Snca/Syt1/Trim9/Unc13c	26
GO:0003018	GO:0003018	vascular process in circulatory system	35/928	247/17858	6.51139e-08	3.69718e-06	2.80189e-06	Acta2/Adcyap1/Adra1d/Adrb1/Agtr2/Ahr/Alox5/Avpr1a/Cacna1g/Casr/Cd38/Cdh5/Chrm3/Cx3cl1/Cysltr1/Drd5/Gja5/Hmgcr/Htr1a/Htr1b/Htr1d/Htr2a/Htr2c/Itga1/Kcnmb1/Kdr/Npr3/Npy1r/P2rx1/P2ry1/Pde5a/Prkcq/Ptger3/Slc8a1/Tacr1	35
GO:0051952	GO:0051952	regulation of amine transport	23/928	122/17858	6.63964e-08	3.72902e-06	2.82602e-06	Agtr2/Avpr1a/Cck/Chrna4/Crhr1/Drd2/Drd3/Grm2/Htr1a/Htr1b/Htr2a/Htr2c/Htr6/Kcna2/Npy2r/Npy5r/P2ry1/P2ry12/Prkcb/Ptger3/Snca/Syt1/Vip	23
GO:0006939	GO:0006939	smooth muscle contraction	23/928	123/17858	7.77183e-08	4.31796e-06	3.27235e-06	Acta2/Adrb1/Cacna1g/Cd38/Chrm2/Chrm3/Drd2/Htr1d/Htr2a/Kit/Npnt/Npy1r/Npy2r/P2rx1/Pawr/Pgr/Ptger3/Slc8a1/Sstr2/Sulf2/Tacr1/Tifab/Tshz3	23
GO:0045907	GO:0045907	positive regulation of vasoconstriction	15/928	55/17858	8.18771e-08	4.49816e-06	3.40891e-06	Adra1d/Alox5/Avpr1a/Casr/Cd38/Chrm3/Cysltr1/Gja5/Hmgcr/Htr2a/Htr2c/Npy1r/Pde5a/Ptger3/Tacr1	15
GO:0060349	GO:0060349	bone morphogenesis	22/928	114/17858	8.27027e-08	4.49816e-06	3.40891e-06	Bmp4/Cited2/Col13a1/Col1a1/Col3a1/Cyp26b1/Dlx5/Fgf18/Has2/Hspg2/Igf1/Mef2c/Mmp14/Nppc/Pappa2/Scube2/Serpinh1/Sfrp2/Stc1/Thbs1/Tifab/Tmem119	22
GO:0001755	GO:0001755	neural crest cell migration	16/928	63/17858	9.09309e-08	4.89416e-06	3.70902e-06	Bmp4/Bmp7/Fn1/Kitlg/Nrp1/Nrp2/Sema3a/Sema3c/Sema3d/Sema3e/Sema3f/Sema4d/Sema5a/Sema5b/Sema6a/Zeb2	16
GO:0043271	GO:0043271	negative regulation of ion transport	29/928	185/17858	9.71147e-08	5.15005e-06	3.90294e-06	Adcyap1/Agtr2/Ahr/Akap5/Camk2d/Crhr1/Drd2/Drd3/Fgf12/Gabre/Gstm2/Hecw1/Htr1a/Htr1b/Htr2a/Htr6/Kcnab1/Kcne4/Nedd4l/Npy5r/Osr1/Pawr/Prkg2/Ptger3/Ptk2b/Rrad/Snca/Stc1/Vip	29
GO:0014032	GO:0014032	neural crest cell development	19/928	88/17858	9.76785e-08	5.15005e-06	3.90294e-06	Aldh1a2/Bmp4/Bmp7/Cited2/Fn1/Kitlg/Nrp1/Nrp2/Sema3a/Sema3c/Sema3d/Sema3e/Sema3f/Sema4d/Sema5a/Sema5b/Sema6a/Snai2/Zeb2	19
GO:0051966	GO:0051966	regulation of synaptic transmission, glutamatergic	18/928	80/17858	1.08552e-07	5.66554e-06	4.29361e-06	Adcyap1/Drd2/Drd3/Gria2/Gria4/Grik3/Grm2/Grm4/Grm5/Grm8/Htr1b/Htr2a/Mef2c/Npy2r/Ptk2b/Syt1/Tnr/Tshz3	18
GO:0050807	GO:0050807	regulation of synapse organization	36/928	265/17858	1.25181e-07	6.46808e-06	4.90181e-06	Arc/Baiap2/Bdnf/C1ql3/Camkv/Cdc20/Cdh8/Cdkl5/Cttnbp2/Drd2/Epha7/Flrt2/Gpc6/Gpm6a/Igsf9/Il1rapl1/Itpka/Lingo2/Lrrtm3/Lrtm2/Mef2c/Myo5b/Negr1/Nptx1/Nrp2/Ptpro/Ptprt/Sema3f/Sema4d/Slitrk3/Slitrk4/Snca/Srcin1/Thbs2/Tpbg/Zdhhc15	36
GO:0045669	GO:0045669	positive regulation of osteoblast differentiation	17/928	73/17858	1.43146e-07	7.25752e-06	5.50008e-06	Bmp2/Bmp4/Bmp7/Ccn4/Ddr2/Dlx5/Fbn2/Fbxo5/Gdf10/Igf1/Mef2c/Npnt/Nppc/Scube2/Sfrp2/Tmem119/Wnt4	17
GO:0015837	GO:0015837	amine transport	23/928	127/17858	1.43268e-07	7.25752e-06	5.50008e-06	Agtr2/Avpr1a/Cck/Chrna4/Crhr1/Drd2/Drd3/Grm2/Htr1a/Htr1b/Htr2a/Htr2c/Htr6/Kcna2/Npy2r/Npy5r/P2ry1/P2ry12/Prkcb/Ptger3/Snca/Syt1/Vip	23
GO:0050678	GO:0050678	regulation of epithelial cell proliferation	46/928	388/17858	1.53112e-07	7.68085e-06	5.8209e-06	Agap2/Aldh1a2/Alox5/Bcl11b/Bmp2/Bmp4/Bmp5/Ccl24/Cdk6/Cdkn1c/Dab2/Dlx5/Dlx6/Efnb2/Egr3/Fgf10/Fgf18/Gpc3/Has2/Hspg2/Igf1/Igf2/Itga4/Itpr1/Kdr/Mef2c/Nr4a1/Nr4a3/Osr1/Pgr/Ptprk/Robo1/Sema5a/Serpinf1/Sfrp1/Sfrp2/Sgpp2/Snai2/Stox1/Sulf2/Tacr1/Tbx18/Tcf7l2/Thbs1/Vip/Wnt2	46
GO:0070371	GO:0070371	ERK1 and ERK2 cascade	43/928	351/17858	1.55714e-07	7.73629e-06	5.86291e-06	Acta2/Adcyap1/Alox15/Bmp2/Bmp4/C1qtnf3/Camk2d/Camk2n1/Casr/Ccl24/Ccn2/Cx3cl1/Dab2/Drd2/Dusp15/Dusp4/Dusp6/Epha7/Fgf10/Fgf18/Fn1/Hcrtr1/Hmgcr/Htr2a/Htr2c/Igf1/Kdr/Lmo3/Nox4/Npnt/Npsr1/Npy5r/Nrp1/Olr35/Oprm1/P2ry1/Pdgfra/Ptk2b/Rasgrp1/Sema6a/Spry1/Tnfaip8l3/Tpbg	43
GO:0019233	GO:0019233	sensory perception of pain	26/928	158/17858	1.65871e-07	8.16242e-06	6.18586e-06	Adcyap1/Adrb1/Alox5/Cck/Ccn3/Chrna4/Ephx2/Grin2a/Grm8/Hba-a1/Htr2a/Htr2c/Kcna2/Kcnip3/Mme/Npy1r/Npy2r/Oprd1/Oprm1/P2ry1/Pawr/Penk/Scn1a/Tac1/Tacr1/Vip	26
GO:0009612	GO:0009612	response to mechanical stimulus	42/928	340/17858	1.72351e-07	8.40128e-06	6.36687e-06	Acan/Angpt2/Ano3/Bdnf/Bmp2/Bmp4/Casp3/Ccnb1/Cited2/Col11a1/Col1a1/Col3a1/Dcn/Drd2/Egr1/Enpp1/Fosb/Grm8/Htr2a/Igf1/Igf2/Igfbp2/Kcnc1/Kcnj4/Kit/Mag/Meis2/Mgp/Mmp14/P2ry1/Pawr/Piezo2/Postn/Ptk2b/Ryr2/Scel/Scn1a/Slc8a1/Tacr1/Thbs1/Tifab/Ttn	42
GO:0050770	GO:0050770	regulation of axonogenesis	29/928	190/17858	1.74981e-07	8.44981e-06	6.40365e-06	Bcl11a/Bdnf/Ccr5/Cdh4/Cdkl5/Chodl/Efnb3/Epha7/Fgf13/Fn1/Mag/Mbp/Myo5b/Nefm/Nrp1/Robo1/Sema3a/Sema3c/Sema3d/Sema3e/Sema3f/Sema4d/Sema5a/Sema5b/Sema6a/Spp1/Tnr/Ust/Zeb2	29
GO:0002062	GO:0002062	chondrocyte differentiation	22/928	120/17858	2.13259e-07	1.01092e-05	7.66125e-06	Acan/Adamts12/Bmp2/Bmp4/Ccn2/Ccn3/Ccn4/Col11a1/Col3a1/Fgf18/Grem1/Hspg2/Loxl2/Mef2c/Nppc/Osr1/Rflna/Scube2/Serpinh1/Sfrp2/Snai2/Sulf2	22
GO:0044344	GO:0044344	cellular response to fibroblast growth factor stimulus	22/928	120/17858	2.13259e-07	1.01092e-05	7.66125e-06	Ccn2/Col1a1/Egr3/Eln/Fgf10/Fgf12/Fgf18/Flrt2/Hhip/Lhx1/Nr4a1/Pdgfra/Postn/Sfrp1/Shcbp1/Snai2/Snca/Spry1/Sulf2/Tcf7l2/Thbs1/Wnt4	22
GO:0031589	GO:0031589	cell-substrate adhesion	44/928	371/17858	2.82204e-07	1.31844e-05	9.99173e-06	Adamts12/Alox15/Angpt2/Apod/Ccn2/Cdk6/Col13a1/Col1a1/Col26a1/Col3a1/Dab2/Edil3/Enpp2/Epha3/Fn1/Grem1/Hacd1/Has2/Itga1/Itga4/Itga8/Itgbl1/Kdr/Lamb1/Lamb3/Madcam1/Mmp14/Nid2/Npnt/Npy2r/Nrp1/Onecut2/Pecam1/Postn/Ptk2b/Ptprk/Sema3e/Spag6l/Spp1/Srcin1/Thbs1/Vtn/Vwc2/Wnt4	44
GO:0071867	GO:0071867	response to monoamine	22/928	122/17858	2.88036e-07	1.31844e-05	9.99173e-06	Bdnf/Chrm1/Chrm2/Chrm3/Chrm5/Col1a2/Drd2/Drd3/Drd5/Egr1/Htr1a/Htr1b/Htr1d/Htr2a/Htr2c/Htr4/Htr6/Nr4a3/Oprm1/Penk/Ryr2/Sirt2	22
GO:0071869	GO:0071869	response to catecholamine	22/928	122/17858	2.88036e-07	1.31844e-05	9.99173e-06	Bdnf/Chrm1/Chrm2/Chrm3/Chrm5/Col1a2/Drd2/Drd3/Drd5/Egr1/Htr1a/Htr1b/Htr1d/Htr2a/Htr2c/Htr4/Htr6/Nr4a3/Oprm1/Penk/Ryr2/Sirt2	22
GO:0050805	GO:0050805	negative regulation of synaptic transmission	18/928	85/17858	2.88337e-07	1.31844e-05	9.99173e-06	Arc/Bdnf/Cd38/Drd2/Drd3/Drd5/Grik3/Grm4/Htr1b/Htr2a/Htr6/Kcnq4/Npy2r/Npy5r/Ptk2b/Slc24a1/Sorcs3/Tnr	18
GO:0014031	GO:0014031	mesenchymal cell development	19/928	94/17858	2.93903e-07	1.31893e-05	9.99549e-06	Aldh1a2/Bmp4/Bmp7/Cited2/Fn1/Kitlg/Nrp1/Nrp2/Sema3a/Sema3c/Sema3d/Sema3e/Sema3f/Sema4d/Sema5a/Sema5b/Sema6a/Snai2/Zeb2	19
GO:0048864	GO:0048864	stem cell development	19/928	94/17858	2.93903e-07	1.31893e-05	9.99549e-06	Aldh1a2/Bmp4/Bmp7/Cited2/Fn1/Kitlg/Nrp1/Nrp2/Sema3a/Sema3c/Sema3d/Sema3e/Sema3f/Sema4d/Sema5a/Sema5b/Sema6a/Snai2/Zeb2	19
GO:2000027	GO:2000027	regulation of animal organ morphogenesis	23/928	132/17858	2.96103e-07	1.31893e-05	9.99549e-06	Agtr2/Bmp2/Bmp4/Bmp7/Cited2/Dab2/Fgf10/Fzd6/Gpc3/Grem1/Lhx1/Prkcb/Robo1/Rspo2/Sapcd2/Sfrp1/Sfrp2/Snai2/Spag6l/Spry1/Stox1/Wnt2/Wnt4	23
GO:0110149	GO:0110149	regulation of biomineralization	20/928	104/17858	3.37966e-07	1.49194e-05	1.13066e-05	Alox5/Aspn/Bmp2/Bmp4/Bmp7/Ddr2/Enpp1/Fbln7/Fbn2/Fbxo5/Grem1/Mef2c/Mgp/Osr1/Ptk2b/Rflna/Slc8a1/Tmem119/Wnt4/Wnt6	20
GO:0048640	GO:0048640	negative regulation of developmental growth	23/928	133/17858	3.40717e-07	1.49194e-05	1.13066e-05	Adrb1/Bcl11a/Bmp4/Ccr5/Cited2/Cxadr/Epha7/Fgf13/Mag/Nrp1/Sema3a/Sema3c/Sema3d/Sema3e/Sema3f/Sema4d/Sema5a/Sema5b/Sema6a/Spp1/Tcf7l2/Tnr/Tp73	23
GO:0098742	GO:0098742	cell-cell adhesion via plasma-membrane adhesion molecules	33/928	241/17858	3.46266e-07	1.50349e-05	1.13942e-05	Alcam/Bmp2/Cdh12/Cdh4/Cdh5/Cdh8/Cldn11/Cx3cl1/Cxadr/Dscaml1/Epcam/Epha3/Gpc6/Igsf9/Il1rapl1/Itga4/Mag/Mbp/Nectin3/Pcdh12/Pcdh18/Pcdh19/Pcdh20/Pcdh9/Pcdhb20/Pcdhb21/Pcdhga1/Pcdhga3/Pecam1/Ptprt/Robo1/Slitrk3/Tenm2	33
GO:0022898	GO:0022898	regulation of transmembrane transporter activity	37/928	288/17858	3.50419e-07	1.50885e-05	1.14347e-05	Adrb1/Alox5/Arc/Bmp4/Camk2d/Chrm3/Chrna4/Crhbp/Crhr1/Drd2/Drd3/Fgf12/Fgf13/Fxyd7/Grin2a/Grm5/Gstm2/Hcn1/Hecw1/Hpca/Kcnab1/Kcnc1/Kcne4/Kcns2/Mef2c/Nedd4l/Nos1ap/Oprm1/Osr1/Ptk2b/Rasgrf2/Rrad/Ryr2/Scn4b/Shisa7/Shisa8/Snca	37
GO:0006816	GO:0006816	calcium ion transport	50/928	451/17858	3.58169e-07	1.52947e-05	1.1591e-05	Adrb1/Ahr/Akap5/Anxa2/Bmp4/Cacna1g/Cacna1i/Cacna2d3/Camk2a/Camk2d/Casr/Cckar/Ccn2/Ccr5/Chrna4/Crhr1/Cx3cl1/Cysltr1/Drd2/Drd3/Gpm6a/Grin2a/Grin3a/Gstm2/Hpca/Htr2a/Htr2c/Igf1/Itpr1/Lgals3/Nos1ap/Npsr1/Oprd1/Oprm1/P2rx1/P2ry12/Pawr/Plp1/Prkcb/Ptger3/Ptk2b/Rrad/Ryr2/Slc24a1/Slc24a4/Slc8a1/Snca/Stc1/Trpc3/Ubash3b	50
GO:0032412	GO:0032412	regulation of ion transmembrane transporter activity	36/928	277/17858	3.79169e-07	1.5998e-05	1.2124e-05	Adrb1/Alox5/Arc/Bmp4/Camk2d/Chrm3/Chrna4/Crhbp/Crhr1/Drd2/Drd3/Fgf12/Fgf13/Fxyd7/Grin2a/Grm5/Gstm2/Hcn1/Hecw1/Hpca/Kcnab1/Kcnc1/Kcne4/Kcns2/Mef2c/Nedd4l/Nos1ap/Oprm1/Osr1/Ptk2b/Rasgrf2/Rrad/Ryr2/Scn4b/Shisa7/Shisa8	36
GO:0048846	GO:0048846	axon extension involved in axon guidance	12/928	39/17858	3.83926e-07	1.5998e-05	1.2124e-05	Alcam/Nrp1/Nrp2/Sema3a/Sema3c/Sema3d/Sema3e/Sema3f/Sema4d/Sema5a/Sema5b/Sema6a	12
GO:1902284	GO:1902284	neuron projection extension involved in neuron projection guidance	12/928	39/17858	3.83926e-07	1.5998e-05	1.2124e-05	Alcam/Nrp1/Nrp2/Sema3a/Sema3c/Sema3d/Sema3e/Sema3f/Sema4d/Sema5a/Sema5b/Sema6a	12
GO:0061387	GO:0061387	regulation of extent of cell growth	23/928	134/17858	3.91445e-07	1.61808e-05	1.22625e-05	Barhl2/Bcl11a/Bdnf/Ccr5/Cdh4/Cdkl5/Epha7/Fgf13/Fn1/Mag/Myo5b/Nrp1/Sema3a/Sema3c/Sema3d/Sema3e/Sema3f/Sema4d/Sema5a/Sema5b/Sema6a/Spp1/Tnr	23
GO:0050768	GO:0050768	negative regulation of neurogenesis	26/928	165/17858	3.98743e-07	1.63516e-05	1.2392e-05	Adcyap1/Bcl11a/Bdnf/Bmp4/Bmp7/Ccr5/Drd3/Efnb3/Epha7/Fgf13/Mag/Mbp/Mycn/Nrp1/Sema3a/Sema3c/Sema3d/Sema3e/Sema3f/Sema4d/Sema5a/Sema5b/Sema6a/Sirt2/Spp1/Tnr	26
GO:0021675	GO:0021675	nerve development	19/928	96/17858	4.15079e-07	1.68875e-05	1.27981e-05	Bdnf/Cited2/Col25a1/Egr2/Erbb3/Gabra5/Itga4/Kcna2/Lpar1/Mafb/Nptx1/Nrp1/Nrp2/Prkcg/Sema3a/Sema3f/Slc24a4/Sulf2/Tifab	19
GO:1990138	GO:1990138	neuron projection extension	30/928	209/17858	4.23215e-07	1.7084e-05	1.2947e-05	Alcam/Barhl2/Bcl11a/Bdnf/Ccr5/Cdh4/Cdkl5/Fn1/Itga4/Mag/Myo5b/Nedd4l/Nrp1/Nrp2/Postn/Rasal1/Rims1/Sema3a/Sema3c/Sema3d/Sema3e/Sema3f/Sema4d/Sema5a/Sema5b/Sema6a/Spag6l/Syt1/Tnr/Wasf1	30
GO:0050922	GO:0050922	negative regulation of chemotaxis	15/928	62/17858	4.55019e-07	1.82255e-05	1.38121e-05	Angpt2/Ccn3/Grem1/Nrp1/Robo1/Sema3a/Sema3c/Sema3d/Sema3e/Sema3f/Sema4d/Sema5a/Sema5b/Sema6a/Thbs1	15
GO:0099565	GO:0099565	chemical synaptic transmission, postsynaptic	22/928	126/17858	5.14454e-07	2.04476e-05	1.54961e-05	Adrb1/Baiap2/Bdnf/Chrna4/Chrnb3/Chrne/Cx3cl1/Glra2/Glra3/Glrb/Gria2/Grin2a/Mef2c/Npas4/Npy2r/Oprm1/P2rx1/Pclo/Ptk2b/Rims1/Slc17a7/Snca	22
GO:0010977	GO:0010977	negative regulation of neuron projection development	26/928	168/17858	5.70816e-07	2.25145e-05	1.70626e-05	Bcl11a/Ccr5/Cd38/Dab2/Efnb2/Efnb3/Epha3/Epha7/Fgf13/Lpar1/Mag/Mbp/Minar1/Nrp1/Sema3a/Sema3c/Sema3d/Sema3e/Sema3f/Sema4d/Sema5a/Sema5b/Sema6a/Spp1/Tnr/Zfp365	26
GO:0003015	GO:0003015	heart process	33/928	247/17858	6.12789e-07	2.3987e-05	1.81784e-05	Abcc9/Adra1d/Adrb1/Agtr2/Asb15/Avpr1a/Cacna1g/Camk2d/Ccn2/Chrm2/Chrm3/Cxadr/Drd2/Dsp/Fgf13/Gja5/Gjc1/Kcne4/Kcnj8/Nedd4l/Nos1ap/Nox4/Pde5a/Ryr2/Scn1a/Scn4b/Sema3a/Slc8a1/Stc1/Tac1/Tbx18/Tnnt2/Ttn	33
GO:0007178	GO:0007178	transmembrane receptor protein serine/threonine kinase signaling pathway	44/928	382/17858	6.37753e-07	2.47525e-05	1.87586e-05	Aspn/Bmp2/Bmp3/Bmp4/Bmp5/Bmp7/Ccn3/Cdh5/Cdkn1c/Cilp/Cited2/Col1a2/Col3a1/Crim1/Dab2/Dlx5/Dusp15/Egr1/Fbn1/Fbn2/Fgf10/Foxd1/Gdf10/Gpc3/Grem1/Itga8/Kdr/Lox/Lrrc32/Npnt/Nrep/Onecut2/Ptprk/Sfrp1/Sfrp2/Skor1/Spry1/Tcf7l2/Tfap2b/Thbs1/Vwc2/Vwc2l/Zeb2/Zfyve9	44
GO:0051961	GO:0051961	negative regulation of nervous system development	26/928	169/17858	6.41926e-07	2.47525e-05	1.87586e-05	Adcyap1/Bcl11a/Bdnf/Bmp4/Bmp7/Ccr5/Drd3/Efnb3/Epha7/Fgf13/Mag/Mbp/Mycn/Nrp1/Sema3a/Sema3c/Sema3d/Sema3e/Sema3f/Sema4d/Sema5a/Sema5b/Sema6a/Sirt2/Spp1/Tnr	26
GO:0007187	GO:0007187	G protein-coupled receptor signaling pathway, coupled to cyclic nucleotide second messenger	13/928	48/17858	6.55051e-07	2.50715e-05	1.90003e-05	Agtr2/Chrm1/Chrm2/Chrm3/Chrm5/Gpr3/Htr1a/Htr1b/Htr1d/Htr2a/Htr2c/Htr4/Htr6	13
GO:0007215	GO:0007215	glutamate receptor signaling pathway	14/928	56/17858	7.13239e-07	2.69169e-05	2.03988e-05	Camk2a/Cx3cl1/Gria2/Gria3/Gria4/Grik3/Grin2a/Grin3a/Grm2/Grm4/Grm5/Grm8/Plp1/Sstr1	14
GO:0060047	GO:0060047	heart contraction	32/928	237/17858	7.13686e-07	2.69169e-05	2.03988e-05	Abcc9/Adra1d/Adrb1/Agtr2/Asb15/Avpr1a/Cacna1g/Camk2d/Ccn2/Chrm2/Chrm3/Cxadr/Drd2/Dsp/Fgf13/Gja5/Gjc1/Kcne4/Kcnj8/Nedd4l/Nos1ap/Pde5a/Ryr2/Scn1a/Scn4b/Sema3a/Slc8a1/Stc1/Tac1/Tbx18/Tnnt2/Ttn	32
GO:0016358	GO:0016358	dendrite development	39/928	321/17858	7.24351e-07	2.71212e-05	2.05537e-05	Akap5/Arc/Baiap2/Bcl11a/Bdnf/Bmp5/Bmp7/Camk2a/Cdc20/Cdkl5/Cobl/Dcdc2/Dgkg/Dock10/Epha5/Grin3a/Hecw1/Igsf9/Il1rapl1/Itpka/Itpr1/Kndc1/Lamc2/Lpar1/Lzts1/Mef2c/Myo5b/Nedd4l/Nrp1/Robo1/Sema3a/Sema4d/Srcin1/Strn/Tet1/Tmeff1/Tpbg/Zdhhc15/Zfp365	39
GO:0031644	GO:0031644	regulation of nervous system process	28/928	192/17858	7.36762e-07	2.73874e-05	2.07554e-05	Avpr1a/Baiap2/Cck/Ccn3/Chrna4/Dlgap1/Dlgap2/Egr2/Fgf12/Grin2a/Hba-a1/Htr2c/Igf1/Mag/Nptx1/Npy2r/Oprd1/Oprm1/Pawr/Pclo/Ptk2b/Rims1/Shisa7/Tac1/Tnr/Tppp/Vip/Zfp488	28
GO:0050769	GO:0050769	positive regulation of neurogenesis	37/928	297/17858	7.53587e-07	2.78127e-05	2.10778e-05	Akap5/Aspa/Baiap2/Bcl11a/Bdnf/Bmp2/Cdh4/Cdkl5/Chodl/Cx3cl1/Drd2/E2f1/Egr2/Enpp2/Fn1/Grm5/Igf1/Il1rapl1/Il34/Itpka/Kdr/Kit/Mag/Mme/Myo5b/Nrp1/Oprm1/Rassf10/Robo1/Sema4d/Sema5a/Serpinf1/Tp73/Wnt2/Zeb2/Zfp365/Zfp488	37
GO:0048843	GO:0048843	negative regulation of axon extension involved in axon guidance	10/928	28/17858	7.62116e-07	2.79281e-05	2.11652e-05	Nrp1/Sema3a/Sema3c/Sema3d/Sema3e/Sema3f/Sema4d/Sema5a/Sema5b/Sema6a	10
GO:0071805	GO:0071805	potassium ion transmembrane transport	30/928	215/17858	7.82411e-07	2.84698e-05	2.15757e-05	Abcc9/Atp1a4/Dpp10/Hcn1/Kcna2/Kcna3/Kcnab1/Kcnab3/Kcnc1/Kcnc3/Kcne4/Kcnh3/Kcnh5/Kcnh7/Kcnip3/Kcnj3/Kcnj4/Kcnj6/Kcnj8/Kcnmb1/Kcnq4/Kcnq5/Kcns2/Nedd4l/P2ry12/Ptger3/Slc24a1/Slc24a4/Slc9a2/Slc9a4	30
GO:0045055	GO:0045055	regulated exocytosis	36/928	286/17858	8.2722e-07	2.98898e-05	2.26519e-05	Adcy1/Cacna1g/Cacna1i/Camk2a/Chrm2/Chrna4/Chrnb3/Crhbp/Crhr1/Doc2a/Drd2/Eqtn/Glra3/Grin3a/Grm4/Grm8/Htr1a/Htr1b/Htr2a/Kit/Nppc/Nr4a3/Nrxn3/Otof/P2rx1/P2ry1/Pclo/Prkcb/Prkcg/Ptgds/Rasgrp1/Rims1/Snca/Syt1/Trim9/Unc13c	36
GO:0072073	GO:0072073	kidney epithelium development	25/928	161/17858	8.79539e-07	3.15596e-05	2.39173e-05	Agtr2/Bdnf/Bmp2/Bmp4/Bmp7/Efnb2/Epcam/Epha7/Foxd1/Gpc3/Grem1/Lhx1/Mef2c/Npnt/Osr1/Pecam1/Ptpro/Sdc1/Sfrp1/Spry1/Tfap2b/Timeless/Tshz3/Wnt4/Wnt6	25
GO:0019932	GO:0019932	second-messenger-mediated signaling	40/928	336/17858	8.86557e-07	3.1592e-05	2.39419e-05	Ackr4/Adcyap1/Ahr/Akap5/Avpr1a/Camk2d/Camkk2/Ccr5/Chp2/Chrm3/Crhr1/Epha5/Erbb3/Gpr3/Gpr62/Grin2a/Grm5/Gucy2d/Hpca/Htr2c/Igf1/Itpr1/Kdr/Lmcd1/Lpar1/Neurod1/Nppc/Npy2r/Oprm1/P2ry12/Pde5a/Ptger3/Ptk2b/Ryr2/Slc24a4/Slc8a1/Tenm2/Thbs1/Tox3/Vsnl1	40
GO:0008306	GO:0008306	associative learning	21/928	120/17858	8.94015e-07	3.16396e-05	2.39779e-05	Bdnf/Cck/Crhr1/Dcdc2/Drd2/Drd3/Drd5/Gabra5/Grin2a/Hmgcr/Kit/Meis2/Nrgn/Rin1/Synpo/Tac1/Tacr1/Tafa2/Tbr1/Tnr/Tpbg	21
GO:0098801	GO:0098801	regulation of renal system process	12/928	42/17858	9.3954e-07	3.30245e-05	2.50275e-05	Adrb1/Agtr2/Anpep/Avpr1a/Drd2/Drd3/Gja5/Ptger3/Ptpro/Stc1/Tac1/Tacr1	12
GO:0050920	GO:0050920	regulation of chemotaxis	32/928	240/17858	9.45955e-07	3.30253e-05	2.50281e-05	Angpt2/C3ar1/Casr/Ccn3/Cx3cl1/Dapk2/Efnb2/Fgf10/Fgf18/Fn1/Grem1/Il34/Kdr/Lpar1/Nrp1/P2ry12/Pdgfra/Ptk2b/Rarres2/Robo1/Sema3a/Sema3c/Sema3d/Sema3e/Sema3f/Sema4d/Sema5a/Sema5b/Sema6a/Tbr1/Thbs1/Tpbg	32
GO:0032835	GO:0032835	glomerulus development	16/928	74/17858	9.74666e-07	3.37993e-05	2.56147e-05	Acta2/Agtr2/Ahr/Angpt2/Bmp4/Bmp7/C3ar1/Col4a4/Egr1/Lhx1/Mef2c/Osr1/Pdgfra/Pecam1/Ptpro/Sulf2	16
GO:0090257	GO:0090257	regulation of muscle system process	34/928	264/17858	9.81893e-07	3.38229e-05	2.56326e-05	Adrb1/Asb15/Camk2d/Ccn2/Ccn4/Chrm2/Chrm3/Dsp/Fgf13/Gja5/Igf1/Kit/Lmcd1/Mef2c/Mlip/Npnt/Nppc/Npy2r/Nr4a1/Nr4a3/P2rx1/Pawr/Pde5a/Pgr/Ptger3/Ryr2/Slc8a1/Sstr2/Stc1/Tacr1/Tifab/Tnnt2/Trpc3/Ttn	34
GO:0048863	GO:0048863	stem cell differentiation	32/928	241/17858	1.03777e-06	3.55111e-05	2.69119e-05	Aldh1a2/Bmp4/Bmp7/Cdk6/Cited2/Epcam/Fn1/Gpm6a/Grem1/Kit/Kitlg/Krt18/Mef2c/Nrp1/Nrp2/Osr1/Pdgfra/Prickle1/Sema3a/Sema3c/Sema3d/Sema3e/Sema3f/Sema4d/Sema5a/Sema5b/Sema6a/Sfrp1/Snai2/Sp7/Tead2/Zeb2	32
GO:0035265	GO:0035265	organ growth	30/928	218/17858	1.05303e-06	3.57961e-05	2.71279e-05	Adrb1/Agtr2/Ahr/Arx/Camk2d/Ccn4/Ccnb1/Cdk1/Cited2/Col14a1/Cxadr/Ddr2/Dipk2a/Dusp6/Fbln5/Fgf10/Igf1/Igf2/Kdr/Lepr/Mef2c/Nppc/Pdgfra/Rspo2/Stc1/Tcf7l2/Thbs1/Tp73/Ttn/Wnt2	30
GO:0030517	GO:0030517	negative regulation of axon extension	13/928	50/17858	1.09376e-06	3.69378e-05	2.79931e-05	Ccr5/Mag/Nrp1/Sema3a/Sema3c/Sema3d/Sema3e/Sema3f/Sema4d/Sema5a/Sema5b/Sema6a/Tnr	13
GO:0070167	GO:0070167	regulation of biomineral tissue development	19/928	102/17858	1.10223e-06	3.6982e-05	2.80267e-05	Alox5/Aspn/Bmp2/Bmp4/Bmp7/Ddr2/Enpp1/Fbn2/Fbxo5/Grem1/Mef2c/Mgp/Osr1/Ptk2b/Rflna/Slc8a1/Tmem119/Wnt4/Wnt6	19
GO:0032409	GO:0032409	regulation of transporter activity	37/928	302/17858	1.13389e-06	3.7747e-05	2.86064e-05	Adrb1/Alox5/Arc/Bmp4/Camk2d/Chrm3/Chrna4/Crhbp/Crhr1/Drd2/Drd3/Fgf12/Fgf13/Fxyd7/Grin2a/Grm5/Gstm2/Hcn1/Hecw1/Hpca/Kcnab1/Kcnc1/Kcne4/Kcns2/Mef2c/Nedd4l/Nos1ap/Oprm1/Osr1/Ptk2b/Rasgrf2/Rrad/Ryr2/Scn4b/Shisa7/Shisa8/Snca	37
GO:2001257	GO:2001257	regulation of cation channel activity	27/928	185/17858	1.13964e-06	3.7747e-05	2.86064e-05	Adrb1/Arc/Bmp4/Chrna4/Crhbp/Crhr1/Drd2/Drd3/Fgf12/Fgf13/Grin2a/Gstm2/Hcn1/Hpca/Kcnab1/Kcnc1/Kcne4/Kcns2/Mef2c/Nedd4l/Nos1ap/Oprm1/Ptk2b/Rasgrf2/Rrad/Shisa7/Shisa8	27
GO:0003007	GO:0003007	heart morphogenesis	35/928	278/17858	1.16683e-06	3.84014e-05	2.91024e-05	Ahr/Aldh1a2/Alpk2/Bmp2/Bmp4/Bmp5/Bmp7/Ccdc40/Cited2/Col11a1/Col5a1/Dsp/Eln/Flrt2/Gja5/Has2/Mef2c/Npy1r/Npy2r/Npy5r/Nrp1/Nrp2/Robo1/Ryr2/Sema3c/Sfrp2/Slc8a1/Snai2/Spry1/Tbx19/Tead2/Thbs1/Tnnt2/Ttn/Wnt2	35
GO:0014046	GO:0014046	dopamine secretion	12/928	43/17858	1.24199e-06	4.02593e-05	3.05103e-05	Chrna4/Drd2/Drd3/Grm2/Htr1b/Htr2a/Htr6/Kcna2/Npy2r/Prkcb/Snca/Syt1	12
GO:0014059	GO:0014059	regulation of dopamine secretion	12/928	43/17858	1.24199e-06	4.02593e-05	3.05103e-05	Chrna4/Drd2/Drd3/Grm2/Htr1b/Htr2a/Htr6/Kcna2/Npy2r/Prkcb/Snca/Syt1	12
GO:0099504	GO:0099504	synaptic vesicle cycle	32/928	243/17858	1.24666e-06	4.02593e-05	3.05103e-05	Adcy1/Camk2a/Chrm2/Chrna4/Chrnb3/Doc2a/Drd2/Glra3/Grin3a/Grm4/Grm8/Htr1a/Htr1b/Htr2a/Nrxn3/Otof/P2rx1/P2ry1/Pclo/Prkcb/Prkcg/Rims1/Slc17a6/Slc17a7/Slc17a8/Snca/Sncb/Syn3/Synj2/Syt1/Trim9/Unc13c	32
GO:0048167	GO:0048167	regulation of synaptic plasticity	40/928	341/17858	1.29384e-06	4.15235e-05	3.14684e-05	Adcy1/Adrb1/Akap5/Arc/Baiap2/Bdnf/Camk2a/Cd38/Cdc20/Crhr1/Drd2/Drd5/Egr1/Egr2/Grin2a/Grm5/Htr6/Itpka/Kdr/Kit/Lzts1/Mef2c/Mme/Ncdn/Npas4/Nrgn/Prkcg/Ptk2b/Rasgrf2/Rims1/Rin1/Shisa7/Shisa8/Slc24a1/Snca/Sorcs3/Synpo/Tnr/Tshz3/Unc13c	40
GO:0038063	GO:0038063	collagen-activated tyrosine kinase receptor signaling pathway	7/928	13/17858	1.30325e-06	4.15672e-05	3.15016e-05	Col1a1/Col4a1/Col4a2/Col4a5/Col4a6/Ddr2/Ubash3b	7
GO:0030048	GO:0030048	actin filament-based movement	21/928	123/17858	1.35887e-06	4.30753e-05	3.26444e-05	Abcc9/Acta2/Adrb1/Cacna1g/Camk2d/Dsp/Fgf13/Gja5/Kcne4/Kcnj8/Myh8/Myo1b/Myo5b/Nedd4l/Ptger3/Ryr2/Scn1a/Scn4b/Stc1/Tnnt2/Wipf3	21
GO:0050795	GO:0050795	regulation of behavior	19/928	104/17858	1.49875e-06	4.72196e-05	3.57852e-05	Adrb1/Cck/Crhr1/Drd2/Drd3/Hcrtr2/Htr1a/Htr1b/Htr1d/Kcna2/Lepr/Mef2c/Npsr1/Npy2r/Nr4a3/Penk/Ptgds/Ptger3/Slc24a4	19
GO:0043583	GO:0043583	ear development	34/928	269/17858	1.51208e-06	4.73509e-05	3.58847e-05	Bdnf/Bmp2/Bmp4/Bmp5/Ccna2/Col11a1/Dlx5/Dlx6/Eya4/Fgf10/Fzd6/Gabra5/Gjb2/Hpca/Igf1/Itga8/Kcnq4/Lgr5/Mafb/Mycl/Mycn/Neurod1/Nr4a3/Osr1/Otof/Pdgfra/Plppr4/Pvalb/Slc17a8/Spag6l/Stox1/Tbx18/Tifab/Tshr	34
GO:0072006	GO:0072006	nephron development	25/928	166/17858	1.56952e-06	4.88402e-05	3.70134e-05	Acta2/Agtr2/Ahr/Angpt2/Bmp2/Bmp4/Bmp7/C3ar1/Col4a4/Egr1/Foxd1/Gpc3/Grem1/Lhx1/Mef2c/Npnt/Osr1/Pdgfra/Pecam1/Ptpro/Sulf2/Tfap2b/Timeless/Wnt4/Wnt6	25
GO:0010720	GO:0010720	positive regulation of cell development	43/928	382/17858	1.57854e-06	4.88402e-05	3.70134e-05	Akap5/Aspa/Baiap2/Bcl11a/Bdnf/Bmp2/Bmp4/Cdh4/Cdh5/Cdkl5/Chodl/Cx3cl1/Dab2/Drd2/E2f1/Egr2/Enpp2/Fn1/Grm5/Has2/Igf1/Il1rapl1/Il34/Itpka/Kdr/Kit/Mag/Mme/Myo5b/Nrp1/Oprm1/Pde5a/Rassf10/Robo1/Sema4d/Sema5a/Serpinf1/Sirt2/Tp73/Wnt2/Zeb2/Zfp365/Zfp488	43
GO:2000300	GO:2000300	regulation of synaptic vesicle exocytosis	18/928	95/17858	1.62535e-06	4.99893e-05	3.78842e-05	Adcy1/Chrm2/Chrna4/Chrnb3/Drd2/Glra3/Grin3a/Grm4/Grm8/Htr1a/Htr1b/Htr2a/Nrxn3/P2rx1/P2ry1/Prkcb/Prkcg/Syt1	18
GO:0008016	GO:0008016	regulation of heart contraction	28/928	200/17858	1.69363e-06	5.17809e-05	3.92419e-05	Abcc9/Adra1d/Adrb1/Agtr2/Asb15/Avpr1a/Cacna1g/Camk2d/Ccn2/Chrm2/Chrm3/Cxadr/Drd2/Dsp/Fgf13/Gja5/Gjc1/Kcne4/Nos1ap/Pde5a/Ryr2/Scn4b/Sema3a/Slc8a1/Stc1/Tac1/Tbx18/Tnnt2	28
GO:0030278	GO:0030278	regulation of ossification	22/928	135/17858	1.72627e-06	5.24684e-05	3.9763e-05	Alox5/Bmp2/Bmp4/Bmp7/Ddr2/Egr2/Enpp1/Fbn2/Gdf10/Grem1/Mef2c/Mgp/Osr1/Ptk2b/Rflna/Scube2/Sfrp1/Slc8a1/Tac1/Tacr1/Tmem119/Wnt4	22
GO:0043279	GO:0043279	response to alkaloid	27/928	189/17858	1.74025e-06	5.25842e-05	3.98507e-05	Bdnf/Casp3/Ccna2/Crhbp/Crhr1/Drd2/Drd3/Drd5/Egr1/Fosb/Grin2a/Grm2/Gstm2/Htr1b/Htr2a/Igf1/Kcnj6/Oprm1/Penk/Pgr/Prkcg/Ptk2b/Ryr2/Slc8a1/Snca/Tac1/Tacr1	27
GO:0015872	GO:0015872	dopamine transport	14/928	60/17858	1.75516e-06	5.27262e-05	3.99583e-05	Chrm5/Chrna4/Drd2/Drd3/Grm2/Htr1b/Htr2a/Htr6/Kcna2/Npy2r/Prkcb/Slc22a3/Snca/Syt1	14
GO:0006814	GO:0006814	sodium ion transport	32/928	247/17858	1.78579e-06	5.31789e-05	4.03014e-05	Atp1a4/Cacna1g/Cacna1i/Camk2d/Drd2/Drd3/Fgf12/Fgf13/Fxyd7/Hcn1/Hecw1/Nedd4l/Nkain1/Nkain3/Osr1/Scn1a/Scn4b/Scn8a/Slc13a3/Slc13a4/Slc17a6/Slc17a7/Slc17a8/Slc24a1/Slc24a4/Slc5a5/Slc6a13/Slc6a20/Slc6a7/Slc8a1/Slc9a2/Slc9a4	32
GO:0001823	GO:0001823	mesonephros development	20/928	115/17858	1.79081e-06	5.31789e-05	4.03014e-05	Agtr2/Bdnf/Bmp2/Bmp4/Bmp7/Epcam/Fgf10/Foxd1/Gpc3/Grem1/Lhx1/Npnt/Osr1/Sdc1/Sfrp1/Spry1/Timeless/Tshz3/Wnt4/Wnt6	20
GO:0021536	GO:0021536	diencephalon development	18/928	96/17858	1.90465e-06	5.59165e-05	4.23761e-05	Adcyap1/Aldh1a2/Arx/Bmp2/Bmp4/Crhr1/Drd2/Fgf10/Kcnc1/Nr4a2/Nrp1/Nrp2/Sema3a/Sema5a/Tbx19/Tcf7l2/Wnt4/Zeb2	18
GO:0070252	GO:0070252	actin-mediated cell contraction	18/928	96/17858	1.90465e-06	5.59165e-05	4.23761e-05	Abcc9/Acta2/Adrb1/Cacna1g/Camk2d/Dsp/Fgf13/Gja5/Kcne4/Kcnj8/Myh8/Nedd4l/Ptger3/Ryr2/Scn1a/Scn4b/Stc1/Tnnt2	18
GO:0010001	GO:0010001	glial cell differentiation	35/928	284/17858	1.91876e-06	5.60128e-05	4.2449e-05	Aspa/Bmp2/Bmp4/Cnp/Cntnap1/Drd3/Dusp15/Egr1/Egr2/Enpp2/Erbb3/Fa2h/Fgf10/Gap43/Gpr17/Igf1/Il34/Lamc3/Lpar1/Mag/Mobp/Mycn/Olig1/Opalin/Plp1/Pou3f1/Sirt2/Slc45a3/Tcf7l2/Tp73/Tppp/Tspan2/Vtn/Zfp365/Zfp488	35
GO:0060350	GO:0060350	endochondral bone morphogenesis	15/928	69/17858	1.97098e-06	5.72137e-05	4.33592e-05	Bmp4/Col13a1/Col1a1/Col3a1/Dlx5/Fgf18/Hspg2/Mef2c/Mmp14/Nppc/Scube2/Serpinh1/Stc1/Thbs1/Tmem119	15
GO:0035282	GO:0035282	segmentation	19/928	106/17858	2.02069e-06	5.83292e-05	4.42045e-05	Aldh1a2/Bmp4/Cobl/Egr2/Ifitm1/Lhx1/Mafb/Nrp1/Nrp2/Osr1/Sema3a/Sema3c/Sema3f/Sfrp1/Sfrp2/Tbx18/Tifab/Ttn/Zeb2	19
GO:0086001	GO:0086001	cardiac muscle cell action potential	14/928	61/17858	2.17009e-06	6.22937e-05	4.7209e-05	Cacna1g/Camk2d/Cxadr/Dsp/Fgf13/Gja5/Kcne4/Kcnj8/Nedd4l/Nos1ap/Ryr2/Scn1a/Scn4b/Tbx18	14
GO:0048713	GO:0048713	regulation of oligodendrocyte differentiation	13/928	53/17858	2.24331e-06	6.40397e-05	4.85322e-05	Aspa/Bmp4/Drd3/Dusp15/Enpp2/Il34/Opalin/Sirt2/Slc45a3/Tcf7l2/Tp73/Zfp365/Zfp488	13
GO:0060079	GO:0060079	excitatory postsynaptic potential	20/928	117/17858	2.36525e-06	6.71497e-05	5.08891e-05	Baiap2/Bdnf/Chrna4/Chrnb3/Chrne/Glra2/Glra3/Glrb/Gria2/Grin2a/Mef2c/Npas4/Npy2r/Oprm1/P2rx1/Pclo/Ptk2b/Rims1/Slc17a7/Snca	20
GO:0048168	GO:0048168	regulation of neuronal synaptic plasticity	16/928	80/17858	2.91434e-06	8.22863e-05	6.23604e-05	Arc/Bdnf/Camk2a/Drd2/Egr1/Egr2/Grin2a/Grm5/Kdr/Kit/Ncdn/Rims1/Shisa7/Shisa8/Snca/Synpo	16
GO:0070588	GO:0070588	calcium ion transmembrane transport	38/928	327/17858	2.97338e-06	8.34971e-05	6.3278e-05	Adrb1/Ahr/Anxa2/Bmp4/Cacna1g/Cacna1i/Cacna2d3/Camk2d/Ccr5/Crhr1/Cx3cl1/Drd2/Drd3/Gpm6a/Grin2a/Grin3a/Gstm2/Hpca/Htr2a/Htr2c/Itpr1/Nos1ap/Npsr1/Oprm1/P2rx1/P2ry12/Pawr/Plp1/Ptger3/Ptk2b/Rrad/Ryr2/Slc24a1/Slc24a4/Slc8a1/Snca/Trpc3/Ubash3b	38
GO:0003014	GO:0003014	renal system process	21/928	129/17858	3.00459e-06	8.39174e-05	6.35965e-05	Adra1d/Adrb1/Agtr2/Anpep/Avpr1a/Bmp4/Drd2/Drd3/Gja5/Has2/Mcam/Npr3/Pgr/Ptger3/Ptpro/Slc22a6/Stc1/Sulf2/Tac1/Tacr1/Tfap2b	21
GO:0044062	GO:0044062	regulation of excretion	10/928	32/17858	3.09798e-06	8.51451e-05	6.45269e-05	Agtr2/Anpep/Avpr1a/Drd2/Drd3/Npsr1/Ptger3/Stc1/Tac1/Tacr1	10
GO:0061437	GO:0061437	renal system vasculature development	10/928	32/17858	3.09798e-06	8.51451e-05	6.45269e-05	Acta2/Angpt2/Bmp4/Bmp7/C3ar1/Egr1/Nrp1/Osr1/Pdgfra/Pecam1	10
GO:0061440	GO:0061440	kidney vasculature development	10/928	32/17858	3.09798e-06	8.51451e-05	6.45269e-05	Acta2/Angpt2/Bmp4/Bmp7/C3ar1/Egr1/Nrp1/Osr1/Pdgfra/Pecam1	10
GO:0048771	GO:0048771	tissue remodeling	29/928	218/17858	3.17034e-06	8.66727e-05	6.56846e-05	Abcb1b/Ahr/Bgn/Cd38/Clec10a/Ddr2/Eln/Enpp1/Erbb3/Fgf10/Gja5/Grem1/Htr1b/Igf1/Itga4/Lepr/Mef2c/Mmp14/Ncdn/Nox4/Ptk2b/Ptprv/Rspo3/Sema3c/Sfrp1/Spp1/Timp1/Tmem119/Ubash3b	29
GO:0007416	GO:0007416	synapse assembly	27/928	195/17858	3.19952e-06	8.701e-05	6.59402e-05	Bdnf/Cntn5/Drd2/Efnb2/Epha7/Fgf13/Flrt2/Gap43/Glra2/Gpc6/Gpm6a/Il1rapl1/Lingo2/Lrrtm3/Lrtm2/Mef2c/Negr1/Npas4/Nptx1/Nrxn3/Pclo/Sema4d/Slitrk3/Slitrk4/Snca/Thbs2/Tpbg	27
GO:0048839	GO:0048839	inner ear development	31/928	242/17858	3.27592e-06	8.86213e-05	6.71613e-05	Bdnf/Bmp2/Bmp4/Ccna2/Col11a1/Dlx5/Dlx6/Eya4/Fgf10/Fzd6/Gabra5/Gjb2/Hpca/Igf1/Itga8/Kcnq4/Lgr5/Mafb/Mycl/Mycn/Neurod1/Nr4a3/Otof/Pdgfra/Plppr4/Pvalb/Slc17a8/Stox1/Tbx18/Tifab/Tshr	31
GO:0001657	GO:0001657	ureteric bud development	19/928	110/17858	3.5859e-06	9.65019e-05	7.31335e-05	Agtr2/Bdnf/Bmp2/Bmp4/Bmp7/Epcam/Foxd1/Gpc3/Grem1/Lhx1/Npnt/Osr1/Sdc1/Sfrp1/Spry1/Timeless/Tshz3/Wnt4/Wnt6	19
GO:0035051	GO:0035051	cardiocyte differentiation	26/928	185/17858	3.66573e-06	9.81389e-05	7.43741e-05	Adrb1/Agtr2/Alpk2/Bmp2/Bmp4/Bmp7/Camk2d/Ccn4/Ccnb1/Cdk1/Cited2/Col14a1/Cxadr/Efnb2/Grem1/Igf1/Mef2c/Nox4/Pdgfra/Prickle1/Sema3c/Slc8a1/Spry1/Tbx18/Ttn/Xirp1	26
GO:0051953	GO:0051953	negative regulation of amine transport	11/928	40/17858	4.04997e-06	0.000107867	8.17466e-05	Agtr2/Crhr1/Drd2/Htr1a/Htr1b/Htr6/Npy5r/P2ry1/P2ry12/Ptger3/Snca	11
GO:0072163	GO:0072163	mesonephric epithelium development	19/928	111/17858	4.11906e-06	0.000108588	8.22928e-05	Agtr2/Bdnf/Bmp2/Bmp4/Bmp7/Epcam/Foxd1/Gpc3/Grem1/Lhx1/Npnt/Osr1/Sdc1/Sfrp1/Spry1/Timeless/Tshz3/Wnt4/Wnt6	19
GO:0072164	GO:0072164	mesonephric tubule development	19/928	111/17858	4.11906e-06	0.000108588	8.22928e-05	Agtr2/Bdnf/Bmp2/Bmp4/Bmp7/Epcam/Foxd1/Gpc3/Grem1/Lhx1/Npnt/Osr1/Sdc1/Sfrp1/Spry1/Timeless/Tshz3/Wnt4/Wnt6	19
GO:0001706	GO:0001706	endoderm formation	13/928	56/17858	4.35923e-06	0.000113758	8.62113e-05	Col11a1/Col12a1/Col4a2/Col5a1/Col6a1/Dusp4/Fn1/Itga4/Lamb1/Lamb3/Lhx1/Mmp14/Vtn	13
GO:0110151	GO:0110151	positive regulation of biomineralization	13/928	56/17858	4.35923e-06	0.000113758	8.62113e-05	Alox5/Bmp2/Bmp4/Bmp7/Fbln7/Fbn2/Fbxo5/Mef2c/Osr1/Slc8a1/Tmem119/Wnt4/Wnt6	13
GO:0046541	GO:0046541	saliva secretion	7/928	15/17858	4.45786e-06	0.000115747	8.77187e-05	Adrb1/Chrm1/Chrm3/Fgf10/Tac1/Tacr1/Tifab	7
GO:0032355	GO:0032355	response to estradiol	32/928	258/17858	4.57155e-06	0.000118106	8.95061e-05	Ahr/Aldh1a2/Bmp4/Bmp7/Casp3/Ccn2/Ccna2/Cd38/Col1a1/Crhbp/Cyp1b1/Cyp3a9/Enpp2/Fgf10/Gjb2/Hba-a2/Htr6/Igf1/Igf2/Igfbp2/Nefm/Npy1r/Pawr/Pdgfra/Penk/Postn/Ptger3/Sfrp1/Sstr1/Sstr2/Tacr1/Wnt4	32
GO:0071868	GO:0071868	cellular response to monoamine stimulus	19/928	112/17858	4.72282e-06	0.000120806	9.15524e-05	Bdnf/Chrm1/Chrm2/Chrm3/Chrm5/Drd2/Drd3/Drd5/Htr1a/Htr1b/Htr1d/Htr2a/Htr2c/Htr4/Htr6/Nr4a3/Oprm1/Ryr2/Sirt2	19
GO:0071870	GO:0071870	cellular response to catecholamine stimulus	19/928	112/17858	4.72282e-06	0.000120806	9.15524e-05	Bdnf/Chrm1/Chrm2/Chrm3/Chrm5/Drd2/Drd3/Drd5/Htr1a/Htr1b/Htr1d/Htr2a/Htr2c/Htr4/Htr6/Nr4a3/Oprm1/Ryr2/Sirt2	19
GO:0030500	GO:0030500	regulation of bone mineralization	16/928	83/17858	4.82857e-06	0.000122903	9.31413e-05	Alox5/Bmp2/Bmp4/Bmp7/Ddr2/Enpp1/Fbn2/Grem1/Mef2c/Mgp/Osr1/Ptk2b/Rflna/Slc8a1/Tmem119/Wnt4	16
GO:0045685	GO:0045685	regulation of glial cell differentiation	17/928	93/17858	5.24427e-06	0.000132829	0.000100664	Aspa/Bmp2/Bmp4/Drd3/Dusp15/Egr2/Enpp2/Il34/Mag/Mycn/Opalin/Sirt2/Slc45a3/Tcf7l2/Tp73/Zfp365/Zfp488	17
GO:0098664	GO:0098664	G protein-coupled serotonin receptor signaling pathway	11/928	41/17858	5.27675e-06	0.000133	0.000100793	Chrm1/Chrm2/Chrm3/Chrm5/Htr1a/Htr1b/Htr1d/Htr2a/Htr2c/Htr4/Htr6	11
GO:0042220	GO:0042220	response to cocaine	16/928	84/17858	5.6808e-06	0.000142489	0.000107984	Bdnf/Ccna2/Crhbp/Crhr1/Drd2/Drd3/Drd5/Egr1/Grin2a/Grm2/Htr1b/Htr2a/Oprm1/Pgr/Ptk2b/Snca	16
GO:0048841	GO:0048841	regulation of axon extension involved in axon guidance	10/928	34/17858	5.72681e-06	0.000142949	0.000108333	Nrp1/Sema3a/Sema3c/Sema3d/Sema3e/Sema3f/Sema4d/Sema5a/Sema5b/Sema6a	10
GO:0035725	GO:0035725	sodium ion transmembrane transport	24/928	167/17858	5.81339e-06	0.000144412	0.000109442	Atp1a4/Cacna1g/Cacna1i/Camk2d/Drd3/Fgf12/Fgf13/Fxyd7/Hcn1/Hecw1/Nedd4l/Osr1/Scn1a/Scn4b/Scn8a/Slc17a7/Slc24a1/Slc24a4/Slc6a13/Slc6a20/Slc6a7/Slc8a1/Slc9a2/Slc9a4	24
GO:0006937	GO:0006937	regulation of muscle contraction	24/928	168/17858	6.45497e-06	0.000159583	0.000120939	Adrb1/Asb15/Camk2d/Ccn2/Chrm2/Chrm3/Dsp/Fgf13/Gja5/Kit/Npnt/Npy2r/Nr4a1/P2rx1/Pawr/Pde5a/Pgr/Ptger3/Ryr2/Slc8a1/Sstr2/Stc1/Tacr1/Tnnt2	24
GO:0007160	GO:0007160	cell-matrix adhesion	29/928	226/17858	6.5118e-06	0.000160221	0.000121423	Adamts12/Apod/Ccn2/Cdk6/Col13a1/Col3a1/Enpp2/Epha3/Fn1/Grem1/Itga1/Itga4/Itga8/Itgbl1/Kdr/Madcam1/Mmp14/Nid2/Npnt/Nrp1/Onecut2/Pecam1/Postn/Ptk2b/Ptprk/Sema3e/Thbs1/Vtn/Wnt4	29
GO:0071526	GO:0071526	semaphorin-plexin signaling pathway	12/928	50/17858	7.02128e-06	0.000171938	0.000130303	Mef2c/Nrp1/Nrp2/Sema3a/Sema3c/Sema3d/Sema3e/Sema3f/Sema4d/Sema5a/Sema5b/Sema6a	12
GO:0007613	GO:0007613	memory	24/928	169/17858	7.16034e-06	0.000174516	0.000132256	Adcy1/Adrb1/Arc/Bdnf/Cck/Crhr1/Drd2/Egr1/Fgf13/Grin2a/Htr2a/Igf1/Igf2/Itga8/Npas4/Pde5a/Rin1/Serpinf1/Shisa7/Slc17a7/Sorcs3/Tac1/Tacr1/Tafa2	24
GO:0006887	GO:0006887	exocytosis	43/928	407/17858	8.08316e-06	0.000196083	0.000148601	Adcy1/Cacna1g/Cacna1i/Camk2a/Chrm2/Chrna4/Chrnb3/Crhbp/Crhr1/Doc2a/Drd2/Eqtn/Glra3/Grin3a/Grm4/Grm8/Htr1a/Htr1b/Htr2a/Il1rapl1/Kit/Myo5b/Nppc/Nr4a3/Nrxn3/Otof/P2rx1/P2ry1/Pclo/Prkcb/Prkcg/Prss12/Ptgds/Rasgrp1/Rims1/Sdc1/Snca/Srcin1/Syt1/Syt16/Trim9/Unc13c/Vsnl1	43
GO:0051592	GO:0051592	response to calcium ion	25/928	182/17858	8.45075e-06	0.000204042	0.000154632	Alox15/Apobec1/Casr/Chp2/Cpne4/Cpne8/Crhbp/Ect2/Fosb/Grin2a/Hcn1/Hpca/Kcnmb1/Mef2c/Mgp/Penk/Ptk2b/Rasal1/Ryr2/Sdc1/Syt1/Thbs1/Tnnt2/Trpc3/Ttn	25
GO:0042060	GO:0042060	wound healing	45/928	435/17858	8.63949e-06	0.000207629	0.000157351	Acta2/Adamts18/Adrb1/Alox15/Alox5/Anxa2/Bmp4/Casp3/Ccn4/Clec10a/Col1a1/Col3a1/Col5a1/Cx3cl1/Dcn/Drd5/Dsp/Egr1/F13a1/Fgf10/Fmod/Fn1/Fzd6/Hmgcr/Igf1/Igf2/Kdr/Lepr/Lox/Mcam/Oprm1/P2rx1/P2ry1/P2ry12/Pdgfra/Pecam1/Postn/Prkcq/Ptger3/Sdc1/Thbs1/Timp1/Tspan8/Ubash3b/Wnt4	45
GO:0007492	GO:0007492	endoderm development	16/928	87/17858	9.10179e-06	0.000217621	0.000164923	Arc/Bmp4/Col11a1/Col12a1/Col4a2/Col5a1/Col6a1/Dab2/Dusp4/Fn1/Itga4/Lamb1/Lamb3/Lhx1/Mmp14/Vtn	16
GO:0001666	GO:0001666	response to hypoxia	45/928	436/17858	9.16421e-06	0.000217621	0.000164923	Abcb1b/Angpt2/Bdnf/Bmp2/Camk2d/Casp3/Casr/Ccna2/Ccnb1/Cd38/Chrna4/Cited2/Crhr1/Cx3cl1/Drd2/E2f1/Egr1/Eln/Fndc1/Hspg2/Igf1/Itpr1/Kcnmb1/Kdr/Lepr/Limd1/Loxl2/Mmp14/ND5/Nox4/Nppc/Nr4a2/Oprd1/Pde5a/Penk/Postn/Prkcb/Prkcq/Ptk2b/Ryr2/Sfrp1/Sirt2/Slc8a1/Stc1/Stox1	45
GO:0008217	GO:0008217	regulation of blood pressure	28/928	218/17858	9.18163e-06	0.000217621	0.000164923	Acta2/Adra1d/Adrb1/Agtr2/Ahr/Anpep/Avpr1a/C3ar1/Camk2n1/Chrm3/Col1a2/Drd2/Drd3/Drd5/Ephx2/Gja5/Hba-a1/Kdr/Nedd4l/Npr3/Npy1r/P2rx1/Postn/Ptpro/Rarres2/Tac1/Tacr1/Trhde	28
GO:0048511	GO:0048511	rhythmic process	42/928	396/17858	9.34659e-06	0.00022052	0.00016712	Adcy1/Adrb1/Ahr/Ankfn1/Bdnf/Bmp2/Casp3/Cdk1/Cenpi/Chrm1/Cyp1b1/Drd2/Drd3/Egr1/Egr2/Enox2/Enpp2/Erbb3/Gdf10/Grin2a/Grin3a/Has2/Hcrtr2/Igf1/Kcna2/Kcnh7/Lepr/Nfil3/Npy2r/Npy5r/Oprm1/Pax4/Pdgfra/Pgr/Prkcg/Prkg2/Prokr2/Ptgds/Ptger3/Serpinf1/Timeless/Top2a	42
GO:0099601	GO:0099601	regulation of neurotransmitter receptor activity	14/928	69/17858	1.01134e-05	0.000237527	0.000180009	Arc/Chrna4/Crhbp/Dlgap1/Dlgap2/Grin2a/Lynx1/Mef2c/Nptx1/Oprm1/Ptk2b/Rasgrf2/Shisa7/Shisa8	14
GO:0030516	GO:0030516	regulation of axon extension	19/928	118/17858	1.0345e-05	0.000241868	0.000183298	Barhl2/Bdnf/Ccr5/Cdh4/Cdkl5/Fn1/Mag/Myo5b/Nrp1/Sema3a/Sema3c/Sema3d/Sema3e/Sema3f/Sema4d/Sema5a/Sema5b/Sema6a/Tnr	19
GO:0051924	GO:0051924	regulation of calcium ion transport	34/928	294/17858	1.08266e-05	0.000251987	0.000190968	Adrb1/Ahr/Akap5/Bmp4/Cacna1g/Camk2a/Camk2d/Casr/Cckar/Crhr1/Cx3cl1/Drd2/Drd3/Gstm2/Hpca/Igf1/Itpr1/Lgals3/Nos1ap/Npsr1/Oprd1/P2rx1/P2ry12/Pawr/Plp1/Ptger3/Ptk2b/Rrad/Ryr2/Slc8a1/Snca/Stc1/Trpc3/Ubash3b	34
GO:0007210	GO:0007210	serotonin receptor signaling pathway	11/928	44/17858	1.10998e-05	0.000257187	0.000194908	Chrm1/Chrm2/Chrm3/Chrm5/Htr1a/Htr1b/Htr1d/Htr2a/Htr2c/Htr4/Htr6	11
GO:0045778	GO:0045778	positive regulation of ossification	13/928	61/17858	1.18997e-05	0.00027333	0.000207142	Alox5/Bmp2/Bmp4/Bmp7/Fbn2/Mef2c/Osr1/Scube2/Slc8a1/Tac1/Tacr1/Tmem119/Wnt4	13
GO:0050679	GO:0050679	positive regulation of epithelial cell proliferation	28/928	221/17858	1.19023e-05	0.00027333	0.000207142	Agap2/Bmp2/Bmp4/Bmp5/Ccl24/Dlx5/Dlx6/Egr3/Fgf10/Fgf18/Has2/Hspg2/Igf1/Igf2/Itga4/Itpr1/Kdr/Nr4a1/Nr4a3/Osr1/Sema5a/Sfrp1/Stox1/Tacr1/Tbx18/Tcf7l2/Vip/Wnt2	28
GO:0038065	GO:0038065	collagen-activated signaling pathway	7/928	17/17858	1.22908e-05	0.000281003	0.000212957	Col1a1/Col4a1/Col4a2/Col4a5/Col4a6/Ddr2/Ubash3b	7
GO:0001656	GO:0001656	metanephros development	17/928	99/17858	1.2517e-05	0.000284913	0.00021592	Agtr2/Bmp4/Bmp7/Egr1/Fbn1/Fgf10/Foxd1/Gpc3/Grem1/Itga8/Lhx1/Osr1/Pdgfra/Spry1/Tfap2b/Tshz3/Wnt4	17
GO:0045926	GO:0045926	negative regulation of growth	32/928	271/17858	1.27592e-05	0.000289152	0.000219133	Adrb1/Bcl11a/Bmp4/Ccn3/Ccr5/Cited2/Cxadr/Dab2/Enpp1/Epha7/Fgf13/Gpc3/Grem1/Mag/Minar1/Nrp1/Rrad/Sema3a/Sema3c/Sema3d/Sema3e/Sema3f/Sema4d/Sema5a/Sema5b/Sema6a/Sfrp1/Sfrp2/Spp1/Tcf7l2/Tnr/Tp73	32
GO:0060402	GO:0060402	calcium ion transport into cytosol	24/928	175/17858	1.30774e-05	0.000295071	0.000223618	Adrb1/Akap5/Bmp4/Cacna1g/Cacna1i/Camk2d/Ccr5/Cx3cl1/Drd2/Grin2a/Gstm2/Htr2a/Htr2c/Itpr1/Npsr1/P2rx1/Pawr/Ptk2b/Ryr2/Slc24a4/Slc8a1/Snca/Trpc3/Ubash3b	24
GO:0048169	GO:0048169	regulation of long-term neuronal synaptic plasticity	10/928	37/17858	1.31961e-05	0.000296454	0.000224667	Bdnf/Drd2/Egr1/Grin2a/Grm5/Kdr/Kit/Rims1/Snca/Synpo	10
GO:0036293	GO:0036293	response to decreased oxygen levels	47/928	470/17858	1.33965e-05	0.000299653	0.000227091	Abcb1b/Angpt2/Bdnf/Bmp2/Camk2d/Casp3/Casr/Ccn2/Ccna2/Ccnb1/Cd38/Chrna4/Cited2/Crhr1/Cx3cl1/Drd2/E2f1/Egr1/Eln/Fndc1/Hspg2/Igf1/Itpr1/Kcnmb1/Kdr/Lepr/Limd1/Loxl2/Mmp14/ND5/Nox4/Nppc/Nr4a2/Oprd1/Pde5a/Penk/Postn/Prkcb/Prkcq/Ptk2b/Ryr2/Sfrp1/Sirt2/Slc39a12/Slc8a1/Stc1/Stox1	47
GO:0072178	GO:0072178	nephric duct morphogenesis	6/928	12/17858	1.36643e-05	0.000304326	0.000230632	Bmp4/Efnb2/Epha7/Gpc3/Lhx1/Osr1	6
GO:0001558	GO:0001558	regulation of cell growth	45/928	443/17858	1.37462e-05	0.000304836	0.000231018	Adrb1/Avpr1a/Barhl2/Bcl11a/Bdnf/Ccn3/Ccn4/Ccr5/Cd38/Cdh4/Cdkl5/Col14a1/Dab2/Enpp1/Epha7/Fbln5/Fgf13/Fn1/Grem1/Igf1/Igfbp4/Mag/Minar1/Mmp14/Myo5b/Nedd4l/Nrp1/Ptk2b/Rasal1/Rims1/Rrad/Sema3a/Sema3c/Sema3d/Sema3e/Sema3f/Sema4d/Sema5a/Sema5b/Sema6a/Sfrp1/Sfrp2/Spp1/Syt1/Tnr	45
GO:0021602	GO:0021602	cranial nerve morphogenesis	9/928	30/17858	1.41351e-05	0.000310792	0.000235533	Cited2/Egr2/Kcna2/Mafb/Nrp1/Nrp2/Sema3a/Sema3f/Tifab	9
GO:0072012	GO:0072012	glomerulus vasculature development	9/928	30/17858	1.41351e-05	0.000310792	0.000235533	Acta2/Angpt2/Bmp4/Bmp7/C3ar1/Egr1/Osr1/Pdgfra/Pecam1	9
GO:0007272	GO:0007272	ensheathment of neurons	24/928	177/17858	1.5869e-05	0.00034597	0.000262192	Aspa/Cldn11/Cntnap1/Egr2/Fa2h/Gal3st1/Gjc3/Igf1/Lpar1/Mag/Mal/Mal2/Mbp/Mobp/Plp1/Pou3f1/Scn8a/Serinc5/Sirt2/Tcf7l2/Tppp/Tspan2/Ugt8/Zfp488	24
GO:0008366	GO:0008366	axon ensheathment	24/928	177/17858	1.5869e-05	0.00034597	0.000262192	Aspa/Cldn11/Cntnap1/Egr2/Fa2h/Gal3st1/Gjc3/Igf1/Lpar1/Mag/Mal/Mal2/Mbp/Mobp/Plp1/Pou3f1/Scn8a/Serinc5/Sirt2/Tcf7l2/Tppp/Tspan2/Ugt8/Zfp488	24
GO:0032102	GO:0032102	negative regulation of response to external stimulus	41/928	392/17858	1.66032e-05	0.000360456	0.00027317	Adamts18/Adcyap1/Alox5/Angpt2/Anxa2/C1qtnf3/Cck/Ccn3/Cdh5/Cx3cl1/Drd2/Drd3/Enpp3/Gpr17/Grem1/Grin3a/Hmgcr/Igf1/Igf2/Npy5r/Nrp1/Pdgfra/Ptger3/Robo1/Sema3a/Sema3c/Sema3d/Sema3e/Sema3f/Sema4d/Sema5a/Sema5b/Sema6a/Serpinf1/Sirt2/Spp1/Thbs1/Tnr/Tspan8/Ubash3b/Wnt4	41
GO:0007588	GO:0007588	excretion	13/928	63/17858	1.72285e-05	0.000370914	0.000281096	Adra1d/Agtr2/Anpep/Avpr1a/Dab2/Drd2/Drd3/Npsr1/Pgr/Ptger3/Stc1/Tac1/Tacr1	13
GO:0055078	GO:0055078	sodium ion homeostasis	13/928	63/17858	1.72285e-05	0.000370914	0.000281096	Agtr2/Anpep/Atp1a4/Avpr1a/C7/Chp2/Drd2/Drd3/Slc8a1/Spp1/Tac1/Tacr1/Tfap2b	13
GO:0035987	GO:0035987	endodermal cell differentiation	11/928	46/17858	1.75516e-05	0.000376303	0.00028518	Col11a1/Col12a1/Col4a2/Col5a1/Col6a1/Fn1/Itga4/Lamb1/Lamb3/Mmp14/Vtn	11
GO:0021537	GO:0021537	telencephalon development	37/928	341/17858	1.90519e-05	0.000406781	0.000308278	Akap5/Akr1c14/Arx/Avpr1a/Bcl11b/Bmp2/Bmp4/Casp3/Col3a1/Dlx5/Drd2/Emx2/Enpp1/Epha5/Fezf1/Fgf13/Grin2a/Htr6/Lamb1/Lhx1/Lhx6/Lpar1/Mef2c/Nefm/Neurod1/Nr4a2/Nr4a3/Nrgn/P2ry12/Robo1/Sema3a/Slc17a6/Slc8a1/Tbr1/Tnr/Tp73/Zeb2	37
GO:0070169	GO:0070169	positive regulation of biomineral tissue development	12/928	55/17858	1.99629e-05	0.00042448	0.00032169	Alox5/Bmp2/Bmp4/Bmp7/Fbn2/Fbxo5/Mef2c/Osr1/Slc8a1/Tmem119/Wnt4/Wnt6	12
GO:0033555	GO:0033555	multicellular organismal response to stress	18/928	114/17858	2.30972e-05	0.000489112	0.000370672	Adcyap1/Adrb1/Ankfn1/Bdnf/Cck/Crhr1/Gabra5/Htr1a/Htr2c/Kcnip3/Mef2c/Npy2r/Nr4a2/Penk/Prkcg/Tac1/Tacr1/Thbs1	18
GO:0051048	GO:0051048	negative regulation of secretion	27/928	217/17858	2.35266e-05	0.000496171	0.000376021	Agtr2/Anpep/Ccn3/Crhbp/Crhr1/Drd2/Drd3/Erbb3/Hmgcr/Htr1a/Htr1b/Htr6/Il1rapl1/Npsr1/Npy1r/Npy2r/Npy5r/Oprm1/P2ry1/P2ry12/Ptger3/Sfrp1/Snca/Srcin1/Tifab/Trim9/Vsnl1	27
GO:0021604	GO:0021604	cranial nerve structural organization	6/928	13/17858	2.42596e-05	0.00050544	0.000383046	Egr2/Kcna2/Nrp1/Nrp2/Sema3a/Sema3f	6
GO:0051967	GO:0051967	negative regulation of synaptic transmission, glutamatergic	6/928	13/17858	2.42596e-05	0.00050544	0.000383046	Drd2/Drd3/Grik3/Htr1b/Htr2a/Npy2r	6
GO:0086067	GO:0086067	AV node cell to bundle of His cell communication	6/928	13/17858	2.42596e-05	0.00050544	0.000383046	Cacna1g/Cxadr/Gja5/Gjc1/Ryr2/Scn4b	6
GO:0090288	GO:0090288	negative regulation of cellular response to growth factor stimulus	17/928	104/17858	2.44059e-05	0.000506446	0.000383808	Adamts12/Agtr2/Crim1/Dcn/Fbn1/Grem1/Sema6a/Sfrp1/Sfrp2/Skor1/Spry1/Sulf2/Tcf7l2/Thbs1/Vwc2/Vwc2l/Wnt4	17
GO:0003151	GO:0003151	outflow tract morphogenesis	15/928	84/17858	2.48419e-05	0.000513433	0.000389103	Bmp4/Bmp7/Cited2/Eln/Gja5/Mef2c/Npy1r/Npy2r/Npy5r/Nrp1/Nrp2/Robo1/Sema3c/Sfrp2/Thbs1	15
GO:0001764	GO:0001764	neuron migration	25/928	194/17858	2.5756e-05	0.000530205	0.000401814	Arx/Barhl2/Camk2a/Cck/Cckar/Cdkl5/Chl1/Col3a1/Dcdc2/Drd2/Fezf1/Fgf13/Flrt2/Gpm6a/Il1r1/Kif20b/Lhx1/Lhx6/Mef2c/Nr4a2/Nrp1/Nrp2/Satb2/Sema3a/Sema6a	25
GO:0043266	GO:0043266	regulation of potassium ion transport	18/928	115/17858	2.60763e-05	0.000534667	0.000405195	Adcyap1/Akap5/Cckar/Dpp10/Drd2/Drd3/Htr2a/Kcnab1/Kcnab3/Kcnc1/Kcne4/Kcnip3/Kcnmb1/Kcns2/Nedd4l/Ptger3/Ptk2b/Vip	18
GO:0048675	GO:0048675	axon extension	21/928	148/17858	2.66353e-05	0.000543971	0.000412246	Alcam/Barhl2/Bdnf/Ccr5/Cdh4/Cdkl5/Fn1/Mag/Myo5b/Nrp1/Nrp2/Sema3a/Sema3c/Sema3d/Sema3e/Sema3f/Sema4d/Sema5a/Sema5b/Sema6a/Tnr	21
GO:1901342	GO:1901342	regulation of vasculature development	34/928	307/17858	2.69293e-05	0.000547595	0.000414992	Adam12/Alox5/Angpt2/C3ar1/Ccl24/Cdh5/Col4a2/Cx3cl1/Cyp1b1/Cysltr1/Dcn/Ecscr/Enpp2/Fbln5/Fgf18/Grem1/Igf2/Kdr/Lgals3/Minar1/Nrp1/Prkcb/Ptk2b/Rhoj/Sema3e/Sema5a/Sema6a/Serpinf1/Sfrp2/Slc39a12/Stab1/Thbs1/Thbs2/Wnt4	34
GO:0008038	GO:0008038	neuron recognition	11/928	48/17858	2.70247e-05	0.000547595	0.000414992	Bdnf/Casp3/Dscaml1/Efnb3/Epha3/Gap43/Ncam2/Nrp1/Robo1/Sema3a/Sema5a	11
GO:0042692	GO:0042692	muscle cell differentiation	43/928	428/17858	2.76925e-05	0.000558933	0.000423585	Adamts15/Adrb1/Agtr2/Alpk2/Avpr1a/Bdnf/Bmp2/Bmp4/Camk2d/Casp3/Ccn3/Ccn4/Ccnb1/Cdk1/Col14a1/Cxadr/Cyp26b1/Efnb2/Enpp3/Fgf10/Grem1/Hacd1/Igf1/Igf2/Itga8/Kit/Lox/Mef2c/Mmp14/Nek5/Nox4/Npnt/Olfm2/Pdgfra/Sdc1/Slc8a1/Tbx18/Tmem119/Tnnt2/Tshz3/Ttn/Wnt4/Xirp1	43
GO:0007389	GO:0007389	pattern specification process	47/928	484/17858	2.83909e-05	0.000570801	0.000432579	Aldh1a2/Arc/Bmp2/Bmp4/Bmp5/Bmp7/Ccdc40/Cfap52/Cited2/Cobl/Cyp26b1/Egr2/Emx2/Fezf1/Fgf10/Foxd1/Gpc3/Gpr161/Grem1/Hhip/Ifitm1/Lhx1/Mafb/Mdfi/Mef2c/Meis2/Neurod1/Nrp1/Nrp2/Osr1/Robo1/Satb2/Sema3a/Sema3c/Sema3f/Sfrp1/Sfrp2/Sp8/Spry1/Stc1/Tbr1/Tbx18/Tifab/Ttn/Wnt2/Wnt6/Zeb2	47
GO:0001704	GO:0001704	formation of primary germ layer	19/928	127/17858	3.01488e-05	0.000603794	0.000457583	Bmp4/Bmp7/Col11a1/Col12a1/Col4a2/Col5a1/Col6a1/Dusp4/Fn1/Itga4/Itga8/Lamb1/Lamb3/Lhx1/Mmp14/Nr4a3/Sfrp2/Tbx19/Vtn	19
GO:0045927	GO:0045927	positive regulation of growth	34/928	309/17858	3.07908e-05	0.00061427	0.000465522	Adrb1/Ahr/Arx/Avpr1a/Bcl11a/Bdnf/Ccn4/Ccnb1/Cd38/Cdh4/Cdk1/Cdkl5/Drd2/Fn1/Foxs1/Gpr21/Igf1/Igf2/Igfbp2/Mef2c/Mmp14/Myo5b/Nedd4l/Nrp1/Ptk2b/Rasal1/Rims1/Sema4d/Sema5a/Sfrp1/Sfrp2/Syt1/Tshr/Wnt2	34
GO:0032970	GO:0032970	regulation of actin filament-based process	42/928	417/17858	3.22752e-05	0.000641407	0.000486088	Acta2/Adrb1/Alox15/Arhgap28/Baiap2/Camk2d/Ccl24/Ccn2/Cdc42ep2/Cdc42ep3/Cx3cl1/Dsp/Ect2/Eln/Epha3/Epha5/Fgf13/Fzd10/Gja5/Iqgap2/Kank4/Lpar1/Mef2c/Nox4/Nrp1/Pecam1/Ppm1e/Prkcq/Ptger3/Ptk2b/Ryr2/Sema3e/Sema5a/Shroom2/Sptb/Stc1/Synpo/Tac1/Tacr1/Tnnt2/Wasf1/Wnt4	42
GO:0055007	GO:0055007	cardiac muscle cell differentiation	21/928	150/17858	3.26756e-05	0.000646877	0.000490233	Adrb1/Agtr2/Alpk2/Bmp2/Bmp4/Camk2d/Ccn4/Ccnb1/Cdk1/Col14a1/Cxadr/Efnb2/Grem1/Igf1/Mef2c/Nox4/Pdgfra/Slc8a1/Tbx18/Ttn/Xirp1	21
GO:0019226	GO:0019226	transmission of nerve impulse	16/928	96/17858	3.28336e-05	0.000647523	0.000490723	Avpr1a/Cacna1g/Cacna1i/Chrm5/Cntnap1/Dcdc2/Drd5/Fgf12/Gpr88/Kcna2/Mag/P2rx1/Pawr/Scn1a/Scn8a/Tnr	16
GO:0060401	GO:0060401	cytosolic calcium ion transport	25/928	197/17858	3.34391e-05	0.000656957	0.000497872	Adrb1/Akap5/Bmp4/Cacna1g/Cacna1i/Camk2d/Ccn2/Ccr5/Cx3cl1/Drd2/Grin2a/Gstm2/Htr2a/Htr2c/Itpr1/Npsr1/P2rx1/Pawr/Ptk2b/Ryr2/Slc24a4/Slc8a1/Snca/Trpc3/Ubash3b	25
GO:0040013	GO:0040013	negative regulation of locomotion	37/928	350/17858	3.36676e-05	0.000658941	0.000499376	Acan/Angpt2/Apod/Ccn3/Ccr5/Cited2/Col3a1/Cx3cl1/Cyp1b1/Dcn/Drd2/Drd5/Grem1/Grm5/Htr2c/Mef2c/Nav3/Nrp1/Ptprk/Ptprt/Robo1/Sema3a/Sema3c/Sema3d/Sema3e/Sema3f/Sema4d/Sema5a/Sema5b/Sema6a/Serpinf1/Sfrp1/Sfrp2/Stc1/Thbs1/Timp1/Wnt4	37
GO:0007626	GO:0007626	locomotory behavior	30/928	259/17858	3.40676e-05	0.000661757	0.00050151	Ankfn1/Chl1/Chrna4/Cnp/Crhr1/Drd2/Drd3/Efnb3/Egr1/Fgf12/Gad1/Glrb/Gpr52/Gpr88/Grm5/Htr2c/Lepr/Negr1/Npy1r/Nr4a2/Olfm2/Oprd1/Oprm1/Penk/Scn1a/Scn8a/Snca/Strn/Tnr/Tshr	30
GO:0017157	GO:0017157	regulation of exocytosis	30/928	259/17858	3.40676e-05	0.000661757	0.00050151	Adcy1/Cacna1g/Cacna1i/Chrm2/Chrna4/Chrnb3/Crhr1/Doc2a/Drd2/Glra3/Grin3a/Grm4/Grm8/Htr1a/Htr1b/Htr2a/Il1rapl1/Myo5b/Nppc/Nrxn3/P2rx1/P2ry1/Pclo/Prkcb/Prkcg/Sdc1/Snca/Syt1/Trim9/Vsnl1	30
GO:0098900	GO:0098900	regulation of action potential	13/928	67/17858	3.44415e-05	0.000666514	0.000505115	Camk2d/Cxadr/Dsp/Fgf12/Fgf13/Gja5/Hcn1/Nos1ap/Pawr/Ryr2/Tac1/Tacr1/Tbx18	13
GO:0010810	GO:0010810	regulation of cell-substrate adhesion	28/928	235/17858	3.70845e-05	0.000714984	0.000541848	Alox15/Angpt2/Apod/Cdk6/Col1a1/Col26a1/Dab2/Edil3/Enpp2/Epha3/Fn1/Grem1/Hacd1/Has2/Kdr/Mmp14/Npnt/Npy2r/Nrp1/Onecut2/Postn/Ptk2b/Sema3e/Spp1/Thbs1/Vtn/Vwc2/Wnt4	28
GO:0003002	GO:0003002	regionalization	39/928	379/17858	3.81741e-05	0.000733255	0.000555694	Aldh1a2/Arc/Bmp2/Bmp4/Cited2/Cobl/Cyp26b1/Egr2/Emx2/Fezf1/Fgf10/Foxd1/Gpc3/Gpr161/Grem1/Hhip/Ifitm1/Lhx1/Mafb/Mdfi/Mef2c/Neurod1/Nrp1/Nrp2/Osr1/Robo1/Sema3a/Sema3c/Sema3f/Sfrp1/Sfrp2/Sp8/Spry1/Tbr1/Tbx18/Tifab/Ttn/Wnt2/Zeb2	39
GO:0042552	GO:0042552	myelination	23/928	175/17858	3.91561e-05	0.000749331	0.000567877	Aspa/Cntnap1/Egr2/Fa2h/Gal3st1/Gjc3/Igf1/Lpar1/Mag/Mal/Mal2/Mbp/Mobp/Plp1/Pou3f1/Scn8a/Serinc5/Sirt2/Tcf7l2/Tppp/Tspan2/Ugt8/Zfp488	23
GO:0021545	GO:0021545	cranial nerve development	12/928	59/17858	4.20572e-05	0.00080188	0.000607701	Cited2/Egr2/Erbb3/Kcna2/Lpar1/Mafb/Nrp1/Nrp2/Sema3a/Sema3f/Slc24a4/Tifab	12
GO:0072189	GO:0072189	ureter development	7/928	20/17858	4.27001e-05	0.000809994	0.00061385	Aldh1a2/Bmp4/Emx2/Lhx1/Osr1/Tbx18/Tshz3	7
GO:0001958	GO:0001958	endochondral ossification	9/928	34/17858	4.2953e-05	0.000809994	0.00061385	Bmp4/Col13a1/Col1a1/Dlx5/Fgf18/Hspg2/Mef2c/Mmp14/Tmem119	9
GO:0036075	GO:0036075	replacement ossification	9/928	34/17858	4.2953e-05	0.000809994	0.00061385	Bmp4/Col13a1/Col1a1/Dlx5/Fgf18/Hspg2/Mef2c/Mmp14/Tmem119	9
GO:0072210	GO:0072210	metanephric nephron development	10/928	42/17858	4.4e-05	0.000821602	0.000622648	Agtr2/Bmp4/Egr1/Foxd1/Grem1/Lhx1/Osr1/Pdgfra/Tfap2b/Wnt4	10
GO:0086065	GO:0086065	cell communication involved in cardiac conduction	10/928	42/17858	4.4e-05	0.000821602	0.000622648	Cacna1g/Camk2d/Cxadr/Dsp/Gja5/Gjc1/Ryr2/Scn4b/Slc8a1/Tbx18	10
GO:0045598	GO:0045598	regulation of fat cell differentiation	21/928	153/17858	4.40456e-05	0.000821602	0.000622648	Alox5/Bmp2/Bmp7/Ccn4/E2f1/Enpp1/Htr2a/Htr2c/Igf1/Lmo3/Lpl/Medag/Rarres2/Runx1t1/Sfrp1/Sfrp2/Sirt2/Snai2/Tcf7l2/Trib2/Vstm2a	21
GO:0098901	GO:0098901	regulation of cardiac muscle cell action potential	8/928	27/17858	4.72845e-05	0.000878846	0.00066603	Camk2d/Cxadr/Dsp/Fgf13/Gja5/Nos1ap/Ryr2/Tbx18	8
GO:0014911	GO:0014911	positive regulation of smooth muscle cell migration	13/928	69/17858	4.76554e-05	0.000882564	0.000668847	Camk2d/Ccn4/Cyp1b1/Egr1/Has2/Igf1/Lpar1/Nox4/Nr4a3/Pgr/Postn/S100a11/Vtn	13
GO:0045765	GO:0045765	regulation of angiogenesis	33/928	303/17858	4.91456e-05	0.000906912	0.000687299	Adam12/Alox5/Angpt2/C3ar1/Ccl24/Cdh5/Col4a2/Cx3cl1/Cyp1b1/Cysltr1/Dcn/Ecscr/Enpp2/Fbln5/Fgf18/Grem1/Igf2/Kdr/Lgals3/Minar1/Nrp1/Prkcb/Ptk2b/Rhoj/Sema3e/Sema5a/Sema6a/Serpinf1/Sfrp2/Slc39a12/Stab1/Thbs1/Thbs2	33
GO:0061333	GO:0061333	renal tubule morphogenesis	15/928	89/17858	5.02318e-05	0.000923657	0.00069999	Agtr2/Bmp2/Bmp4/Col4a1/Foxd1/Gpc3/Grem1/Lgr5/Lhx1/Mef2c/Npnt/Osr1/Timeless/Wnt4/Wnt6	15
GO:0060048	GO:0060048	cardiac muscle contraction	19/928	132/17858	5.20083e-05	0.000952931	0.000722175	Adrb1/Asb15/Cacna1g/Camk2d/Ccn2/Dsp/Fgf13/Gja5/Kcne4/Kcnj8/Nedd4l/Pde5a/Ryr2/Scn1a/Scn4b/Slc8a1/Stc1/Tnnt2/Ttn	19
GO:0086003	GO:0086003	cardiac muscle cell contraction	13/928	70/17858	5.57772e-05	0.00101838	0.000771773	Adrb1/Cacna1g/Camk2d/Dsp/Fgf13/Gja5/Kcne4/Kcnj8/Nedd4l/Ryr2/Scn1a/Scn4b/Stc1	13
GO:0048813	GO:0048813	dendrite morphogenesis	24/928	191/17858	5.59885e-05	0.00101864	0.000771969	Akap5/Arc/Baiap2/Camk2a/Cdkl5/Dcdc2/Dock10/Epha5/Hecw1/Il1rapl1/Itpka/Kndc1/Lzts1/Myo5b/Nedd4l/Nrp1/Robo1/Sema3a/Sema4d/Srcin1/Tet1/Tpbg/Zdhhc15/Zfp365	24
GO:0008361	GO:0008361	regulation of cell size	27/928	228/17858	5.64502e-05	0.00101985	0.000772893	Ahr/Alox15/Barhl2/Bcl11a/Bdnf/Ccr5/Cdh4/Cdkl5/Epha7/Fgf13/Fn1/Mag/Myo5b/Nrp1/Prkg2/Sema3a/Sema3c/Sema3d/Sema3e/Sema3f/Sema4d/Sema5a/Sema5b/Sema6a/Spp1/Tnr/Tp73	27
GO:1901888	GO:1901888	regulation of cell junction assembly	27/928	228/17858	5.64502e-05	0.00101985	0.000772893	Apod/Bdnf/Enpp2/Epha3/Epha7/Flrt2/Gpc6/Grem1/Il1rapl1/Kdr/Lingo2/Lrrtm3/Lrtm2/Mef2c/Mmp14/Nedd4l/Negr1/Nptx1/Nrp1/Sema4d/Slitrk3/Slitrk4/Snai2/Snca/Thbs2/Tpbg/Wnt4	27
GO:0090130	GO:0090130	tissue migration	34/928	319/17858	5.87848e-05	0.00105833	0.000802052	Acta2/Angpt2/Bmp4/Ccn3/Cdh5/Cyp1b1/Dcn/Efnb2/Egr3/Enpp2/Fgf10/Fgf18/Grem1/Has2/Igf1/Igf2/Kdr/Kit/Loxl2/Mef2c/Nr4a1/Nrp1/Pecam1/Ptk2b/Rhoj/Robo1/Sema3a/Sema5a/Serpinf1/Stc1/Tac1/Tacr1/Thbs1/Zeb2	34
GO:0042596	GO:0042596	fear response	12/928	61/17858	5.94738e-05	0.00106702	0.000808635	Adcyap1/Adrb1/Ankfn1/Bdnf/Cck/Crhr1/Gabra5/Htr1a/Htr2c/Mef2c/Npy2r/Penk	12
GO:0030308	GO:0030308	negative regulation of cell growth	25/928	204/17858	5.99622e-05	0.00107206	0.000812455	Bcl11a/Ccn3/Ccr5/Dab2/Enpp1/Epha7/Fgf13/Grem1/Mag/Minar1/Nrp1/Rrad/Sema3a/Sema3c/Sema3d/Sema3e/Sema3f/Sema4d/Sema5a/Sema5b/Sema6a/Sfrp1/Sfrp2/Spp1/Tnr	25
GO:0032535	GO:0032535	regulation of cellular component size	42/928	429/17858	6.21055e-05	0.00110655	0.000838593	Ahr/Alox15/Arhgap28/Baiap2/Barhl2/Bcl11a/Bdnf/Ccl24/Ccr5/Cdc42ep2/Cdc42ep3/Cdh4/Cdkl5/Eln/Epha7/Fgf13/Fn1/Iqgap2/Kank4/Mag/Myo5b/Nefm/Nrp1/Pclo/Pecam1/Prkg2/Ptk2b/Sema3a/Sema3c/Sema3d/Sema3e/Sema3f/Sema4d/Sema5a/Sema5b/Sema6a/Shroom2/Spp1/Sptb/Tnr/Tp73/Wasf1	42
GO:0014821	GO:0014821	phasic smooth muscle contraction	8/928	28/17858	6.31998e-05	0.00111833	0.000847525	Drd2/Htr1d/Kit/Npy1r/Ptger3/Sstr2/Tifab/Tshz3	8
GO:0035235	GO:0035235	ionotropic glutamate receptor signaling pathway	8/928	28/17858	6.31998e-05	0.00111833	0.000847525	Camk2a/Gria2/Gria3/Gria4/Grik3/Grin2a/Grin3a/Plp1	8
GO:0055006	GO:0055006	cardiac cell development	17/928	112/17858	6.46394e-05	0.00113663	0.000861387	Adrb1/Agtr2/Alpk2/Bmp4/Camk2d/Ccn4/Ccnb1/Cdk1/Col14a1/Cxadr/Igf1/Pdgfra/Slc8a1/Spry1/Tbx18/Ttn/Xirp1	17
GO:0035815	GO:0035815	positive regulation of renal sodium excretion	6/928	15/17858	6.46735e-05	0.00113663	0.000861387	Agtr2/Avpr1a/Drd2/Drd3/Tac1/Tacr1	6
GO:0002040	GO:0002040	sprouting angiogenesis	18/928	123/17858	6.51522e-05	0.0011373	0.000861899	Alox5/Bmp4/Efnb2/Egr3/Grem1/Kdr/Loxl2/Nr4a1/Nrp1/Ptk2b/Rhoj/Robo1/Rspo3/Sema3e/Sema5a/Sema6a/Slc39a12/Thbs1	18
GO:0003073	GO:0003073	regulation of systemic arterial blood pressure	18/928	123/17858	6.51522e-05	0.0011373	0.000861899	Adra1d/Adrb1/Agtr2/Ahr/Avpr1a/Camk2n1/Chrm3/Drd2/Drd3/Drd5/Gja5/Kdr/Nedd4l/Postn/Ptpro/Rarres2/Tac1/Tacr1	18
GO:1903305	GO:1903305	regulation of regulated secretory pathway	24/928	193/17858	6.62084e-05	0.00115185	0.000872924	Adcy1/Cacna1g/Cacna1i/Chrm2/Chrna4/Chrnb3/Crhr1/Doc2a/Drd2/Glra3/Grin3a/Grm4/Grm8/Htr1a/Htr1b/Htr2a/Nppc/Nrxn3/P2rx1/P2ry1/Prkcb/Prkcg/Syt1/Trim9	24
GO:0003206	GO:0003206	cardiac chamber morphogenesis	20/928	146/17858	6.8279e-05	0.00118388	0.000897201	Ahr/Bmp2/Bmp4/Bmp5/Bmp7/Cited2/Col11a1/Dsp/Gja5/Mef2c/Npy2r/Npy5r/Nrp1/Nrp2/Robo1/Ryr2/Sema3c/Sfrp2/Tnnt2/Wnt2	20
GO:0051932	GO:0051932	synaptic transmission, GABAergic	12/928	62/17858	7.03039e-05	0.00121492	0.00092072	Bdnf/Car7/Drd2/Gabra5/Gabre/Grm4/Htr1b/Npas4/Npy5r/Tac1/Tacr1/Tpbg	12
GO:0021761	GO:0021761	limbic system development	21/928	158/17858	7.09921e-05	0.00122272	0.000926633	Akap5/Akr1c14/Casp3/Crhr1/Drd2/Emx2/Enpp1/Epha5/Fgf13/Grin2a/Mef2c/Nefm/Neurod1/Nr4a3/Nrp1/Nrp2/Sema3a/Slc17a6/Tbr1/Tp73/Zeb2	21
GO:0031345	GO:0031345	negative regulation of cell projection organization	26/928	219/17858	7.37437e-05	0.0012617	0.000956175	Bcl11a/Ccr5/Cd38/Dab2/Efnb2/Efnb3/Epha3/Epha7/Fgf13/Lpar1/Mag/Mbp/Minar1/Nrp1/Sema3a/Sema3c/Sema3d/Sema3e/Sema3f/Sema4d/Sema5a/Sema5b/Sema6a/Spp1/Tnr/Zfp365	26
GO:0048639	GO:0048639	positive regulation of developmental growth	26/928	219/17858	7.37437e-05	0.0012617	0.000956175	Adrb1/Arx/Bcl11a/Bdnf/Ccn4/Ccnb1/Cdh4/Cdk1/Cdkl5/Drd2/Fn1/Foxs1/Gpr21/Igf1/Igf2/Mef2c/Myo5b/Nedd4l/Nrp1/Rasal1/Rims1/Sema4d/Sema5a/Syt1/Tshr/Wnt2	26
GO:1903351	GO:1903351	cellular response to dopamine	15/928	92/17858	7.45737e-05	0.00127169	0.000963746	Chrm1/Chrm2/Chrm3/Chrm5/Drd2/Drd3/Drd5/Htr1a/Htr1b/Htr1d/Htr2a/Htr2c/Htr4/Htr6/Oprm1	15
GO:0051146	GO:0051146	striated muscle cell differentiation	34/928	323/17858	7.53431e-05	0.00127717	0.000967895	Adamts15/Adrb1/Agtr2/Alpk2/Avpr1a/Bdnf/Bmp2/Bmp4/Camk2d/Casp3/Ccn3/Ccn4/Ccnb1/Cdk1/Col14a1/Cxadr/Cyp26b1/Efnb2/Grem1/Hacd1/Igf1/Igf2/Mef2c/Mmp14/Nek5/Nox4/Pdgfra/Sdc1/Slc8a1/Tbx18/Tmem119/Tnnt2/Ttn/Xirp1	34
GO:0007196	GO:0007196	adenylate cyclase-inhibiting G protein-coupled glutamate receptor signaling pathway	5/928	10/17858	7.58835e-05	0.00127717	0.000967895	Grik3/Grm2/Grm4/Grm5/Grm8	5
GO:0021612	GO:0021612	facial nerve structural organization	5/928	10/17858	7.58835e-05	0.00127717	0.000967895	Egr2/Nrp1/Nrp2/Sema3a/Sema3f	5
GO:0060385	GO:0060385	axonogenesis involved in innervation	5/928	10/17858	7.58835e-05	0.00127717	0.000967895	Col25a1/Itga4/Nptx1/Nrp1/Sema3a	5
GO:0198738	GO:0198738	cell-cell signaling by wnt	42/928	433/17858	7.66217e-05	0.0012854	0.000974137	Alpk2/Bmp2/Ccn4/Col1a1/Cpz/Dab2/Dcdc2/Dkk2/Dlx5/Drd2/Egr1/Fgf10/Fzd10/Fzd6/Gpc3/Grem1/Lgr5/Lgr6/Limd1/Lypd6/Mdfi/Oprm1/Prickle1/Ptpro/Rspo2/Rspo3/Scel/Sdc1/Sema5a/Sfrp1/Sfrp2/Snai2/Strn/Sulf2/Tbx18/Tcf7l2/Tpbg/Trabd2b/Wnt2/Wnt4/Wnt6/Zeb2	42
GO:0007015	GO:0007015	actin filament organization	43/928	448/17858	8.04303e-05	0.00134493	0.00101925	Alox15/Arhgap28/Baiap2/Ccl24/Ccn2/Cdc42ep2/Cdc42ep3/Cobl/Cx3cl1/Diaph3/Elmo1/Eln/Ermn/Gas2l3/Gas7/Iqgap2/Kank4/Kash5/Lpar1/Myo1b/Myo5b/Nox4/Nrp1/Pawr/Pecam1/Ppm1e/Prkcq/Ptk2b/Rflna/Sema5a/Shroom2/Spag6l/Spatc1l/Sptb/Synpo/Tac1/Tacr1/Tnnt2/Tpm2/Ttn/Wasf1/Wnt4/Xirp1	43
GO:0010631	GO:0010631	epithelial cell migration	33/928	311/17858	8.1889e-05	0.00136491	0.00103439	Angpt2/Bmp4/Ccn3/Cdh5/Cyp1b1/Dcn/Efnb2/Egr3/Enpp2/Fgf10/Fgf18/Grem1/Has2/Igf1/Igf2/Kdr/Kit/Loxl2/Mef2c/Nr4a1/Nrp1/Pecam1/Ptk2b/Rhoj/Robo1/Sema3a/Sema5a/Serpinf1/Stc1/Tac1/Tacr1/Thbs1/Zeb2	33
GO:0030501	GO:0030501	positive regulation of bone mineralization	10/928	45/17858	8.27932e-05	0.00137554	0.00104245	Alox5/Bmp2/Bmp4/Bmp7/Fbn2/Mef2c/Osr1/Slc8a1/Tmem119/Wnt4	10
GO:1903350	GO:1903350	response to dopamine	15/928	93/17858	8.47135e-05	0.00140293	0.00106321	Chrm1/Chrm2/Chrm3/Chrm5/Drd2/Drd3/Drd5/Htr1a/Htr1b/Htr1d/Htr2a/Htr2c/Htr4/Htr6/Oprm1	15
GO:0072111	GO:0072111	cell proliferation involved in kidney development	7/928	22/17858	8.5731e-05	0.00141525	0.00107254	Bmp2/Bmp4/Bmp7/C3ar1/Egr1/Gpc3/Osr1	7
GO:0048634	GO:0048634	regulation of muscle organ development	11/928	54/17858	8.60582e-05	0.00141612	0.0010732	Bdnf/Bmp4/Cenpf/Erbb3/Hmgcr/Igf2/Lox/Mef2c/Sirt2/Tcf7l2/Tifab	11
GO:0045600	GO:0045600	positive regulation of fat cell differentiation	13/928	73/17858	8.77695e-05	0.0014397	0.00109107	Bmp2/Bmp7/Htr2a/Htr2c/Igf1/Lmo3/Lpl/Medag/Rarres2/Sfrp1/Sfrp2/Snai2/Vstm2a	13
GO:0060070	GO:0060070	canonical Wnt signaling pathway	32/928	299/17858	8.87712e-05	0.00145152	0.00110003	Bmp2/Col1a1/Dab2/Dkk2/Dlx5/Egr1/Fgf10/Fzd10/Fzd6/Gpc3/Grem1/Lgr5/Limd1/Lypd6/Prickle1/Ptpro/Rspo2/Rspo3/Scel/Sdc1/Sema5a/Sfrp1/Sfrp2/Snai2/Sulf2/Tbx18/Tcf7l2/Tpbg/Wnt2/Wnt4/Wnt6/Zeb2	32
GO:0090132	GO:0090132	epithelium migration	33/928	313/17858	9.26829e-05	0.0015107	0.00114488	Angpt2/Bmp4/Ccn3/Cdh5/Cyp1b1/Dcn/Efnb2/Egr3/Enpp2/Fgf10/Fgf18/Grem1/Has2/Igf1/Igf2/Kdr/Kit/Loxl2/Mef2c/Nr4a1/Nrp1/Pecam1/Ptk2b/Rhoj/Robo1/Sema3a/Sema5a/Serpinf1/Stc1/Tac1/Tacr1/Thbs1/Zeb2	33
GO:0030177	GO:0030177	positive regulation of Wnt signaling pathway	19/928	138/17858	9.60137e-05	0.00156007	0.00118229	Bmp2/Ccn4/Col1a1/Dab2/Dkk2/Dlx5/Fgf10/Gpc3/Lgr5/Lgr6/Lypd6/Rspo2/Rspo3/Scel/Sema5a/Sfrp1/Sfrp2/Sulf2/Zeb2	19
GO:0033002	GO:0033002	muscle cell proliferation	29/928	261/17858	9.69524e-05	0.00157039	0.00119011	Apod/Bmp2/Bmp4/C3ar1/Camk2d/Ccn3/Ccn4/Ccnb1/Cdk1/Cited2/Cx3cl1/Cxadr/Dipk2a/Egr1/Hmgcr/Htr1b/Igf1/Mef2c/Nppc/Npr3/Npy5r/Nr4a3/Ogn/Tacr1/Tcf7l2/Thbs1/Tp73/Vip/Wnt2	29
GO:0007584	GO:0007584	response to nutrient	33/928	314/17858	9.85471e-05	0.00158267	0.00119942	Abcb1b/Aldh1a2/Alox5/Bdnf/Bmp7/Casr/Cckar/Col1a1/Crym/Cyp1b1/Cyp26b1/Eln/Folr2/Hmgcr/Igf1/Igfbp2/Lepr/Lpl/Ltc4s/Mef2c/Mgp/Mog/Pawr/Penk/Postn/Prkcb/Ryr2/Sfrp1/Sfrp2/Slc8a1/Snai2/Spp1/Stc1	33
GO:0030111	GO:0030111	regulation of Wnt signaling pathway	33/928	314/17858	9.85471e-05	0.00158267	0.00119942	Alpk2/Bmp2/Ccn4/Col1a1/Dab2/Dcdc2/Dkk2/Dlx5/Egr1/Fgf10/Fzd6/Gpc3/Grem1/Lgr5/Lgr6/Limd1/Lypd6/Mdfi/Prickle1/Ptpro/Rspo2/Rspo3/Scel/Sema5a/Sfrp1/Sfrp2/Snai2/Sulf2/Tbx18/Tcf7l2/Tpbg/Trabd2b/Zeb2	33
GO:0035810	GO:0035810	positive regulation of urine volume	6/928	16/17858	9.89359e-05	0.00158267	0.00119942	Avpr1a/Drd2/Has2/Npr3/Ptger3/Tfap2b	6
GO:0072176	GO:0072176	nephric duct development	6/928	16/17858	9.89359e-05	0.00158267	0.00119942	Bmp4/Efnb2/Epha7/Gpc3/Lhx1/Osr1	6
GO:0042417	GO:0042417	dopamine metabolic process	10/928	46/17858	0.000100916	0.0016006	0.00121301	Agtr2/Drd2/Grin2a/Htr1a/Htr2c/Moxd1/Nr4a2/Snca/Sncaip/Sncb	10
GO:0051149	GO:0051149	positive regulation of muscle cell differentiation	13/928	74/17858	0.000101483	0.0016006	0.00121301	Adrb1/Bmp4/Ccn4/Cyp26b1/Efnb2/Grem1/Igf1/Kit/Mef2c/Mmp14/Nek5/Olfm2/Tshz3	13
GO:1905330	GO:1905330	regulation of morphogenesis of an epithelium	13/928	74/17858	0.000101483	0.0016006	0.00121301	Adamts12/Agtr2/Bmp4/Bmp7/Fgf10/Grem1/Lhx1/Pdgfra/Sfrp1/Snai2/Stox1/Wnt2/Wnt4	13
GO:0071772	GO:0071772	response to BMP	23/928	186/17858	0.000101606	0.0016006	0.00121301	Adamts12/Bmp2/Bmp4/Bmp5/Bmp7/Cdh5/Crim1/Dlx5/Egr1/Fbn1/Fn1/Foxd1/Gpc3/Grem1/Kdr/Sfrp1/Sfrp2/Skor1/Tcf7l2/Tfap2b/Vstm2a/Vwc2/Vwc2l	23
GO:0071773	GO:0071773	cellular response to BMP stimulus	23/928	186/17858	0.000101606	0.0016006	0.00121301	Adamts12/Bmp2/Bmp4/Bmp5/Bmp7/Cdh5/Crim1/Dlx5/Egr1/Fbn1/Fn1/Foxd1/Gpc3/Grem1/Kdr/Sfrp1/Sfrp2/Skor1/Tcf7l2/Tfap2b/Vstm2a/Vwc2/Vwc2l	23
GO:0014003	GO:0014003	oligodendrocyte development	11/928	55/17858	0.000102582	0.00161107	0.00122094	Aspa/Cntnap1/Fa2h/Lpar1/Mag/Mobp/Olig1/Plp1/Tcf7l2/Tppp/Zfp488	11
GO:0007586	GO:0007586	digestion	19/928	139/17858	0.000105909	0.00165827	0.00125672	Adrb1/Arx/Cck/Cckar/Chrm1/Chrm3/Chrm5/Drd3/Fgf10/Inava/Neurod1/Npr3/Pawr/Pnlip/Ptger3/Slc9a4/Tac1/Tacr1/Tifab	19
GO:0045761	GO:0045761	regulation of adenylate cyclase activity	8/928	30/17858	0.000108485	0.00169348	0.0012834	Adrb1/Akap5/Crhr1/Drd2/Drd3/Hpca/Npr3/P2ry13	8
GO:0007189	GO:0007189	adenylate cyclase-activating G protein-coupled receptor signaling pathway	20/928	151/17858	0.000109873	0.00170997	0.0012959	Adcy1/Adcyap1/Adgrl4/Adra1d/Adrb1/Crhr1/Drd2/Drd3/Drd5/Gpr12/Gpr161/Gpr26/Gpr3/Htr4/Lgr5/Lpar1/Oprm1/Ptger3/Tshr/Vip	20
GO:0060993	GO:0060993	kidney morphogenesis	16/928	106/17858	0.000112473	0.00174519	0.00132259	Agtr2/Ahr/Bmp2/Bmp4/Bmp7/Fgf10/Foxd1/Gpc3/Grem1/Lhx1/Npnt/Osr1/Timeless/Tshz3/Wnt4/Wnt6	16
GO:0046717	GO:0046717	acid secretion	12/928	65/17858	0.000113581	0.00175711	0.00133162	Casr/Cckar/Chrm5/Drd2/Drd3/Grm4/Htr1a/Htr1b/Htr2c/Htr6/Ptger3/Slc9a4	12
GO:0006029	GO:0006029	proteoglycan metabolic process	13/928	75/17858	0.000117009	0.00179936	0.00136364	Acan/Adamts12/B3gat2/Bgn/Bmp2/Chst3/Col11a1/Dcn/Hs3st5/Igf1/Ndst4/Sulf2/Tcf7l2	13
GO:0009994	GO:0009994	oocyte differentiation	13/928	75/17858	0.000117009	0.00179936	0.00136364	Akap5/Ccnb1/Cdc20/Cdk1/Fbxo5/Gpr3/Igf1/Lgr5/Nppc/Pde5a/Ptk2b/Sirt2/Wnt4	13
GO:0030534	GO:0030534	adult behavior	23/928	188/17858	0.000119629	0.0018342	0.00139004	Bdnf/Chl1/Chrna4/Cnp/Crhbp/Crhr1/Drd2/Drd3/Efnb3/Fgf12/Glrb/Grm2/Htr2a/Htr2c/Nr4a2/Nr4a3/Nrxn3/Oprd1/Oprm1/Scn1a/Scn8a/Snca/Tshr	23
GO:0048562	GO:0048562	embryonic organ morphogenesis	34/928	331/17858	0.000121663	0.00185986	0.00140949	Bmp4/Bmp7/Ccdc40/Cited2/Col11a1/Dlx5/Dlx6/Dscaml1/Eya4/Fbn1/Fbn2/Fgf10/Fzd6/Hspg2/Itga8/Kcnq4/Lhx1/Mafb/Mdfi/Mef2c/Mmp14/Mycn/Neurod1/Nr4a3/Osr1/Pdgfra/Ryr2/Satb2/Stox1/Tbx18/Tcf7l2/Tead2/Tifab/Tshr	34
GO:1903115	GO:1903115	regulation of actin filament-based movement	10/928	47/17858	0.000122286	0.00186386	0.00141252	Acta2/Adrb1/Camk2d/Dsp/Fgf13/Gja5/Ptger3/Ryr2/Stc1/Tnnt2	10
GO:0098657	GO:0098657	import into cell	26/928	226/17858	0.000124285	0.00188876	0.00143139	Abcc9/Adrb1/Atp1a4/Drd2/Drd3/Folr2/Itga4/Kcnj3/Kcnj4/Kcnj6/Kcnj8/P2rx1/Pawr/Slc17a6/Slc22a3/Slc24a4/Slc39a12/Slc6a13/Slc6a20/Slc8a1/Slc9a2/Slc9a4/Snca/Steap4/Sv2b/Thbs1	26
GO:0022600	GO:0022600	digestive system process	17/928	118/17858	0.000125497	0.00190159	0.00144111	Adrb1/Cckar/Chrm1/Chrm3/Chrm5/Drd3/Fgf10/Inava/Neurod1/Npr3/Pawr/Pnlip/Ptger3/Slc9a4/Tac1/Tacr1/Tifab	17
GO:0055013	GO:0055013	cardiac muscle cell development	16/928	107/17858	0.000125986	0.00190342	0.0014425	Adrb1/Agtr2/Alpk2/Bmp4/Camk2d/Ccn4/Ccnb1/Cdk1/Col14a1/Cxadr/Igf1/Pdgfra/Slc8a1/Tbx18/Ttn/Xirp1	16
GO:0050773	GO:0050773	regulation of dendrite development	19/928	141/17858	0.000128433	0.00193473	0.00146622	Akap5/Baiap2/Bcl11a/Bmp5/Bmp7/Cdc20/Cdkl5/Cobl/Dgkg/Hecw1/Il1rapl1/Itpka/Kndc1/Lzts1/Myo5b/Nedd4l/Robo1/Sema4d/Zdhhc15	19
GO:0051899	GO:0051899	membrane depolarization	14/928	86/17858	0.000130619	0.00196195	0.00148686	Cacna1g/Cacna1i/Camk2d/Cck/Chrna4/Dcn/Fgf12/Gja5/Hcn1/Kdr/Nedd4l/Scn1a/Scn4b/Scn8a	14
GO:0042476	GO:0042476	odontogenesis	20/928	153/17858	0.000131965	0.00197641	0.00149782	Adamts4/Aspn/Bcl11b/Bmp2/Bmp4/Bmp7/Col1a1/Erbb3/Fgf10/Fmod/Hacd1/Lamb1/Osr1/Pdgfra/Prkcb/Rspo2/Sdc1/Slc24a4/Tcf7l2/Wnt6	20
GO:0061299	GO:0061299	retina vasculature morphogenesis in camera-type eye	5/928	11/17858	0.000133164	0.00197718	0.00149839	Col4a1/Cyp1b1/Lama1/Nrp1/Rhoj	5
GO:0086016	GO:0086016	AV node cell action potential	5/928	11/17858	0.000133164	0.00197718	0.00149839	Cacna1g/Cxadr/Gja5/Ryr2/Scn4b	5
GO:0086027	GO:0086027	AV node cell to bundle of His cell signaling	5/928	11/17858	0.000133164	0.00197718	0.00149839	Cacna1g/Cxadr/Gja5/Ryr2/Scn4b	5
GO:0016055	GO:0016055	Wnt signaling pathway	41/928	430/17858	0.000135009	0.00199883	0.0015148	Alpk2/Bmp2/Ccn4/Col1a1/Cpz/Dab2/Dcdc2/Dkk2/Dlx5/Drd2/Egr1/Fgf10/Fzd10/Fzd6/Gpc3/Grem1/Lgr5/Lgr6/Limd1/Lypd6/Mdfi/Prickle1/Ptpro/Rspo2/Rspo3/Scel/Sdc1/Sema5a/Sfrp1/Sfrp2/Snai2/Strn/Sulf2/Tbx18/Tcf7l2/Tpbg/Trabd2b/Wnt2/Wnt4/Wnt6/Zeb2	41
GO:0007162	GO:0007162	negative regulation of cell adhesion	32/928	306/17858	0.000136983	0.00202163	0.00153208	Adamts18/Angpt2/Apod/Bmp2/Bmp4/Casp3/Col1a1/Cyp1b1/Dscaml1/Enpp2/Epcam/Epha5/Erbb3/Hspg2/Lamb1/Lgals3/Lrrc32/Mbp/Mmp14/Pawr/Pde5a/Postn/Ptger3/Sema3e/Sema4d/Sema5a/Sema6a/Snai2/Srcin1/Thbs1/Tnr/Ubash3b	32
GO:0051482	GO:0051482	positive regulation of cytosolic calcium ion concentration involved in phospholipase C-activating G protein-coupled signaling pathway	9/928	39/17858	0.000137331	0.00202163	0.00153208	C3ar1/Drd2/Drd3/Gpr17/Grm5/Htr2c/Lpar1/Lpar6/P2ry1	9
GO:0035767	GO:0035767	endothelial cell chemotaxis	8/928	31/17858	0.000139609	0.00204352	0.00154867	Ccn3/Egr3/Fgf18/Kdr/Nr4a1/Nrp1/Sema5a/Thbs1	8
GO:0060384	GO:0060384	innervation	8/928	31/17858	0.000139609	0.00204352	0.00154867	Col25a1/Gabra5/Itga4/Nptx1/Nrp1/Prkcg/Sema3a/Sulf2	8
GO:0022604	GO:0022604	regulation of cell morphogenesis	34/928	334/17858	0.000144786	0.00210735	0.00159705	Akap5/Arc/Baiap2/Bcl11a/Ccl24/Cdc42ep2/Cdc42ep3/Cdkl5/Coch/Dab2/Enpp2/Ermn/Fn1/Gas7/Has2/Il1rapl1/Itpka/Kdr/Kit/Limd1/Lpar1/Myo5b/Nedd4l/Nrp1/P2ry1/Postn/Ptk2b/Rasal1/Rhoj/Rims1/Sema3e/Sema4d/Strip2/Syt1	34
GO:0043270	GO:0043270	positive regulation of ion transport	34/928	334/17858	0.000144786	0.00210735	0.00159705	Adrb1/Akap5/Alox5/Arc/Avpr1a/Bmp4/Camk2a/Casr/Cck/Chrm1/Cx3cl1/Drd2/Fgf12/Gstm2/Hcn1/Htr2c/Htr6/Itpr1/Kcnc1/Kcnmb1/Lgals3/Nedd4l/Npsr1/Npy2r/P2rx1/P2ry1/P2ry12/Plp1/Ryr2/Scn4b/Snca/Stc1/Syt1/Trpc3	34
GO:0071295	GO:0071295	cellular response to vitamin	10/928	48/17858	0.000147354	0.00213871	0.00162081	Casr/Col1a1/Eln/Folr2/Ltc4s/Pawr/Penk/Postn/Sfrp1/Snai2	10
GO:0045776	GO:0045776	negative regulation of blood pressure	12/928	67/17858	0.00015371	0.00222471	0.00168599	Adra1d/Adrb1/Agtr2/Ahr/Drd2/Drd3/Drd5/Gja5/Hba-a1/Kdr/Nedd4l/Tac1	12
GO:0006941	GO:0006941	striated muscle contraction	22/928	179/17858	0.000155882	0.00224984	0.00170503	Adrb1/Asb15/Cacna1g/Camk2d/Ccn2/Chrne/Dsp/Fgf13/Gja5/Kcne4/Kcnj8/Myh8/Nedd4l/Nr4a1/Pde5a/Ryr2/Scn1a/Scn4b/Slc8a1/Stc1/Tnnt2/Ttn	22
GO:0061326	GO:0061326	renal tubule development	16/928	109/17858	0.000157317	0.00226423	0.00171594	Agtr2/Bmp2/Bmp4/Col4a1/Foxd1/Gpc3/Grem1/Lgr5/Lhx1/Mef2c/Npnt/Osr1/Tfap2b/Timeless/Wnt4/Wnt6	16
GO:1902903	GO:1902903	regulation of supramolecular fiber organization	38/928	392/17858	0.000167703	0.00240701	0.00182414	Alox15/Arhgap28/Baiap2/Ccl24/Ccn2/Cdc42ep2/Cdc42ep3/Cdh5/Ckap2/Cx3cl1/Eln/Fgf13/Gda/Hspg2/Htr1a/Iqgap2/Kank4/Lpar1/Map6d1/Mef2c/Nav3/Nox4/Nrp1/Pecam1/Ppm1e/Prkcq/Ptk2b/Sema5a/Shroom2/Slc39a12/Snca/Sptb/Synpo/Tac1/Tacr1/Tpx2/Wasf1/Wnt4	38
GO:0043267	GO:0043267	negative regulation of potassium ion transport	9/928	40/17858	0.000169113	0.00242052	0.00183438	Adcyap1/Akap5/Htr2a/Kcnab1/Kcne4/Nedd4l/Ptger3/Ptk2b/Vip	9
GO:0060419	GO:0060419	heart growth	17/928	121/17858	0.000171521	0.00244146	0.00185025	Adrb1/Agtr2/Ahr/Camk2d/Ccn4/Ccnb1/Cdk1/Cited2/Col14a1/Cxadr/Dipk2a/Dusp6/Igf1/Mef2c/Tp73/Ttn/Wnt2	17
GO:0090100	GO:0090100	positive regulation of transmembrane receptor protein serine/threonine kinase signaling pathway	17/928	121/17858	0.000171521	0.00244146	0.00185025	Bmp2/Bmp3/Bmp4/Bmp5/Bmp7/Cdh5/Cdkn1c/Cited2/Dab2/Foxd1/Gdf10/Gpc3/Itga8/Kdr/Npnt/Thbs1/Zeb2	17
GO:0014909	GO:0014909	smooth muscle cell migration	16/928	110/17858	0.000175383	0.00248956	0.00188671	Camk2d/Ccn3/Ccn4/Cyp1b1/Egr1/Has2/Igf1/Lpar1/Mef2c/Nox4/Nr4a3/Pgr/Postn/S100a11/Tacr1/Vtn	16
GO:0150063	GO:0150063	visual system development	43/928	464/17858	0.000176311	0.0024934	0.00188961	Adamts18/Ahr/Aldh1a2/Bcl11b/Bdnf/Bmp4/Bmp7/Cdkn1c/Cited2/Col4a1/Col5a1/Cyp1b1/Drd2/Fbn1/Fbn2/Fgf10/Gpm6a/Hcn1/Hpca/Kdr/Lama1/Lamc3/Lhx1/Mab21l1/Mab21l2/Meis2/Nectin3/Neurod1/Nr4a2/Nrp1/Olfm3/P2ry12/Pax4/Pdgfra/Plaat1/Rhoj/Serpinf1/Slc17a6/Slc17a7/Slc17a8/Spry1/Tfap2b/Zeb2	43
GO:0030431	GO:0030431	sleep	10/928	49/17858	0.000176618	0.0024934	0.00188961	Adrb1/Cacna1i/Drd2/Drd3/Grin2a/Htr2a/Kcna2/Npy2r/Ptgds/Ptger3	10
GO:0007271	GO:0007271	synaptic transmission, cholinergic	8/928	32/17858	0.000177736	0.00249858	0.00189354	Chrm3/Chrna4/Chrnb3/Htr2c/Htr6/Lynx1/Tac1/Tacr1	8
GO:0061337	GO:0061337	cardiac conduction	12/928	68/17858	0.000177952	0.00249858	0.00189354	Abcc9/Cacna1g/Camk2d/Cxadr/Dsp/Gja5/Gjc1/Kcne4/Ryr2/Scn4b/Slc8a1/Tbx18	12
GO:0007156	GO:0007156	homophilic cell adhesion via plasma membrane adhesion molecules	19/928	145/17858	0.000186446	0.0026037	0.0019732	Cdh12/Cdh4/Cdh5/Cdh8/Dscaml1/Igsf9/Nectin3/Pcdh12/Pcdh18/Pcdh19/Pcdh20/Pcdh9/Pcdhb20/Pcdhb21/Pcdhga1/Pcdhga3/Pecam1/Ptprt/Robo1	19
GO:0010811	GO:0010811	positive regulation of cell-substrate adhesion	19/928	145/17858	0.000186446	0.0026037	0.0019732	Alox15/Cdk6/Col26a1/Dab2/Edil3/Enpp2/Fn1/Hacd1/Has2/Kdr/Npnt/Npy2r/Nrp1/Ptk2b/Spp1/Thbs1/Vtn/Vwc2/Wnt4	19
GO:0051963	GO:0051963	regulation of synapse assembly	17/928	122/17858	0.000189836	0.00264388	0.00200365	Bdnf/Epha7/Flrt2/Gpc6/Il1rapl1/Lingo2/Lrrtm3/Lrtm2/Mef2c/Negr1/Nptx1/Sema4d/Slitrk3/Slitrk4/Snca/Thbs2/Tpbg	17
GO:0060828	GO:0060828	regulation of canonical Wnt signaling pathway	27/928	245/17858	0.000190535	0.00264649	0.00200563	Bmp2/Col1a1/Dab2/Dkk2/Dlx5/Egr1/Fgf10/Fzd6/Gpc3/Grem1/Lgr5/Limd1/Lypd6/Prickle1/Ptpro/Rspo2/Rspo3/Scel/Sema5a/Sfrp1/Sfrp2/Snai2/Sulf2/Tbx18/Tcf7l2/Tpbg/Zeb2	27
GO:0071900	GO:0071900	regulation of protein serine/threonine kinase activity	36/928	368/17858	0.000206433	0.00285962	0.00216715	Bmp2/Bmp4/Bmp7/Casp3/Ccna2/Ccnb1/Ccnf/Ccnjl/Cdkn1c/Dab2/Dipk2a/Fgf18/Fzd10/Hmgcr/Htr2a/Igf1/Igf2/Il34/Kit/Kitlg/Nox4/Pde5a/Prkar2b/Ptk2b/Rasgrp1/Robo1/Sfrp1/Sfrp2/Slc8a1/Snca/Spatc1l/Spry1/Thbs1/Tp73/Trib2/Zeb2	36
GO:0031280	GO:0031280	negative regulation of cyclase activity	6/928	18/17858	0.00020969	0.00288663	0.00218762	Akap5/Drd2/Drd3/Hpca/Npr3/P2ry13	6
GO:0003197	GO:0003197	endocardial cushion development	10/928	50/17858	0.000210617	0.00288663	0.00218762	Bmp2/Bmp4/Bmp5/Bmp7/Cited2/Epha3/Erbb3/Robo1/Snai2/Thbs1	10
GO:0016202	GO:0016202	regulation of striated muscle tissue development	10/928	50/17858	0.000210617	0.00288663	0.00218762	Bdnf/Bmp4/Cenpf/Erbb3/Hmgcr/Igf2/Lox/Mef2c/Sirt2/Tcf7l2	10
GO:0019228	GO:0019228	neuronal action potential	10/928	50/17858	0.000210617	0.00288663	0.00218762	Cacna1g/Cacna1i/Dcdc2/Fgf12/Gpr88/Kcna2/P2rx1/Pawr/Scn1a/Scn8a	10
GO:0002027	GO:0002027	regulation of heart rate	16/928	112/17858	0.00021699	0.0029661	0.00224785	Adra1d/Adrb1/Agtr2/Avpr1a/Cacna1g/Chrm3/Drd2/Dsp/Gja5/Kcne4/Nos1ap/Ryr2/Scn4b/Sema3a/Slc8a1/Tac1	16
GO:0021610	GO:0021610	facial nerve morphogenesis	5/928	12/17858	0.000218521	0.00297914	0.00225773	Egr2/Nrp1/Nrp2/Sema3a/Sema3f	5
GO:0048880	GO:0048880	sensory system development	43/928	469/17858	0.000222713	0.00302831	0.00229499	Adamts18/Ahr/Aldh1a2/Bcl11b/Bdnf/Bmp4/Bmp7/Cdkn1c/Cited2/Col4a1/Col5a1/Cyp1b1/Drd2/Fbn1/Fbn2/Fgf10/Gpm6a/Hcn1/Hpca/Kdr/Lama1/Lamc3/Lhx1/Mab21l1/Mab21l2/Meis2/Nectin3/Neurod1/Nr4a2/Nrp1/Olfm3/P2ry12/Pax4/Pdgfra/Plaat1/Rhoj/Serpinf1/Slc17a6/Slc17a7/Slc17a8/Spry1/Tfap2b/Zeb2	43
GO:0048668	GO:0048668	collateral sprouting	8/928	33/17858	0.00022402	0.00303809	0.0023024	Bcl11a/Bdnf/Cobl/Epha7/Fgf13/Sema4d/Spp1/Zeb2	8
GO:0048599	GO:0048599	oocyte development	12/928	70/17858	0.000236336	0.00319672	0.00242262	Akap5/Ccnb1/Cdc20/Cdk1/Fbxo5/Gpr3/Igf1/Nppc/Pde5a/Ptk2b/Sirt2/Wnt4	12
GO:0014910	GO:0014910	regulation of smooth muscle cell migration	15/928	102/17858	0.000244838	0.00328592	0.00249022	Camk2d/Ccn4/Cyp1b1/Egr1/Has2/Igf1/Lpar1/Mef2c/Nox4/Nr4a3/Pgr/Postn/S100a11/Tacr1/Vtn	15
GO:0019935	GO:0019935	cyclic-nucleotide-mediated signaling	15/928	102/17858	0.000244838	0.00328592	0.00249022	Adcyap1/Ahr/Crhr1/Epha5/Gpr3/Gpr62/Gucy2d/Htr2c/Lpar1/Nppc/Npy2r/Oprm1/Ptger3/Ptk2b/Thbs1	15
GO:0030510	GO:0030510	regulation of BMP signaling pathway	15/928	102/17858	0.000244838	0.00328592	0.00249022	Bmp4/Cdh5/Crim1/Fbn1/Foxd1/Gpc3/Grem1/Kdr/Sfrp1/Sfrp2/Skor1/Tcf7l2/Tfap2b/Vwc2/Vwc2l	15
GO:0007179	GO:0007179	transforming growth factor beta receptor signaling pathway	22/928	185/17858	0.000250969	0.00334508	0.00253505	Aspn/Bmp2/Cdh5/Cdkn1c/Cited2/Col1a2/Col3a1/Dab2/Dusp15/Fbn1/Fbn2/Itga8/Lox/Lrrc32/Npnt/Nrep/Onecut2/Ptprk/Spry1/Thbs1/Zeb2/Zfyve9	22
GO:0090075	GO:0090075	relaxation of muscle	9/928	42/17858	0.000251188	0.00334508	0.00253505	Camk2d/Nppc/P2ry1/Pawr/Pde5a/Pgr/Slc8a1/Tifab/Ttn	9
GO:0110110	GO:0110110	positive regulation of animal organ morphogenesis	9/928	42/17858	0.000251188	0.00334508	0.00253505	Bmp2/Bmp4/Fgf10/Prkcb/Robo1/Spry1/Stox1/Wnt2/Wnt4	9
GO:0035813	GO:0035813	regulation of renal sodium excretion	7/928	26/17858	0.000275527	0.00365976	0.00277354	Agtr2/Anpep/Avpr1a/Drd2/Drd3/Tac1/Tacr1	7
GO:0003156	GO:0003156	regulation of animal organ formation	8/928	34/17858	0.000279733	0.00370611	0.00280866	Bmp2/Bmp4/Bmp7/Cited2/Fgf10/Robo1/Spry1/Wnt2	8
GO:0043542	GO:0043542	endothelial cell migration	25/928	225/17858	0.000286009	0.00377956	0.00286433	Angpt2/Bmp4/Ccn3/Cdh5/Cyp1b1/Dcn/Efnb2/Egr3/Fgf18/Grem1/Igf1/Igf2/Kdr/Loxl2/Mef2c/Nr4a1/Nrp1/Pecam1/Ptk2b/Rhoj/Robo1/Sema5a/Serpinf1/Stc1/Thbs1	25
GO:0071312	GO:0071312	cellular response to alkaloid	10/928	52/17858	0.000295234	0.00389152	0.00294917	Casp3/Ccna2/Crhbp/Egr1/Gstm2/Htr1b/Kcnj6/Oprm1/Ryr2/Slc8a1	10
GO:0001654	GO:0001654	eye development	42/928	461/17858	0.000299843	0.00394221	0.00298759	Adamts18/Ahr/Aldh1a2/Bcl11b/Bdnf/Bmp4/Bmp7/Cdkn1c/Cited2/Col4a1/Col5a1/Cyp1b1/Drd2/Fbn1/Fbn2/Fgf10/Gpm6a/Hcn1/Hpca/Kdr/Lama1/Lamc3/Lhx1/Mab21l1/Mab21l2/Meis2/Nectin3/Neurod1/Nr4a2/Nrp1/Olfm3/Pax4/Pdgfra/Plaat1/Rhoj/Serpinf1/Slc17a6/Slc17a7/Slc17a8/Spry1/Tfap2b/Zeb2	42
GO:0086002	GO:0086002	cardiac muscle cell action potential involved in contraction	9/928	43/17858	0.000303203	0.00397627	0.0030134	Cacna1g/Dsp/Gja5/Kcne4/Kcnj8/Nedd4l/Ryr2/Scn1a/Scn4b	9
GO:0014074	GO:0014074	response to purine-containing compound	25/928	226/17858	0.000306124	0.00400441	0.00303473	Abcc9/Ahr/Col1a1/Crhbp/Cyp1b1/Egr1/Enpp1/Fosb/Gstm2/Hcn1/Igf1/Itpr1/Nox4/P2rx1/P2ry1/P2ry12/Pax4/Penk/Ptk2b/Ryr2/Sdc1/Slc5a5/Slc8a1/Stc1/Trpc3	25
GO:0035924	GO:0035924	cellular response to vascular endothelial growth factor stimulus	11/928	62/17858	0.000312662	0.00407961	0.00309171	Adamts12/Dcn/Egr3/Fn1/Kdr/Nr4a1/Nrp1/Nrp2/Pdgfra/Robo1/Sema6a	11
GO:0097553	GO:0097553	calcium ion transmembrane import into cytosol	19/928	151/17858	0.000316351	0.00411734	0.00312031	Adrb1/Camk2d/Ccr5/Cx3cl1/Drd2/Grin2a/Gstm2/Htr2a/Htr2c/Itpr1/Npsr1/P2rx1/Pawr/Ptk2b/Ryr2/Slc24a4/Slc8a1/Snca/Ubash3b	19
GO:0007369	GO:0007369	gastrulation	23/928	201/17858	0.000322931	0.00418192	0.00316925	Bmp4/Bmp7/Col11a1/Col12a1/Col4a2/Col5a1/Col6a1/Dusp4/Fn1/Gpc3/Itga4/Itga8/Lamb1/Lamb3/Lhx1/Mbp/Mmp14/Nr4a3/Osr1/Sfrp1/Sfrp2/Tbx19/Vtn	23
GO:0050905	GO:0050905	neuromuscular process	23/928	201/17858	0.000322931	0.00418192	0.00316925	Ankfn1/Chrne/Cntnap1/Drd2/Drd3/Fgf12/Foxs1/Glrb/Gpr88/Grin2a/Grin3a/Itpr1/Myh8/Npas1/Nr4a1/Nr4a3/Penk/Rbfox1/Scn1a/Scn8a/Tifab/Tnr/Tshz3	23
GO:0019722	GO:0019722	calcium-mediated signaling	24/928	214/17858	0.000326823	0.00422173	0.00319942	Ackr4/Akap5/Avpr1a/Camk2d/Camkk2/Ccr5/Chp2/Chrm3/Erbb3/Grin2a/Grm5/Hpca/Igf1/Itpr1/Kdr/Lmcd1/P2ry12/Ptk2b/Ryr2/Slc24a4/Slc8a1/Tenm2/Tox3/Vsnl1	24
GO:0021561	GO:0021561	facial nerve development	5/928	13/17858	0.000339934	0.00436925	0.00331122	Egr2/Nrp1/Nrp2/Sema3a/Sema3f	5
GO:0048251	GO:0048251	elastic fiber assembly	5/928	13/17858	0.000339934	0.00436925	0.00331122	Col3a1/Eln/Fbln5/Lox/Mfap4	5
GO:0051147	GO:0051147	regulation of muscle cell differentiation	19/928	152/17858	0.000344334	0.00441482	0.00334575	Adrb1/Bdnf/Bmp2/Bmp4/Ccn3/Ccn4/Cyp26b1/Efnb2/Enpp3/Grem1/Igf1/Igf2/Kit/Mef2c/Mmp14/Nek5/Olfm2/Tmem119/Tshz3	19
GO:0042749	GO:0042749	regulation of circadian sleep/wake cycle	8/928	35/17858	0.000346269	0.00441843	0.00334849	Adrb1/Drd2/Drd3/Hcrtr2/Kcna2/Npy2r/Ptgds/Ptger3	8
GO:0042755	GO:0042755	eating behavior	10/928	53/17858	0.000347181	0.00441843	0.00334849	Cck/Cckar/Lepr/Npsr1/Npy5r/Oprd1/Oprm1/P2ry1/Slc24a4/Tacr1	10
GO:1901861	GO:1901861	regulation of muscle tissue development	10/928	53/17858	0.000347181	0.00441843	0.00334849	Bdnf/Bmp4/Cenpf/Erbb3/Hmgcr/Igf2/Lox/Mef2c/Sirt2/Tcf7l2	10
GO:0031346	GO:0031346	positive regulation of cell projection organization	41/928	450/17858	0.000351784	0.00446602	0.00338455	Adcyap1/Akap5/Baiap2/Bcl11a/Bdnf/Bmp4/Bmp5/Bmp7/Cdc42ep2/Cdc42ep3/Cdh4/Cdkl5/Chodl/Cobl/Cx3cl1/Ddx56/Enc1/Enpp2/Epha3/Fn1/Gpm6a/Il1rapl1/Itpka/Itpr1/Kit/Lrrc7/Myo5b/Negr1/Nrp1/P2ry12/Plk5/Prkcq/Ptk2b/Robo1/Sema4d/Sema5a/Serpinf1/Tenm2/Tox/Zdhhc15/Zeb2	41
GO:0008542	GO:0008542	visual learning	12/928	73/17858	0.000354034	0.00448357	0.00339785	Cck/Crhr1/Dcdc2/Drd2/Drd3/Drd5/Grin2a/Hmgcr/Kit/Meis2/Synpo/Tafa2	12
GO:0034763	GO:0034763	negative regulation of transmembrane transport	18/928	141/17858	0.000377007	0.00476283	0.00360949	Ahr/Camk2d/Crhr1/Drd2/Drd3/Enpp1/Fgf12/Gstm2/Hecw1/Kcnab1/Kcne4/Nedd4l/Osr1/Pid1/Prkcb/Ptger3/Rrad/Thbs1	18
GO:0007292	GO:0007292	female gamete generation	21/928	178/17858	0.000382876	0.00482517	0.00365673	Akap5/Ccnb1/Cdc20/Cdk1/Fbxo5/Gpr3/Igf1/Il1r1/Kash5/Lepr/Lgr5/Mei1/Ncaph/Ndc80/Nppc/Pde5a/Pgr/Ptk2b/Sirt2/Top2a/Wnt4	21
GO:0033604	GO:0033604	negative regulation of catecholamine secretion	6/928	20/17858	0.000400357	0.00500882	0.00379591	Agtr2/Crhr1/Drd2/P2ry1/P2ry12/Ptger3	6
GO:0051350	GO:0051350	negative regulation of lyase activity	6/928	20/17858	0.000400357	0.00500882	0.00379591	Akap5/Drd2/Drd3/Hpca/Npr3/P2ry13	6
GO:0090030	GO:0090030	regulation of steroid hormone biosynthetic process	6/928	20/17858	0.000400357	0.00500882	0.00379591	Bmp2/Bmp5/Dab2/Igf1/Igf2/Wnt4	6
GO:0060326	GO:0060326	cell chemotaxis	31/928	311/17858	0.000402595	0.00502465	0.00380791	Ackr4/Alox5/C3ar1/Ccl24/Ccn3/Ccr5/Cx3cl1/Cxadr/Dapk2/Egr3/Enpp2/Fgf18/Grem1/Il34/Itga1/Kdr/Kit/Lgals3/Lox/Lpar1/Nr4a1/Nrp1/Pdgfra/Prkcq/Ptk2b/Ptpro/Rarres2/Sema5a/Spp1/Thbs1/Tpbg	31
GO:0032941	GO:0032941	secretion by tissue	10/928	54/17858	0.000406527	0.0050615	0.00383584	Adrb1/Cckar/Chrm1/Chrm3/Fgf10/Npr3/Tac1/Tacr1/Tifab/Tp73	10
GO:1903169	GO:1903169	regulation of calcium ion transmembrane transport	21/928	179/17858	0.000413046	0.0051303	0.00388798	Adrb1/Ahr/Bmp4/Camk2d/Crhr1/Cx3cl1/Drd2/Drd3/Gstm2/Hpca/Nos1ap/Npsr1/P2rx1/Plp1/Ptger3/Ptk2b/Rrad/Ryr2/Slc8a1/Snca/Ubash3b	21
GO:0090263	GO:0090263	positive regulation of canonical Wnt signaling pathway	15/928	107/17858	0.000415838	0.0051526	0.00390488	Col1a1/Dkk2/Dlx5/Fgf10/Gpc3/Lgr5/Lypd6/Rspo2/Rspo3/Scel/Sema5a/Sfrp1/Sfrp2/Sulf2/Zeb2	15
GO:0046683	GO:0046683	response to organophosphorus	22/928	192/17858	0.000423429	0.0052303	0.00396376	Abcc9/Ahr/Col1a1/Crhbp/Cyp1b1/Egr1/Enpp1/Fosb/Hcn1/Itpr1/Lpar1/Nox4/P2rx1/P2ry12/Pax4/Penk/Ptk2b/Sdc1/Slc5a5/Slc8a1/Stc1/Trpc3	22
GO:0008045	GO:0008045	motor neuron axon guidance	8/928	36/17858	0.000425146	0.0052303	0.00396376	Alcam/Egr2/Lamc2/Lhx1/Nrp1/Sema3a/Sema3f/Tmeff1	8
GO:0035640	GO:0035640	exploration behavior	8/928	36/17858	0.000425146	0.0052303	0.00396376	Agtr2/Chl1/Chrna4/Crhr1/Gad1/Htr1a/Penk/Tnr	8
GO:0099173	GO:0099173	postsynapse organization	24/928	218/17858	0.000429534	0.00527175	0.00399517	Arc/Baiap2/Cdkl5/Cnksr2/Dlgap1/Dock10/Epha5/Epha7/Gap43/Glrb/Grin2a/Htr1a/Il1rapl1/Itpka/Myo5b/Nos1ap/Nptx1/Nrp1/Nrp2/Sema3f/Shisa7/Srcin1/Zdhhc15/Zfp365	24
GO:0085029	GO:0085029	extracellular matrix assembly	9/928	45/17858	0.000434065	0.00531473	0.00402774	Col1a2/Col3a1/Eln/Fbln5/Has2/Lamb1/Lamb3/Lox/Mfap4	9
GO:0051783	GO:0051783	regulation of nuclear division	18/928	143/17858	0.000448126	0.00547391	0.00414838	Bmp4/Bmp7/Bub1/Bub1b/Ccnb1/Cdc20/Drd2/Drd3/Fbxo5/Gpr3/Igf1/Igf2/Kif20b/Mki67/Ndc80/Nusap1/Sirt2/Wnt4	18
GO:0035812	GO:0035812	renal sodium excretion	7/928	28/17858	0.000452816	0.00550518	0.00417207	Agtr2/Anpep/Avpr1a/Drd2/Drd3/Tac1/Tacr1	7
GO:0060445	GO:0060445	branching involved in salivary gland morphogenesis	7/928	28/17858	0.000452816	0.00550518	0.00417207	Bmp7/Fgf10/Lama1/Nrp1/Sema3a/Sema3c/Snai2	7
GO:0007622	GO:0007622	rhythmic behavior	12/928	75/17858	0.000457374	0.00552161	0.00418453	Adrb1/Ankfn1/Drd2/Drd3/Egr1/Egr2/Hcrtr2/Kcna2/Lepr/Npy2r/Ptgds/Ptger3	12
GO:0015800	GO:0015800	acidic amino acid transport	12/928	75/17858	0.000457374	0.00552161	0.00418453	Avpr1a/Bdnf/Cck/Grm2/Htr6/Npy5r/Slc13a3/Slc17a6/Slc17a7/Slc17a8/Slc6a13/Snca	12
GO:0072171	GO:0072171	mesonephric tubule morphogenesis	12/928	75/17858	0.000457374	0.00552161	0.00418453	Agtr2/Bmp2/Bmp4/Foxd1/Gpc3/Grem1/Lhx1/Npnt/Osr1/Timeless/Wnt4/Wnt6	12
GO:0030307	GO:0030307	positive regulation of cell growth	22/928	194/17858	0.000488703	0.00587239	0.00445036	Adrb1/Avpr1a/Bcl11a/Bdnf/Ccn4/Cd38/Cdh4/Cdkl5/Fn1/Igf1/Mmp14/Myo5b/Nedd4l/Nrp1/Ptk2b/Rasal1/Rims1/Sema4d/Sema5a/Sfrp1/Sfrp2/Syt1	22
GO:0048659	GO:0048659	smooth muscle cell proliferation	22/928	194/17858	0.000488703	0.00587239	0.00445036	Apod/Bmp2/Bmp4/C3ar1/Camk2d/Ccn3/Ccn4/Cx3cl1/Egr1/Hmgcr/Htr1b/Igf1/Mef2c/Nppc/Npr3/Npy5r/Nr4a3/Ogn/Tacr1/Tcf7l2/Thbs1/Vip	22
GO:2000241	GO:2000241	regulation of reproductive process	24/928	220/17858	0.00049077	0.00588354	0.00445882	Akap5/Bmp4/Bmp7/Ccnb1/Cdc20/Cdk1/Cited2/Fbxo5/Gpr3/Hpgds/Igf1/Nppc/P2ry1/Pde5a/Ptgds/Sema3a/Serpinf1/Sfrp1/Sirt2/Tac1/Tacr1/Timp1/Vip/Wnt4	24
GO:0009636	GO:0009636	response to toxic substance	30/928	301/17858	0.000496527	0.00593879	0.00450069	Abcb1b/Adamts13/Ahr/Akr1b10/Ccnb1/Cdk1/Cnp/Cyp1b1/Drd2/Ephx2/Fbln5/Gria2/Gria3/Gria4/Grin2a/Gstm2/Hba-a1/Hba-a2/Htr1b/Htr1d/Kcnc1/Ltc4s/Mbp/Nr4a2/Oprd1/Penk/Prkcg/Pxdn/Scn8a/Sdc1	30
GO:0007213	GO:0007213	G protein-coupled acetylcholine receptor signaling pathway	5/928	14/17858	0.000506237	0.00599938	0.0045466	Chrm1/Chrm2/Chrm3/Chrm5/Oprm1	5
GO:0030432	GO:0030432	peristalsis	5/928	14/17858	0.000506237	0.00599938	0.0045466	Drd2/Npy1r/Sstr2/Tifab/Tshz3	5
GO:0046886	GO:0046886	positive regulation of hormone biosynthetic process	5/928	14/17858	0.000506237	0.00599938	0.0045466	Dab2/Egr1/Igf1/Igf2/Wnt4	5
GO:2000650	GO:2000650	negative regulation of sodium ion transmembrane transporter activity	5/928	14/17858	0.000506237	0.00599938	0.0045466	Camk2d/Drd3/Hecw1/Nedd4l/Osr1	5
GO:0003254	GO:0003254	regulation of membrane depolarization	9/928	46/17858	0.000515102	0.00607522	0.00460408	Cacna1g/Camk2d/Cck/Dcn/Fgf12/Gja5/Hcn1/Kdr/Nedd4l	9
GO:0016331	GO:0016331	morphogenesis of embryonic epithelium	21/928	182/17858	0.000516337	0.00607522	0.00460408	Aldh1a2/Bmp4/Bmp5/Bmp7/Casp3/Cited2/Cobl/Fgf10/Fzd6/Grem1/Kif20b/Osr1/Prickle1/Sfrp1/Sfrp2/Tbx18/Tead2/Wnt2/Wnt4/Wnt6/Zeb2	21
GO:0033273	GO:0033273	response to vitamin	21/928	182/17858	0.000516337	0.00607522	0.00460408	Abcb1b/Aldh1a2/Bdnf/Bmp7/Casr/Col1a1/Crym/Cyp26b1/Eln/Folr2/Ltc4s/Mef2c/Mog/Pawr/Penk/Postn/Prkcb/Sfrp1/Snai2/Spp1/Stc1	21
GO:0060441	GO:0060441	epithelial tube branching involved in lung morphogenesis	8/928	37/17858	0.000518007	0.00607522	0.00460408	Bmp4/Fgf10/Hhip/Lama1/Pdgfra/Rspo2/Spry1/Wnt2	8
GO:0002687	GO:0002687	positive regulation of leukocyte migration	19/928	157/17858	0.000518953	0.00607522	0.00460408	C3ar1/Ccl24/Cx3cl1/Dapk2/Il1r1/Il34/Itga4/Kitlg/Lgals3/Madcam1/Mmp14/P2ry12/Pawr/Pecam1/Ptger3/Ptk2b/Rarres2/Tacr1/Thbs1	19
GO:1903532	GO:1903532	positive regulation of secretion by cell	35/928	372/17858	0.000519692	0.00607522	0.00460408	Adcyap1/Adrb1/Avpr1a/Bmp2/C1qtnf3/Cacna1g/Cacna1i/Camk2n1/Casr/Cck/Cckar/Cd38/Crhr1/Dab2/Drd2/Htr2c/Htr6/Igf1/Lepr/Lgals3/Myo5b/Nppc/Npy2r/P2ry1/Prkcq/Sdc1/Snca/Spp1/Syt1/Tac1/Tacr1/Tcf7l2/Ttn/Vip/Vsnl1	35
GO:0043534	GO:0043534	blood vessel endothelial cell migration	16/928	121/17858	0.000527712	0.00615506	0.00466458	Angpt2/Cdh5/Efnb2/Egr3/Fgf18/Grem1/Igf1/Igf2/Kdr/Mef2c/Nr4a1/Nrp1/Ptk2b/Rhoj/Robo1/Thbs1	16
GO:0048532	GO:0048532	anatomical structure arrangement	6/928	21/17858	0.000536025	0.00623793	0.00472739	Egr2/Kcna2/Nrp1/Nrp2/Sema3a/Sema3f	6
GO:0001658	GO:0001658	branching involved in ureteric bud morphogenesis	11/928	66/17858	0.000546815	0.00632079	0.00479019	Agtr2/Bmp2/Bmp4/Foxd1/Gpc3/Grem1/Lhx1/Npnt/Timeless/Wnt4/Wnt6	11
GO:0031670	GO:0031670	cellular response to nutrient	11/928	66/17858	0.000546815	0.00632079	0.00479019	Casr/Col1a1/Eln/Folr2/Lpl/Ltc4s/Pawr/Penk/Postn/Sfrp1/Snai2	11
GO:0060688	GO:0060688	regulation of morphogenesis of a branching structure	11/928	66/17858	0.000546815	0.00632079	0.00479019	Agtr2/Bcl11a/Bmp4/Bmp7/Fgf10/Grem1/Lhx1/Pdgfra/Sfrp1/Snai2/Wnt2	11
GO:0001662	GO:0001662	behavioral fear response	10/928	56/17858	0.000550664	0.00633693	0.00480242	Adcyap1/Ankfn1/Bdnf/Cck/Gabra5/Htr1a/Htr2c/Mef2c/Npy2r/Penk	10
GO:0031646	GO:0031646	positive regulation of nervous system process	10/928	56/17858	0.000550664	0.00633693	0.00480242	Cck/Egr2/Igf1/Mag/Pawr/Rims1/Tac1/Tnr/Tppp/Zfp488	10
GO:0007229	GO:0007229	integrin-mediated signaling pathway	15/928	110/17858	0.000561113	0.00644283	0.00488267	Adamts15/Adamts19/Adamts2/Ccn2/Col3a1/Dab2/Fn1/Itga1/Itga4/Itga8/Itgbl1/Madcam1/Nrp1/Ptk2b/Timp1	15
GO:0033688	GO:0033688	regulation of osteoblast proliferation	7/928	29/17858	0.000570381	0.00650587	0.00493045	Ahr/Bmp2/Fbln5/Grem1/Npr3/Sfrp1/Tmem119	7
GO:0048521	GO:0048521	negative regulation of behavior	7/928	29/17858	0.000570381	0.00650587	0.00493045	Cck/Crhr1/Drd2/Lepr/Npsr1/Npy2r/Ptger3	7
GO:1905523	GO:1905523	positive regulation of macrophage migration	7/928	29/17858	0.000570381	0.00650587	0.00493045	C3ar1/Cx3cl1/Il34/Mmp14/P2ry12/Rarres2/Thbs1	7
GO:0030509	GO:0030509	BMP signaling pathway	20/928	171/17858	0.00058369	0.00661882	0.00501605	Bmp2/Bmp4/Bmp5/Bmp7/Cdh5/Crim1/Dlx5/Egr1/Fbn1/Foxd1/Gpc3/Grem1/Kdr/Sfrp1/Sfrp2/Skor1/Tcf7l2/Tfap2b/Vwc2/Vwc2l	20
GO:0007632	GO:0007632	visual behavior	12/928	77/17858	0.000585034	0.00661882	0.00501605	Cck/Crhr1/Dcdc2/Drd2/Drd3/Drd5/Grin2a/Hmgcr/Kit/Meis2/Synpo/Tafa2	12
GO:0071320	GO:0071320	cellular response to cAMP	12/928	77/17858	0.000585034	0.00661882	0.00501605	Ahr/Crhbp/Cyp1b1/Egr1/Enpp1/Hcn1/Itpr1/Nox4/Penk/Slc5a5/Slc8a1/Stc1	12
GO:0031016	GO:0031016	pancreas development	14/928	99/17858	0.000585408	0.00661882	0.00501605	Aldh1a2/Bmp4/Bmp5/Ccdc40/Cckar/Cdk6/Fgf10/Igf1/Igf2/Ildr2/Meis2/Neurod1/Onecut2/Pax4	14
GO:0072028	GO:0072028	nephron morphogenesis	13/928	88/17858	0.000595494	0.00671816	0.00509133	Agtr2/Bmp2/Bmp4/Bmp7/Foxd1/Gpc3/Grem1/Lhx1/Npnt/Osr1/Timeless/Wnt4/Wnt6	13
GO:0001935	GO:0001935	endothelial cell proliferation	19/928	159/17858	0.000607761	0.00684162	0.00518489	Aldh1a2/Alox5/Bmp2/Bmp4/Ccl24/Egr3/Hspg2/Igf1/Igf2/Itga4/Kdr/Loxl2/Mef2c/Mmp14/Nr4a1/Sema5a/Thbs1/Vip/Wnt2	19
GO:0002209	GO:0002209	behavioral defense response	10/928	57/17858	0.000637219	0.0071421	0.00541261	Adcyap1/Ankfn1/Bdnf/Cck/Gabra5/Htr1a/Htr2c/Mef2c/Npy2r/Penk	10
GO:0071392	GO:0071392	cellular response to estradiol stimulus	10/928	57/17858	0.000637219	0.0071421	0.00541261	Ccna2/Crhbp/Enpp2/Igf1/Nefm/Pawr/Sfrp1/Sstr1/Sstr2/Wnt4	10
GO:0043405	GO:0043405	regulation of MAP kinase activity	22/928	198/17858	0.000645986	0.0072247	0.00547521	Bmp2/Bmp4/Bmp7/Fgf18/Fzd10/Hmgcr/Htr2a/Il34/Kit/Kitlg/Nox4/Pde5a/Ptk2b/Rasgrp1/Robo1/Sfrp1/Sfrp2/Spry1/Thbs1/Tp73/Trib2/Zeb2	22
GO:1904063	GO:1904063	negative regulation of cation transmembrane transport	14/928	100/17858	0.000648824	0.00724076	0.00548738	Ahr/Camk2d/Crhr1/Drd2/Drd3/Fgf12/Gstm2/Hecw1/Kcnab1/Kcne4/Nedd4l/Osr1/Ptger3/Rrad	14
GO:0071300	GO:0071300	cellular response to retinoic acid	12/928	78/17858	0.000659316	0.00732621	0.00555214	Aldh1a2/Brinp3/Col1a1/Col1a2/Cyp26b1/Eln/Epha3/Mef2c/Osr1/Ptk2b/Serpinf1/Tead2	12
GO:2000242	GO:2000242	negative regulation of reproductive process	12/928	78/17858	0.000659316	0.00732621	0.00555214	Bmp4/Bmp7/Ccnb1/Fbxo5/Gpr3/Hpgds/Igf1/Nppc/Ptgds/Serpinf1/Timp1/Wnt4	12
GO:0045165	GO:0045165	cell fate commitment	28/928	279/17858	0.000675864	0.00749397	0.00567927	Arx/Barhl2/Bcl11b/Bmp2/Bmp4/Casp3/Cyp26b1/Fgf10/Fgf13/Gap43/Kdr/Lhx6/Mef2c/Myt1l/Neurod1/Olig1/Onecut2/Satb2/Sfrp1/Sfrp2/Tbr1/Tbx18/Tbx19/Tcf7l2/Tox/Wnt2/Wnt4/Wnt6	28
GO:0008360	GO:0008360	regulation of cell shape	18/928	148/17858	0.000678613	0.00750833	0.00569016	Baiap2/Ccl24/Cdc42ep2/Cdc42ep3/Coch/Ermn/Fn1/Gas7/Kdr/Kit/Limd1/Lpar1/P2ry1/Ptk2b/Rhoj/Sema3e/Sema4d/Strip2	18
GO:0048477	GO:0048477	oogenesis	15/928	112/17858	0.000680339	0.00751135	0.00569244	Akap5/Ccnb1/Cdc20/Cdk1/Fbxo5/Gpr3/Igf1/Kash5/Lgr5/Mei1/Nppc/Pde5a/Ptk2b/Sirt2/Wnt4	15
GO:0048660	GO:0048660	regulation of smooth muscle cell proliferation	21/928	186/17858	0.000688523	0.00756936	0.00573641	Apod/Bmp2/Bmp4/C3ar1/Camk2d/Ccn4/Cx3cl1/Egr1/Hmgcr/Htr1b/Igf1/Mef2c/Nppc/Npr3/Npy5r/Nr4a3/Ogn/Tacr1/Tcf7l2/Thbs1/Vip	21
GO:1903531	GO:1903531	negative regulation of secretion by cell	21/928	186/17858	0.000688523	0.00756936	0.00573641	Agtr2/Ccn3/Crhbp/Crhr1/Drd2/Drd3/Hmgcr/Htr1b/Htr6/Il1rapl1/Npy1r/Npy5r/Oprm1/P2ry1/P2ry12/Ptger3/Sfrp1/Snca/Srcin1/Trim9/Vsnl1	21
GO:0014812	GO:0014812	muscle cell migration	16/928	124/17858	0.000693463	0.00760748	0.00576529	Camk2d/Ccn3/Ccn4/Cyp1b1/Egr1/Has2/Igf1/Lpar1/Mef2c/Nox4/Nr4a3/Pgr/Postn/S100a11/Tacr1/Vtn	16
GO:0048148	GO:0048148	behavioral response to cocaine	6/928	22/17858	0.000704885	0.00768384	0.00582317	Bdnf/Crhr1/Drd2/Drd3/Htr2a/Snca	6
GO:0051481	GO:0051481	negative regulation of cytosolic calcium ion concentration	6/928	22/17858	0.000704885	0.00768384	0.00582317	Drd2/Drd3/Npy1r/Oprm1/Ryr2/Slc8a1	6
GO:0060080	GO:0060080	inhibitory postsynaptic potential	6/928	22/17858	0.000704885	0.00768384	0.00582317	Adrb1/Bdnf/Chrna4/Cx3cl1/Npas4/Rims1	6
GO:0014829	GO:0014829	vascular associated smooth muscle contraction	7/928	30/17858	0.000710958	0.0077013	0.0058364	Acta2/Cacna1g/Cd38/Chrm3/Htr2a/P2rx1/Slc8a1	7
GO:0035809	GO:0035809	regulation of urine volume	7/928	30/17858	0.000710958	0.0077013	0.0058364	Adrb1/Avpr1a/Drd2/Has2/Npr3/Ptger3/Tfap2b	7
GO:1900273	GO:1900273	positive regulation of long-term synaptic potentiation	7/928	30/17858	0.000710958	0.0077013	0.0058364	Adcy1/Adrb1/Akap5/Drd2/Mme/Nrgn/Shisa7	7
GO:0001556	GO:0001556	oocyte maturation	9/928	48/17858	0.000714472	0.00772317	0.00585297	Akap5/Ccnb1/Cdc20/Cdk1/Fbxo5/Gpr3/Nppc/Ptk2b/Sirt2	9
GO:0007194	GO:0007194	negative regulation of adenylate cyclase activity	5/928	15/17858	0.000727019	0.00782606	0.00593095	Akap5/Drd2/Drd3/Npr3/P2ry13	5
GO:1902306	GO:1902306	negative regulation of sodium ion transmembrane transport	5/928	15/17858	0.000727019	0.00782606	0.00593095	Camk2d/Drd3/Hecw1/Nedd4l/Osr1	5
GO:1902905	GO:1902905	positive regulation of supramolecular fiber organization	23/928	213/17858	0.000734158	0.00787595	0.00596875	Alox15/Baiap2/Ccl24/Ccn2/Cdc42ep2/Cdc42ep3/Cx3cl1/Gda/Htr1a/Iqgap2/Lpar1/Nav3/Nox4/Nrp1/Ppm1e/Prkcq/Ptk2b/Sema5a/Synpo/Tac1/Tacr1/Wasf1/Wnt4	23
GO:0051155	GO:0051155	positive regulation of striated muscle cell differentiation	10/928	58/17858	0.000734702	0.00787595	0.00596875	Adrb1/Bmp4/Ccn4/Cyp26b1/Efnb2/Grem1/Igf1/Mef2c/Mmp14/Nek5	10
GO:0032410	GO:0032410	negative regulation of transporter activity	13/928	90/17858	0.000740852	0.00792543	0.00600625	Camk2d/Crhr1/Drd2/Drd3/Fgf12/Gstm2/Hecw1/Kcnab1/Kcne4/Nedd4l/Osr1/Rrad/Snca	13
GO:0060259	GO:0060259	regulation of feeding behavior	8/928	39/17858	0.000752893	0.00803759	0.00609126	Cck/Crhr1/Htr1a/Lepr/Npsr1/Npy2r/Nr4a3/Slc24a4	8
GO:0072009	GO:0072009	nephron epithelium development	16/928	125/17858	0.000757767	0.00807295	0.00611806	Agtr2/Bmp2/Bmp4/Foxd1/Gpc3/Grem1/Lhx1/Mef2c/Npnt/Osr1/Pecam1/Ptpro/Tfap2b/Timeless/Wnt4/Wnt6	16
GO:0032233	GO:0032233	positive regulation of actin filament bundle assembly	11/928	69/17858	0.000805843	0.00856747	0.00649282	Ccn2/Cx3cl1/Lpar1/Nox4/Nrp1/Ppm1e/Prkcq/Synpo/Tac1/Tacr1/Wnt4	11
GO:0033674	GO:0033674	positive regulation of kinase activity	42/928	484/17858	0.000809855	0.00859244	0.00651175	Adcyap1/Agap2/Bmp2/Camkk2/Ccnb1/Ddr2/Dipk2a/Drd2/Ect2/Egr1/Epha3/Epha5/Epha6/Epha7/Erbb3/Fbn1/Fgf13/Fgf18/Fzd10/Grem1/Grm5/Htr2a/Igf1/Igf2/Il34/Kdr/Kit/Kitlg/Nox4/Pde5a/Pdgfra/Ptk2b/Rasgrp1/Robo1/Snca/Spatc1l/Srcin1/Stox1/Thbs1/Tnfaip8l3/Tpx2/Zeb2	42
GO:0008543	GO:0008543	fibroblast growth factor receptor signaling pathway	12/928	80/17858	0.000831721	0.00880636	0.00667386	Ccn2/Fgf10/Fgf12/Fgf18/Flrt2/Hhip/Shcbp1/Spry1/Sulf2/Tcf7l2/Thbs1/Wnt4	12
GO:0021983	GO:0021983	pituitary gland development	9/928	49/17858	0.000835489	0.00882816	0.00669038	Adcyap1/Aldh1a2/Bmp2/Bmp4/Drd2/Fgf10/Tbx19/Tcf7l2/Wnt4	9
GO:0035107	GO:0035107	appendage morphogenesis	20/928	176/17858	0.000842212	0.00884493	0.0067031	Aldh1a2/Bmp4/Bmp7/Col3a1/Cyp26b1/Dlx5/Dlx6/Fbn2/Fgf10/Fzd6/Gja5/Gpc3/Grem1/Mycn/Osr1/Rspo2/Sema3c/Sfrp2/Sp8/Tfap2b	20
GO:0035108	GO:0035108	limb morphogenesis	20/928	176/17858	0.000842212	0.00884493	0.0067031	Aldh1a2/Bmp4/Bmp7/Col3a1/Cyp26b1/Dlx5/Dlx6/Fbn2/Fgf10/Fzd6/Gja5/Gpc3/Grem1/Mycn/Osr1/Rspo2/Sema3c/Sfrp2/Sp8/Tfap2b	20
GO:0061572	GO:0061572	actin filament bundle organization	20/928	176/17858	0.000842212	0.00884493	0.0067031	Arhgap28/Baiap2/Ccn2/Cx3cl1/Eln/Gas7/Lpar1/Myo1b/Nox4/Nrp1/Pawr/Ppm1e/Prkcq/Ptk2b/Rflna/Spag6l/Synpo/Tac1/Tacr1/Wnt4	20
GO:0006929	GO:0006929	substrate-dependent cell migration	7/928	31/17858	0.000877601	0.00916074	0.00694243	Abcc9/Fn1/Nrp1/P2ry12/Robo1/Snai2/Spag6l	7
GO:0045187	GO:0045187	regulation of circadian sleep/wake cycle, sleep	7/928	31/17858	0.000877601	0.00916074	0.00694243	Adrb1/Drd2/Drd3/Kcna2/Npy2r/Ptgds/Ptger3	7
GO:0048745	GO:0048745	smooth muscle tissue development	7/928	31/17858	0.000877601	0.00916074	0.00694243	Ahr/Bmp4/Col3a1/Itga8/Osr1/Tfap2b/Tshz3	7
GO:0006665	GO:0006665	sphingolipid metabolic process	17/928	139/17858	0.000887505	0.00924544	0.00700662	B3galt2/Cerk/Elovl1/Elovl6/Enpp2/Fa2h/Gal3st1/Hacd1/Kit/P2rx1/Pnpla1/Serinc2/Serinc5/Sgpp2/Sptssb/St8sia6/Ugt8	17
GO:0010613	GO:0010613	positive regulation of cardiac muscle hypertrophy	8/928	40/17858	0.000898837	0.0093072	0.00705342	Adrb1/Camk2d/Ccn4/Igf1/Mef2c/Nr4a3/Pde5a/Trpc3	8
GO:0022410	GO:0022410	circadian sleep/wake cycle process	8/928	40/17858	0.000898837	0.0093072	0.00705342	Adrb1/Drd2/Drd3/Hcrtr2/Kcna2/Npy2r/Ptgds/Ptger3	8
GO:0032228	GO:0032228	regulation of synaptic transmission, GABAergic	8/928	40/17858	0.000898837	0.0093072	0.00705342	Bdnf/Car7/Drd2/Htr1b/Npas4/Npy5r/Tac1/Tacr1	8
GO:0014013	GO:0014013	regulation of gliogenesis	16/928	127/17858	0.000901718	0.00931835	0.00706187	Adcyap1/Aspa/Bmp2/Bmp4/Drd3/E2f1/Egr2/Enpp2/Igf1/Il34/Mag/Mycn/Sirt2/Tp73/Zfp365/Zfp488	16
GO:0042759	GO:0042759	long-chain fatty acid biosynthetic process	6/928	23/17858	0.000912114	0.00939722	0.00712164	Alox15/Alox5/Elovl6/Gstm2/Ltc4s/Plp1	6
GO:0043010	GO:0043010	camera-type eye development	37/928	413/17858	0.000912987	0.00939722	0.00712164	Ahr/Aldh1a2/Bcl11b/Bmp4/Bmp7/Cdkn1c/Cited2/Col4a1/Cyp1b1/Drd2/Fbn1/Fbn2/Fgf10/Gpm6a/Hcn1/Hpca/Kdr/Lama1/Lamc3/Lhx1/Mab21l1/Mab21l2/Nectin3/Neurod1/Nr4a2/Nrp1/Pax4/Pdgfra/Plaat1/Rhoj/Serpinf1/Slc17a6/Slc17a7/Slc17a8/Spry1/Tfap2b/Zeb2	37
GO:0032413	GO:0032413	negative regulation of ion transmembrane transporter activity	12/928	81/17858	0.000931112	0.00956473	0.00724859	Camk2d/Crhr1/Drd2/Drd3/Fgf12/Gstm2/Hecw1/Kcnab1/Kcne4/Nedd4l/Osr1/Rrad	12
GO:0051153	GO:0051153	regulation of striated muscle cell differentiation	14/928	104/17858	0.000963882	0.00982323	0.00744449	Adrb1/Bdnf/Bmp2/Bmp4/Ccn3/Ccn4/Cyp26b1/Efnb2/Grem1/Igf1/Mef2c/Mmp14/Nek5/Tmem119	14
GO:0072080	GO:0072080	nephron tubule development	14/928	104/17858	0.000963882	0.00982323	0.00744449	Agtr2/Bmp2/Bmp4/Foxd1/Gpc3/Grem1/Lhx1/Mef2c/Npnt/Osr1/Tfap2b/Timeless/Wnt4/Wnt6	14
GO:0098659	GO:0098659	inorganic cation import across plasma membrane	14/928	104/17858	0.000963882	0.00982323	0.00744449	Abcc9/Adrb1/Atp1a4/Kcnj3/Kcnj4/Kcnj6/Kcnj8/P2rx1/Pawr/Slc24a4/Slc39a12/Slc8a1/Slc9a2/Slc9a4	14
GO:0099587	GO:0099587	inorganic ion import across plasma membrane	14/928	104/17858	0.000963882	0.00982323	0.00744449	Abcc9/Adrb1/Atp1a4/Kcnj3/Kcnj4/Kcnj6/Kcnj8/P2rx1/Pawr/Slc24a4/Slc39a12/Slc8a1/Slc9a2/Slc9a4	14
GO:1901214	GO:1901214	regulation of neuron death	36/928	400/17858	0.000980602	0.00997396	0.00755872	Agap2/Bdnf/Casp3/Chl1/Crhr1/Cx3cl1/Efnb2/Egr1/Epha7/Erbb3/Gabra5/Grm4/Grm8/Igf1/Itga1/Itpr1/Kcnip3/Kdr/Mag/Mef2c/Nos1ap/Nr4a2/Nr4a3/Nrp1/Pawr/Pcdhgc5/Prkcg/Ptk2b/Rras2/Serpinf1/Snca/Sncb/Tac1/Tfap2b/Tox3/Tp73	36

## Sheet: UpDEG_egoBP
	ID	Description	GeneRatio	BgRatio	pvalue	p.adjust	qvalue	geneID	Count
GO:0019885	GO:0019885	antigen processing and presentation of endogenous peptide antigen via MHC class I	11/457	31/17858	1.45969e-10	5.69862e-07	5.27639e-07	RT1-A1/RT1-A2/RT1-CE4/RT1-CE5/RT1-M3-1/RT1-S2/RT1-S3/RT1-T24-4/Tap1/Tap2/Tapbp	11
GO:0002483	GO:0002483	antigen processing and presentation of endogenous peptide antigen	11/457	33/17858	3.18568e-10	6.21845e-07	5.7577e-07	RT1-A1/RT1-A2/RT1-CE4/RT1-CE5/RT1-M3-1/RT1-S2/RT1-S3/RT1-T24-4/Tap1/Tap2/Tapbp	11
GO:0019883	GO:0019883	antigen processing and presentation of endogenous antigen	11/457	35/17858	6.55746e-10	8.53344e-07	7.90116e-07	RT1-A1/RT1-A2/RT1-CE4/RT1-CE5/RT1-M3-1/RT1-S2/RT1-S3/RT1-T24-4/Tap1/Tap2/Tapbp	11
GO:0002476	GO:0002476	antigen processing and presentation of endogenous peptide antigen via MHC class Ib	9/457	24/17858	4.04571e-09	2.81283e-06	2.60441e-06	RT1-A1/RT1-A2/RT1-CE4/RT1-CE5/RT1-M3-1/RT1-S2/RT1-S3/RT1-T24-4/Tap2	9
GO:0002484	GO:0002484	antigen processing and presentation of endogenous peptide antigen via MHC class I via ER pathway	9/457	24/17858	4.04571e-09	2.81283e-06	2.60441e-06	RT1-A1/RT1-A2/RT1-CE4/RT1-CE5/RT1-M3-1/RT1-S2/RT1-S3/RT1-T24-4/Tap2	9
GO:0002474	GO:0002474	antigen processing and presentation of peptide antigen via MHC class I	11/457	41/17858	4.32299e-09	2.81283e-06	2.60441e-06	RT1-A1/RT1-A2/RT1-CE4/RT1-CE5/RT1-M3-1/RT1-S2/RT1-S3/RT1-T24-4/Tap1/Tap2/Tapbp	11
GO:0002428	GO:0002428	antigen processing and presentation of peptide antigen via MHC class Ib	9/457	25/17858	6.17903e-09	3.44613e-06	3.1908e-06	RT1-A1/RT1-A2/RT1-CE4/RT1-CE5/RT1-M3-1/RT1-S2/RT1-S3/RT1-T24-4/Tap2	9
GO:0002475	GO:0002475	antigen processing and presentation via MHC class Ib	9/457	28/17858	1.95105e-08	9.52113e-06	8.81567e-06	RT1-A1/RT1-A2/RT1-CE4/RT1-CE5/RT1-M3-1/RT1-S2/RT1-S3/RT1-T24-4/Tap2	9
GO:0002486	GO:0002486	antigen processing and presentation of endogenous peptide antigen via MHC class I via ER pathway, TAP-independent	8/457	23/17858	6.05351e-08	2.62588e-05	2.43132e-05	RT1-A1/RT1-A2/RT1-CE4/RT1-CE5/RT1-M3-1/RT1-S2/RT1-S3/RT1-T24-4	8
GO:0048002	GO:0048002	antigen processing and presentation of peptide antigen	12/457	65/17858	8.04966e-08	3.14259e-05	2.90974e-05	Fcgr2b/RT1-A1/RT1-A2/RT1-CE4/RT1-CE5/RT1-M3-1/RT1-S2/RT1-S3/RT1-T24-4/Tap1/Tap2/Tapbp	12
GO:0019882	GO:0019882	antigen processing and presentation	15/457	110/17858	1.33684e-07	4.74456e-05	4.39301e-05	Fcgr2b/Fgl2/Psmb9/Psme2/RT1-A1/RT1-A2/RT1-CE4/RT1-CE5/RT1-M3-1/RT1-S2/RT1-S3/RT1-T24-4/Tap1/Tap2/Tapbp	15
GO:0001916	GO:0001916	positive regulation of T cell mediated cytotoxicity	9/457	43/17858	1.13271e-06	0.000368509	0.000341204	RT1-A1/RT1-A2/RT1-CE4/RT1-CE5/RT1-M3-1/RT1-S2/RT1-S3/RT1-T24-4/Tap2	9
GO:0019884	GO:0019884	antigen processing and presentation of exogenous antigen	8/457	38/17858	4.309e-06	0.00129403	0.00119815	Fcgr2b/Psme2/RT1-CE5/RT1-M3-1/RT1-S3/Tap1/Tap2/Tapbp	8
GO:0001912	GO:0001912	positive regulation of leukocyte mediated cytotoxicity	11/457	79/17858	5.1538e-06	0.00143717	0.00133069	Pomc/RT1-A1/RT1-A2/RT1-CE4/RT1-CE5/RT1-M3-1/RT1-S2/RT1-S3/RT1-T24-4/Stat5a/Tap2	11
GO:0001913	GO:0001913	T cell mediated cytotoxicity	10/457	65/17858	5.54574e-06	0.00144337	0.00133643	Gzmm/RT1-A1/RT1-A2/RT1-CE4/RT1-CE5/RT1-M3-1/RT1-S2/RT1-S3/RT1-T24-4/Tap2	10
GO:0001914	GO:0001914	regulation of T cell mediated cytotoxicity	9/457	52/17858	6.02582e-06	0.0014703	0.00136136	RT1-A1/RT1-A2/RT1-CE4/RT1-CE5/RT1-M3-1/RT1-S2/RT1-S3/RT1-T24-4/Tap2	9
GO:0032102	GO:0032102	negative regulation of response to external stimulus	26/457	392/17858	1.00715e-05	0.00231288	0.00214151	Anxa5/Apoe/C1qtnf1/Cartpt/Chrna7/Cldn19/Fcgr2b/Fgf2/Fgl2/Isg15/Mdk/Metrnl/Nlrc5/Npff/Nucb2/Oas1a/Otop1/RT1-A1/RT1-CE5/RT1-S3/Sema3b/Tafa3/Tap1/Tap2/Ucn/Wfdc1	26
GO:0002711	GO:0002711	positive regulation of T cell mediated immunity	10/457	71/17858	1.24746e-05	0.00259054	0.00239859	Cd55/RT1-A1/RT1-A2/RT1-CE4/RT1-CE5/RT1-M3-1/RT1-S2/RT1-S3/RT1-T24-4/Tap2	10
GO:0007218	GO:0007218	neuropeptide signaling pathway	12/457	103/17858	1.26997e-05	0.00259054	0.00239859	Cartpt/Glp1r/Nmb/Nmur2/Npff/Pdyn/Pomc/Prok2/Rxfp3/Sstr4/Sstr5/Ucn	12
GO:0002478	GO:0002478	antigen processing and presentation of exogenous peptide antigen	7/457	32/17858	1.32712e-05	0.00259054	0.00239859	Fcgr2b/RT1-CE5/RT1-M3-1/RT1-S3/Tap1/Tap2/Tapbp	7
GO:0031343	GO:0031343	positive regulation of cell killing	11/457	89/17858	1.65567e-05	0.00291268	0.00269687	Pomc/RT1-A1/RT1-A2/RT1-CE4/RT1-CE5/RT1-M3-1/RT1-S2/RT1-S3/RT1-T24-4/Stat5a/Tap2	11
GO:0001910	GO:0001910	regulation of leukocyte mediated cytotoxicity	12/457	106/17858	1.70568e-05	0.00291268	0.00269687	Pomc/RT1-A1/RT1-A2/RT1-CE4/RT1-CE5/RT1-M3-1/RT1-S2/RT1-S3/RT1-T24-4/Stat5a/Tap1/Tap2	12
GO:0001909	GO:0001909	leukocyte mediated cytotoxicity	14/457	142/17858	1.71598e-05	0.00291268	0.00269687	Gzmm/Pomc/RT1-A1/RT1-A2/RT1-CE4/RT1-CE5/RT1-M3-1/RT1-S2/RT1-S3/RT1-T24-4/Stat5a/Tap1/Tap2/Unc13d	14
GO:0007567	GO:0007567	parturition	6/457	24/17858	2.47212e-05	0.00386047	0.00357443	Cd55/Fgl2/Mmp9/Oxt/Oxtr/Rxfp1	6
GO:0032098	GO:0032098	regulation of appetite	6/457	24/17858	2.47212e-05	0.00386047	0.00357443	Cartpt/Npff/Nucb2/Pomc/Sctr/Ucn	6
GO:0031341	GO:0031341	regulation of cell killing	13/457	129/17858	2.70548e-05	0.00406238	0.00376138	Cd55/Pomc/RT1-A1/RT1-A2/RT1-CE4/RT1-CE5/RT1-M3-1/RT1-S2/RT1-S3/RT1-T24-4/Stat5a/Tap1/Tap2	13
GO:0044282	GO:0044282	small molecule catabolic process	23/457	345/17858	3.01153e-05	0.00435444	0.00403181	Aadat/Acaa2/Acacb/Acadl/Acox2/Aldh1l1/Aldh1l2/Aldh2/Apoe/Cbr1/Cbr3/Cyp4f4/Ddah2/Ehhadh/Gls2/Hpd/Kmo/Nqo2/Pfkl/Qdpr/Renbp/Sdsl/Thnsl2	23
GO:0051346	GO:0051346	negative regulation of hydrolase activity	25/457	394/17858	3.12679e-05	0.00435964	0.00403662	Avp/Birc3/Birc7/C3/C4a/C4b/Cst6/Gchfr/Mmp9/Nol3/Papln/Pla2r1/Ppp1r1b/Ppp1r36/Rarres1/Renbp/Rgn/Serpina1/Serpinb6a/Spint1/Spint2/Styxl1/Wfdc1/Wfikkn2/Wnt9a	25
GO:0045824	GO:0045824	negative regulation of innate immune response	9/457	70/17858	7.09119e-05	0.00954156	0.00883459	Isg15/Nlrc5/Oas1a/Otop1/RT1-A1/RT1-CE5/RT1-S3/Tap1/Tap2	9
GO:0045777	GO:0045777	positive regulation of blood pressure	8/457	55/17858	7.33214e-05	0.00954156	0.00883459	Avp/Cartpt/Chrna7/Glp1r/Npff/Oxt/Oxtr/Tacr3	8

## Sheet: SPIA_Results
	Name	ID	pSize	NDE	pNDE	tA	pPERT	pG	pGFdr	pGFWER	Status	KEGGLINK
1	Neuroactive ligand-receptor interaction	4080	366	101	2.77927e-42	10.8254	0.06	1.65922e-41	3.36822e-39	3.36822e-39	Activated	http://www.genome.jp/dbget-bin/show_pathway?rno04080+24808+24536+24230+114516+24397+25456+170796+191573+24409+29627+29628+29629+298521+25505+81739+29689+29707+65191+24415+24417+24418+60590+81779+81753+25051+58959+114099+294807+295144+116744+117097+252859+25570+171108+25265+310444+691774+24929+25360+64042+25593+25605+25342+25107+24807+25033+25354+25555+54305+24613+25601+140595+25340+29358+296867+6…
2	ECM-receptor interaction	4512	87	34	1.79662e-20	-21.5828	5e-06	5.27054e-24	5.3496e-22	1.06992e-21	Inhibited	http://www.genome.jp/dbget-bin/show_pathway?rno04512+192362+298941+305078+309816+311862+316758+290905+29393+294337+306628+361821+363457+363458+367313+84352+25567+304913+29169+25353+25661+292406+445442+311144+117556+29643+25216+313641+25724+311061+685269+364786+25118+686753+25254
3	Calcium signaling pathway	4020	238	48	7.43651e-15	-31.4844	0.001	3.00733e-16	2.03496e-14	6.10489e-14	Inhibited	http://www.genome.jp/dbget-bin/show_pathway?rno04020+81677+305509+29715+24246+25400+24681+25023+50646+25668+25267+25589+29496+59109+24409+25302+25505+81739+25262+689560+114099+24260+24418+24807+24808+24889+24929+24938+25107+25187+25229+25245+252859+25342+25570+29413+29595+81645+24925+25195+25324+53949+64354+29717+56827+25443+29369+54250+89811
4	PI3K-Akt signaling pathway	4151	342	56	4.82133e-13	-45.6926	0.011	1.7963e-13	8.04169e-12	3.6465e-11	Inhibited	http://www.genome.jp/dbget-bin/show_pathway?rno04151+25267+25589+29496+59109+64030+116744+25229+691774+81645+103691134+24225+24482+24483+25443+29369+54250+60427+89805+89811+114483+294962+60449+685451+25118+311144+364786+685269+25724+311061+192362+25353+25567+25661+290905+29169+292406+29393+294337+298941+304913+305078+306628+309816+311862+316758+361821+363457+363458+367313+445442+84352+140924+5001…
5	Human papillomavirus infection	5165	346	58	6.59028e-14	-24.2836	0.089	1.98071e-13	8.04169e-12	4.02085e-11	Inhibited	http://www.genome.jp/dbget-bin/show_pathway?rno05165+25118+311144+364786+685269+25724+311061+192362+25353+25567+25661+290905+29169+292406+29393+294337+298941+304913+305078+306628+309816+311862+316758+361821+363457+363458+367313+445442+84352+25402+399489+114494+114483+25193+406162+363328+304549+298693+24747+24751+24973+24974+294228+309607+309627+361787+414783+414784+414789+362802+500131+282581+645…
6	Focal adhesion	4510	196	37	6.68044e-11	-45.6556	0.002	4.09429e-12	1.38523e-10	8.31141e-10	Inhibited	http://www.genome.jp/dbget-bin/show_pathway?rno04510+25724+311061+25118+311144+364786+685269+24681+25023+192362+25353+25567+25661+290905+29169+292406+29393+294337+298941+304913+305078+306628+309816+311862+316758+361821+363457+363458+367313+445442+84352+78971+25193+25267+25589+24482+89811+114858
7	cAMP signaling pathway	4024	215	41	4.52082e-12	-7.95211	0.366	4.65402e-11	1.34967e-09	9.44767e-09	Inhibited	http://www.genome.jp/dbget-bin/show_pathway?rno04024+689560+29132+24318+24473+24929+25033+25075+25229+25323+25342+25354+29358+54305+81645+305509+500131+24246+25400+24925+25051+25195+25324+25360+58959+64354+365355+29627+29628+29629+170796+191573+24409+58971+360616+24225+291936+25504+24664+24797+24166+117064
8	Antigen processing and presentation	4612	83	16	1.25493e-05	13.7233	5e-06	1.53679e-09	3.8996e-08	3.11968e-07	Activated	http://www.genome.jp/dbget-bin/show_pathway?rno04612+25217+689537+24747+24751+24973+24974+294228+309607+309627+361787+414783+414784+414789+24811+60460+29614
9	Small cell lung cancer	5222	92	19	6.6182e-07	-31.1435	0.003	4.1769e-08	9.42122e-07	8.4791e-06	Inhibited	http://www.genome.jp/dbget-bin/show_pathway?rno05222+685269+100363502+192362+25661+290905+298941+305078+306628+309816+311862+316758+363457+363458+296468+78971+399489+114483+25164+25402
10	Proteoglycans in cancer	5205	203	31	3.64734e-07	-34.5882	0.008	6.02611e-08	1.2233e-06	1.2233e-05	Inhibited	http://www.genome.jp/dbget-bin/show_pathway?rno05205+25262+24246+25400+365355+81687+29139+29496+445442+24482+81682+25216+29393+84352+282581+64512+54250+25661+24681+25023+25236+24483+313641+25589+29169+114487+287357+316526+500047+84426+29186+25402
11	Circadian entrainment	4713	98	22	1.80692e-08	-8.94319	0.255	9.30537e-08	1.71726e-06	1.88899e-05	Inhibited	http://www.genome.jp/dbget-bin/show_pathway?rno04713+24409+24246+25400+25206+25523+24681+25023+294962+60449+685451+29717+56827+25262+689560+29627+29628+29629+305509+192363+25743+50599+24166
12	Amoebiasis	5146	96	22	1.20689e-08	-2.29963	0.508	1.22068e-07	2.06498e-06	2.47797e-05	Inhibited	http://www.genome.jp/dbget-bin/show_pathway?rno05146+25661+192362+298941+305078+309816+311862+316758+25402+25663+501854+24471+24681+25023+305509+290905+29393+306628+363457+363458+84352+84032+291085
13	Glutamatergic synapse	4724	113	24	1.31949e-08	-2.15965	0.547	1.42524e-07	2.22557e-06	2.89324e-05	Inhibited	http://www.genome.jp/dbget-bin/show_pathway?rno04724+60590+298521+29627+29628+29629+170796+191573+24409+24418+24415+24417+305509+116638+266767+84487+25262+24681+25023+294962+60449+685451+192268+50599+65040
14	Retrograde endocannabinoid signaling	4723	148	27	5.10321e-08	-1.89222	0.255	2.49298e-07	3.61482e-06	5.06074e-05	Inhibited	http://www.genome.jp/dbget-bin/show_pathway?rno04723+116638+266767+84487+25262+24681+25023+29689+29707+65191+294962+60449+685451+24418+29627+29628+29629+25743+50599+305509+84556+26193+26194+26199+26200+26202+29478+316632
15	Cholinergic synapse	4725	113	22	2.65792e-07	-8.65342	0.273	1.26538e-06	1.71248e-05	0.000256873	Inhibited	http://www.genome.jp/dbget-bin/show_pathway?rno04725+25302+25590+25229+81645+305509+25262+24681+25023+294962+60449+685451+53949+24260+116649+259273+276720+298496+500131+24246+25400+25743+50599
16	Amphetamine addiction	5031	68	16	7.89525e-07	-1.36329	0.75	9.0832e-06	0.000115243	0.00184389	Inhibited	http://www.genome.jp/dbget-bin/show_pathway?rno05031+170796+191573+24409+29627+29628+29629+25085+24246+25400+360616+500131+24681+25023+29190+54323+100360880
17	Serotonergic synapse	4726	122	20	1.41769e-05	-7.78243	0.091	1.87848e-05	0.000224313	0.00381331	Inhibited	http://www.genome.jp/dbget-bin/show_pathway?rno04726+25324+64354+25187+29595+25262+24681+25023+24473+25075+25323+294962+60449+685451+266684+313373+25290+81639+25402+25743+50599
18	Insulin secretion	4911	85	16	1.7181e-05	-8.09995	0.084	2.08524e-05	0.000235168	0.00423303	Inhibited	http://www.genome.jp/dbget-bin/show_pathway?rno04911+24260+25051+305509+24681+25023+689560+500131+24246+25400+29132+24889+24166+56768+29747+66016+25298
19	Dopaminergic synapse	4728	132	21	1.40567e-05	-5.01671	0.113	2.2798e-05	0.000236957	0.00462799	Inhibited	http://www.genome.jp/dbget-bin/show_pathway?rno04728+25195+25262+24681+25023+24318+294962+60449+685451+500131+360616+25085+29238+24246+25400+25743+50599+81574+29627+29628+29629+24409
20	Cocaine addiction	5030	47	12	7.56422e-06	-3.84375	0.226	2.44106e-05	0.000236957	0.00495536	Inhibited	http://www.genome.jp/dbget-bin/show_pathway?rno05030+24415+24318+25085+100360880+500131+29190+24225+29627+360616+170796+191573+24409
21	Human cytomegalovirus infection	5163	243	33	2.33e-06	-5.40021	0.737	2.45128e-05	0.000236957	0.0049761	Inhibited	http://www.genome.jp/dbget-bin/show_pathway?rno05163+25267+24747+24751+24973+24974+294228+309607+309627+361787+414783+414784+414789+100363502+25402+294962+60449+685451+25262+24811+25217+81780+89808+305509+24929+25663+117029+24681+25023+50646+500131+399489+114483+689537
22	Gastric acid secretion	4971	75	13	0.000246066	-8.40261	0.02	6.50694e-05	0.000592016	0.0132091	Inhibited	http://www.genome.jp/dbget-bin/show_pathway?rno04971+24260+305509+25262+24681+25023+24216+25320+29132+24785+54305+24797+24246+25400
23	Melanogenesis	4916	97	17	2.51767e-05	-18.1943	0.202	6.70757e-05	0.000592016	0.0136164	Inhibited	http://www.genome.jp/dbget-bin/show_pathway?rno04916+290484+24246+25400+64030+60427+282581+64512+679869+25023+305509+24681+24664+114487+287357+316526+500047+84426
24	Axon guidance	4360	180	24	7.1058e-05	-14.3678	0.096	8.79669e-05	0.000744054	0.0178573	Inhibited	http://www.genome.jp/dbget-bin/show_pathway?rno04360+315564+58946+171287+29202+29210+79208+306636+360546+246262+296787+296789+29751+315996+363142+361324+306790+303901+310207+246331+85272+24246+25400+84426+60395
25	Hippo signaling pathway	4390	155	20	0.000424362	-18.8591	0.02	0.000107592	0.000873649	0.0218412	Inhibited	http://www.genome.jp/dbget-bin/show_pathway?rno04390+64032+308582+316101+362675+114487+287357+316526+500047+84426+282581+64512+679869+25193+25554+78971+25296+29373+315824+85272+305251
26	Viral myocarditis	5416	82	16	1.06803e-05	-0.142829	0.954	0.000127303	0.000985692	0.0258426	Inhibited	http://www.genome.jp/dbget-bin/show_pathway?rno05416+316758+89843+64036+24747+24751+24973+24974+294228+309607+309627+361787+414783+414784+414789+100363502+25402
27	Wnt signaling pathway	4310	161	23	3.35899e-05	5.71899	0.323	0.000134875	0.000985692	0.0273796	Activated	http://www.genome.jp/dbget-bin/show_pathway?rno04310+24681+25023+24246+25400+282581+64512+315259+25193+679869+295445+310552+84402+114487+287357+316526+500047+84426+287526+65154+299802+498233+498997+500863
28	Cushing syndrome	4934	154	22	4.92986e-05	-13.2682	0.222	0.000135958	0.000985692	0.0275994	Inhibited	http://www.genome.jp/dbget-bin/show_pathway?rno04934+25262+29717+56827+500131+305509+24664+79240+282581+64512+679869+58959+24246+25400+114483+399489+25164+25690+114487+287357+316526+500047+84426
29	Gap junction	4540	86	15	7.84493e-05	-9.65597	0.19	0.000180561	0.00126392	0.0366538	Inhibited	http://www.genome.jp/dbget-bin/show_pathway?rno04540+24681+25023+50564+25523+25187+29595+54237+116744+305509+25206+25267+24925+24418+24318+25262
30	Cellular senescence	4218	184	22	0.000652816	-15.5157	0.025	0.000196222	0.00132777	0.039833	Inhibited	http://www.genome.jp/dbget-bin/show_pathway?rno04218+308449+365355+114483+25193+399489+114494+140583+54237+25203+25262+24747+24751+24973+24974+294228+309607+309627+361787+414783+414784+414789+25164
31	Type I diabetes mellitus	4940	68	14	1.98385e-05	0	1	0.000234648	0.00153657	0.0476335	Inhibited	http://www.genome.jp/dbget-bin/show_pathway?rno04940+116660+24379+24380+24747+24751+24973+24974+294228+309607+309627+361787+414783+414784+414789
32	MAPK signaling pathway	4010	288	32	0.000180192	-9.26492	0.137	0.000286589	0.00176651	0.0581776	Inhibited	http://www.genome.jp/dbget-bin/show_pathway?rno04010+114513+116663+60587+24681+25023+365355+29434+25267+25589+29496+59109+64030+29717+306243+56827+79240+315994+499497+24471+25402+25663+60460+103691134+24225+24482+24483+25443+29369+54250+60427+89805+89811
33	Salivary secretion	4970	81	12	0.00176719	-7.95011	0.014	0.000287167	0.00176651	0.0582949	Inhibited	http://www.genome.jp/dbget-bin/show_pathway?rno04970+24925+29413+24260+305509+25262+24681+25023+25206+25523+25668+24203+29132
34	Dilated cardiomyopathy	5414	91	15	0.000151906	-1.8982	0.177	0.000309846	0.00184996	0.0628988	Inhibited	http://www.genome.jp/dbget-bin/show_pathway?rno05414+306243+689560+29715+25118+311144+364786+685269+25724+311061+316758+24837+500450+24925+305509+24482
35	Ras signaling pathway	4014	227	28	7.59938e-05	-10.5734	0.406	0.000351306	0.00203757	0.0713151	Inhibited	http://www.genome.jp/dbget-bin/show_pathway?rno04014+365355+114858+103691134+24225+24482+24483+25443+29369+54250+60427+89805+89811+25267+25589+59109+64030+24681+25023+207119+29387+29434+114513+360814+24409+294962+60449+685451+301348
36	Relaxin signaling pathway	4926	127	18	0.000254771	21.8461	0.216	0.000594749	0.00335372	0.120734	Activated	http://www.genome.jp/dbget-bin/show_pathway?rno04926+295144+294962+60449+685451+500131+89811+81687+81633+290905+29393+306628+363457+363458+84032+84352+305509+294807+114858
37	Phospholipase D signaling pathway	4072	148	19	0.000621877	-16.934	0.1	0.000664497	0.00364576	0.134893	Inhibited	http://www.genome.jp/dbget-bin/show_pathway?rno04072+365355+114858+60427+25267+64030+116744+24415+24417+24418+25107+60590+691774+305509+50646+246115+25666+361076+367745+24221
38	Pathways of neurodegeneration - multiple diseases	5022	469	46	0.000169924	-6.98144	0.409	0.000734897	0.0039259	0.149184	Inhibited	http://www.genome.jp/dbget-bin/show_pathway?rno05022+689560+25262+24409+26193+26194+26199+26200+26202+29478+316632+26196+252959+360654+24418+29627+29628+29629+100363502+25402+29219+24225+24681+25023+60395+29190+24588+24688+84485+282581+64512+114487+287357+316526+500047+84426+295445+85431+24246+25400+25302+100360846+295704+307309+24260+25229+53949
39	Pancreatic secretion	4972	103	15	0.000603708	-2.49161	0.129	0.000814636	0.00424029	0.165371	Inhibited	http://www.genome.jp/dbget-bin/show_pathway?rno04972+24889+24260+25262+24681+25023+29132+81779+689560+24203+29387+25702+25668+305509+140665+25298
40	Breast cancer	5224	145	18	0.00126299	-23.5357	0.085	0.0010885	0.00552415	0.220966	Inhibited	http://www.genome.jp/dbget-bin/show_pathway?rno05224+114858+406162+24482+25154+679869+282581+64512+114487+287357+316526+500047+84426+114483+399489+64030+25443+29369+54250
41	Human T-cell leukemia virus 1 infection	5166	246	29	0.000128284	-0.431563	0.957	0.00122832	0.00608167	0.249349	Inhibited	http://www.genome.jp/dbget-bin/show_pathway?rno05166+246331+689537+140924+24918+24747+24751+24973+24974+294228+309607+309627+361787+414783+414784+414789+24230+305509+500131+64515+171576+25663+25164+25193+399489+24330+114090+81710+140583+114494
42	Kaposi sarcoma-associated herpesvirus infection	5167	212	25	0.000359667	12.5507	0.403	0.00142614	0.00689303	0.289507	Activated	http://www.genome.jp/dbget-bin/show_pathway?rno05167+363328+100363502+25402+24232+24747+24751+24973+24974+294228+309607+309627+361787+414783+414784+414789+114483+399489+294962+60449+685451+117029+54250+25262+89805+679869
43	p53 signaling pathway	4115	73	13	0.000186033	-0.550511	0.865	0.00156648	0.00739525	0.317996	Inhibited	http://www.genome.jp/dbget-bin/show_pathway?rno04115+140583+680110+362675+362720+445442+24482+54237+100363502+114483+25193+292949+25203+25402
44	Alzheimer disease	5010	384	36	0.00180613	-11.0643	0.096	0.00167493	0.00772753	0.340011	Inhibited	http://www.genome.jp/dbget-bin/show_pathway?rno05010+25402+100363502+26193+26194+26199+26200+26202+29478+316632+26196+25262+24260+24418+25229+53949+24409+25728+24590+24539+29219+282581+64512+114487+287357+316526+500047+84426+295445+85431+315350+25302+100360846+287796+291328+294281+300051
45	Viral carcinogenesis	5203	217	26	0.000215447	0	1	0.00203442	0.0091775	0.412988	Inhibited	http://www.genome.jp/dbget-bin/show_pathway?rno05203+25402+500131+24918+114090+25148+114483+25164+25193+114494+117029+64635+64515+140583+24232+24747+24751+24973+24974+294228+309607+309627+361787+414783+414784+414789+54237
46	Coronavirus disease - COVID-19	5171	311	32	0.000698681	-52.8221	0.323	0.00212053	0.00935798	0.430467	Inhibited	http://www.genome.jp/dbget-bin/show_pathway?rno05171+192281+246268+304507+100359951+100360508+100360679+122772+124323+81775+100360057+100360117+100364457+102555453+103691294+117042+26962+296709+299106+300079+361923+81764+81770+84007+24681+25023+298693+192262+24232+117517+60327+24233+246331
47	Human immunodeficiency virus 1 infection	5170	231	27	0.000247307	-0.0414068	0.998	0.00229706	0.00992133	0.466303	Inhibited	http://www.genome.jp/dbget-bin/show_pathway?rno05170+24747+24751+24973+24974+294228+309607+309627+361787+414783+414784+414789+100363502+25402+294962+60449+685451+24811+25217+24681+25023+50646+689537+25262+117029+54237+140583+25203
48	Basal cell carcinoma	5217	60	11	0.000440453	-3.66245	0.634	0.00256444	0.0108455	0.520582	Inhibited	http://www.genome.jp/dbget-bin/show_pathway?rno05217+25296+29373+114487+287357+316526+500047+84426+282581+64512+291936+679869
49	Toxoplasmosis	5145	110	14	0.00332188	-8.63817	0.089	0.00269818	0.0111782	0.547731	Inhibited	http://www.genome.jp/dbget-bin/show_pathway?rno05145+296468+78971+25290+252971+100363502+25402+192362+298941+305078+309816+311862+316758+60460+117029
50	GABAergic synapse	4727	91	14	0.00051707	-0.620354	0.745	0.00341368	0.0138595	0.692977	Inhibited	http://www.genome.jp/dbget-bin/show_pathway?rno04727+171163+305509+24379+24380+294962+60449+685451+29689+29707+65191+25743+192268+24681+25023
51	Autoimmune thyroid disease	5320	69	12	0.000408193	0	1	0.00359363	0.0143041	0.729508	Inhibited	http://www.genome.jp/dbget-bin/show_pathway?rno05320+25360+24747+24751+24973+24974+294228+309607+309627+361787+414783+414784+414789
52	Graft-versus-host disease	5332	60	11	0.000440453	0	1	0.00384415	0.015007	0.780361	Inhibited	http://www.genome.jp/dbget-bin/show_pathway?rno05332+24747+24751+24973+24974+294228+309607+309627+361787+414783+414784+414789
53	Allograft rejection	5330	61	11	0.000510525	0	1	0.00438034	0.0167775	0.889209	Inhibited	http://www.genome.jp/dbget-bin/show_pathway?rno05330+24747+24751+24973+24974+294228+309607+309627+361787+414783+414784+414789
54	Oxytocin signaling pathway	4921	153	19	0.000935589	3.31293	0.594	0.00472113	0.0177479	0.958389	Activated	http://www.genome.jp/dbget-bin/show_pathway?rno04921+25262+305509+25342+25504+24681+25023+24246+25400+25206+304447+306243+83506+499497+689560+25668+25743+50599+116649+276720
55	Hepatocellular carcinoma	5225	172	17	0.0164303	-20.0292	0.037	0.00510986	0.01886	1	Inhibited	http://www.genome.jp/dbget-bin/show_pathway?rno05225+114858+24483+679869+282581+64512+114487+287357+316526+500047+84426+399489+24681+25023+24421+24424+499688+114483
56	Long-term depression	4730	61	9	0.00655589	-9.08295	0.106	0.00574821	0.0208373	1	Inhibited	http://www.genome.jp/dbget-bin/show_pathway?rno04730+29627+29628+24681+25023+58959+24482+25206+25523+25262
57	Regulation of actin cytoskeleton	4810	218	22	0.00555286	-17.1319	0.138	0.00626365	0.0223074	1	Inhibited	http://www.genome.jp/dbget-bin/show_pathway?rno04810+294568+117542+290396+100360623+24260+25229+25245+53949+81645+25118+25724+311061+311144+364786+685269+25661+365355+25267+25443+29369+54250+116744
58	Glioma	5214	73	9	0.0202775	-15.9615	0.043	0.00701451	0.0245508	1	Inhibited	http://www.genome.jp/dbget-bin/show_pathway?rno05214+24482+25267+24246+25400+24681+25023+114858+114483+399489
59	AGE-RAGE signaling pathway in diabetic complications	4933	101	14	0.00147737	2.43934	0.674	0.00787839	0.027107	1	Activated	http://www.genome.jp/dbget-bin/show_pathway?rno04933+85431+25023+24330+24918+25402+290905+29393+306628+363457+363458+84032+84352+89811+25661
60	Adrenergic signaling in cardiomyocytes	4261	146	14	0.0345509	-11.5415	0.035	0.0093329	0.0315763	1	Inhibited	http://www.genome.jp/dbget-bin/show_pathway?rno04261+306243+689560+29715+24837+500450+29132+24925+305509+500131+315611+24246+25400+24182+29413
61	Aldosterone-regulated sodium reabsorption	4960	38	6	0.0179893	-5.4007	0.07	0.00966756	0.0321724	1	Inhibited	http://www.genome.jp/dbget-bin/show_pathway?rno04960+25122+29132+291553+24482+24681+25023
62	Aldosterone synthesis and secretion	4925	95	13	0.00241229	-2.68512	0.561	0.0102921	0.0336983	1	Inhibited	http://www.genome.jp/dbget-bin/show_pathway?rno04925+25262+29717+56827+500131+305509+24681+25023+24246+25400+54278+79240+29132+24664
63	Epstein-Barr virus infection	5169	223	24	0.00168408	1.92073	0.845	0.0107511	0.0346424	1	Activated	http://www.genome.jp/dbget-bin/show_pathway?rno05169+24747+24751+24973+24974+294228+309607+309627+361787+414783+414784+414789+24811+25217+689537+114494+399489+114483+25193+192281+246268+304507+298693+25402+100363502
64	Vascular smooth muscle contraction	4270	139	16	0.00487452	-7.76733	0.328	0.011893	0.037723	1	Inhibited	http://www.genome.jp/dbget-bin/show_pathway?rno04270+304447+24681+25023+85420+81633+29413+25262+29747+66016+29387+305509+25206+25107+24221+114593+25026
65	TGF-beta signaling pathway	4350	94	13	0.00219216	0.393562	0.956	0.0150217	0.0469141	1	Activated	http://www.genome.jp/dbget-bin/show_pathway?rno04350+445442+25164+313477+29139+25296+29373+315824+85272+25495+64507+50566+315728+83727
66	Morphine addiction	5032	92	12	0.0051674	-1.80274	0.418	0.0154172	0.0474194	1	Inhibited	http://www.genome.jp/dbget-bin/show_pathway?rno05032+25601+305509+294962+60449+685451+29689+29707+65191+25743+50599+24681+25023
67	Rap1 signaling pathway	4015	211	19	0.028152	-19.9766	0.083	0.0164943	0.0499753	1	Inhibited	http://www.genome.jp/dbget-bin/show_pathway?rno04015+24482+25443+29369+54250+60427+89805+89811+25267+25589+64030+116744+25265+305509+24318+24409+685269+24681+25023+445442
68	Thyroid hormone synthesis	4918	73	9	0.0202775	-4.69035	0.119	0.016956	0.0506186	1	Inhibited	http://www.genome.jp/dbget-bin/show_pathway?rno04918+25360+305509+114613+29132+24681+25023+500131+25262+29403
69	Platelet activation	4611	125	13	0.0228799	-18.3817	0.11	0.0175792	0.0517185	1	Inhibited	http://www.genome.jp/dbget-bin/show_pathway?rno04611+25262+25265+29434+685269+25206+25523+64803+305509+24886+29393+84032+84352+25505
70	Legionellosis	5134	56	6	0.0916833	-6.60912	0.033	0.0205757	0.0596696	1	Inhibited	http://www.genome.jp/dbget-bin/show_pathway?rno05134+191568+294691+100363502+25402+24232+60460
71	Arrhythmogenic right ventricular cardiomyopathy	5412	76	11	0.00325476	0	1	0.0218968	0.0618679	1	Inhibited	http://www.genome.jp/dbget-bin/show_pathway?rno05412+306243+689560+29715+316758+25118+311144+364786+685269+25724+311061+679869
72	Growth hormone synthesis, secretion and action	4935	115	14	0.00497389	-6.91175	0.656	0.0219433	0.0618679	1	Inhibited	http://www.genome.jp/dbget-bin/show_pathway?rno04935+25262+305509+24681+25023+500131+315350+24482+252971+24918+24797+25033+25354+54305+114858
73	cGMP-PKG signaling pathway	4022	169	18	0.00665583	-4.42136	0.538	0.0237487	0.0660409	1	Inhibited	http://www.genome.jp/dbget-bin/show_pathway?rno04022+25523+25206+25262+29747+66016+171115+29413+499497+25472+500131+29715+29132+24613+305509+315350+24925+25245+114593
74	Parathyroid hormone synthesis, secretion and action	4928	105	12	0.0143682	-5.889	0.269	0.0253384	0.0695095	1	Inhibited	http://www.genome.jp/dbget-bin/show_pathway?rno04928+25262+305509+24247+24681+25023+288626+81707+500131+499497+54278+54264+24330
75	Estrogen signaling pathway	4915	133	13	0.035618	12.3379	0.112	0.0260263	0.0704445	1	Activated	http://www.genome.jp/dbget-bin/show_pathway?rno04915+81687+500131+305509+25743+50599+114858+60460+25262+25601+294853+171293+25154+24664
76	Chemical carcinogenesis - receptor activation	5207	221	21	0.0126987	-8.92427	0.337	0.0276193	0.0737726	1	Inhibited	http://www.genome.jp/dbget-bin/show_pathway?rno05207+305509+500131+25302+25590+399489+24681+25023+25193+54250+24925+25690+65030+24421+24424+499688+171352+25426+25154+24918+25443+29369
77	Regulation of lipolysis in adipocytes	4923	56	8	0.0122176	-4.20959	0.378	0.029454	0.0776515	1	Inhibited	http://www.genome.jp/dbget-bin/show_pathway?rno04923+305509+24925+25523+25629+24929+315350+25360+29358
78	Spinocerebellar ataxia	5017	143	14	0.0296641	3.02125	0.161	0.0302993	0.0788558	1	Activated	http://www.genome.jp/dbget-bin/show_pathway?rno05017+24681+25023+29627+29628+25262+60395+361436+117101+170796+191573+24409+29190+100360846+100363502
79	Alcoholism	5034	172	18	0.00794674	-2.28437	0.754	0.0366542	0.0941875	1	Inhibited	http://www.genome.jp/dbget-bin/show_pathway?rno05034+170796+191573+24409+25085+360616+500131+24225+83506+24318+294962+60449+685451+100360880+365877+690131+100360868+114858+29190
80	Taste transduction	4742	90	11	0.0116522	-1.05099	0.586	0.0408782	0.102571	1	Inhibited	http://www.genome.jp/dbget-bin/show_pathway?rno04742+25122+24417+25265+29707+24473+25075+25323+81739+24260+60449+685451
81	Gastric cancer	5226	148	15	0.0189419	-9.7145	0.361	0.0409274	0.102571	1	Inhibited	http://www.genome.jp/dbget-bin/show_pathway?rno05226+114858+679869+282581+64512+114487+287357+316526+500047+84426+399489+25443+29369+54250+25164+24646
82	AMPK signaling pathway	4152	123	10	0.151019	-5.96337	0.046	0.041469	0.102661	1	Inhibited	http://www.genome.jp/dbget-bin/show_pathway?rno04152+315350+24482+83506+25741+681458+116719+114494+25675+24536+500131
83	Fluid shear stress and atherosclerosis	5418	148	13	0.0717725	-9.75212	0.114	0.0475035	0.116183	1	Inhibited	http://www.genome.jp/dbget-bin/show_pathway?rno05418+499497+25296+307618+29583+25589+24421+24424+499688+114593+81687+685269+25663+25216
84	Long-term potentiation	4720	67	9	0.0120056	-2.29813	0.747	0.051245	0.123842	1	Inhibited	http://www.genome.jp/dbget-bin/show_pathway?rno04720+24681+25023+24246+25400+24409+305509+29627+24418+25262
85	EGFR tyrosine kinase inhibitor resistance	1521	79	8	0.0739243	-12.5663	0.127	0.053216	0.127092	1	Inhibited	http://www.genome.jp/dbget-bin/show_pathway?rno01521+29496+114858+24681+25023+25267+25589+24482+54250
86	Bile secretion	4976	92	8	0.142724	2.23134	0.07	0.0560088	0.132207	1	Activated	http://www.genome.jp/dbget-bin/show_pathway?rno04976+29132+81779+305509+25303+114628+24646+24784+25675
87	Longevity regulating pathway	4211	90	5	0.570803	-6.53499	0.02	0.062477	0.14578	1	Inhibited	http://www.genome.jp/dbget-bin/show_pathway?rno04211+24482+315350+305509+500131+83506
88	Apoptosis - multiple species	4215	34	4	0.119934	-5.84188	0.101	0.0655747	0.151269	1	Inhibited	http://www.genome.jp/dbget-bin/show_pathway?rno04215+296468+100363502+25402+78971
89	Staphylococcus aureus infection	5150	94	6	0.430388	6.73938	0.029	0.0671932	0.153261	1	Activated	http://www.genome.jp/dbget-bin/show_pathway?rno05150+24232+192262+24233+289211+84007+294853
90	Apelin signaling pathway	4371	135	14	0.0191166	-2.3823	0.733	0.0738151	0.166494	1	Inhibited	http://www.genome.jp/dbget-bin/show_pathway?rno04371+294962+60449+685451+25262+689560+365355+64032+29715+305509+499497+24330+25353+81633+25629
91	Parkinson disease	5012	263	23	0.0231512	-1.6253	0.671	0.0802308	0.178976	1	Inhibited	http://www.genome.jp/dbget-bin/show_pathway?rno05012+295704+307309+29219+100363502+26193+26194+26199+26200+26202+29478+316632+26196+25085+25402+24318+100360846+25262+24246+25400+287796+291328+294281+300051
92	Hedgehog signaling pathway	4340	52	7	0.0250023	1.0432	0.635	0.0816514	0.180166	1	Activated	http://www.genome.jp/dbget-bin/show_pathway?rno04340+289180+291936+289711+289712+289344+301073+499241
93	Complement and coagulation cascades	4610	83	10	0.0172797	-0.168865	0.956	0.0843021	0.183286	1	Inhibited	http://www.genome.jp/dbget-bin/show_pathway?rno04610+60327+25245+192262+24232+117517+64036+24648+24233+29169+84007
94	Alcoholic liver disease	4936	131	10	0.198313	10.4027	0.084	0.0848714	0.183286	1	Activated	http://www.genome.jp/dbget-bin/show_pathway?rno04936+363328+83506+681458+116719+25402+85431+679869+24232+84007+24233
95	Cell cycle	4110	127	13	0.0256861	8.42997	0.698	0.090027	0.192373	1	Activated	http://www.genome.jp/dbget-bin/show_pathway?rno04110+29685+54237+171576+296137+140583+246060+25164+64515+25203+114494+114483+25193+399489
96	Huntington disease	5016	302	20	0.249032	-4.22228	0.077	0.0949976	0.20088	1	Inhibited	http://www.genome.jp/dbget-bin/show_pathway?rno05016+26193+26194+26199+26200+26202+29478+316632+26196+24225+24418+25262+100363502+25402+252959+360654+500131+29627+29628+29629+100360846
97	Longevity regulating pathway - multiple species	4213	63	4	0.471747	-4.99853	0.045	0.10301	0.215577	1	Inhibited	http://www.genome.jp/dbget-bin/show_pathway?rno04213+24482+315350+305509+60460
98	Platinum drug resistance	1524	80	8	0.0783194	-3.15288	0.281	0.105997	0.219566	1	Inhibited	http://www.genome.jp/dbget-bin/show_pathway?rno01524+25402+78971+100363502+25303+24421+24424+499688+360243
99	Systemic lupus erythematosus	5322	114	8	0.306315	2.11186	0.079	0.114254	0.234278	1	Activated	http://www.genome.jp/dbget-bin/show_pathway?rno05322+24233+24232+192262+117517+365877+690131+100360868+24409
100	Melanoma	5218	73	7	0.113188	-9.35235	0.239	0.124709	0.25316	1	Inhibited	http://www.genome.jp/dbget-bin/show_pathway?rno05218+25267+24482+25443+29369+54250+399489+114483
101	Vasopressin-regulated water reabsorption	4962	44	2	0.713566	2.18406	0.041	0.132579	0.266471	1	Activated	http://www.genome.jp/dbget-bin/show_pathway?rno04962+24221+500131
102	Diabetic cardiomyopathy	5415	210	18	0.0480394	-1.35516	0.668	0.142455	0.280828	1	Inhibited	http://www.genome.jp/dbget-bin/show_pathway?rno05415+25023+26193+26194+26199+26200+26202+29478+316632+26196+689560+24246+25400+29393+84032+84352+81687+24681+171293
103	Cortisol synthesis and secretion	4927	66	7	0.0750003	1.67486	0.428	0.142489	0.280828	1	Activated	http://www.genome.jp/dbget-bin/show_pathway?rno04927+25262+29717+56827+500131+305509+24664+79240
104	Oocyte meiosis	4114	120	12	0.0364943	0.714098	0.892	0.144043	0.281161	1	Activated	http://www.genome.jp/dbget-bin/show_pathway?rno04114+54237+64515+25203+292263+24246+25400+25262+293056+305509+25154+24482+296137
105	Renin secretion	4924	71	5	0.365233	-4.158	0.094	0.150088	0.288846	1	Inhibited	http://www.genome.jp/dbget-bin/show_pathway?rno04924+24925+25262+25206+25523+24166
106	mTOR signaling pathway	4150	153	12	0.149571	-10.7403	0.231	0.150826	0.288846	1	Inhibited	http://www.genome.jp/dbget-bin/show_pathway?rno04150+24681+25023+293561+362802+24482+114487+287357+316526+500047+84426+282581+64512
107	Prion disease	5020	268	22	0.0470172	-2.04832	0.764	0.15541	0.294844	1	Inhibited	http://www.genome.jp/dbget-bin/show_pathway?rno05020+288280+24330+81780+60460+117517+25402+100363502+26193+26194+26199+26200+26202+29478+316632+26196+689560+25262+170796+191573+24409+100360846+500131
108	Choline metabolism in cancer	5231	95	10	0.0396404	-0.0277463	0.991	0.166443	0.31285	1	Inhibited	http://www.genome.jp/dbget-bin/show_pathway?rno05231+25267+29504+295417+25666+361076+367745+294568+246115+24681+25023
109	Herpes simplex virus 1 infection	5168	372	28	0.068981	4.06392	0.582	0.169228	0.315167	1	Activated	http://www.genome.jp/dbget-bin/show_pathway?rno05168+360777+24232+363328+81780+192281+246268+304507+78971+24747+24751+24973+24974+294228+309607+309627+361787+414783+414784+414789+24811+25217+689537+100362089+100363196+362846+499563+100363502+25402
110	Hepatitis B	5161	154	14	0.0503709	-2.30007	0.945	0.19254	0.355323	1	Inhibited	http://www.genome.jp/dbget-bin/show_pathway?rno05161+100363502+25402+24681+25023+81687+500131+50646+114090+25148+313641+363328+114494+24918+399489
111	Cholesterol metabolism	4979	49	6	0.0545059	0	1	0.213088	0.389702	1	Inhibited	http://www.genome.jp/dbget-bin/show_pathway?rno04979+25728+24539+24530+286898+24230+114628
112	Cytokine-cytokine receptor interaction	4060	267	20	0.113735	-2.09127	0.548	0.235306	0.426492	1	Inhibited	http://www.genome.jp/dbget-bin/show_pathway?rno04060+140924+25663+85272+29373+500590+301132+361795+245983+89808+252878+685243+117029+288593+81780+498951+25667+79216+25296+315824+24536
113	Progesterone-mediated oocyte maturation	4914	92	8	0.142724	-1.97684	0.452	0.241331	0.433542	1	Inhibited	http://www.genome.jp/dbget-bin/show_pathway?rno04914+24482+293056+305509+25203+54237+296137+114494+25154
114	HIF-1 signaling pathway	4066	113	8	0.298017	-6.97821	0.221	0.245018	0.436305	1	Inhibited	http://www.genome.jp/dbget-bin/show_pathway?rno04066+24482+24681+25023+24246+25400+25741+89805+116510
115	Transcriptional misregulation in cancer	5202	190	16	0.0676756	0	1	0.249928	0.441177	1	Inhibited	http://www.genome.jp/dbget-bin/show_pathway?rno05202+58853+24482+304785+81687+311331+362489+114494+78971+500047+499497+298894+59109+116663+29628+314423+100360868
116	Non-small cell lung cancer	5223	72	5	0.376491	-7.59867	0.187	0.257221	0.450136	1	Inhibited	http://www.genome.jp/dbget-bin/show_pathway?rno05223+24681+25023+114483+399489+24918
117	MicroRNAs in cancer	5206	290	21	0.136968	-1.89996	0.528	0.262278	0.455063	1	Inhibited	http://www.genome.jp/dbget-bin/show_pathway?rno05206+114483+114093+25426+81687+311071+29496+25402+406162+399489+304785+192268+315740+252971+25567+304913+24646+445442+24681+25023+25267+246142
118	Hepatitis C	5160	156	11	0.257257	5.91815	0.29	0.268244	0.461471	1	Activated	http://www.genome.jp/dbget-bin/show_pathway?rno05160+363328+298487+84588+192281+246268+304507+56824+114483+399489+25402+100363502
119	Pertussis	5133	72	5	0.376491	3.76111	0.204	0.273922	0.467278	1	Activated	http://www.genome.jp/dbget-bin/show_pathway?rno05133+25402+192262+24233+24232+363328
120	Malaria	5144	54	6	0.0799344	0	1	0.281892	0.476868	1	Inhibited	http://www.genome.jp/dbget-bin/show_pathway?rno05144+25216+364837+29583+25632+292406+445442
121	Yersinia infection	5135	134	8	0.476739	-11.0769	0.172	0.287083	0.481634	1	Inhibited	http://www.genome.jp/dbget-bin/show_pathway?rno05135+25661+50646+259242+117542+311144+301348+363328+361251
122	Ovarian steroidogenesis	4913	57	5	0.212833	-1.80023	0.396	0.292761	0.487135	1	Inhibited	http://www.genome.jp/dbget-bin/show_pathway?rno04913+305509+25426+24482+25290+313373
123	Measles	5162	142	12	0.101064	-0.951536	0.883	0.304881	0.497319	1	Inhibited	http://www.genome.jp/dbget-bin/show_pathway?rno05162+192281+246268+304507+140924+60460+24918+289211+362675+25193+114483+100363502+25402
124	ErbB signaling pathway	4012	83	8	0.092419	-0.281044	0.968	0.305417	0.497319	1	Inhibited	http://www.genome.jp/dbget-bin/show_pathway?rno04012+29496+24918+114858+24681+25023+24246+25400+64022
125	Acute myeloid leukemia	5221	66	6	0.162998	-1.28878	0.551	0.306262	0.497319	1	Inhibited	http://www.genome.jp/dbget-bin/show_pathway?rno05221+362489+24918+114494+679869+64030+116663
126	Mineral absorption	4978	56	6	0.0916833	0	1	0.310753	0.497319	1	Inhibited	http://www.genome.jp/dbget-bin/show_pathway?rno04978+29715+25319+689130+300051+24784+29132
127	Insulin signaling pathway	4910	136	5	0.883091	-11.4571	0.104	0.311131	0.497319	1	Inhibited	http://www.genome.jp/dbget-bin/show_pathway?rno04910+252971+24679+116719+114858+315350
128	PPAR signaling pathway	3320	84	8	0.0974219	0	1	0.324289	0.514301	1	Inhibited	http://www.genome.jp/dbget-bin/show_pathway?rno03320+25629+363331+25287+171142+24539+252898+681458+25045
129	NF-kappa B signaling pathway	4064	97	8	0.175487	2.17595	0.573	0.331533	0.521715	1	Activated	http://www.genome.jp/dbget-bin/show_pathway?rno04064+78971+25663+25023+85420+100363332+363328+301348+361795
130	GnRH signaling pathway	4912	88	8	0.118922	-0.544837	0.933	0.354902	0.551942	1	Inhibited	http://www.genome.jp/dbget-bin/show_pathway?rno04912+25023+305509+24246+25400+25262+81707+50646+24330
131	VEGF signaling pathway	4370	58	5	0.223071	-2.59108	0.5	0.356179	0.551942	1	Inhibited	http://www.genome.jp/dbget-bin/show_pathway?rno04370+25589+24471+315994+24681+25023
132	Adipocytokine signaling pathway	4920	72	6	0.214378	-1.2496	0.537	0.363987	0.559767	1	Inhibited	http://www.genome.jp/dbget-bin/show_pathway?rno04920+24664+116719+85420+24536+83506+315350
133	Bacterial invasion of epithelial cells	5100	77	4	0.631032	-6.82921	0.188	0.371527	0.567068	1	Inhibited	http://www.genome.jp/dbget-bin/show_pathway?rno05100+294568+114858+25661+361251
134	TNF signaling pathway	4668	111	7	0.428035	2.08573	0.286	0.379534	0.574966	1	Activated	http://www.genome.jp/dbget-bin/show_pathway?rno04668+78971+500131+25402+81780+89808+81687+81707
135	Necroptosis	4217	160	12	0.185779	2.10529	0.678	0.386919	0.581812	1	Activated	http://www.genome.jp/dbget-bin/show_pathway?rno04217+78971+363328+24918+114210+25319+689130+365877+690131+100360977+24246+25400+81639
136	Central carbon metabolism in cancer	5230	69	5	0.342743	-6.33828	0.384	0.39851	0.594835	1	Inhibited	http://www.genome.jp/dbget-bin/show_pathway?rno05230+192268+25267+59109+64030+25741
137	Hippo signaling pathway - multiple species	4392	28	3	0.204499	-0.736653	0.665	0.407317	0.603542	1	Inhibited	http://www.genome.jp/dbget-bin/show_pathway?rno04392+308582+305251+316101
138	Maturity onset diabetes of the young	4950	27	3	0.18993	-0.934414	0.741	0.416706	0.61298	1	Inhibited	http://www.genome.jp/dbget-bin/show_pathway?rno04950+25334+29458+83630
139	Lipid and atherosclerosis	5417	207	11	0.612577	7.8418	0.233	0.420598	0.614254	1	Activated	http://www.genome.jp/dbget-bin/show_pathway?rno05417+81780+25402+83584+100363502+313373+363328+60460+81687+25262+24246+25400
140	Leukocyte transendothelial migration	4670	116	9	0.201376	1.79235	0.732	0.429627	0.622959	1	Activated	http://www.genome.jp/dbget-bin/show_pathway?rno04670+298487+84588+81687+307618+29583+311144+24681+25023+50646
141	Viral protein interaction with cytokine and cytokine receptor	4061	85	7	0.197491	-0.543679	0.79	0.445865	0.64192	1	Inhibited	http://www.genome.jp/dbget-bin/show_pathway?rno04061+81780+288593+117029+685243+89808+140924+498951
142	African trypanosomiasis	5143	38	4	0.161116	0	1	0.455254	0.650821	1	Inhibited	http://www.genome.jp/dbget-bin/show_pathway?rno05143+309816+25632+24681+25023
143	Glucagon signaling pathway	4922	104	6	0.528506	-2.71205	0.314	0.464009	0.658699	1	Inhibited	http://www.genome.jp/dbget-bin/show_pathway?rno04922+25741+500131+116719+24246+25400+25262
144	Chemical carcinogenesis - reactive oxygen species	5208	226	16	0.199011	0.903848	0.872	0.477465	0.671019	1	Activated	http://www.genome.jp/dbget-bin/show_pathway?rno05208+26193+26194+26199+26200+26202+29478+316632+26196+29224+25426+85431+65030+25690+24421+24424+499688
145	Chemokine signaling pathway	4062	181	12	0.314005	-4.30246	0.556	0.479299	0.671019	1	Inhibited	http://www.genome.jp/dbget-bin/show_pathway?rno04062+117029+288593+81780+89808+114858+294962+60449+685451+361251+305509+25023+50646
146	Type II diabetes mellitus	4930	49	3	0.52153	-2.04332	0.35	0.492994	0.685464	1	Inhibited	http://www.genome.jp/dbget-bin/show_pathway?rno04930+252971+315350+29717
147	Carbohydrate digestion and absorption	4973	46	3	0.47894	-0.710709	0.399	0.507358	0.700637	1	Inhibited	http://www.genome.jp/dbget-bin/show_pathway?rno04973+29132+24203+25023
148	Sphingolipid signaling pathway	4071	123	7	0.536207	4.69114	0.377	0.525337	0.720563	1	Activated	http://www.genome.jp/dbget-bin/show_pathway?rno04071+24681+25023+313339+171293+301543+24613+25245
149	Thyroid hormone signaling pathway	4919	123	7	0.536207	-2.30212	0.388	0.534681	0.727471	1	Inhibited	http://www.genome.jp/dbget-bin/show_pathway?rno04919+24681+25023+29132+25741+84426+406162+25296
150	Endocrine and other factor-regulated calcium reabsorption	4961	59	5	0.233453	0.363476	0.899	0.53754	0.727471	1	Activated	http://www.genome.jp/dbget-bin/show_pathway?rno04961+29715+25245+24681+25023+29132
151	Apoptosis	4210	136	9	0.3509	1.74606	0.68	0.580523	0.780438	1	Activated	http://www.genome.jp/dbget-bin/show_pathway?rno04210+78971+25402+83584+100363502+59109+289257+171293+252929+25262
152	SNARE interactions in vesicular transport	4130	33	1	0.850459	-0.601314	0.3	0.603643	0.802437	1	Inhibited	http://www.genome.jp/dbget-bin/show_pathway?rno04130+25624
153	Fc gamma R-mediated phagocytosis	4666	93	6	0.420328	-1.39011	0.609	0.604792	0.802437	1	Inhibited	http://www.genome.jp/dbget-bin/show_pathway?rno04666+289211+294568+103689966+246115+24681+25023
154	NOD-like receptor signaling pathway	4621	175	12	0.27497	0.255742	0.966	0.617751	0.814308	1	Activated	http://www.genome.jp/dbget-bin/show_pathway?rno04621+191568+294691+304987+24247+25262+363328+685067+78971+192281+246268+304507+81780
155	Insulin resistance	4931	110	4	0.86968	3.00743	0.319	0.633144	0.829215	1	Activated	http://www.genome.jp/dbget-bin/show_pathway?rno04931+25023+85420+116719+500131
156	Natural killer cell mediated cytotoxicity	4650	96	6	0.450417	4.59434	0.63	0.641195	0.834376	1	Activated	http://www.genome.jp/dbget-bin/show_pathway?rno04650+24681+25023+50646+301348+25402+114858
157	FoxO signaling pathway	4068	132	7	0.611559	-2.84442	0.47	0.645794	0.835008	1	Inhibited	http://www.genome.jp/dbget-bin/show_pathway?rno04068+315350+24482+25203+25164+310344+65218+171497
158	Chagas disease	5142	103	6	0.518974	2.64157	0.568	0.654858	0.8377	1	Activated	http://www.genome.jp/dbget-bin/show_pathway?rno05142+689537+24232+363328+25245+305509+81780
159	Renin-angiotensin system	4614	34	3	0.295819	0	1	0.656129	0.8377	1	Inhibited	http://www.genome.jp/dbget-bin/show_pathway?rno04614+24182+24590+81641
160	Thyroid cancer	5216	38	2	0.635208	-1.03529	0.492	0.67601	0.857688	1	Inhibited	http://www.genome.jp/dbget-bin/show_pathway?rno05216+59109+679869
161	Endometrial cancer	5213	57	1	0.962498	-1.03529	0.346	0.699198	0.881597	1	Inhibited	http://www.genome.jp/dbget-bin/show_pathway?rno05213+679869
162	Mitophagy - animal	4137	68	4	0.532041	-1.18595	0.682	0.730697	0.915627	1	Inhibited	http://www.genome.jp/dbget-bin/show_pathway?rno04137+501854+399489+365355+114490
163	Ferroptosis	4216	39	3	0.373608	0	1	0.741444	0.919019	1	Inhibited	http://www.genome.jp/dbget-bin/show_pathway?rno04216+25319+689130+81639
164	Influenza A	5164	167	10	0.458647	0.815571	0.845	0.754919	0.919019	1	Activated	http://www.genome.jp/dbget-bin/show_pathway?rno05164+363328+192281+246268+304507+81780+25023+25193+114483+100363502+25402
165	Phototransduction	4744	24	2	0.391537	0	1	0.758672	0.919019	1	Inhibited	http://www.genome.jp/dbget-bin/show_pathway?rno04744+79222+56814
166	C-type lectin receptor signaling pathway	4625	113	5	0.763919	2.44606	0.515	0.760431	0.919019	1	Activated	http://www.genome.jp/dbget-bin/show_pathway?rno04625+361680+365355+25262+114090+25148
167	Prolactin signaling pathway	4917	73	4	0.58872	-2.22116	0.68	0.766818	0.919019	1	Inhibited	http://www.genome.jp/dbget-bin/show_pathway?rno04917+24918+114858+252971+25085
168	Osteoclast differentiation	4380	117	4	0.898259	-2.90287	0.447	0.767908	0.919019	1	Inhibited	http://www.genome.jp/dbget-bin/show_pathway?rno04380+25663+100360880+289211+252971
169	JAK-STAT signaling pathway	4630	156	9	0.510612	-0.871312	0.787	0.768208	0.919019	1	Inhibited	http://www.genome.jp/dbget-bin/show_pathway?rno04630+252971+24918+140924+24536+245983+25267+25193+493909+54349
170	Bladder cancer	5219	41	3	0.404359	0	1	0.770486	0.919019	1	Inhibited	http://www.genome.jp/dbget-bin/show_pathway?rno05219+81687+445442+399489
171	Autophagy - animal	4140	147	8	0.582633	-2.05705	0.701	0.774149	0.919019	1	Inhibited	http://www.genome.jp/dbget-bin/show_pathway?rno04140+315350+365355+83506+362246+25262+85420+501854+171293
172	Endocrine resistance	1522	93	6	0.420328	-0.0485005	0.996	0.783174	0.924327	1	Inhibited	http://www.genome.jp/dbget-bin/show_pathway?rno01522+81687+114858+305509+406162+399489+24482
173	PD-L1 expression and PD-1 checkpoint pathway in cancer	5235	89	5	0.56076	-2.06111	0.759	0.789186	0.925651	1	Inhibited	http://www.genome.jp/dbget-bin/show_pathway?rno05235+29434+301348+499342+85420+363328
174	Leishmaniasis	5140	69	4	0.54369	-0.578342	0.792	0.793415	0.925651	1	Inhibited	http://www.genome.jp/dbget-bin/show_pathway?rno05140+311144+24232+25023+103689966
175	Tuberculosis	5152	173	10	0.503589	0.977251	0.868	0.798854	0.92667	1	Activated	http://www.genome.jp/dbget-bin/show_pathway?rno05152+291327+295631+171293+24246+25400+289211+25402+100363502+361680+24232
176	Th17 cell differentiation	4659	104	6	0.528506	1.00092	0.841	0.804882	0.928358	1	Activated	http://www.genome.jp/dbget-bin/show_pathway?rno04659+85420+301348+140924+24918+25663+25690
177	Amyotrophic lateral sclerosis	5014	364	18	0.737698	-1.24361	0.631	0.821432	0.937966	1	Inhibited	http://www.genome.jp/dbget-bin/show_pathway?rno05014+24409+29627+100363502+25402+24588+24688+84485+26193+26194+26199+26200+26202+29478+316632+26196+100360846+252959+360654
178	B cell receptor signaling pathway	4662	75	4	0.61023	-0.710709	0.765	0.822453	0.937966	1	Inhibited	http://www.genome.jp/dbget-bin/show_pathway?rno04662+100363332+25023+293618+289211
179	Antifolate resistance	1523	29	2	0.48793	0	1	0.83806	0.950426	1	Inhibited	http://www.genome.jp/dbget-bin/show_pathway?rno01523+293154+25303
180	T cell receptor signaling pathway	4660	103	4	0.834442	-1.95506	0.598	0.845877	0.951255	1	Inhibited	http://www.genome.jp/dbget-bin/show_pathway?rno04660+100363332+85420+29434+301348
181	Salmonella infection	5132	253	10	0.904908	-6.03129	0.564	0.853653	0.951255	1	Inhibited	http://www.genome.jp/dbget-bin/show_pathway?rno05132+191568+294691+679869+299145+78971+25402+100363502+56611+361251+501854
182	Thermogenesis	4714	232	12	0.650845	-1.97955	0.785	0.85402	0.951255	1	Inhibited	http://www.genome.jp/dbget-bin/show_pathway?rno04714+500131+305509+25523+25629+26193+26194+26199+26200+26202+29478+316632+26196
183	Neutrophil extracellular trap formation	4613	178	7	0.874896	0.306903	0.59	0.857536	0.951255	1	Activated	http://www.genome.jp/dbget-bin/show_pathway?rno04613+24681+25023+365877+690131+100360868+24232+685269
184	Chronic myeloid leukemia	5220	77	4	0.631032	0.660101	0.845	0.868521	0.958205	1	Activated	http://www.genome.jp/dbget-bin/show_pathway?rno05220+24918+114858+399489+114483
185	Colorectal cancer	5210	88	3	0.876237	-1.41415	0.62	0.874744	0.959854	1	Inhibited	http://www.genome.jp/dbget-bin/show_pathway?rno05210+25402+100363502+679869
186	Neurotrophin signaling pathway	4722	119	6	0.660245	-0.810695	0.879	0.896135	0.975541	1	Inhibited	http://www.genome.jp/dbget-bin/show_pathway?rno04722+59109+24225+114858+24246+25400+362675
187	Olfactory transduction	4740	1315	9	1	3.62778	0.59	0.901303	0.975541	1	Activated	http://www.genome.jp/dbget-bin/show_pathway?rno04740+685451+293140+404894+79222+25523+24246+25400+29715+314396
188	Non-alcoholic fatty liver disease	4932	157	5	0.942682	-1.73803	0.632	0.904322	0.975541	1	Inhibited	http://www.genome.jp/dbget-bin/show_pathway?rno04932+100363502+25402+29478+316632+24536
189	Inflammatory bowel disease	5321	61	1	0.970222	-0.766793	0.622	0.908262	0.975541	1	Inhibited	http://www.genome.jp/dbget-bin/show_pathway?rno05321+140924
190	Intestinal immune network for IgA production	4672	43	2	0.701567	0	1	0.95023	0.999718	1	Inhibited	http://www.genome.jp/dbget-bin/show_pathway?rno04672+311144+54266
191	Th1 and Th2 cell differentiation	4658	89	4	0.74023	1.51817	0.954	0.951849	0.999718	1	Activated	http://www.genome.jp/dbget-bin/show_pathway?rno04658+85420+301348+140924+24918
192	Notch signaling pathway	4330	62	1	0.971891	0.844909	0.779	0.967771	0.999718	1	Activated	http://www.genome.jp/dbget-bin/show_pathway?rno04330+406162
193	Pancreatic cancer	5212	75	2	0.927571	-0.626465	0.817	0.967972	0.999718	1	Inhibited	http://www.genome.jp/dbget-bin/show_pathway?rno05212+114483+399489
194	Fanconi anemia pathway	3460	49	2	0.767612	0	1	0.970623	0.999718	1	Inhibited	http://www.genome.jp/dbget-bin/show_pathway?rno03460+309643+497856
195	Cytosolic DNA-sensing pathway	4623	53	2	0.804238	0	1	0.979449	0.999718	1	Inhibited	http://www.genome.jp/dbget-bin/show_pathway?rno04623+304987+81780
196	Toll-like receptor signaling pathway	4620	92	3	0.894256	-0.337424	0.914	0.9822	0.999718	1	Inhibited	http://www.genome.jp/dbget-bin/show_pathway?rno04620+25353+81780+363328
197	Protein processing in endoplasmic reticulum	4141	165	7	0.821669	0	1	0.983059	0.999718	1	Inhibited	http://www.genome.jp/dbget-bin/show_pathway?rno04141+689537+313648+296304+294410+60460+117030+29435
198	RNA degradation	3018	81	3	0.838091	0	1	0.986122	0.999718	1	Inhibited	http://www.genome.jp/dbget-bin/show_pathway?rno03018+266605+25741+295050
199	IL-17 signaling pathway	4657	91	3	0.889986	-0.259807	0.946	0.986791	0.999718	1	Inhibited	http://www.genome.jp/dbget-bin/show_pathway?rno04657+100360880+25402+81687
200	Rheumatoid arthritis	5323	85	3	0.860982	0	1	0.989855	0.999718	1	Inhibited	http://www.genome.jp/dbget-bin/show_pathway?rno05323+361795+362802+81780
201	Tight junction	4530	164	5	0.955367	0	1	0.998989	0.999718	1	Inhibited	http://www.genome.jp/dbget-bin/show_pathway?rno04530+60324+298487+84588+304447+291553
202	RIG-I-like receptor signaling pathway	4622	60	1	0.968455	0	1	0.999497	0.999718	1	Inhibited	http://www.genome.jp/dbget-bin/show_pathway?rno04622+298693
203	Fc epsilon RI signaling pathway	4664	65	1	0.976356	0	1	0.999718	0.999718	1	Inhibited	http://www.genome.jp/dbget-bin/show_pathway?rno04664+25290
