# Supplementary material for: Transcriptome and methylome of the supraoptic nucleus provides insights into the age-dependent loss of neuronal plasticity
Source: Front Aging Neurosci. 2023 Aug 30;15:1223273. doi: 10.3389/fnagi.2023.1223273 (PMC10498476; doi:10.3389/fnagi.2023.1223273)
Supplement: Supplementary file 6 [file Table_3.XLSX]

## Sheet: Sig_DMLs
seqnames	start	end	width	strand	mu1	mu2	diff	diff.se	stat	phi1	phi2	pval	fdr	postprob.overThreshold	annotation	geneChr	geneStart	geneEnd	geneLength	geneStrand	geneId	transcriptId	distanceToTSS	ENSEMBL	SYMBOL	GENENAME
chr1	20889384	20889384	1	*	0.880189	0.0956761	0.784513	0.0741315	10.5827	0.0292858	0.0305837	3.58382e-26	3.66328e-21	1	Distal Intergenic	1	20802200	20805315	3116	2	64032	NM_022266	-84069	ENSRNOG00000015036	Ccn2	cellular communication network factor 2
chr1	27236088	27236088	1	*	0.9668	0.0603136	0.906487	0.0965282	9.3909	0.0293026	0.0304447	5.9488e-21	2.87618e-16	1	Distal Intergenic	1	27054432	27109763	55332	1	378794	NM_198051	181656	ENSRNOG00000014240	Trmt11	tRNA methyltransferase 11 homolog
chr1	28099450	28099450	1	*	0.0677068	0.9735	-0.905793	0.0954839	-9.48635	0.0302771	0.0291595	2.39271e-21	1.20908e-16	1	Distal Intergenic	1	28283914	28367061	83148	1	498997	NM_001100990	-184464	ENSRNOG00000011568	Rspo3	R-spondin 3
chr1	34118892	34118892	1	*	0.84757	0.331611	0.515959	0.0481466	10.7164	0.0235547	0.0332887	8.52445e-27	9.63762e-22	1	Distal Intergenic	1	34375911	34822236	446326	1	81636	NM_031007	-257019	ENSRNOG00000032150	Adcy2	adenylate cyclase 2
chr1	34118896	34118896	1	*	0.84757	0.331611	0.515959	0.0481466	10.7164	0.0235547	0.0332887	8.52445e-27	9.63762e-22	1	Distal Intergenic	1	34375911	34822236	446326	1	81636	NM_031007	-257015	ENSRNOG00000032150	Adcy2	adenylate cyclase 2
chr1	34118903	34118903	1	*	0.847734	0.325083	0.522651	0.0481047	10.8649	0.0235529	0.0329256	1.69453e-27	2.09575e-22	1	Distal Intergenic	1	34375911	34822236	446326	1	81636	NM_031007	-257008	ENSRNOG00000032150	Adcy2	adenylate cyclase 2
chr1	34118914	34118914	1	*	0.848829	0.327163	0.521665	0.0484668	10.7634	0.0312692	0.0272257	5.12681e-27	5.97743e-22	1	Distal Intergenic	1	34375911	34822236	446326	1	81636	NM_031007	-256997	ENSRNOG00000032150	Adcy2	adenylate cyclase 2
chr1	34118918	34118918	1	*	0.84607	0.329362	0.516707	0.0480778	10.7473	0.0308989	0.0272588	6.10028e-27	7.07557e-22	1	Distal Intergenic	1	34375911	34822236	446326	1	81636	NM_031007	-256993	ENSRNOG00000032150	Adcy2	adenylate cyclase 2
chr1	34118929	34118929	1	*	0.847097	0.332736	0.514362	0.0469402	10.9578	0.024118	0.0232674	6.0958e-28	8.70125e-23	1	Distal Intergenic	1	34375911	34822236	446326	1	81636	NM_031007	-256982	ENSRNOG00000032150	Adcy2	adenylate cyclase 2
chr1	34118947	34118947	1	*	0.844083	0.322363	0.52172	0.0454143	11.488	0.0326237	0.0290361	1.51556e-30	3.23112e-25	1	Distal Intergenic	1	34375911	34822236	446326	1	81636	NM_031007	-256964	ENSRNOG00000032150	Adcy2	adenylate cyclase 2
chr1	34118951	34118951	1	*	0.844083	0.322363	0.52172	0.0454143	11.488	0.0326237	0.0290361	1.51556e-30	3.23112e-25	1	Distal Intergenic	1	34375911	34822236	446326	1	81636	NM_031007	-256960	ENSRNOG00000032150	Adcy2	adenylate cyclase 2
chr1	34118958	34118958	1	*	0.844083	0.322363	0.52172	0.0454143	11.488	0.0326237	0.0290361	1.51556e-30	3.23112e-25	1	Distal Intergenic	1	34375911	34822236	446326	1	81636	NM_031007	-256953	ENSRNOG00000032150	Adcy2	adenylate cyclase 2
chr1	34118991	34118991	1	*	0.844097	0.325239	0.518857	0.0460859	11.2585	0.0239074	0.0297581	2.10355e-29	3.51412e-24	1	Distal Intergenic	1	34375911	34822236	446326	1	81636	NM_031007	-256920	ENSRNOG00000032150	Adcy2	adenylate cyclase 2
chr1	34118995	34118995	1	*	0.844097	0.325239	0.518857	0.0460859	11.2585	0.0239074	0.0297581	2.10355e-29	3.51412e-24	1	Distal Intergenic	1	34375911	34822236	446326	1	81636	NM_031007	-256916	ENSRNOG00000032150	Adcy2	adenylate cyclase 2
chr1	34119002	34119002	1	*	0.839018	0.324366	0.514651	0.0463972	11.0923	0.0239506	0.029706	1.36747e-28	2.08242e-23	1	Distal Intergenic	1	34375911	34822236	446326	1	81636	NM_031007	-256909	ENSRNOG00000032150	Adcy2	adenylate cyclase 2
chr1	34119006	34119006	1	*	0.839696	0.324437	0.515259	0.046312	11.1258	0.0239442	0.0297118	9.39389e-29	1.45026e-23	1	Distal Intergenic	1	34375911	34822236	446326	1	81636	NM_031007	-256905	ENSRNOG00000032150	Adcy2	adenylate cyclase 2
chr1	34119009	34119009	1	*	0.837809	0.32406	0.513749	0.046159	11.13	0.02396	0.029691	8.96621e-29	1.39385e-23	1	Distal Intergenic	1	34375911	34822236	446326	1	81636	NM_031007	-256902	ENSRNOG00000032150	Adcy2	adenylate cyclase 2
chr1	34119017	34119017	1	*	0.838498	0.324135	0.514363	0.0458434	11.22	0.0239535	0.029697	3.25271e-29	5.20098e-24	1	Distal Intergenic	1	34375911	34822236	446326	1	81636	NM_031007	-256894	ENSRNOG00000032150	Adcy2	adenylate cyclase 2
chr1	34119024	34119024	1	*	0.841854	0.321587	0.520268	0.0453804	11.4646	0.023891	0.0295442	1.98688e-30	4.0805e-25	1	Distal Intergenic	1	34375911	34822236	446326	1	81636	NM_031007	-256887	ENSRNOG00000032150	Adcy2	adenylate cyclase 2
chr1	34119028	34119028	1	*	0.842385	0.32171	0.520675	0.0451318	11.5368	0.0238868	0.0295529	8.61045e-31	1.95058e-25	1	Distal Intergenic	1	34375911	34822236	446326	1	81636	NM_031007	-256883	ENSRNOG00000032150	Adcy2	adenylate cyclase 2
chr1	34119031	34119031	1	*	0.842887	0.321828	0.52106	0.0449094	11.6025	0.0238828	0.0295612	4.00361e-31	9.95812e-26	1	Distal Intergenic	1	34375911	34822236	446326	1	81636	NM_031007	-256880	ENSRNOG00000032150	Adcy2	adenylate cyclase 2
chr1	34119035	34119035	1	*	0.841912	0.318729	0.523184	0.0450967	11.6014	0.0238947	0.0293834	4.05515e-31	9.97549e-26	1	Distal Intergenic	1	34375911	34822236	446326	1	81636	NM_031007	-256876	ENSRNOG00000032150	Adcy2	adenylate cyclase 2
chr1	34119039	34119039	1	*	0.840896	0.315514	0.525382	0.0453122	11.5947	0.0239072	0.0292032	4.38356e-31	1.05515e-25	1	Distal Intergenic	1	34375911	34822236	446326	1	81636	NM_031007	-256872	ENSRNOG00000032150	Adcy2	adenylate cyclase 2
chr1	34119046	34119046	1	*	0.842781	0.314193	0.528588	0.0453333	11.6601	0.0238898	0.0291514	2.03919e-31	5.43434e-26	1	Distal Intergenic	1	34375911	34822236	446326	1	81636	NM_031007	-256865	ENSRNOG00000032150	Adcy2	adenylate cyclase 2
chr1	34119050	34119050	1	*	0.845563	0.316121	0.529442	0.0452912	11.6897	0.0238613	0.0292781	1.4385e-31	4.12842e-26	1	Distal Intergenic	1	34375911	34822236	446326	1	81636	NM_031007	-256861	ENSRNOG00000032150	Adcy2	adenylate cyclase 2
chr1	34119057	34119057	1	*	0.849756	0.31422	0.535536	0.0457078	11.7165	0.0238194	0.029185	1.049e-31	3.17331e-26	1	Distal Intergenic	1	34375911	34822236	446326	1	81636	NM_031007	-256854	ENSRNOG00000032150	Adcy2	adenylate cyclase 2
chr1	34119068	34119068	1	*	0.86089	0.319246	0.541644	0.0458856	11.8042	0.0244897	0.0266286	3.71158e-32	1.29822e-26	1	Distal Intergenic	1	34375911	34822236	446326	1	81636	NM_031007	-256843	ENSRNOG00000032150	Adcy2	adenylate cyclase 2
chr1	34119090	34119090	1	*	0.867228	0.322339	0.54489	0.0464348	11.7345	0.0252366	0.0476974	8.48251e-32	2.60118e-26	1	Distal Intergenic	1	34375911	34822236	446326	1	81636	NM_031007	-256821	ENSRNOG00000032150	Adcy2	adenylate cyclase 2
chr1	34119094	34119094	1	*	0.869146	0.32393	0.545216	0.0464472	11.7384	0.0253045	0.0481581	8.09828e-32	2.51784e-26	1	Distal Intergenic	1	34375911	34822236	446326	1	81636	NM_031007	-256817	ENSRNOG00000032150	Adcy2	adenylate cyclase 2
chr1	34119112	34119112	1	*	0.871344	0.316733	0.554611	0.0486033	11.411	0.0210055	0.0245805	3.68591e-30	7.10303e-25	1	Distal Intergenic	1	34375911	34822236	446326	1	81636	NM_031007	-256799	ENSRNOG00000032150	Adcy2	adenylate cyclase 2
chr1	34119123	34119123	1	*	0.870975	0.31735	0.553625	0.0484312	11.4312	0.0515692	0.0248136	2.92146e-30	5.89178e-25	1	Distal Intergenic	1	34375911	34822236	446326	1	81636	NM_031007	-256788	ENSRNOG00000032150	Adcy2	adenylate cyclase 2
chr1	34119127	34119127	1	*	0.86996	0.320555	0.549404	0.0483706	11.3582	0.052113	0.0247329	6.75054e-30	1.24888e-24	1	Distal Intergenic	1	34375911	34822236	446326	1	81636	NM_031007	-256784	ENSRNOG00000032150	Adcy2	adenylate cyclase 2
chr1	34119138	34119138	1	*	0.86841	0.326112	0.542298	0.0489698	11.0741	0.0206253	0.0317303	1.67481e-28	2.51622e-23	1	Distal Intergenic	1	34375911	34822236	446326	1	81636	NM_031007	-256773	ENSRNOG00000032150	Adcy2	adenylate cyclase 2
chr1	34119149	34119149	1	*	0.869296	0.333692	0.535603	0.0494441	10.8325	0.0196906	0.0276497	2.41483e-27	2.90631e-22	1	Distal Intergenic	1	34375911	34822236	446326	1	81636	NM_031007	-256762	ENSRNOG00000032150	Adcy2	adenylate cyclase 2
chr1	34119156	34119156	1	*	0.870462	0.335784	0.534677	0.0496099	10.7776	0.0196568	0.0275393	4.39013e-27	5.14532e-22	1	Distal Intergenic	1	34375911	34822236	446326	1	81636	NM_031007	-256755	ENSRNOG00000032150	Adcy2	adenylate cyclase 2
chr1	34119167	34119167	1	*	0.872885	0.338533	0.534352	0.0494972	10.7956	0.0327722	0.0236418	3.61094e-27	4.27688e-22	1	Distal Intergenic	1	34375911	34822236	446326	1	81636	NM_031007	-256744	ENSRNOG00000032150	Adcy2	adenylate cyclase 2
chr1	34119178	34119178	1	*	0.875449	0.341926	0.533523	0.0499889	10.6728	0.0205768	0.0268292	1.36409e-26	1.48956e-21	1	Distal Intergenic	1	34375911	34822236	446326	1	81636	NM_031007	-256733	ENSRNOG00000032150	Adcy2	adenylate cyclase 2
chr1	34119182	34119182	1	*	0.876266	0.341903	0.534363	0.0500075	10.6857	0.0205514	0.0268219	1.18801e-26	1.30365e-21	1	Distal Intergenic	1	34375911	34822236	446326	1	81636	NM_031007	-256729	ENSRNOG00000032150	Adcy2	adenylate cyclase 2
chr1	34119189	34119189	1	*	0.876266	0.341903	0.534363	0.0500075	10.6857	0.0205514	0.0268219	1.18801e-26	1.30365e-21	1	Distal Intergenic	1	34375911	34822236	446326	1	81636	NM_031007	-256722	ENSRNOG00000032150	Adcy2	adenylate cyclase 2
chr1	34119193	34119193	1	*	0.876266	0.341903	0.534363	0.0500075	10.6857	0.0205514	0.0268219	1.18801e-26	1.30365e-21	1	Distal Intergenic	1	34375911	34822236	446326	1	81636	NM_031007	-256718	ENSRNOG00000032150	Adcy2	adenylate cyclase 2
chr1	34119211	34119211	1	*	0.873153	0.346513	0.52664	0.0502012	10.4906	0.0195712	0.0414431	9.54369e-26	9.24854e-21	1	Distal Intergenic	1	34375911	34822236	446326	1	81636	NM_031007	-256700	ENSRNOG00000032150	Adcy2	adenylate cyclase 2
chr1	34119215	34119215	1	*	0.87449	0.347909	0.52658	0.050207	10.4882	0.0194298	0.0412383	9.7899e-26	9.40569e-21	1	Distal Intergenic	1	34375911	34822236	446326	1	81636	NM_031007	-256696	ENSRNOG00000032150	Adcy2	adenylate cyclase 2
chr1	34119222	34119222	1	*	0.877043	0.350592	0.526452	0.0499457	10.5405	0.0191774	0.0408563	5.62043e-26	5.66742e-21	1	Distal Intergenic	1	34375911	34822236	446326	1	81636	NM_031007	-256689	ENSRNOG00000032150	Adcy2	adenylate cyclase 2
chr1	34119255	34119255	1	*	0.881767	0.360212	0.521555	0.0495971	10.5158	0.0190898	0.0276653	7.30348e-26	7.29879e-21	1	Distal Intergenic	1	34375911	34822236	446326	1	81636	NM_031007	-256656	ENSRNOG00000032150	Adcy2	adenylate cyclase 2
chr1	34119259	34119259	1	*	0.882448	0.364976	0.517472	0.0492762	10.5015	0.0190805	0.0277003	8.50614e-26	8.46289e-21	1	Distal Intergenic	1	34375911	34822236	446326	1	81636	NM_031007	-256652	ENSRNOG00000032150	Adcy2	adenylate cyclase 2
chr1	34119266	34119266	1	*	0.883105	0.369678	0.513427	0.0491012	10.4565	0.0190716	0.0277456	1.36814e-25	1.30883e-20	1	Distal Intergenic	1	34375911	34822236	446326	1	81636	NM_031007	-256645	ENSRNOG00000032150	Adcy2	adenylate cyclase 2
chr1	34119270	34119270	1	*	0.883593	0.372201	0.511391	0.049276	10.3781	0.0190591	0.0277749	3.11931e-25	2.79311e-20	1	Distal Intergenic	1	34375911	34822236	446326	1	81636	NM_031007	-256641	ENSRNOG00000032150	Adcy2	adenylate cyclase 2
chr1	34119273	34119273	1	*	0.883593	0.372201	0.511391	0.049276	10.3781	0.0190591	0.0277749	3.11931e-25	2.79311e-20	1	Distal Intergenic	1	34375911	34822236	446326	1	81636	NM_031007	-256638	ENSRNOG00000032150	Adcy2	adenylate cyclase 2
chr1	63623765	63623765	1	*	0.185598	0.813285	-0.627687	0.0628508	-9.98694	0.0297995	0.0309549	1.73866e-23	1.22393e-18	1	Distal Intergenic	1	63600382	63615964	15583	1	690729	NM_001099492	23383	ENSRNOG00000046198	Vom2r19	vomeronasal 2 receptor	19
chr1	63623780	63623780	1	*	0.180558	0.814401	-0.633843	0.0639099	-9.91775	0.0297691	0.0305656	3.48527e-23	2.34999e-18	1	Distal Intergenic	1	63600382	63615964	15583	1	690729	NM_001099492	23398	ENSRNOG00000046198	Vom2r19	vomeronasal 2 receptor	19
chr1	63623788	63623788	1	*	0.180558	0.814401	-0.633843	0.0639099	-9.91775	0.0297691	0.0305656	3.48527e-23	2.34999e-18	1	Distal Intergenic	1	63600382	63615964	15583	1	690729	NM_001099492	23406	ENSRNOG00000046198	Vom2r19	vomeronasal 2 receptor	19
chr1	63623805	63623805	1	*	0.176458	0.804154	-0.627696	0.0633697	-9.9053	0.0297454	0.0282565	3.94776e-23	2.61459e-18	1	Distal Intergenic	1	63600382	63615964	15583	1	690729	NM_001099492	23423	ENSRNOG00000046198	Vom2r19	vomeronasal 2 receptor	19
chr1	63623808	63623808	1	*	0.176458	0.804154	-0.627696	0.0633697	-9.9053	0.0297454	0.0282565	3.94776e-23	2.61459e-18	1	Distal Intergenic	1	63600382	63615964	15583	1	690729	NM_001099492	23426	ENSRNOG00000046198	Vom2r19	vomeronasal 2 receptor	19
chr1	63623813	63623813	1	*	0.176458	0.804154	-0.627696	0.0633697	-9.9053	0.0297454	0.0282565	3.94776e-23	2.61459e-18	1	Distal Intergenic	1	63600382	63615964	15583	1	690729	NM_001099492	23431	ENSRNOG00000046198	Vom2r19	vomeronasal 2 receptor	19
chr1	63623824	63623824	1	*	0.176458	0.804154	-0.627696	0.0586172	-10.7084	0.0289293	0.0307064	9.29685e-27	1.0354e-21	1	Distal Intergenic	1	63600382	63615964	15583	1	690729	NM_001099492	23442	ENSRNOG00000046198	Vom2r19	vomeronasal 2 receptor	19
chr1	63623831	63623831	1	*	0.176458	0.804154	-0.627696	0.0586172	-10.7084	0.0289293	0.0307064	9.29685e-27	1.0354e-21	1	Distal Intergenic	1	63600382	63615964	15583	1	690729	NM_001099492	23449	ENSRNOG00000046198	Vom2r19	vomeronasal 2 receptor	19
chr1	63623918	63623918	1	*	0.168031	0.798667	-0.630637	0.0605616	-10.4131	0.0291931	0.0307718	2.15981e-25	1.96539e-20	1	Distal Intergenic	1	63600382	63615964	15583	1	690729	NM_001099492	23536	ENSRNOG00000046198	Vom2r19	vomeronasal 2 receptor	19
chr1	63623922	63623922	1	*	0.168921	0.797393	-0.628471	0.0610309	-10.2976	0.0291948	0.0307871	7.22427e-25	6.21999e-20	1	Distal Intergenic	1	63600382	63615964	15583	1	690729	NM_001099492	23540	ENSRNOG00000046198	Vom2r19	vomeronasal 2 receptor	19
chr1	63623924	63623924	1	*	0.169876	0.796038	-0.626162	0.0615849	-10.1675	0.0291966	0.0308034	2.77029e-24	2.24691e-19	1	Distal Intergenic	1	63600382	63615964	15583	1	690729	NM_001099492	23542	ENSRNOG00000046198	Vom2r19	vomeronasal 2 receptor	19
chr1	63623958	63623958	1	*	0.169871	0.787708	-0.617837	0.0623088	-9.91572	0.0291966	0.0334032	3.55674e-23	2.39098e-18	1	Distal Intergenic	1	63600382	63615964	15583	1	690729	NM_001099492	23576	ENSRNOG00000046198	Vom2r19	vomeronasal 2 receptor	19
chr1	101074574	101074574	1	*	0.140056	0.900803	-0.760746	0.06998	-10.8709	0.0289293	0.0253901	1.58613e-27	1.97258e-22	1	Distal Intergenic	1	101212489	101252543	40055	1	84487	NM_053427	-137915	ENSRNOG00000016147	Slc17a6	solute carrier family 17 member 6
chr1	101263367	101263367	1	*	0.914932	0.274542	0.64039	0.064607	9.91208	0.0290521	0.0294285	3.68897e-23	2.47245e-18	1	Distal Intergenic	1	101212489	101252543	40055	1	84487	NM_053427	50878	ENSRNOG00000016147	Slc17a6	solute carrier family 17 member 6
chr1	149662563	149662563	1	*	0.135234	0.916947	-0.781714	0.0791563	-9.87557	0.0267957	0.0306242	5.31307e-23	3.47767e-18	1	Distal Intergenic	1	150599876	150599963	88	1	100314266	NR_032291	-937313	ENSRNOG00000040447	Mir708	microRNA 708
chr1	157290995	157290995	1	*	0.957266	0.225234	0.732032	0.0745991	9.81288	0.0293055	0.0248451	9.91033e-23	6.17963e-18	1	Promoter (1-2kb)	1	157292342	157293292	951	1	405904	NM_001001021	-1347	ENSRNOG00000015424	Olr51	olfactory receptor 51
chr1	157291002	157291002	1	*	0.957266	0.225234	0.732032	0.0745991	9.81288	0.0293055	0.0248451	9.91033e-23	6.17963e-18	1	Promoter (1-2kb)	1	157292342	157293292	951	1	405904	NM_001001021	-1340	ENSRNOG00000015424	Olr51	olfactory receptor 51
chr1	167816369	167816369	1	*	0.970125	0.217762	0.752362	0.0694039	10.8403	0.0293041	0.0366882	2.21653e-27	2.68208e-22	1	Distal Intergenic	1	167929049	168228228	299180	1	64456	NM_172067	-112680	ENSRNOG00000058003	Spon1	spondin 1
chr1	167816376	167816376	1	*	0.970125	0.217762	0.752362	0.0694039	10.8403	0.0293041	0.0366882	2.21653e-27	2.68208e-22	1	Distal Intergenic	1	167929049	168228228	299180	1	64456	NM_172067	-112673	ENSRNOG00000058003	Spon1	spondin 1
chr1	180158676	180158676	1	*	0.119917	0.836047	-0.71613	0.0731647	-9.78791	0.0267983	0.0327995	1.26888e-22	7.78207e-18	1	Distal Intergenic	1	180168097	180195691	27595	1	308977	NM_001012469	-9421	ENSRNOG00000015773	Il21r	interleukin 21 receptor
chr1	185269546	185269546	1	*	0.0845212	0.961007	-0.876485	0.0646751	-13.5521	0.0301195	0.0292342	7.6963e-42	7.49071e-36	1	Intron (NM_001004415/309025	intron 6 of 21)	1	185335729	185389518	53790	1	361658	NM_001017464	-66183	ENSRNOG00000036675	Btbd16	BTB domain containing 16
chr1	185269576	185269576	1	*	0.0845212	0.961007	-0.876485	0.0595472	-14.7192	0.0299289	0.0288404	4.85564e-49	9.05804e-43	1	Intron (NM_001004415/309025	intron 6 of 21)	1	185335729	185389518	53790	1	361658	NM_001017464	-66153	ENSRNOG00000036675	Btbd16	BTB domain containing 16
chr1	185593503	185593503	1	*	0.108672	0.843678	-0.735006	0.067513	-10.8869	0.0313373	0.027618	1.33116e-27	1.67409e-22	1	Distal Intergenic	1	185617469	185696476	79008	1	170568	NM_022849	-23966	NA	Dmbt1	deleted in malignant brain tumors 1
chr1	185593556	185593556	1	*	0.0885869	0.856665	-0.768078	0.0788384	-9.74243	0.0270773	0.0292502	1.9874e-22	1.16769e-17	1	Distal Intergenic	1	185617469	185696476	79008	1	170568	NM_022849	-23913	NA	Dmbt1	deleted in malignant brain tumors 1
chr1	185999749	185999749	1	*	0.102166	0.88546	-0.783295	0.0706573	-11.0858	0.0293485	0.0301014	1.46976e-28	2.22307e-23	1	Distal Intergenic	1	186089422	186102546	13125	2	117179	NM_054005	102797	ENSRNOG00000029945	Cuzd1	CUB and zona pellucida-like domains 1
chr1	185999810	185999810	1	*	0.102166	0.88546	-0.783295	0.0766664	-10.2169	0.0299088	0.0228178	1.66533e-24	1.38072e-19	1	Distal Intergenic	1	186089422	186102546	13125	2	117179	NM_054005	102736	ENSRNOG00000029945	Cuzd1	CUB and zona pellucida-like domains 1
chr1	186106535	186106535	1	*	0.102949	0.978508	-0.875559	0.0631303	-13.8691	0.0297534	0.0293764	9.75245e-44	1.09157e-37	1	Distal Intergenic	1	186089422	186102546	13125	2	117179	NM_054005	-3989	ENSRNOG00000029945	Cuzd1	CUB and zona pellucida-like domains 1
chr1	186106539	186106539	1	*	0.102949	0.978508	-0.875559	0.0631303	-13.8691	0.0297534	0.0293764	9.75245e-44	1.09157e-37	1	Distal Intergenic	1	186089422	186102546	13125	2	117179	NM_054005	-3993	ENSRNOG00000029945	Cuzd1	CUB and zona pellucida-like domains 1
chr1	232880384	232880384	1	*	0.974763	0.293277	0.681486	0.0698683	9.75386	0.0293022	0.0264256	1.7758e-22	1.05165e-17	1	Distal Intergenic	1	232428362	232483798	55437	1	309523	NM_001107609	452022	ENSRNOG00000018929	Kif20b	kinesin family member 20B
chr10	23303546	23303546	1	*	0.268279	0.931741	-0.663461	0.0533488	-12.4363	0.0289293	0.0305897	1.66042e-35	9.06571e-30	1	Distal Intergenic	10	20481854	21617003	1135150	2	117242	NM_020088	-1686543	ENSRNOG00000027341	Tenm2	teneurin transmembrane protein 2
chr10	35220797	35220797	1	*	0.140862	0.974702	-0.83384	0.0825951	-10.0955	0.0293566	0.0294143	5.78262e-24	4.418e-19	1	Intron (NM_001127558/497897	intron 3 of 4)	10	35210188	35224660	14473	2	497897	NM_001127558	3863	ENSRNOG00000030750	Zfp2	zinc finger protein 2
chr10	35220799	35220799	1	*	0.140862	0.974702	-0.83384	0.0825951	-10.0955	0.0293566	0.0294143	5.78262e-24	4.418e-19	1	Intron (NM_001127558/497897	intron 3 of 4)	10	35210188	35224660	14473	2	497897	NM_001127558	3861	ENSRNOG00000030750	Zfp2	zinc finger protein 2
chr10	74425636	74425636	1	*	0.95859	0.136888	0.821703	0.0864688	9.50288	0.0291003	0.0293958	2.04171e-21	1.04828e-16	1	Distal Intergenic	10	74128712	74130339	1628	2	25495	NM_012990	-295297	ENSRNOG00000023683	Nog	noggin
chr10	74425639	74425639	1	*	0.95859	0.136888	0.821703	0.0864688	9.50288	0.0291003	0.0293958	2.04171e-21	1.04828e-16	1	Distal Intergenic	10	74128712	74130339	1628	2	25495	NM_012990	-295300	ENSRNOG00000023683	Nog	noggin
chr11	4321994	4321994	1	*	0.954046	0.290291	0.663755	0.0636934	10.4211	0.029055	0.0287215	1.98669e-25	1.81523e-20	1	Distal Intergenic	11	4555914	4780332	224419	2	360687	NM_001047102	458338	ENSRNOG00000030840	Cadm2	cell adhesion molecule 2
chr11	4321996	4321996	1	*	0.954046	0.290291	0.663755	0.0636934	10.4211	0.029055	0.0287215	1.98669e-25	1.81523e-20	1	Distal Intergenic	11	4555914	4780332	224419	2	360687	NM_001047102	458336	ENSRNOG00000030840	Cadm2	cell adhesion molecule 2
chr11	4399782	4399782	1	*	0.976445	0.0457117	0.930734	0.0723106	12.8713	0.0294593	0.0306223	6.52644e-38	4.42722e-32	1	Distal Intergenic	11	4555914	4780332	224419	2	360687	NM_001047102	380550	ENSRNOG00000030840	Cadm2	cell adhesion molecule 2
chr11	6031768	6031768	1	*	0.935786	0.0714038	0.864382	0.0777031	11.1242	0.0291918	0.0293451	9.56951e-29	1.46725e-23	1	Distal Intergenic	11	4555914	4780332	224419	2	360687	NM_001047102	-1251436	ENSRNOG00000030840	Cadm2	cell adhesion molecule 2
chr11	6031864	6031864	1	*	0.935786	0.0714038	0.864382	0.0668059	12.9387	0.0289293	0.0310814	2.72124e-38	1.96505e-32	1	Distal Intergenic	11	4555914	4780332	224419	2	360687	NM_001047102	-1251532	ENSRNOG00000030840	Cadm2	cell adhesion molecule 2
chr11	6271538	6271538	1	*	0.969653	0.0327804	0.936872	0.0713142	13.1372	0.0293993	0.0317161	2.0143e-39	1.50304e-33	1	Distal Intergenic	11	4555914	4780332	224419	2	360687	NM_001047102	-1491206	ENSRNOG00000030840	Cadm2	cell adhesion molecule 2
chr11	6536958	6536958	1	*	0.951242	0.0956669	0.855576	0.0620978	13.7779	0.0291223	0.0331263	3.46298e-43	3.69147e-37	1	Distal Intergenic	11	4555914	4780332	224419	2	360687	NM_001047102	-1756626	ENSRNOG00000030840	Cadm2	cell adhesion molecule 2
chr11	6536987	6536987	1	*	0.951242	0.0956669	0.855576	0.0630123	13.5779	0.0291902	0.0273906	5.41387e-42	5.50876e-36	1	Distal Intergenic	11	4555914	4780332	224419	2	360687	NM_001047102	-1756655	ENSRNOG00000030840	Cadm2	cell adhesion molecule 2
chr11	12562822	12562822	1	*	0.963264	0.0622164	0.901048	0.0539548	16.7001	0.0292675	0.0314392	1.30948e-62	4.88558e-56	1	Intron (NM_032106/84409	intron 25 of 30)	11	12528951	13038993	510043	2	84409	NM_032106	476171	ENSRNOG00000029598	Robo2	roundabout guidance receptor 2
chr11	12562903	12562903	1	*	0.963264	0.0622164	0.901048	0.0488031	18.4629	0.029122	0.0304447	4.10532e-76	3.06333e-69	1	Intron (NM_032106/84409	intron 25 of 30)	11	12528951	13038993	510043	2	84409	NM_032106	476090	ENSRNOG00000029598	Robo2	roundabout guidance receptor 2
chr11	16345654	16345654	1	*	0.895039	0.089075	0.805964	0.0751996	10.7177	0.0267889	0.0297112	8.41023e-27	9.60551e-22	1	Distal Intergenic	11	16245611	16245716	106	2	100526604	NR_037386	-99938	ENSRNOG00000035526	Mir3588	microRNA 3588
chr11	16345743	16345743	1	*	0.895039	0.089075	0.805964	0.0831236	9.69597	0.0297816	0.029279	3.13645e-22	1.7775e-17	1	Distal Intergenic	11	16245611	16245716	106	2	100526604	NR_037386	-100027	ENSRNOG00000035526	Mir3588	microRNA 3588
chr11	16345748	16345748	1	*	0.895039	0.089075	0.805964	0.0831236	9.69597	0.0297816	0.029279	3.13645e-22	1.7775e-17	1	Distal Intergenic	11	16245611	16245716	106	2	100526604	NR_037386	-100032	ENSRNOG00000035526	Mir3588	microRNA 3588
chr11	16593238	16593238	1	*	0.117847	0.959393	-0.841546	0.0768778	-10.9465	0.0294311	0.0289643	6.90296e-28	9.40162e-23	1	Distal Intergenic	11	16245611	16245716	106	2	100526604	NR_037386	-347522	ENSRNOG00000035526	Mir3588	microRNA 3588
chr11	16593245	16593245	1	*	0.117847	0.959393	-0.841546	0.0768778	-10.9465	0.0294311	0.0289643	6.90296e-28	9.40162e-23	1	Distal Intergenic	11	16245611	16245716	106	2	100526604	NR_037386	-347529	ENSRNOG00000035526	Mir3588	microRNA 3588
chr11	18288541	18288541	1	*	0.0749624	0.977946	-0.902984	0.049743	-18.153	0.0303703	0.0295299	1.21593e-73	5.44387e-67	1	Distal Intergenic	11	17677741	17802255	124515	2	288291	NM_001105895	-486286	ENSRNOG00000001916	Tmprss15	transmembrane serine protease 15
chr11	18288543	18288543	1	*	0.0749624	0.977946	-0.902984	0.049743	-18.153	0.0303703	0.0295299	1.21593e-73	5.44387e-67	1	Distal Intergenic	11	17677741	17802255	124515	2	288291	NM_001105895	-486288	ENSRNOG00000001916	Tmprss15	transmembrane serine protease 15
chr11	36930474	36930474	1	*	0.0807033	0.860787	-0.780083	0.0667244	-11.6911	0.0298865	0.0281279	1.41484e-31	4.11325e-26	1	Distal Intergenic	11	36905903	36929971	24069	1	286918	NM_134350	24571	ENSRNOG00000001963	Mx2	MX dynamin like GTPase 2
chr11	36930482	36930482	1	*	0.0807033	0.860787	-0.780083	0.0667244	-11.6911	0.0298865	0.0281279	1.41484e-31	4.11325e-26	1	Distal Intergenic	11	36905903	36929971	24069	1	286918	NM_134350	24579	ENSRNOG00000001963	Mx2	MX dynamin like GTPase 2
chr11	57850798	57850798	1	*	0.190141	0.947512	-0.757371	0.0567416	-13.3477	0.0289293	0.0276473	1.22115e-40	9.76289e-35	1	Distal Intergenic	11	57072880	57791214	718335	2	288105	NM_001105880	-59584	ENSRNOG00000056716	Zbtb20	zinc finger and BTB domain containing 20
chr11	61917147	61917147	1	*	0.870428	0.151821	0.718606	0.0723475	9.9327	0.0291259	0.0377559	3.0002e-23	2.0476e-18	1	Distal Intergenic	11	61953855	61991029	37175	1	303924	NM_001024253	-36708	ENSRNOG00000027380	Upk1b	uroplakin 1B
chr11	61917165	61917165	1	*	0.870428	0.151821	0.718606	0.0736435	9.75791	0.0291259	0.0326685	1.70641e-22	1.01808e-17	1	Distal Intergenic	11	61953855	61991029	37175	1	303924	NM_001024253	-36690	ENSRNOG00000027380	Upk1b	uroplakin 1B
chr11	61917170	61917170	1	*	0.870428	0.151821	0.718606	0.0736435	9.75791	0.0291259	0.0326685	1.70641e-22	1.01808e-17	1	Distal Intergenic	11	61953855	61991029	37175	1	303924	NM_001024253	-36685	ENSRNOG00000027380	Upk1b	uroplakin 1B
chr11	61917181	61917181	1	*	0.870428	0.151821	0.718606	0.0675549	10.6374	0.0289293	0.0256055	1.997e-26	2.09878e-21	1	Distal Intergenic	11	61953855	61991029	37175	1	303924	NM_001024253	-36674	ENSRNOG00000027380	Upk1b	uroplakin 1B
chr11	61917186	61917186	1	*	0.870428	0.151821	0.718606	0.0675549	10.6374	0.0289293	0.0256055	1.997e-26	2.09878e-21	1	Distal Intergenic	11	61953855	61991029	37175	1	303924	NM_001024253	-36669	ENSRNOG00000027380	Upk1b	uroplakin 1B
chr11	61917197	61917197	1	*	0.870428	0.151821	0.718606	0.0717616	10.0138	0.0291259	0.0377559	1.32562e-23	9.42058e-19	1	Distal Intergenic	11	61953855	61991029	37175	1	303924	NM_001024253	-36658	ENSRNOG00000027380	Upk1b	uroplakin 1B
chr11	61917202	61917202	1	*	0.870428	0.151821	0.718606	0.0717616	10.0138	0.0291259	0.0377559	1.32562e-23	9.42058e-19	1	Distal Intergenic	11	61953855	61991029	37175	1	303924	NM_001024253	-36653	ENSRNOG00000027380	Upk1b	uroplakin 1B
chr11	61917213	61917213	1	*	0.870428	0.151821	0.718606	0.0712433	10.0867	0.0291259	0.0287798	6.32927e-24	4.80286e-19	1	Distal Intergenic	11	61953855	61991029	37175	1	303924	NM_001024253	-36642	ENSRNOG00000027380	Upk1b	uroplakin 1B
chr11	61917218	61917218	1	*	0.870428	0.151821	0.718606	0.0712433	10.0867	0.0291259	0.0287798	6.32927e-24	4.80286e-19	1	Distal Intergenic	11	61953855	61991029	37175	1	303924	NM_001024253	-36637	ENSRNOG00000027380	Upk1b	uroplakin 1B
chr11	61917298	61917298	1	*	0.898168	0.128866	0.769302	0.0572214	13.4443	0.0289293	0.0264567	3.3248e-41	2.9771e-35	1	Distal Intergenic	11	61953855	61991029	37175	1	303924	NM_001024253	-36557	ENSRNOG00000027380	Upk1b	uroplakin 1B
chr11	83162382	83162382	1	*	0.84009	0.257604	0.582485	0.0565915	10.2928	0.0307192	0.0291819	7.59305e-25	6.48759e-20	1	Distal Intergenic	11	83147155	83150101	2947	1	288360	NM_001105901	15227	ENSRNOG00000037983	Car15	carbonic anhydrase 15
chr11	83162384	83162384	1	*	0.84009	0.257604	0.582485	0.0565915	10.2928	0.0307192	0.0291819	7.59305e-25	6.48759e-20	1	Distal Intergenic	11	83147155	83150101	2947	1	288360	NM_001105901	15229	ENSRNOG00000037983	Car15	carbonic anhydrase 15
chr12	29859132	29859132	1	*	0.93537	0.167939	0.767431	0.0714462	10.7414	0.0290133	0.0287215	6.50615e-27	7.50742e-22	1	Distal Intergenic	12	29063027	29082480	19454	1	246280	NM_144758	796105	ENSRNOG00000000962	Slc15a4	solute carrier family 15 member 4
chr13	24078211	24078211	1	*	0.942673	0.0988456	0.843827	0.0777731	10.8498	0.0290043	0.0296509	1.99754e-27	2.44351e-22	1	Distal Intergenic	13	23626945	23650270	23326	1	288937	NM_001105948	451266	ENSRNOG00000002396	Serpinb8	serpin family B member 8
chr13	24078215	24078215	1	*	0.942673	0.0988456	0.843827	0.0777731	10.8498	0.0290043	0.0296509	1.99754e-27	2.44351e-22	1	Distal Intergenic	13	23626945	23650270	23326	1	288937	NM_001105948	451270	ENSRNOG00000002396	Serpinb8	serpin family B member 8
chr13	40118001	40118001	1	*	0.139213	0.972754	-0.833541	0.0794465	-10.4918	0.0291453	0.0293311	9.41709e-26	9.16553e-21	1	Distal Intergenic	13	40077976	40081883	3908	2	60628	NM_022205	-36118	ENSRNOG00000003866	Cxcr4	C-X-C motif chemokine receptor 4
chr13	40118007	40118007	1	*	0.139213	0.972754	-0.833541	0.0794465	-10.4918	0.0291453	0.0293311	9.41709e-26	9.16553e-21	1	Distal Intergenic	13	40077976	40081883	3908	2	60628	NM_022205	-36124	ENSRNOG00000003866	Cxcr4	C-X-C motif chemokine receptor 4
chr13	40118016	40118016	1	*	0.139213	0.972754	-0.833541	0.0794465	-10.4918	0.0291453	0.0293311	9.41709e-26	9.16553e-21	1	Distal Intergenic	13	40077976	40081883	3908	2	60628	NM_022205	-36133	ENSRNOG00000003866	Cxcr4	C-X-C motif chemokine receptor 4
chr13	40722889	40722889	1	*	0.117921	0.898683	-0.780762	0.077855	-10.0284	0.0294311	0.0220447	1.14347e-23	8.28393e-19	1	Distal Intergenic	13	40906028	41666501	760474	1	289007	NM_001191669	-183139	ENSRNOG00000003878	Thsd7b	thrombospondin type 1 domain containing 7B
chr13	58193235	58193235	1	*	0.117847	0.981732	-0.863886	0.0694268	-12.4431	0.0294311	0.0295684	1.52441e-35	8.53122e-30	1	Distal Intergenic	13	58413883	58846770	432888	1	286901	NM_173121	-220648	ENSRNOG00000002811	Brinp3	BMP/retinoic acid inducible neural specific 3
chr13	58193245	58193245	1	*	0.117847	0.981732	-0.863886	0.0694268	-12.4431	0.0294311	0.0295684	1.52441e-35	8.53122e-30	1	Distal Intergenic	13	58413883	58846770	432888	1	286901	NM_173121	-220638	ENSRNOG00000002811	Brinp3	BMP/retinoic acid inducible neural specific 3
chr13	58911364	58911364	1	*	0.0869076	0.897737	-0.81083	0.0649926	-12.4757	0.0296225	0.0311307	1.01271e-35	5.96581e-30	1	Distal Intergenic	13	58413883	58846770	432888	1	286901	NM_173121	497481	ENSRNOG00000002811	Brinp3	BMP/retinoic acid inducible neural specific 3
chr13	63013068	63013068	1	*	0.129694	0.97587	-0.846175	0.0665924	-12.7068	0.0294856	0.0293062	5.42215e-37	3.37161e-31	1	Intron (NM_001271292/289094	intron 1 of 111)	13	62615461	63084524	469064	2	289094	NM_001271292	71456	ENSRNOG00000028627	Hmcn1	hemicentin 1
chr13	63013096	63013096	1	*	0.129694	0.97587	-0.846175	0.086475	-9.7852	0.0296806	0.0294681	1.30339e-22	7.97189e-18	1	Intron (NM_001271292/289094	intron 1 of 111)	13	62615461	63084524	469064	2	289094	NM_001271292	71428	ENSRNOG00000028627	Hmcn1	hemicentin 1
chr13	75451307	75451307	1	*	0.94098	0.23929	0.701689	0.0655218	10.7092	0.0293444	0.0397004	9.21143e-27	1.0354e-21	1	Distal Intergenic	13	75309921	75328184	18264	2	84493	NM_053433	-123123	ENSRNOG00000003620	Fmo3	flavin containing dimethylaniline monoxygenase 3
chr13	96320419	96320419	1	*	0.95859	0.0706449	0.887945	0.0570797	15.5562	0.0291003	0.0300347	1.44329e-54	2.93717e-48	1	Distal Intergenic	13	96280336	96285750	5415	2	364069	NM_001077674	-34669	ENSRNOG00000002309	Hlx	H2.0-like homeobox
chr13	96320421	96320421	1	*	0.95859	0.0706449	0.887945	0.0570797	15.5562	0.0291003	0.0300347	1.44329e-54	2.93717e-48	1	Distal Intergenic	13	96280336	96285750	5415	2	364069	NM_001077674	-34671	ENSRNOG00000002309	Hlx	H2.0-like homeobox
chr13	97755385	97755385	1	*	0.883166	0.287294	0.595872	0.0590918	10.0838	0.0257799	0.0292967	6.51339e-24	4.92588e-19	1	Distal Intergenic	13	97626451	97657867	31417	2	289357	NM_001105986	-97518	ENSRNOG00000023130	Lyplal1	lysophospholipase-like 1
chr13	97755413	97755413	1	*	0.883166	0.287294	0.595872	0.058893	10.1179	0.0278512	0.0299078	4.60368e-24	3.56595e-19	1	Distal Intergenic	13	97626451	97657867	31417	2	289357	NM_001105986	-97546	ENSRNOG00000023130	Lyplal1	lysophospholipase-like 1
chr13	97755509	97755509	1	*	0.885499	0.272457	0.613042	0.0610098	10.0483	0.0295947	0.0292558	9.35062e-24	6.8855e-19	1	Distal Intergenic	13	97626451	97657867	31417	2	289357	NM_001105986	-97642	ENSRNOG00000023130	Lyplal1	lysophospholipase-like 1
chr13	99727645	99727645	1	*	0.951915	0.0706449	0.88127	0.0611736	14.406	0.0290633	0.0300347	4.74117e-47	6.63337e-41	1	Intron (NM_203336/360896	intron 6 of 7)	13	99837445	100503934	666490	1	289369	NM_001302219	-109800	ENSRNOG00000003738	Ush2a	usherin
chr13	99727651	99727651	1	*	0.951915	0.0706449	0.88127	0.0611736	14.406	0.0290633	0.0300347	4.74117e-47	6.63337e-41	1	Intron (NM_203336/360896	intron 6 of 7)	13	99837445	100503934	666490	1	289369	NM_001302219	-109794	ENSRNOG00000003738	Ush2a	usherin
chr14	8332865	8332865	1	*	0.935363	0.246364	0.688999	0.0665281	10.3565	0.0289293	0.0287215	3.90986e-25	3.48703e-20	1	Distal Intergenic	14	7969756	7976683	6928	1	65193	NM_031737	363109	ENSRNOG00000002149	Nkx6-1	NK6 homeobox 1
chr14	8472435	8472435	1	*	0.27849	0.856877	-0.578387	0.0535139	-10.8082	0.0294095	0.0262929	3.14912e-27	3.74972e-22	1	Distal Intergenic	14	8715367	8766474	51108	2	305166	NM_001025670	294039	ENSRNOG00000002159	Gpat3	glycerol-3-phosphate acyltransferase 3
chr14	8472527	8472527	1	*	0.120648	0.853076	-0.732428	0.0702726	-10.4227	0.0319358	0.0243244	1.95404e-25	1.8001e-20	1	Distal Intergenic	14	8715367	8766474	51108	2	305166	NM_001025670	293947	ENSRNOG00000002159	Gpat3	glycerol-3-phosphate acyltransferase 3
chr14	8472568	8472568	1	*	0.120648	0.853076	-0.732428	0.0707371	-10.3542	0.0326623	0.029505	4.00412e-25	3.55693e-20	1	Distal Intergenic	14	8715367	8766474	51108	2	305166	NM_001025670	293906	ENSRNOG00000002159	Gpat3	glycerol-3-phosphate acyltransferase 3
chr14	70413616	70413616	1	*	0.0869499	0.807333	-0.720383	0.0717419	-10.0413	0.0299516	0.0233398	1.0033e-23	7.36373e-19	1	Distal Intergenic	14	71215019	71215945	927	1	84406	NM_053391	-801403	ENSRNOG00000010598	Hs3st1	heparan sulfate-glucosamine 3-sulfotransferase 1
chr14	70413743	70413743	1	*	0.0869499	0.807333	-0.720383	0.0738877	-9.7497	0.0303886	0.0260022	1.85013e-22	1.0899e-17	1	Distal Intergenic	14	71215019	71215945	927	1	84406	NM_053391	-801276	ENSRNOG00000010598	Hs3st1	heparan sulfate-glucosamine 3-sulfotransferase 1
chr14	70895384	70895384	1	*	0.100576	0.885721	-0.785145	0.0764194	-10.2742	0.0293677	0.0251196	9.21479e-25	7.75483e-20	1	Distal Intergenic	14	71215019	71215945	927	1	84406	NM_053391	-319635	ENSRNOG00000010598	Hs3st1	heparan sulfate-glucosamine 3-sulfotransferase 1
chr14	70895390	70895390	1	*	0.100576	0.885721	-0.785145	0.0764194	-10.2742	0.0293677	0.0251196	9.21479e-25	7.75483e-20	1	Distal Intergenic	14	71215019	71215945	927	1	84406	NM_053391	-319629	ENSRNOG00000010598	Hs3st1	heparan sulfate-glucosamine 3-sulfotransferase 1
chr15	6441344	6441344	1	*	0.156676	0.885735	-0.729059	0.0754245	-9.66608	0.0289293	0.0325261	4.20156e-22	2.35136e-17	1	Distal Intergenic	15	6986264	7257532	271269	1	361013	NM_001108371	-544920	ENSRNOG00000032690	Ube2e2	ubiquitin-conjugating enzyme E2E 2
chr15	8210307	8210307	1	*	0.115196	0.816757	-0.701562	0.064387	-10.896	0.0289293	0.0236239	1.20417e-27	1.5492e-22	1	Distal Intergenic	15	7685180	8030688	345509	2	24831	NM_012672	-179619	ENSRNOG00000006649	Thrb	thyroid hormone receptor beta
chr15	9660907	9660907	1	*	0.265079	0.898528	-0.633449	0.05475	-11.5699	0.0289293	0.0271497	5.85836e-31	1.38045e-25	1	Distal Intergenic	15	9210883	9214629	3747	1	289934	NM_001100508	450024	ENSRNOG00000005993	Oxsm	3-oxoacyl-ACP synthase	mitochondrial
chr15	18046077	18046077	1	*	0.237027	0.861641	-0.624614	0.0622645	-10.0316	0.0335061	0.0254848	1.10683e-23	8.07072e-19	1	Distal Intergenic	15	18074153	18081335	7183	2	498475	NM_001135164	35258	ENSRNOG00000031535	Ptgdrl	prostaglandin D2 receptor-like
chr15	18046159	18046159	1	*	0.236159	0.861586	-0.625427	0.0531459	-11.7681	0.0289293	0.0241149	5.69788e-32	1.90374e-26	1	Distal Intergenic	15	18074153	18081335	7183	2	498475	NM_001135164	35176	ENSRNOG00000031535	Ptgdrl	prostaglandin D2 receptor-like
chr15	18046161	18046161	1	*	0.236159	0.861586	-0.625427	0.0531459	-11.7681	0.0289293	0.0241149	5.69788e-32	1.90374e-26	1	Distal Intergenic	15	18074153	18081335	7183	2	498475	NM_001135164	35174	ENSRNOG00000031535	Ptgdrl	prostaglandin D2 receptor-like
chr15	18046229	18046229	1	*	0.236489	0.867647	-0.631158	0.0631322	-9.99741	0.030125	0.0220938	1.56435e-23	1.10819e-18	1	Distal Intergenic	15	18074153	18081335	7183	2	498475	NM_001135164	35106	ENSRNOG00000031535	Ptgdrl	prostaglandin D2 receptor-like
chr15	18046336	18046336	1	*	0.253174	0.883356	-0.630182	0.0604568	-10.4237	0.0289293	0.0320698	1.93364e-25	1.78867e-20	1	Distal Intergenic	15	18074153	18081335	7183	2	498475	NM_001135164	34999	ENSRNOG00000031535	Ptgdrl	prostaglandin D2 receptor-like
chr15	18046430	18046430	1	*	0.240427	0.903049	-0.662621	0.066918	-9.90198	0.0273231	0.0330542	4.08095e-23	2.69482e-18	1	Distal Intergenic	15	18074153	18081335	7183	2	498475	NM_001135164	34905	ENSRNOG00000031535	Ptgdrl	prostaglandin D2 receptor-like
chr15	25367721	25367721	1	*	0.956224	0.170868	0.785356	0.0728487	10.7806	0.0291596	0.0295772	4.2493e-27	5.00648e-22	1	Distal Intergenic	15	25227544	25228549	1006	2	290056	NM_001000102	-139172	ENSRNOG00000039434	Olr1645	olfactory receptor 1645
chr15	25367780	25367780	1	*	0.956224	0.170868	0.785356	0.075325	10.4262	0.0293203	0.0267546	1.88203e-25	1.74814e-20	1	Distal Intergenic	15	25227544	25228549	1006	2	290056	NM_001000102	-139231	ENSRNOG00000039434	Olr1645	olfactory receptor 1645
chr15	25367787	25367787	1	*	0.956224	0.170868	0.785356	0.075325	10.4262	0.0293203	0.0267546	1.88203e-25	1.74814e-20	1	Distal Intergenic	15	25227544	25228549	1006	2	290056	NM_001000102	-139238	ENSRNOG00000039434	Olr1645	olfactory receptor 1645
chr15	74925154	74925154	1	*	0.0677068	0.982958	-0.915251	0.0880469	-10.395	0.0302771	0.0298154	2.61162e-25	2.35736e-20	1	Distal Intergenic	15	74512909	74513767	859	2	290432	NM_194353	-411387	ENSRNOG00000008814	Setsip	SET-like protein
chr16	4924146	4924146	1	*	0.951482	0.0706449	0.880838	0.0615806	14.3038	0.0291223	0.0300347	2.07169e-46	2.57645e-40	1	Distal Intergenic	16	4098741	4912351	813611	2	306243	NM_175595	-11795	ENSRNOG00000031287	Cacna2d3	calcium voltage-gated channel auxiliary subunit alpha2delta 3
chr16	4924155	4924155	1	*	0.951482	0.0706449	0.880838	0.0615806	14.3038	0.0291223	0.0300347	2.07169e-46	2.57645e-40	1	Distal Intergenic	16	4098741	4912351	813611	2	306243	NM_175595	-11804	ENSRNOG00000031287	Cacna2d3	calcium voltage-gated channel auxiliary subunit alpha2delta 3
chr16	56697515	56697515	1	*	0.94267	0.2848	0.65787	0.0596129	11.0357	0.0290043	0.0287215	2.57031e-28	3.73622e-23	1	Distal Intergenic	16	56724134	56744224	20091	1	361159	NM_001014143	-26619	ENSRNOG00000011448	Eri1	exoribonuclease 1
chr16	73989153	73989153	1	*	0.0663659	0.979965	-0.913599	0.088393	-10.3357	0.0299719	0.029747	4.86096e-25	4.28407e-20	1	Distal Intergenic	16	74520645	74590140	69496	2	306616	NM_001169141	600987	ENSRNOG00000011754	Myom2	myomesin 2
chr16	74327550	74327550	1	*	0.0807033	0.855819	-0.775116	0.0765871	-10.1207	0.0298865	0.0275507	4.47175e-24	3.47579e-19	1	Distal Intergenic	16	74520645	74590140	69496	2	306616	NM_001169141	262590	ENSRNOG00000011754	Myom2	myomesin 2
chr16	74327560	74327560	1	*	0.0807033	0.855819	-0.775116	0.0765871	-10.1207	0.0298865	0.0275507	4.47175e-24	3.47579e-19	1	Distal Intergenic	16	74520645	74590140	69496	2	306616	NM_001169141	262580	ENSRNOG00000011754	Myom2	myomesin 2
chr17	62645827	62645827	1	*	0.0619247	0.970524	-0.9086	0.0931307	-9.75618	0.0302396	0.029237	1.73577e-22	1.03067e-17	1	Distal Intergenic	17	61756067	62300753	544687	2	117088	NM_133302	-345074	ENSRNOG00000030775	Adarb2	adenosine deaminase	RNA-specific	B2
chr18	49751997	49751997	1	*	0.134873	0.949078	-0.814205	0.0782564	-10.4043	0.0282839	0.0286387	2.36946e-25	2.14744e-20	1	Distal Intergenic	18	49884014	49981956	97943	1	307288	NM_001014011	-132017	ENSRNOG00000015225	Gramd2b	GRAM domain containing 2B
chr19	29386450	29386450	1	*	0.877723	0.133079	0.744644	0.0776681	9.58751	0.0292858	0.0295809	9.02338e-22	4.89089e-17	1	Intron (NM_001010948/291942	intron 3 of 11)	19	29185558	29407241	221684	2	291942	NM_001010948	20791	ENSRNOG00000011991	Slc10a7	solute carrier family 10	member 7
chr2	17444224	17444224	1	*	0.233849	0.975308	-0.741459	0.076224	-9.72737	0.0259651	0.0293318	2.30465e-22	1.34003e-17	1	Distal Intergenic	2	16841771	16843796	2026	2	100188937	NM_001134705	-600428	ENSRNOG00000030237	Cox7c	cytochrome c oxidase subunit 7C
chr2	43142081	43142081	1	*	0.235239	0.968215	-0.732976	0.0737975	-9.93227	0.0289293	0.0289741	3.01331e-23	2.0503e-18	1	Distal Intergenic	2	43023507	43089587	66081	2	294734	NM_001106410	-52494	ENSRNOG00000013002	Gpbp1	GC-rich promoter binding protein 1
chr2	46912069	46912069	1	*	0.942673	0.0653638	0.877309	0.0654761	13.3989	0.0290043	0.0303265	6.13548e-41	5.0869e-35	1	Distal Intergenic	2	46653189	46812237	159049	2	25118	NM_030994	-99832	ENSRNOG00000053550	Itga1	integrin subunit alpha 1
chr2	46912075	46912075	1	*	0.942673	0.0653638	0.877309	0.0654761	13.3989	0.0290043	0.0303265	6.13548e-41	5.0869e-35	1	Distal Intergenic	2	46653189	46812237	159049	2	25118	NM_030994	-99838	ENSRNOG00000053550	Itga1	integrin subunit alpha 1
chr2	75607913	75607913	1	*	0.120334	0.861606	-0.741272	0.0767968	-9.65238	0.0342974	0.0228494	4.80263e-22	2.68104e-17	1	Distal Intergenic	2	75816901	75863801	46901	2	64160	NM_022300	255888	ENSRNOG00000046313	Basp1	brain abundant	membrane attached signal protein 1
chr2	113923225	113923225	1	*	0.0643841	0.809978	-0.745594	0.0689104	-10.8198	0.0306295	0.0385413	2.77525e-27	3.32222e-22	1	Intron (NM_001107663/310269	intron 4 of 11)	2	113989203	113989300	98	2	100314268	NR_032312	66075	ENSRNOG00000036429	Mir551b	microRNA 551b
chr2	113923307	113923307	1	*	0.0643841	0.809978	-0.745594	0.0766201	-9.73104	0.0297452	0.0425911	2.22304e-22	1.29932e-17	1	Intron (NM_001107663/310269	intron 4 of 11)	2	113989203	113989300	98	2	100314268	NR_032312	65993	ENSRNOG00000036429	Mir551b	microRNA 551b
chr2	136206084	136206084	1	*	0.185691	0.874281	-0.68859	0.0707275	-9.73581	0.0289293	0.0289269	2.12131e-22	1.24311e-17	1	Distal Intergenic	2	135722585	136136975	414391	2	310405	NM_001107675	-69109	NA	Maml3	mastermind-like transcriptional coactivator 3
chr2	137316595	137316595	1	*	0.0872389	0.840445	-0.753206	0.0702024	-10.7291	0.0297124	0.023422	7.43492e-27	8.53513e-22	1	Intron (NM_001109183/499615	intron 3 of 3)	2	137126485	137324442	197958	1	499615	NM_001109183	190110	ENSRNOG00000014153	Lhfpl6	LHFPL tetraspan subfamily member 6
chr2	140176512	140176512	1	*	0.972176	0.0512049	0.920971	0.0820757	11.221	0.0294531	0.0302967	3.21588e-29	5.1791e-24	1	Distal Intergenic	2	139943496	139945885	2390	1	688394	NM_001109497	233016	ENSRNOG00000032941	Mab21l1	mab-21 like 1
chr2	205858091	205858091	1	*	0.965979	0.0554686	0.91051	0.0936786	9.71951	0.0294546	0.0303849	2.48966e-22	1.44385e-17	1	Intron (NM_001012083/310815	intron 8 of 8)	2	205843164	205927662	84499	2	310815	NM_001012083	69571	ENSRNOG00000017077	Snx7	sorting nexin 7
chr2	224355680	224355680	1	*	0.967192	0.04152	0.925672	0.0804666	11.5038	0.0292281	0.0309589	1.26236e-30	2.77045e-25	1	Distal Intergenic	2	224256654	224319131	62478	1	295455	NM_001011952	99026	ENSRNOG00000012508	Slc39a8	solute carrier family 39 member 8
chr2	247386099	247386099	1	*	0.127694	0.910041	-0.782346	0.0787383	-9.93603	0.0293103	0.0288673	2.90148e-23	1.98689e-18	1	Intron (NM_057142/117284	intron 4 of 25)	2	247147752	247533332	385581	2	117284	NM_057142	147233	ENSRNOG00000011980	Lrrc7	leucine rich repeat containing 7
chr2	248257997	248257997	1	*	0.957579	0.112067	0.845511	0.0752407	11.2374	0.0292602	0.0290927	2.6707e-29	4.39597e-24	1	Distal Intergenic	2	248684523	248717951	33429	1	295538	NM_001305205	-426526	ENSRNOG00000009503	Depdc1	DEP domain containing 1
chr2	248257999	248257999	1	*	0.957579	0.112067	0.845511	0.0752407	11.2374	0.0292602	0.0290927	2.6707e-29	4.39597e-24	1	Distal Intergenic	2	248684523	248717951	33429	1	295538	NM_001305205	-426524	ENSRNOG00000009503	Depdc1	DEP domain containing 1
chr3	2265643	2265643	1	*	0.14478	0.639713	-0.494933	0.0471835	-10.4895	0.0390599	0.0146598	9.6516e-26	9.31279e-21	1	Distal Intergenic	3	2238027	2239021	995	2	257642	NM_147136	-26622	NA	LOC257642	rRNA promoter binding protein
chr3	2265655	2265655	1	*	0.143531	0.638278	-0.494747	0.0454606	-10.883	0.0783179	0.0178658	1.38944e-27	1.73762e-22	1	Distal Intergenic	3	2238027	2239021	995	2	257642	NM_147136	-26634	NA	LOC257642	rRNA promoter binding protein
chr3	2265659	2265659	1	*	0.142329	0.636921	-0.494592	0.0446769	-11.0704	0.078642	0.0178707	1.74593e-28	2.58833e-23	1	Distal Intergenic	3	2238027	2239021	995	2	257642	NM_147136	-26638	NA	LOC257642	rRNA promoter binding protein
chr3	2265663	2265663	1	*	0.142329	0.636921	-0.494592	0.0446769	-11.0704	0.078642	0.0178707	1.74593e-28	2.58833e-23	1	Distal Intergenic	3	2238027	2239021	995	2	257642	NM_147136	-26642	NA	LOC257642	rRNA promoter binding protein
chr3	2265740	2265740	1	*	0.130866	0.639906	-0.50904	0.0421265	-12.0836	0.0397967	0.0141059	1.28937e-33	6.27464e-28	1	Distal Intergenic	3	2238027	2239021	995	2	257642	NM_147136	-26719	NA	LOC257642	rRNA promoter binding protein
chr3	2265748	2265748	1	*	0.130866	0.639906	-0.50904	0.0421265	-12.0836	0.0397967	0.0141059	1.28937e-33	6.27464e-28	1	Distal Intergenic	3	2238027	2239021	995	2	257642	NM_147136	-26727	NA	LOC257642	rRNA promoter binding protein
chr3	2265792	2265792	1	*	0.132599	0.628997	-0.496397	0.0406307	-12.2173	0.0261174	0.0325229	2.51338e-34	1.33961e-28	1	Distal Intergenic	3	2238027	2239021	995	2	257642	NM_147136	-26771	NA	LOC257642	rRNA promoter binding protein
chr3	2265813	2265813	1	*	0.132452	0.623499	-0.491047	0.0423456	-11.5962	0.0287271	0.0160947	4.30912e-31	1.0485e-25	1	Distal Intergenic	3	2238027	2239021	995	2	257642	NM_147136	-26792	NA	LOC257642	rRNA promoter binding protein
chr3	2265874	2265874	1	*	0.13633	0.628596	-0.492266	0.0420394	-11.7096	0.0209806	0.0166477	1.13757e-31	3.39536e-26	1	Distal Intergenic	3	2238027	2239021	995	2	257642	NM_147136	-26853	NA	LOC257642	rRNA promoter binding protein
chr3	2265882	2265882	1	*	0.13575	0.633507	-0.497757	0.0419793	-11.8572	0.020798	0.016909	1.97439e-32	7.8925e-27	1	Distal Intergenic	3	2238027	2239021	995	2	257642	NM_147136	-26861	NA	LOC257642	rRNA promoter binding protein
chr3	2265889	2265889	1	*	0.13575	0.633507	-0.497757	0.0419793	-11.8572	0.020798	0.016909	1.97439e-32	7.8925e-27	1	Distal Intergenic	3	2238027	2239021	995	2	257642	NM_147136	-26868	NA	LOC257642	rRNA promoter binding protein
chr3	2265899	2265899	1	*	0.136002	0.638017	-0.502015	0.0425552	-11.7968	0.0209943	0.0171966	4.05414e-32	1.39622e-26	1	Distal Intergenic	3	2238027	2239021	995	2	257642	NM_147136	-26878	NA	LOC257642	rRNA promoter binding protein
chr3	2265909	2265909	1	*	0.132077	0.634382	-0.502305	0.0425104	-11.8161	0.0193173	0.0169512	3.22448e-32	1.26635e-26	1	Distal Intergenic	3	2238027	2239021	995	2	257642	NM_147136	-26888	NA	LOC257642	rRNA promoter binding protein
chr3	2265914	2265914	1	*	0.129642	0.634416	-0.504774	0.0435574	-11.5887	0.0179673	0.016964	4.701e-31	1.11952e-25	1	Distal Intergenic	3	2238027	2239021	995	2	257642	NM_147136	-26893	NA	LOC257642	rRNA promoter binding protein
chr3	2265923	2265923	1	*	0.127335	0.63085	-0.503515	0.0431463	-11.67	0.0174734	0.0167397	1.81508e-31	4.89538e-26	1	Distal Intergenic	3	2238027	2239021	995	2	257642	NM_147136	-26902	NA	LOC257642	rRNA promoter binding protein
chr3	2265932	2265932	1	*	0.127335	0.63085	-0.503515	0.0431463	-11.67	0.0174734	0.0167397	1.81508e-31	4.89538e-26	1	Distal Intergenic	3	2238027	2239021	995	2	257642	NM_147136	-26911	NA	LOC257642	rRNA promoter binding protein
chr3	2265949	2265949	1	*	0.128403	0.628801	-0.500397	0.0436447	-11.4653	0.0229273	0.0193434	1.97169e-30	4.0805e-25	1	Distal Intergenic	3	2238027	2239021	995	2	257642	NM_147136	-26928	NA	LOC257642	rRNA promoter binding protein
chr3	2265955	2265955	1	*	0.126974	0.629067	-0.502093	0.0431386	-11.6391	0.0230232	0.019352	2.6085e-31	6.71182e-26	1	Distal Intergenic	3	2238027	2239021	995	2	257642	NM_147136	-26934	NA	LOC257642	rRNA promoter binding protein
chr3	2265999	2265999	1	*	0.120956	0.625212	-0.504256	0.042139	-11.9665	0.0193684	0.0444084	5.32172e-33	2.43122e-27	1	Distal Intergenic	3	2238027	2239021	995	2	257642	NM_147136	-26978	NA	LOC257642	rRNA promoter binding protein
chr3	2266010	2266010	1	*	0.120956	0.625212	-0.504256	0.042391	-11.8954	0.0161649	0.0193349	1.25093e-32	5.60055e-27	1	Distal Intergenic	3	2238027	2239021	995	2	257642	NM_147136	-26989	NA	LOC257642	rRNA promoter binding protein
chr3	2266022	2266022	1	*	0.120956	0.625212	-0.504256	0.0427109	-11.8063	0.0209534	0.0294351	3.62323e-32	1.29822e-26	1	Distal Intergenic	3	2238027	2239021	995	2	257642	NM_147136	-27001	NA	LOC257642	rRNA promoter binding protein
chr3	2266031	2266031	1	*	0.120956	0.625212	-0.504256	0.0427109	-11.8063	0.0209534	0.0294351	3.62323e-32	1.29822e-26	1	Distal Intergenic	3	2238027	2239021	995	2	257642	NM_147136	-27010	NA	LOC257642	rRNA promoter binding protein
chr3	2266035	2266035	1	*	0.120956	0.625212	-0.504256	0.0427109	-11.8063	0.0209534	0.0294351	3.62323e-32	1.29822e-26	1	Distal Intergenic	3	2238027	2239021	995	2	257642	NM_147136	-27014	NA	LOC257642	rRNA promoter binding protein
chr3	2266043	2266043	1	*	0.121768	0.625464	-0.503696	0.0428105	-11.7657	0.0210393	0.0296038	5.86282e-32	1.93004e-26	1	Distal Intergenic	3	2238027	2239021	995	2	257642	NM_147136	-27022	NA	LOC257642	rRNA promoter binding protein
chr3	2266052	2266052	1	*	0.121951	0.6239	-0.501949	0.0425219	-11.8045	0.0210431	0.0291873	3.70115e-32	1.29822e-26	1	Distal Intergenic	3	2238027	2239021	995	2	257642	NM_147136	-27031	NA	LOC257642	rRNA promoter binding protein
chr3	2266071	2266071	1	*	0.120343	0.617939	-0.497597	0.0419655	-11.8573	0.0300938	0.0325116	1.97251e-32	7.8925e-27	1	Distal Intergenic	3	2238027	2239021	995	2	257642	NM_147136	-27050	NA	LOC257642	rRNA promoter binding protein
chr3	2266075	2266075	1	*	0.120343	0.617939	-0.497597	0.0419655	-11.8573	0.0300938	0.0325116	1.97251e-32	7.8925e-27	1	Distal Intergenic	3	2238027	2239021	995	2	257642	NM_147136	-27054	NA	LOC257642	rRNA promoter binding protein
chr3	2266084	2266084	1	*	0.120343	0.617939	-0.497597	0.0419655	-11.8573	0.0300938	0.0325116	1.97251e-32	7.8925e-27	1	Distal Intergenic	3	2238027	2239021	995	2	257642	NM_147136	-27063	NA	LOC257642	rRNA promoter binding protein
chr3	2266094	2266094	1	*	0.1196	0.613615	-0.494015	0.0420522	-11.7477	0.0302613	0.0352552	7.2607e-32	2.28923e-26	1	Distal Intergenic	3	2238027	2239021	995	2	257642	NM_147136	-27073	NA	LOC257642	rRNA promoter binding protein
chr3	2266101	2266101	1	*	0.1196	0.613615	-0.494015	0.0420522	-11.7477	0.0302613	0.0352552	7.2607e-32	2.28923e-26	1	Distal Intergenic	3	2238027	2239021	995	2	257642	NM_147136	-27080	NA	LOC257642	rRNA promoter binding protein
chr3	2266107	2266107	1	*	0.1196	0.613615	-0.494015	0.0420522	-11.7477	0.0302613	0.0352552	7.2607e-32	2.28923e-26	1	Distal Intergenic	3	2238027	2239021	995	2	257642	NM_147136	-27086	NA	LOC257642	rRNA promoter binding protein
chr3	2266115	2266115	1	*	0.119063	0.615082	-0.49602	0.0414439	-11.9685	0.030323	0.0345577	5.19803e-33	2.43122e-27	1	Distal Intergenic	3	2238027	2239021	995	2	257642	NM_147136	-27094	NA	LOC257642	rRNA promoter binding protein
chr3	2266129	2266129	1	*	0.118964	0.616288	-0.497324	0.0415593	-11.9666	0.036418	0.0220829	5.31672e-33	2.43122e-27	1	Distal Intergenic	3	2238027	2239021	995	2	257642	NM_147136	-27108	NA	LOC257642	rRNA promoter binding protein
chr3	2266131	2266131	1	*	0.118841	0.614418	-0.495578	0.0417579	-11.8679	0.0364189	0.0226442	1.73824e-32	7.62972e-27	1	Distal Intergenic	3	2238027	2239021	995	2	257642	NM_147136	-27110	NA	LOC257642	rRNA promoter binding protein
chr3	2266140	2266140	1	*	0.119041	0.613524	-0.494482	0.0425402	-11.6239	0.0364144	0.0229951	3.11636e-31	7.83837e-26	1	Distal Intergenic	3	2238027	2239021	995	2	257642	NM_147136	-27119	NA	LOC257642	rRNA promoter binding protein
chr3	2266145	2266145	1	*	0.119041	0.613524	-0.494482	0.0425402	-11.6239	0.0364144	0.0229951	3.11636e-31	7.83837e-26	1	Distal Intergenic	3	2238027	2239021	995	2	257642	NM_147136	-27124	NA	LOC257642	rRNA promoter binding protein
chr3	2266157	2266157	1	*	0.120097	0.613817	-0.493721	0.04301	-11.4792	0.0225382	0.0194626	1.67821e-30	3.51101e-25	1	Distal Intergenic	3	2238027	2239021	995	2	257642	NM_147136	-27136	NA	LOC257642	rRNA promoter binding protein
chr3	2266159	2266159	1	*	0.120097	0.613817	-0.493721	0.04301	-11.4792	0.0225382	0.0194626	1.67821e-30	3.51101e-25	1	Distal Intergenic	3	2238027	2239021	995	2	257642	NM_147136	-27138	NA	LOC257642	rRNA promoter binding protein
chr3	2266166	2266166	1	*	0.121042	0.616235	-0.495192	0.0433985	-11.4103	0.0228799	0.0196261	3.71245e-30	7.10303e-25	1	Distal Intergenic	3	2238027	2239021	995	2	257642	NM_147136	-27145	NA	LOC257642	rRNA promoter binding protein
chr3	2266173	2266173	1	*	0.121547	0.617569	-0.496022	0.0430552	-11.5206	0.0230375	0.0197122	1.03852e-30	2.30177e-25	1	Distal Intergenic	3	2238027	2239021	995	2	257642	NM_147136	-27152	NA	LOC257642	rRNA promoter binding protein
chr3	2266186	2266186	1	*	0.122895	0.619079	-0.496184	0.0435356	-11.3972	0.0264226	0.0199045	4.31771e-30	8.19105e-25	1	Distal Intergenic	3	2238027	2239021	995	2	257642	NM_147136	-27165	NA	LOC257642	rRNA promoter binding protein
chr3	2266201	2266201	1	*	0.123097	0.617038	-0.493941	0.0436392	-11.3188	0.0195583	0.0167022	1.05964e-29	1.86777e-24	1	Distal Intergenic	3	2238027	2239021	995	2	257642	NM_147136	-27180	NA	LOC257642	rRNA promoter binding protein
chr3	2266203	2266203	1	*	0.123097	0.617038	-0.493941	0.0436392	-11.3188	0.0195583	0.0167022	1.05964e-29	1.86777e-24	1	Distal Intergenic	3	2238027	2239021	995	2	257642	NM_147136	-27182	NA	LOC257642	rRNA promoter binding protein
chr3	2266210	2266210	1	*	0.124866	0.614987	-0.490121	0.0438806	-11.1694	0.0198988	0.0167786	5.75597e-29	9.074e-24	1	Distal Intergenic	3	2238027	2239021	995	2	257642	NM_147136	-27189	NA	LOC257642	rRNA promoter binding protein
chr3	2266214	2266214	1	*	0.124866	0.614987	-0.490121	0.0438806	-11.1694	0.0198988	0.0167786	5.75597e-29	9.074e-24	1	Distal Intergenic	3	2238027	2239021	995	2	257642	NM_147136	-27193	NA	LOC257642	rRNA promoter binding protein
chr3	2266223	2266223	1	*	0.124887	0.614572	-0.489685	0.0434708	-11.2647	0.0198801	0.0167936	1.96021e-29	3.32428e-24	1	Distal Intergenic	3	2238027	2239021	995	2	257642	NM_147136	-27202	NA	LOC257642	rRNA promoter binding protein
chr3	2266234	2266234	1	*	0.124907	0.614175	-0.489267	0.0428768	-11.411	0.0254025	0.0308864	3.68439e-30	7.10303e-25	1	Distal Intergenic	3	2238027	2239021	995	2	257642	NM_147136	-27213	NA	LOC257642	rRNA promoter binding protein
chr3	2266243	2266243	1	*	0.124907	0.614175	-0.489267	0.0428768	-11.411	0.0254025	0.0308864	3.68439e-30	7.10303e-25	1	Distal Intergenic	3	2238027	2239021	995	2	257642	NM_147136	-27222	NA	LOC257642	rRNA promoter binding protein
chr3	2266293	2266293	1	*	0.129922	0.620698	-0.490776	0.0433837	-11.3125	0.016693	0.0239447	1.13861e-29	1.988e-24	1	Distal Intergenic	3	2238027	2239021	995	2	257642	NM_147136	-27272	NA	LOC257642	rRNA promoter binding protein
chr3	2266301	2266301	1	*	0.130299	0.6223	-0.492	0.043579	-11.2898	0.0167097	0.0242181	1.47288e-29	2.53625e-24	1	Distal Intergenic	3	2238027	2239021	995	2	257642	NM_147136	-27280	NA	LOC257642	rRNA promoter binding protein
chr3	2266306	2266306	1	*	0.130732	0.62514	-0.494408	0.0435545	-11.3515	0.0167346	0.0246869	7.29193e-30	1.3164e-24	1	Distal Intergenic	3	2238027	2239021	995	2	257642	NM_147136	-27285	NA	LOC257642	rRNA promoter binding protein
chr3	2266310	2266310	1	*	0.130766	0.626264	-0.495498	0.0432915	-11.4456	0.0167413	0.0248554	2.47333e-30	5.03337e-25	1	Distal Intergenic	3	2238027	2239021	995	2	257642	NM_147136	-27289	NA	LOC257642	rRNA promoter binding protein
chr3	2266318	2266318	1	*	0.130799	0.627348	-0.496549	0.0430444	-11.5357	0.0167478	0.0250214	8.71354e-31	1.95058e-25	1	Distal Intergenic	3	2238027	2239021	995	2	257642	NM_147136	-27297	NA	LOC257642	rRNA promoter binding protein
chr3	2266320	2266320	1	*	0.130799	0.627348	-0.496549	0.0430444	-11.5357	0.0167478	0.0250214	8.71354e-31	1.95058e-25	1	Distal Intergenic	3	2238027	2239021	995	2	257642	NM_147136	-27299	NA	LOC257642	rRNA promoter binding protein
chr3	2266341	2266341	1	*	0.130043	0.622755	-0.492712	0.0421841	-11.6801	0.0340621	0.061672	1.61197e-31	4.45494e-26	1	Distal Intergenic	3	2238027	2239021	995	2	257642	NM_147136	-27320	NA	LOC257642	rRNA promoter binding protein
chr3	2266343	2266343	1	*	0.130043	0.622755	-0.492712	0.0421841	-11.6801	0.0340621	0.061672	1.61197e-31	4.45494e-26	1	Distal Intergenic	3	2238027	2239021	995	2	257642	NM_147136	-27322	NA	LOC257642	rRNA promoter binding protein
chr3	2266358	2266358	1	*	0.129136	0.615613	-0.486477	0.0433045	-11.2339	0.022977	0.0221562	2.78023e-29	4.54285e-24	1	Distal Intergenic	3	2238027	2239021	995	2	257642	NM_147136	-27337	NA	LOC257642	rRNA promoter binding protein
chr3	2266363	2266363	1	*	0.131462	0.617435	-0.485972	0.0432632	-11.2329	0.0233101	0.0219029	2.8102e-29	4.55855e-24	1	Distal Intergenic	3	2238027	2239021	995	2	257642	NM_147136	-27342	NA	LOC257642	rRNA promoter binding protein
chr3	2266369	2266369	1	*	0.131188	0.61491	-0.483722	0.0433246	-11.1651	0.023205	0.0222511	6.04493e-29	9.46289e-24	1	Distal Intergenic	3	2238027	2239021	995	2	257642	NM_147136	-27348	NA	LOC257642	rRNA promoter binding protein
chr3	2266381	2266381	1	*	0.131329	0.612532	-0.481204	0.0422594	-11.3869	0.102468	0.0503366	4.85952e-30	9.14144e-25	1	Distal Intergenic	3	2238027	2239021	995	2	257642	NM_147136	-27360	NA	LOC257642	rRNA promoter binding protein
chr3	2266384	2266384	1	*	0.133006	0.612452	-0.479446	0.0425278	-11.2737	0.105753	0.0507005	1.76974e-29	3.02418e-24	1	Distal Intergenic	3	2238027	2239021	995	2	257642	NM_147136	-27363	NA	LOC257642	rRNA promoter binding protein
chr3	2266396	2266396	1	*	0.135522	0.607647	-0.472125	0.0430861	-10.9577	0.0200415	0.0329785	6.10257e-28	8.70125e-23	1	Distal Intergenic	3	2238027	2239021	995	2	257642	NM_147136	-27375	NA	LOC257642	rRNA promoter binding protein
chr3	2266398	2266398	1	*	0.135522	0.607647	-0.472125	0.0430861	-10.9577	0.0200415	0.0329785	6.10257e-28	8.70125e-23	1	Distal Intergenic	3	2238027	2239021	995	2	257642	NM_147136	-27377	NA	LOC257642	rRNA promoter binding protein
chr3	2266412	2266412	1	*	0.138022	0.609536	-0.471514	0.0446945	-10.5497	0.0234369	0.0165154	5.09553e-26	5.18484e-21	1	Distal Intergenic	3	2238027	2239021	995	2	257642	NM_147136	-27391	NA	LOC257642	rRNA promoter binding protein
chr3	2266417	2266417	1	*	0.139947	0.610815	-0.470868	0.0446695	-10.5411	0.0234249	0.0164033	5.58144e-26	5.65357e-21	1	Distal Intergenic	3	2238027	2239021	995	2	257642	NM_147136	-27396	NA	LOC257642	rRNA promoter binding protein
chr3	2266436	2266436	1	*	0.142424	0.613115	-0.470691	0.0442118	-10.6463	0.0183436	0.0167461	1.81475e-26	1.93449e-21	1	Distal Intergenic	3	2238027	2239021	995	2	257642	NM_147136	-27415	NA	LOC257642	rRNA promoter binding protein
chr3	2266441	2266441	1	*	0.141735	0.614696	-0.472961	0.0445465	-10.6172	0.0183597	0.0167126	2.47808e-26	2.58015e-21	1	Distal Intergenic	3	2238027	2239021	995	2	257642	NM_147136	-27420	NA	LOC257642	rRNA promoter binding protein
chr3	9684011	9684011	1	*	0.964258	0.205256	0.759003	0.0651378	11.6523	0.0294873	0.0273939	2.23463e-31	5.81668e-26	1	Distal Intergenic	3	9753021	9760574	7554	1	65270	NM_023094	-69010	ENSRNOG00000039906	Abo3	histo-blood group ABO system transferase 3
chr3	35743688	35743688	1	*	0.0842459	0.942807	-0.858561	0.0727014	-11.8094	0.0305499	0.0289783	3.48949e-32	1.29822e-26	1	Distal Intergenic	3	35571929	35589283	17355	2	295588	NM_001007641	-154405	ENSRNOG00000004624	Rnd3	Rho family GTPase 3
chr3	35743696	35743696	1	*	0.0842459	0.942807	-0.858561	0.0727014	-11.8094	0.0305499	0.0289783	3.48949e-32	1.29822e-26	1	Distal Intergenic	3	35571929	35589283	17355	2	295588	NM_001007641	-154413	ENSRNOG00000004624	Rnd3	Rho family GTPase 3
chr3	38940597	38940597	1	*	0.962904	0.0412933	0.92161	0.0864928	10.6553	0.029256	0.03088	1.64635e-26	1.78906e-21	1	Distal Intergenic	3	38974490	39555792	581303	1	311039	NM_199106	-33893	ENSRNOG00000005335	Galnt13	polypeptide N-acetylgalactosaminyltransferase 13
chr3	38947424	38947424	1	*	0.963138	0.0519863	0.911152	0.0939198	9.70138	0.0292167	0.0305333	2.97437e-22	1.69423e-17	1	Distal Intergenic	3	38974490	39555792	581303	1	311039	NM_199106	-27066	ENSRNOG00000005335	Galnt13	polypeptide N-acetylgalactosaminyltransferase 13
chr3	108702057	108702057	1	*	0.960876	0.0971842	0.863691	0.0676121	12.7742	0.0295659	0.0293378	2.28442e-37	1.46109e-31	1	Distal Intergenic	3	108827047	108896207	69161	1	362204	NM_001271283	-124990	ENSRNOG00000016357	Golm2	golgi membrane protein 2
chr3	108702066	108702066	1	*	0.960876	0.0971842	0.863691	0.0676121	12.7742	0.0295659	0.0293378	2.28442e-37	1.46109e-31	1	Distal Intergenic	3	108827047	108896207	69161	1	362204	NM_001271283	-124981	ENSRNOG00000016357	Golm2	golgi membrane protein 2
chr3	109893735	109893735	1	*	0.805849	0.0462054	0.759644	0.0657387	11.5555	0.0269572	0.0301307	6.92337e-31	1.59777e-25	1	Distal Intergenic	3	109846650	109885691	39042	1	691966	NM_001047913	47085	ENSRNOG00000000172	Sqor	sulfide quinone oxidoreductase
chr3	118759182	118759182	1	*	0.9657	0.0621521	0.903548	0.058022	15.5725	0.0297442	0.0330443	1.11916e-54	2.78368e-48	1	Intron (NM_001134854/308652	intron 2 of 5)	3	118751623	118765706	14084	1	308652	NM_001134854	7559	ENSRNOG00000021255	Smox	spermine oxidase
chr3	118759349	118759349	1	*	0.9657	0.0621521	0.903548	0.0431848	20.9228	0.0293687	0.0292465	3.31827e-97	3.71407e-90	1	Intron (NM_001134854/308652	intron 2 of 5)	3	118751623	118765706	14084	1	308652	NM_001134854	7726	ENSRNOG00000021255	Smox	spermine oxidase
chr3	118759353	118759353	1	*	0.9657	0.0621521	0.903548	0.0431848	20.9228	0.0293687	0.0292465	3.31827e-97	3.71407e-90	1	Intron (NM_001134854/308652	intron 2 of 5)	3	118751623	118765706	14084	1	308652	NM_001134854	7730	ENSRNOG00000021255	Smox	spermine oxidase
chr3	152113686	152113686	1	*	0.91085	0.222914	0.687936	0.0645922	10.6505	0.0304533	0.0287215	1.73524e-26	1.85858e-21	1	Intron (NM_001107798/311616	intron 1 of 5)	3	152110310	152128712	18403	1	311616	NM_001107798	3376	ENSRNOG00000008790	Gdap1l1	ganglioside-induced differentiation-associated protein 1-like 1
chr3	152113690	152113690	1	*	0.91085	0.222914	0.687936	0.0645922	10.6505	0.0304533	0.0287215	1.73524e-26	1.85858e-21	1	Intron (NM_001107798/311616	intron 1 of 5)	3	152110310	152128712	18403	1	311616	NM_001107798	3380	ENSRNOG00000008790	Gdap1l1	ganglioside-induced differentiation-associated protein 1-like 1
chr3	152113692	152113692	1	*	0.91085	0.222914	0.687936	0.0645922	10.6505	0.0304533	0.0287215	1.73524e-26	1.85858e-21	1	Intron (NM_001107798/311616	intron 1 of 5)	3	152110310	152128712	18403	1	311616	NM_001107798	3382	ENSRNOG00000008790	Gdap1l1	ganglioside-induced differentiation-associated protein 1-like 1
chr3	152113696	152113696	1	*	0.905206	0.244977	0.660229	0.0632152	10.4441	0.0305783	0.0287215	1.55857e-25	1.45981e-20	1	Intron (NM_001107798/311616	intron 1 of 5)	3	152110310	152128712	18403	1	311616	NM_001107798	3386	ENSRNOG00000008790	Gdap1l1	ganglioside-induced differentiation-associated protein 1-like 1
chr3	152113698	152113698	1	*	0.905206	0.244977	0.660229	0.0632152	10.4441	0.0305783	0.0287215	1.55857e-25	1.45981e-20	1	Intron (NM_001107798/311616	intron 1 of 5)	3	152110310	152128712	18403	1	311616	NM_001107798	3388	ENSRNOG00000008790	Gdap1l1	ganglioside-induced differentiation-associated protein 1-like 1
chr3	152113702	152113702	1	*	0.905206	0.244977	0.660229	0.0632152	10.4441	0.0305783	0.0287215	1.55857e-25	1.45981e-20	1	Intron (NM_001107798/311616	intron 1 of 5)	3	152110310	152128712	18403	1	311616	NM_001107798	3392	ENSRNOG00000008790	Gdap1l1	ganglioside-induced differentiation-associated protein 1-like 1
chr3	152113704	152113704	1	*	0.905206	0.244977	0.660229	0.0632152	10.4441	0.0305783	0.0287215	1.55857e-25	1.45981e-20	1	Intron (NM_001107798/311616	intron 1 of 5)	3	152110310	152128712	18403	1	311616	NM_001107798	3394	ENSRNOG00000008790	Gdap1l1	ganglioside-induced differentiation-associated protein 1-like 1
chr3	152113708	152113708	1	*	0.905206	0.244977	0.660229	0.0632152	10.4441	0.0305783	0.0287215	1.55857e-25	1.45981e-20	1	Intron (NM_001107798/311616	intron 1 of 5)	3	152110310	152128712	18403	1	311616	NM_001107798	3398	ENSRNOG00000008790	Gdap1l1	ganglioside-induced differentiation-associated protein 1-like 1
chr4	65520367	65520367	1	*	0.0927503	0.870322	-0.777571	0.0772427	-10.0666	0.0302259	0.0275789	7.76163e-24	5.78887e-19	1	Intron (NM_198782/688705	intron 21 of 32)	4	65293732	65375306	81575	2	24924	NM_017066	-145061	ENSRNOG00000011946	Ptn	pleiotrophin
chr4	65520371	65520371	1	*	0.0927503	0.870322	-0.777571	0.0772427	-10.0666	0.0302259	0.0275789	7.76163e-24	5.78887e-19	1	Intron (NM_198782/688705	intron 21 of 32)	4	65293732	65375306	81575	2	24924	NM_017066	-145065	ENSRNOG00000011946	Ptn	pleiotrophin
chr4	70378330	70378330	1	*	0.951242	0.131638	0.819605	0.0720467	11.376	0.0291902	0.0316426	5.50555e-30	1.02704e-24	1	Distal Intergenic	4	70364589	70367792	3204	1	24691	NM_012635	13741	ENSRNOG00000032156	Prss1	serine protease 1
chr4	70378382	70378382	1	*	0.951242	0.131638	0.819605	0.0748659	10.9476	0.0291223	0.0296913	6.82073e-28	9.40162e-23	1	Distal Intergenic	4	70364589	70367792	3204	1	24691	NM_012635	13793	ENSRNOG00000032156	Prss1	serine protease 1
chr4	85796364	85796364	1	*	0.0539558	0.975409	-0.921453	0.0806438	-11.4262	0.0304897	0.0292446	3.09334e-30	6.128e-25	1	Distal Intergenic	4	85300858	85777936	477079	2	81742	NM_031078	-18428	ENSRNOG00000012337	Pde1c	phosphodiesterase 1C
chr4	86850728	86850728	1	*	0.96643	0.0548034	0.911627	0.0920284	9.90593	0.0293687	0.0301968	3.92307e-23	2.61459e-18	1	Distal Intergenic	4	87363678	87432747	69070	1	362374	NM_001108630	-512950	ENSRNOG00000006646	Vopp1	VOPP1 WW domain binding protein
chr4	87425599	87425599	1	*	0.0947861	0.891246	-0.79646	0.0750043	-10.6189	0.0298714	0.0265378	2.43523e-26	2.54738e-21	1	Intron (NM_001108630/362374	intron 4 of 4)	4	87443283	87482729	39447	2	362375	NM_001014187	57130	ENSRNOG00000006810	Lancl2	LanC like 2
chr4	92546452	92546452	1	*	0.0816373	0.826347	-0.74471	0.0739827	-10.066	0.0300688	0.0426367	7.80966e-24	5.78887e-19	1	Intron (NM_024379/79220	intron 1 of 15)	4	92415228	93857174	1441947	1	79220	NM_024379	131224	ENSRNOG00000006174	Grid2	glutamate ionotropic receptor delta type subunit 2
chr4	92546460	92546460	1	*	0.0816373	0.826347	-0.74471	0.0739827	-10.066	0.0300688	0.0426367	7.80966e-24	5.78887e-19	1	Intron (NM_024379/79220	intron 1 of 15)	4	92415228	93857174	1441947	1	79220	NM_024379	131232	ENSRNOG00000006174	Grid2	glutamate ionotropic receptor delta type subunit 2
chr4	95255135	95255135	1	*	0.106354	0.903379	-0.797025	0.0759501	-10.4941	0.0302843	0.0247559	9.19851e-26	9.07111e-21	1	Distal Intergenic	4	95251657	95253029	1373	1	297173	NM_182670	3478	ENSRNOG00000042954	RSA-14-44	RSA-14-44 protein
chr4	95255143	95255143	1	*	0.106354	0.903379	-0.797025	0.0759501	-10.4941	0.0302843	0.0247559	9.19851e-26	9.07111e-21	1	Distal Intergenic	4	95251657	95253029	1373	1	297173	NM_182670	3486	ENSRNOG00000042954	RSA-14-44	RSA-14-44 protein
chr4	100201763	100201763	1	*	0.0487907	0.975508	-0.926717	0.0761891	-12.1634	0.0309564	0.029219	4.86953e-34	2.53505e-28	1	Distal Intergenic	4	102723712	102749355	25644	2	362383	NM_001108632	2547592	ENSRNOG00000005576	Rpia	ribose 5-phosphate isomerase A
chr4	106923532	106923532	1	*	0.0663659	0.970984	-0.904618	0.0961192	-9.41141	0.0299719	0.0291226	4.89504e-21	2.40303e-16	1	Distal Intergenic	4	105520442	105521542	1101	2	500204	NM_001109242	-1401990	ENSRNOG00000024604	RGD1562515	similar to RIKEN cDNA 4931417E11
chr4	135635757	135635757	1	*	0.154438	0.930289	-0.775851	0.0760925	-10.1962	0.0305207	0.0258653	2.06287e-24	1.68535e-19	1	Distal Intergenic	4	134842266	135125613	283348	2	54279	NM_019329	-510144	ENSRNOG00000006144	Cntn3	contactin 3
chr4	172272412	172272412	1	*	0.0915389	0.940844	-0.849305	0.0769177	-11.0417	0.0300268	0.029211	2.40351e-28	3.51661e-23	1	Distal Intergenic	4	172383688	172392778	9091	2	500356	NM_001191979	120366	ENSRNOG00000008130	Rergl	RERG like
chr4	172272414	172272414	1	*	0.0915389	0.940844	-0.849305	0.0769177	-11.0417	0.0300268	0.029211	2.40351e-28	3.51661e-23	1	Distal Intergenic	4	172383688	172392778	9091	2	500356	NM_001191979	120364	ENSRNOG00000008130	Rergl	RERG like
chr5	21227387	21227387	1	*	0.873892	0.0805666	0.793325	0.0596688	13.2955	0.0262977	0.0317588	2.45856e-40	1.89781e-34	1	Distal Intergenic	5	21305379	21402374	96996	2	297814	NM_001009662	174987	ENSRNOG00000005669	Ca8	carbonic anhydrase 8
chr5	21227430	21227430	1	*	0.873892	0.0805666	0.793325	0.0724257	10.9537	0.0298481	0.0280563	6.38226e-28	9.04244e-23	1	Distal Intergenic	5	21305379	21402374	96996	2	297814	NM_001009662	174944	ENSRNOG00000005669	Ca8	carbonic anhydrase 8
chr5	63879179	63879179	1	*	0.0482876	0.922907	-0.874619	0.0915145	-9.55717	0.0308099	0.0268161	1.21026e-21	6.42001e-17	1	Intron (NM_001107930/313219	intron 2 of 2)	5	63872729	63884083	11355	1	313219	NM_001107930	6450	ENSRNOG00000006972	Zfp189	zinc finger protein 189
chr5	77617553	77617553	1	*	0.97455	0.0512049	0.923345	0.0792391	11.6526	0.0294415	0.0302967	2.22446e-31	5.81668e-26	1	Distal Intergenic	5	77376440	77436038	59599	2	116640	NM_053861	-181515	ENSRNOG00000058645	Tnc	tenascin C
chr5	77993949	77993949	1	*	0.9668	0.135375	0.831426	0.0825109	10.0766	0.0293026	0.0291825	7.01417e-24	5.269e-19	1	Distal Intergenic	5	78498942	78729479	230538	1	313262	NM_001107939	-504993	ENSRNOG00000033527	Pappa1	pappalysin 1
chr5	77993954	77993954	1	*	0.9668	0.135375	0.831426	0.0825109	10.0766	0.0293026	0.0291825	7.01417e-24	5.269e-19	1	Distal Intergenic	5	78498942	78729479	230538	1	313262	NM_001107939	-504988	ENSRNOG00000033527	Pappa1	pappalysin 1
chr5	113471465	113471465	1	*	0.116779	0.953162	-0.836383	0.0789096	-10.5993	0.0292728	0.0288678	3.00345e-26	3.09834e-21	1	Distal Intergenic	5	113402468	113465234	62767	2	313385	NM_001107947	-6231	ENSRNOG00000007779	Kank4	KN motif and ankyrin repeat domains 4
chr5	113471473	113471473	1	*	0.116779	0.953162	-0.836383	0.0789096	-10.5993	0.0292728	0.0288678	3.00345e-26	3.09834e-21	1	Distal Intergenic	5	113402468	113465234	62767	2	313385	NM_001107947	-6239	ENSRNOG00000007779	Kank4	KN motif and ankyrin repeat domains 4
chr5	122725133	122725133	1	*	0.946357	0.0727282	0.873629	0.0646585	13.5114	0.0311718	0.0310074	1.33877e-41	1.24871e-35	1	Distal Intergenic	5	122731003	122775134	44132	1	366432	NM_001108973	-5870	ENSRNOG00000011644	Slc1a7	solute carrier family 1 member 7
chr6	13627544	13627544	1	*	0.0797205	0.867408	-0.787687	0.0723081	-10.8935	0.0296883	0.029021	1.23797e-27	1.56568e-22	1	Distal Intergenic	6	13924765	13976654	51890	1	313851	NM_001012108	-297221	ENSRNOG00000008291	Thumpd2	THUMP domain containing 2
chr6	13627547	13627547	1	*	0.0797205	0.867408	-0.787687	0.0723081	-10.8935	0.0296883	0.029021	1.23797e-27	1.56568e-22	1	Distal Intergenic	6	13924765	13976654	51890	1	313851	NM_001012108	-297218	ENSRNOG00000008291	Thumpd2	THUMP domain containing 2
chr6	17055818	17055818	1	*	0.232438	0.986408	-0.75397	0.0663974	-11.3554	0.0282407	0.0298705	6.97142e-30	1.26878e-24	1	Distal Intergenic	6	16697829	16870259	172431	2	298744	NM_001169103	-185559	ENSRNOG00000004208	Crim1	cysteine rich transmembrane BMP regulator 1
chr6	17055822	17055822	1	*	0.232438	0.986408	-0.75397	0.0663974	-11.3554	0.0282407	0.0298705	6.97142e-30	1.26878e-24	1	Distal Intergenic	6	16697829	16870259	172431	2	298744	NM_001169103	-185563	ENSRNOG00000004208	Crim1	cysteine rich transmembrane BMP regulator 1
chr6	136011058	136011058	1	*	0.894457	0.0735795	0.820877	0.063655	12.8957	0.0251572	0.0297008	4.75804e-38	3.32849e-32	1	Distal Intergenic	6	136966592	136981248	14657	1	25165	NM_019620	-955534	ENSRNOG00000004268	Zfp386	zinc finger protein 386 (Kruppel-like)
chr6	136011228	136011228	1	*	0.894457	0.0735795	0.820877	0.0653195	12.5671	0.0262428	0.0300019	3.20254e-36	1.93759e-30	1	Distal Intergenic	6	136966592	136981248	14657	1	25165	NM_019620	-955364	ENSRNOG00000004268	Zfp386	zinc finger protein 386 (Kruppel-like)
chr7	59190085	59190085	1	*	0.183235	0.938176	-0.754941	0.0689954	-10.9419	0.0292283	0.0317445	7.26574e-28	9.40162e-23	1	Distal Intergenic	7	58758223	58848721	90499	2	171329	NM_145184	-341364	ENSRNOG00000023202	Usp15	ubiquitin specific peptidase 15
chr7	59190091	59190091	1	*	0.183235	0.938176	-0.754941	0.0689954	-10.9419	0.0292283	0.0317445	7.26574e-28	9.40162e-23	1	Distal Intergenic	7	58758223	58848721	90499	2	171329	NM_145184	-341370	ENSRNOG00000023202	Usp15	ubiquitin specific peptidase 15
chr7	59190095	59190095	1	*	0.183235	0.938176	-0.754941	0.0689954	-10.9419	0.0292283	0.0317445	7.26574e-28	9.40162e-23	1	Distal Intergenic	7	58758223	58848721	90499	2	171329	NM_145184	-341374	ENSRNOG00000023202	Usp15	ubiquitin specific peptidase 15
chr7	59190097	59190097	1	*	0.183235	0.938176	-0.754941	0.0689954	-10.9419	0.0292283	0.0317445	7.26574e-28	9.40162e-23	1	Distal Intergenic	7	58758223	58848721	90499	2	171329	NM_145184	-341376	ENSRNOG00000023202	Usp15	ubiquitin specific peptidase 15
chr7	59190103	59190103	1	*	0.183235	0.938176	-0.754941	0.0689954	-10.9419	0.0292283	0.0317445	7.26574e-28	9.40162e-23	1	Distal Intergenic	7	58758223	58848721	90499	2	171329	NM_145184	-341382	ENSRNOG00000023202	Usp15	ubiquitin specific peptidase 15
chr7	59190107	59190107	1	*	0.183235	0.938176	-0.754941	0.0689954	-10.9419	0.0292283	0.0317445	7.26574e-28	9.40162e-23	1	Distal Intergenic	7	58758223	58848721	90499	2	171329	NM_145184	-341386	ENSRNOG00000023202	Usp15	ubiquitin specific peptidase 15
chr7	59190113	59190113	1	*	0.183235	0.938176	-0.754941	0.0689954	-10.9419	0.0292283	0.0317445	7.26574e-28	9.40162e-23	1	Distal Intergenic	7	58758223	58848721	90499	2	171329	NM_145184	-341392	ENSRNOG00000023202	Usp15	ubiquitin specific peptidase 15
chr7	59190119	59190119	1	*	0.183235	0.938176	-0.754941	0.0689954	-10.9419	0.0292283	0.0317445	7.26574e-28	9.40162e-23	1	Distal Intergenic	7	58758223	58848721	90499	2	171329	NM_145184	-341398	ENSRNOG00000023202	Usp15	ubiquitin specific peptidase 15
chr7	59190125	59190125	1	*	0.183235	0.938176	-0.754941	0.0689954	-10.9419	0.0292283	0.0317445	7.26574e-28	9.40162e-23	1	Distal Intergenic	7	58758223	58848721	90499	2	171329	NM_145184	-341404	ENSRNOG00000023202	Usp15	ubiquitin specific peptidase 15
chr7	59190131	59190131	1	*	0.183235	0.938176	-0.754941	0.0689954	-10.9419	0.0292283	0.0317445	7.26574e-28	9.40162e-23	1	Distal Intergenic	7	58758223	58848721	90499	2	171329	NM_145184	-341410	ENSRNOG00000023202	Usp15	ubiquitin specific peptidase 15
chr7	59190137	59190137	1	*	0.183235	0.938176	-0.754941	0.0689954	-10.9419	0.0292283	0.0317445	7.26574e-28	9.40162e-23	1	Distal Intergenic	7	58758223	58848721	90499	2	171329	NM_145184	-341416	ENSRNOG00000023202	Usp15	ubiquitin specific peptidase 15
chr7	59190143	59190143	1	*	0.183235	0.938176	-0.754941	0.0689954	-10.9419	0.0292283	0.0317445	7.26574e-28	9.40162e-23	1	Distal Intergenic	7	58758223	58848721	90499	2	171329	NM_145184	-341422	ENSRNOG00000023202	Usp15	ubiquitin specific peptidase 15
chr8	33497124	33497124	1	*	0.962904	0.133785	0.829118	0.0802688	10.3293	0.029256	0.0289543	5.19512e-25	4.50759e-20	1	Intron (NM_153302/266605	intron 2 of 5)	8	33471671	33524358	52688	2	266605	NM_153302	27234	ENSRNOG00000009993	Dcps	decapping enzyme	scavenger
chr8	33497126	33497126	1	*	0.962904	0.133785	0.829118	0.0802688	10.3293	0.029256	0.0289543	5.19512e-25	4.50759e-20	1	Intron (NM_153302/266605	intron 2 of 5)	8	33471671	33524358	52688	2	266605	NM_153302	27232	ENSRNOG00000009993	Dcps	decapping enzyme	scavenger
chr8	33497128	33497128	1	*	0.962904	0.133785	0.829118	0.0802688	10.3293	0.029256	0.0289543	5.19512e-25	4.50759e-20	1	Intron (NM_153302/266605	intron 2 of 5)	8	33471671	33524358	52688	2	266605	NM_153302	27230	ENSRNOG00000009993	Dcps	decapping enzyme	scavenger
chr8	47116695	47116695	1	*	0.958269	0.0694979	0.888771	0.0566647	15.6848	0.029151	0.029758	1.92307e-55	5.38112e-49	1	Distal Intergenic	8	46595312	46610474	15163	2	500990	NM_001037364	-506221	ENSRNOG00000038867	LOC500990	similar to RIKEN cDNA 4931429L15
chr8	47116701	47116701	1	*	0.958269	0.0694979	0.888771	0.0566647	15.6848	0.029151	0.029758	1.92307e-55	5.38112e-49	1	Distal Intergenic	8	46595312	46610474	15163	2	500990	NM_001037364	-506227	ENSRNOG00000038867	LOC500990	similar to RIKEN cDNA 4931429L15
chr8	47706961	47706961	1	*	0.113971	0.834691	-0.72072	0.0677404	-10.6394	0.0289293	0.0346206	1.95297e-26	2.07196e-21	1	Distal Intergenic	8	47847836	48175925	328090	1	363058	NM_001012201	-140875	ENSRNOG00000018778	Cadm1	cell adhesion molecule 1
chr8	51421391	51421391	1	*	0.140862	0.9753	-0.834438	0.0823697	-10.1304	0.0293566	0.0292736	4.04964e-24	3.1898e-19	1	Promoter (<=1kb)	8	51422061	51425802	3742	1	315650	NM_001013176	-670	ENSRNOG00000011277	Btg4	BTG anti-proliferation factor 4
chr8	51421395	51421395	1	*	0.140862	0.9753	-0.834438	0.0823697	-10.1304	0.0293566	0.0292736	4.04964e-24	3.1898e-19	1	Promoter (<=1kb)	8	51422061	51425802	3742	1	315650	NM_001013176	-666	ENSRNOG00000011277	Btg4	BTG anti-proliferation factor 4
chr8	85589212	85589212	1	*	0.0901529	0.970379	-0.880226	0.0602131	-14.6185	0.0297684	0.0298421	2.14013e-48	3.422e-42	1	Distal Intergenic	8	86225357	86229045	3689	2	300870	NM_001106844	639833	ENSRNOG00000010240	Tent5a	terminal nucleotidyltransferase 5A
chr8	85589214	85589214	1	*	0.0901529	0.970379	-0.880226	0.0602131	-14.6185	0.0297684	0.0298421	2.14013e-48	3.422e-42	1	Distal Intergenic	8	86225357	86229045	3689	2	300870	NM_001106844	639831	ENSRNOG00000010240	Tent5a	terminal nucleotidyltransferase 5A
chr8	85918134	85918134	1	*	0.970125	0.0465523	0.923572	0.0808072	11.4293	0.0293041	0.0308898	2.98401e-30	5.96418e-25	1	Distal Intergenic	8	86225357	86229045	3689	2	300870	NM_001106844	310911	ENSRNOG00000010240	Tent5a	terminal nucleotidyltransferase 5A
chr8	100290273	100290273	1	*	0.0738177	0.98064	-0.906823	0.0957145	-9.47425	0.030145	0.02955	2.6869e-21	1.35468e-16	1	Distal Intergenic	8	100247632	100265303	17672	2	315953	NM_001014096	-24970	ENSRNOG00000030386	Cldn18	claudin 18
chr9	1536946	1536946	1	*	0.972085	0.0496999	0.922386	0.0815411	11.3119	0.0294536	0.0308993	1.14561e-29	1.988e-24	1	Distal Intergenic	9	1548321	1549575	1255	2	363327	NM_001001720	12629	ENSRNOG00000048897	Vmac	vimentin-type intermediate filament associated coiled-coil protein
chr9	2103399	2103399	1	*	0.95742	0.123255	0.834165	0.0820425	10.1675	0.029151	0.0295375	2.77026e-24	2.24691e-19	1	Intron (NM_016994/24232	intron 20 of 40)	9	2087437	2114366	26930	2	24232	NM_016994	10967	ENSRNOG00000046834	C3	complement C3
chr9	2103424	2103424	1	*	0.95742	0.123255	0.834165	0.0792077	10.5314	0.0294065	0.0289298	6.19326e-26	6.21703e-21	1	Intron (NM_016994/24232	intron 20 of 40)	9	2087437	2114366	26930	2	24232	NM_016994	10942	ENSRNOG00000046834	C3	complement C3
chr9	2337050	2337050	1	*	0.884718	0.182581	0.702137	0.0702674	9.99237	0.0251887	0.022522	1.64607e-23	1.1624e-18	1	Intron (NM_001007557/316137	intron 12 of 21)	9	2242476	2398000	155525	1	316137	NM_001007557	94574	ENSRNOG00000046254	Adgre1	adhesion G protein-coupled receptor E1
chr9	2337333	2337333	1	*	0.96474	0.251487	0.713253	0.0673255	10.5941	0.0292533	0.129896	3.17378e-26	3.25903e-21	1	Intron (NM_001007557/316137	intron 12 of 21)	9	2242476	2398000	155525	1	316137	NM_001007557	94857	ENSRNOG00000046254	Adgre1	adhesion G protein-coupled receptor E1
chr9	2519530	2519530	1	*	0.97455	0.0653638	0.909186	0.0929424	9.78226	0.0294415	0.0303265	1.34185e-22	8.16252e-18	1	Intron (NM_001099504/301137	intron 4 of 5)	9	2505897	2553420	47524	1	301137	NM_001099504	13633	ENSRNOG00000047337	Vom2r79	vomeronasal 2 receptor	79
chr9	4621482	4621482	1	*	0.950315	0.117891	0.832424	0.068774	12.1038	0.0289911	0.0261509	1.00891e-33	5.13296e-28	1	Distal Intergenic	9	4681121	4753251	72131	2	316164	NM_001012129	131769	ENSRNOG00000012942	Satb1	SATB homeobox 1
chr9	16684726	16684726	1	*	0.0586699	0.979847	-0.921177	0.0813364	-11.3255	0.0306156	0.0294083	9.80944e-30	1.75672e-24	1	Distal Intergenic	9	16710980	16813427	102448	2	94272	NM_053603	128701	ENSRNOG00000047218	Clic5	chloride intracellular channel 5
chr9	24854597	24854597	1	*	0.116779	0.895656	-0.778877	0.0803509	-9.69345	0.0292728	0.0289124	3.21467e-22	1.81265e-17	1	Intron (NM_052829/84556	intron 12 of 30)	9	24698859	25196368	497510	2	84556	NM_052829	341771	ENSRNOG00000011000	Rims1	regulating synaptic membrane exocytosis 1
chr9	24854602	24854602	1	*	0.116779	0.895656	-0.778877	0.0803509	-9.69345	0.0292728	0.0289124	3.21467e-22	1.81265e-17	1	Intron (NM_052829/84556	intron 12 of 30)	9	24698859	25196368	497510	2	84556	NM_052829	341766	ENSRNOG00000011000	Rims1	regulating synaptic membrane exocytosis 1
chr9	28928526	28928526	1	*	0.0975525	0.815409	-0.717856	0.0727903	-9.86198	0.0277241	0.0286208	6.08379e-23	3.9361e-18	1	Distal Intergenic	9	27421168	28148550	727383	2	301309	NM_001106898	-779976	ENSRNOG00000012045	Adgrb3	adhesion G protein-coupled receptor B3
chr9	42879550	42879550	1	*	0.915789	0.123732	0.792057	0.0684812	11.566	0.0277248	0.0331664	6.12403e-31	1.42802e-25	1	Distal Intergenic	9	42932001	43014446	82446	1	24783	NM_001113335	-52451	ENSRNOG00000015567	Slc9a2	solute carrier family 9 member A2
chr9	53802812	53802812	1	*	0.119048	0.95227	-0.833222	0.0810735	-10.2774	0.0296155	0.0290074	8.91402e-25	7.55855e-20	1	Distal Intergenic	9	54911002	54960324	49323	1	363229	NM_001108796	-1108190	ENSRNOG00000011677	Slc39a10	solute carrier family 39 member 10
chr9	53802816	53802816	1	*	0.119048	0.95227	-0.833222	0.0810735	-10.2774	0.0296155	0.0290074	8.91402e-25	7.55855e-20	1	Distal Intergenic	9	54911002	54960324	49323	1	363229	NM_001108796	-1108186	ENSRNOG00000011677	Slc39a10	solute carrier family 39 member 10
chr9	80333980	80333980	1	*	0.128332	0.978456	-0.850124	0.0780359	-10.894	0.0293103	0.0291156	1.23103e-27	1.56568e-22	1	Distal Intergenic	9	80247617	80248805	1189	1	367302	NM_212526	86363	ENSRNOG00000048478	Kcne4	potassium voltage-gated channel subfamily E regulatory subunit 4
chr9	80333995	80333995	1	*	0.128332	0.978456	-0.850124	0.0727696	-11.6824	0.0294856	0.0296791	1.56794e-31	4.44295e-26	1	Distal Intergenic	9	80247617	80248805	1189	1	367302	NM_212526	86378	ENSRNOG00000048478	Kcne4	potassium voltage-gated channel subfamily E regulatory subunit 4
chr9	80542866	80542866	1	*	0.0413955	0.921525	-0.88013	0.0893817	-9.84686	0.0310646	0.0240731	7.0717e-23	4.51009e-18	1	Distal Intergenic	9	80453139	80454593	1455	2	84576	NM_053446	-88273	ENSRNOG00000013695	Hdac1l	histone deacetylase 1-like
chr9	91089743	91089743	1	*	0.142428	0.975508	-0.83308	0.0834385	-9.98435	0.0295531	0.029219	1.78467e-23	1.24458e-18	1	Distal Intergenic	9	91207427	91217258	9832	1	363283	NM_001013227	-117684	ENSRNOG00000019635	Cops8	COP9 signalosome subunit 8
chr9	91089747	91089747	1	*	0.142428	0.975508	-0.83308	0.0834385	-9.98435	0.0295531	0.029219	1.78467e-23	1.24458e-18	1	Distal Intergenic	9	91207427	91217258	9832	1	363283	NM_001013227	-117680	ENSRNOG00000019635	Cops8	COP9 signalosome subunit 8
chrX	37651919	37651919	1	*	0.967006	0.0515756	0.91543	0.0884985	10.344	0.029263	0.0304122	4.45451e-25	3.94138e-20	1	Intron (NM_013004/25512	intron 3 of 21)	21	37610760	37854471	243712	1	25512	NM_013004	41159	ENSRNOG00000023440	Phex	phosphate regulating endopeptidase homolog	X-linked
chrX	92796510	92796510	1	*	0.914192	0.138658	0.775534	0.0809276	9.58306	0.0289293	0.0287215	9.42145e-22	5.06983e-17	1	Distal Intergenic	21	89646451	89650203	3753	1	302773	NM_001106967	3150059	ENSRNOG00000031294	RGD1563104	similar to Vigilin (High density lipoprotein-binding protein)
chr1	34118881	34118881	1	*	0.846144	0.331453	0.514691	0.0501494	10.2631	0.0262095	0.0233723	1.03288e-24	8.65979e-20	1	Distal Intergenic	1	34375911	34822236	446326	1	81636	NM_031007	-257030	ENSRNOG00000032150	Adcy2	adenylate cyclase 2
chr1	34119277	34119277	1	*	0.884086	0.374791	0.509295	0.0494514	10.2989	0.0190467	0.0278082	7.12641e-25	6.15942e-20	1	Distal Intergenic	1	34375911	34822236	446326	1	81636	NM_031007	-256634	ENSRNOG00000032150	Adcy2	adenylate cyclase 2
chr1	34119281	34119281	1	*	0.885159	0.379576	0.505583	0.049391	10.2363	0.0190203	0.0278812	1.36298e-24	1.13847e-19	1	Distal Intergenic	1	34375911	34822236	446326	1	81636	NM_031007	-256630	ENSRNOG00000032150	Adcy2	adenylate cyclase 2
chr1	63623734	63623734	1	*	0.202226	0.809204	-0.606978	0.0619952	-9.79073	0.0289293	0.0310353	1.23405e-22	7.5893e-18	1	Distal Intergenic	1	63600382	63615964	15583	1	690729	NM_001099492	23352	ENSRNOG00000046198	Vom2r19	vomeronasal 2 receptor	19
chr1	63623736	63623736	1	*	0.202226	0.809204	-0.606978	0.0619952	-9.79073	0.0289293	0.0310353	1.23405e-22	7.5893e-18	1	Distal Intergenic	1	63600382	63615964	15583	1	690729	NM_001099492	23354	ENSRNOG00000046198	Vom2r19	vomeronasal 2 receptor	19
chr1	63623751	63623751	1	*	0.19864	0.810446	-0.611806	0.0626999	-9.75769	0.0298704	0.03101	1.71002e-22	1.01808e-17	1	Distal Intergenic	1	63600382	63615964	15583	1	690729	NM_001099492	23369	ENSRNOG00000046198	Vom2r19	vomeronasal 2 receptor	19
chr1	63623759	63623759	1	*	0.19058	0.812154	-0.621574	0.0630081	-9.86497	0.0298201	0.0309769	5.90507e-23	3.83155e-18	1	Distal Intergenic	1	63600382	63615964	15583	1	690729	NM_001099492	23377	ENSRNOG00000046198	Vom2r19	vomeronasal 2 receptor	19
chr1	63623761	63623761	1	*	0.186999	0.812763	-0.625764	0.0636547	-9.8306	0.029808	0.0309654	8.31252e-23	5.22699e-18	1	Distal Intergenic	1	63600382	63615964	15583	1	690729	NM_001099492	23379	ENSRNOG00000046198	Vom2r19	vomeronasal 2 receptor	19
chr1	63623763	63623763	1	*	0.186999	0.812763	-0.625764	0.0636547	-9.8306	0.029808	0.0309654	8.31252e-23	5.22699e-18	1	Distal Intergenic	1	63600382	63615964	15583	1	690729	NM_001099492	23381	ENSRNOG00000046198	Vom2r19	vomeronasal 2 receptor	19
chr1	63623802	63623802	1	*	0.1765	0.807452	-0.630952	0.0641468	-9.83607	0.0297453	0.0282366	7.87287e-23	4.9785e-18	1	Distal Intergenic	1	63600382	63615964	15583	1	690729	NM_001099492	23420	ENSRNOG00000046198	Vom2r19	vomeronasal 2 receptor	19
chr1	63623934	63623934	1	*	0.172009	0.79306	-0.621051	0.0629525	-9.86538	0.0292008	0.0308397	5.88096e-23	3.827e-18	1	Distal Intergenic	1	63600382	63615964	15583	1	690729	NM_001099492	23552	ENSRNOG00000046198	Vom2r19	vomeronasal 2 receptor	19
chr1	63624165	63624165	1	*	0.148566	0.753723	-0.605156	0.0617157	-9.80555	0.0295813	0.0274016	1.0657e-22	6.62673e-18	1	Distal Intergenic	1	63600382	63615964	15583	1	690729	NM_001099492	23783	ENSRNOG00000046198	Vom2r19	vomeronasal 2 receptor	19
chr1	256247937	256247937	1	*	0.953797	0.258984	0.694813	0.0726721	9.56092	0.029169	0.0296309	1.16711e-21	6.20581e-17	1	Intron (NM_001372054/307989	intron 1 of 24)	1	256084297	256276495	192199	2	307989	NM_001372054	28558	NA	Ablim1	actin-binding LIM protein 1
chr13	60828191	60828191	1	*	0.157035	0.902397	-0.745362	0.0781571	-9.53672	0.0289293	0.0340091	1.47418e-21	7.74657e-17	1	Distal Intergenic	13	60414565	60415271	707	1	689412	NM_001109538	413626	ENSRNOG00000027254	LOC689412	DNA-damage regulated autophagy modulator 2 pseudogene
chr15	18046289	18046289	1	*	0.262118	0.872802	-0.610683	0.0621233	-9.83018	0.0274077	0.0244475	8.34713e-23	5.23405e-18	1	Distal Intergenic	15	18074153	18081335	7183	2	498475	NM_001135164	35046	ENSRNOG00000031535	Ptgdrl	prostaglandin D2 receptor-like
chr15	18046498	18046498	1	*	0.302056	0.872007	-0.569951	0.056876	-10.021	0.0289293	0.0281085	1.2331e-23	8.81907e-19	1	Distal Intergenic	15	18074153	18081335	7183	2	498475	NM_001135164	34837	ENSRNOG00000031535	Ptgdrl	prostaglandin D2 receptor-like
chr15	18046506	18046506	1	*	0.302056	0.872007	-0.569951	0.056876	-10.021	0.0289293	0.0281085	1.2331e-23	8.81907e-19	1	Distal Intergenic	15	18074153	18081335	7183	2	498475	NM_001135164	34829	ENSRNOG00000031535	Ptgdrl	prostaglandin D2 receptor-like
chr15	18046508	18046508	1	*	0.302056	0.872007	-0.569951	0.056876	-10.021	0.0289293	0.0281085	1.2331e-23	8.81907e-19	1	Distal Intergenic	15	18074153	18081335	7183	2	498475	NM_001135164	34827	ENSRNOG00000031535	Ptgdrl	prostaglandin D2 receptor-like
chr15	18046514	18046514	1	*	0.302056	0.872007	-0.569951	0.056876	-10.021	0.0289293	0.0281085	1.2331e-23	8.81907e-19	1	Distal Intergenic	15	18074153	18081335	7183	2	498475	NM_001135164	34821	ENSRNOG00000031535	Ptgdrl	prostaglandin D2 receptor-like
chr15	73410353	73410353	1	*	0.139225	0.88988	-0.750656	0.0792616	-9.47061	0.0289293	0.0224254	2.78205e-21	1.3995e-16	1	Distal Intergenic	15	72699094	73142594	443501	2	290426	NM_001106054	-267759	ENSRNOG00000031100	Klhl1	kelch-like family member 1
chr18	50167805	50167805	1	*	0.924265	0.0515756	0.87269	0.0938578	9.298	0.0284911	0.0304122	1.43111e-20	6.5783e-16	1	Distal Intergenic	18	50175874	50214502	38629	1	116685	NM_053905	-8069	ENSRNOG00000013774	Lmnb1	lamin B1
chr2	244895001	244895001	1	*	0.971439	0.214876	0.756563	0.0794711	9.51998	0.0295866	0.0283871	1.73217e-21	8.99667e-17	1	Distal Intergenic	2	245624593	246356730	732138	1	59318	NM_021682	-729592	ENSRNOG00000021410	Negr1	neuronal growth regulator 1
chr2	244895005	244895005	1	*	0.971439	0.214876	0.756563	0.0794711	9.51998	0.0295866	0.0283871	1.73217e-21	8.99667e-17	1	Distal Intergenic	2	245624593	246356730	732138	1	59318	NM_021682	-729588	ENSRNOG00000021410	Negr1	neuronal growth regulator 1
chr20	2602178	2602178	1	*	0.966163	0.0600695	0.906094	0.0973549	9.30712	0.0294233	0.0303811	1.31351e-20	6.05012e-16	1	Distal Intergenic	20	2605261	2608909	3649	1	406194	NM_001002821	-3083	ENSRNOG00000030666	RT1-T18	RT1 class Ib	locus T18
chr3	2265480	2265480	1	*	0.150884	0.6495	-0.498616	0.0487785	-10.222	0.047175	0.033889	1.5798e-24	1.31467e-19	1	Distal Intergenic	3	2238027	2239021	995	2	257642	NM_147136	-26459	NA	LOC257642	rRNA promoter binding protein
chr3	9684180	9684180	1	*	0.964258	0.205256	0.759003	0.0797607	9.516	0.0293258	0.028698	1.79976e-21	9.32053e-17	1	Distal Intergenic	3	9753021	9760574	7554	1	65270	NM_023094	-68841	ENSRNOG00000039906	Abo3	histo-blood group ABO system transferase 3
chr7	25522156	25522156	1	*	0.129746	0.887161	-0.757415	0.0798122	-9.48997	0.0291227	0.0280952	2.31106e-21	1.17312e-16	1	Intron (NM_023979/78963	intron 19 of 26)	7	25494596	25579540	84945	2	78963	NM_023979	57384	ENSRNOG00000008022	Apaf1	apoptotic peptidase activating factor 1
chr1	34118874	34118874	1	*	0.841772	0.332218	0.509554	0.0504285	10.1045	0.0268057	0.0233889	5.27756e-24	4.05984e-19	1	Distal Intergenic	1	34375911	34822236	446326	1	81636	NM_031007	-257037	ENSRNOG00000032150	Adcy2	adenylate cyclase 2
chr11	83162376	83162376	1	*	0.839594	0.281589	0.558005	0.0565077	9.87485	0.030723	0.0294866	5.35139e-23	3.49254e-18	1	Distal Intergenic	11	83147155	83150101	2947	1	288360	NM_001105901	15221	ENSRNOG00000037983	Car15	carbonic anhydrase 15
chr13	86470227	86470227	1	*	0.962904	0.0586986	0.904205	0.0992225	9.1129	0.029256	0.0300015	8.02059e-20	3.10096e-15	1	Distal Intergenic	13	86393381	86394358	978	1	405219	NM_001000909	76846	ENSRNOG00000022063	Olr1602	olfactory receptor 1602
chr15	35395790	35395790	1	*	0.260485	0.899824	-0.63934	0.0665393	-9.60845	0.0298103	0.0259597	7.36477e-22	4.02109e-17	1	Intron (NM_001006993/305941	intron 6 of 7)	15	35388836	35435072	46237	2	305941	NM_001006993	39282	ENSRNOG00000014603	Sgcg	sarcoglycan	gamma
chr3	2265430	2265430	1	*	0.155916	0.649717	-0.493801	0.0484206	-10.1982	0.0205668	0.0861922	2.02038e-24	1.65668e-19	1	Distal Intergenic	3	2238027	2239021	995	2	257642	NM_147136	-26409	NA	LOC257642	rRNA promoter binding protein
chr3	2265437	2265437	1	*	0.155916	0.649717	-0.493801	0.0484206	-10.1982	0.0205668	0.0861922	2.02038e-24	1.65668e-19	1	Distal Intergenic	3	2238027	2239021	995	2	257642	NM_147136	-26416	NA	LOC257642	rRNA promoter binding protein
chr3	2265447	2265447	1	*	0.155916	0.649717	-0.493801	0.0484206	-10.1982	0.0205668	0.0861922	2.02038e-24	1.65668e-19	1	Distal Intergenic	3	2238027	2239021	995	2	257642	NM_147136	-26426	NA	LOC257642	rRNA promoter binding protein
chr3	2265619	2265619	1	*	0.149221	0.644642	-0.495422	0.0487409	-10.1644	0.046731	0.0416758	2.85886e-24	2.31037e-19	1	Distal Intergenic	3	2238027	2239021	995	2	257642	NM_147136	-26598	NA	LOC257642	rRNA promoter binding protein
chr3	2266457	2266457	1	*	0.146117	0.613954	-0.467837	0.0452735	-10.3336	0.0460637	0.0179762	4.96724e-25	4.36057e-20	1	Distal Intergenic	3	2238027	2239021	995	2	257642	NM_147136	-27436	NA	LOC257642	rRNA promoter binding protein
chr4	100204728	100204728	1	*	0.112139	0.780658	-0.668519	0.0700352	-9.54547	0.0292438	0.0381407	1.35493e-21	7.15351e-17	1	Distal Intergenic	4	102723712	102749355	25644	2	362383	NM_001108632	2544627	ENSRNOG00000005576	Rpia	ribose 5-phosphate isomerase A
chr4	100204735	100204735	1	*	0.112139	0.780658	-0.668519	0.0700352	-9.54547	0.0292438	0.0381407	1.35493e-21	7.15351e-17	1	Distal Intergenic	4	102723712	102749355	25644	2	362383	NM_001108632	2544620	ENSRNOG00000005576	Rpia	ribose 5-phosphate isomerase A
chr7	98343526	98343526	1	*	0.0726229	0.97487	-0.902247	0.0986255	-9.14822	0.0298842	0.0293753	5.78817e-20	2.32467e-15	1	Intron (NM_001271439/314964	intron 2 of 20)	7	98330580	98396526	65947	1	314964	NM_001271439	12946	ENSRNOG00000005486	Phf20l1	PHD finger protein 20-like 1
chrX	116524412	116524412	1	*	0.119541	0.816143	-0.696601	0.0732045	-9.51582	0.0291043	0.0310647	1.80285e-21	9.32053e-17	1	Distal Intergenic	21	116507488	116513870	6383	2	363439	NM_001025746	-10542	ENSRNOG00000040013	Rhox2	Rhox homeobox family member 2
chrX	116524566	116524566	1	*	0.119541	0.816143	-0.696601	0.0734104	-9.48913	0.0299167	0.0296517	2.32963e-21	1.17987e-16	1	Distal Intergenic	21	116507488	116513870	6383	2	363439	NM_001025746	-10696	ENSRNOG00000040013	Rhox2	Rhox homeobox family member 2
chr1	34118870	34118870	1	*	0.840202	0.331168	0.509034	0.0507547	10.0293	0.0270628	0.0233655	1.13324e-23	8.23643e-19	1	Distal Intergenic	1	34375911	34822236	446326	1	81636	NM_031007	-257041	ENSRNOG00000032150	Adcy2	adenylate cyclase 2
chr1	105487161	105487161	1	*	0.13125	0.789195	-0.657945	0.0690565	-9.52763	0.0298958	0.0388827	1.60917e-21	8.4164e-17	1	Distal Intergenic	1	106636526	106672175	35650	1	308663	NM_001107516	-1149365	ENSRNOG00000011480	Tubgcp5	tubulin	gamma complex associated protein 5
chr1	110040283	110040283	1	*	0.941462	0.248963	0.6925	0.0734543	9.42763	0.0304044	0.0292607	4.19454e-21	2.08661e-16	1	Distal Intergenic	1	110070480	110157250	86771	1	361585	NM_001191837	-30197	ENSRNOG00000015734	Ube3a	ubiquitin protein ligase E3A
chr13	97755330	97755330	1	*	0.883166	0.287294	0.595872	0.0614068	9.70367	0.0296108	0.0299078	2.90839e-22	1.67368e-17	1	Distal Intergenic	13	97626451	97657867	31417	2	289357	NM_001105986	-97463	ENSRNOG00000023130	Lyplal1	lysophospholipase-like 1
chr13	97755495	97755495	1	*	0.883166	0.287294	0.595872	0.0613621	9.71075	0.0299519	0.0271903	2.71333e-22	1.56545e-17	1	Distal Intergenic	13	97626451	97657867	31417	2	289357	NM_001105986	-97628	ENSRNOG00000023130	Lyplal1	lysophospholipase-like 1
chr13	97755523	97755523	1	*	0.882813	0.261386	0.621426	0.0646243	9.61598	0.0288083	0.0297599	6.84551e-22	3.74672e-17	1	Distal Intergenic	13	97626451	97657867	31417	2	289357	NM_001105986	-97656	ENSRNOG00000023130	Lyplal1	lysophospholipase-like 1
chr17	61477307	61477307	1	*	0.0848786	0.702733	-0.617855	0.0640902	-9.64039	0.0297124	0.0401491	5.3985e-22	2.98392e-17	1	Distal Intergenic	17	61331669	61334285	2617	2	502143	NM_001192008	-143022	ENSRNOG00000046404	Idi2	isopentenyl-diphosphate delta isomerase 2
chr2	208430508	208430508	1	*	0.976176	0.0726985	0.903477	0.0993479	9.09408	0.0295078	0.0305077	9.5395e-20	3.65038e-15	1	Distal Intergenic	2	207814112	207873492	59381	2	310820	NM_001005555	-557016	ENSRNOG00000010827	Ptbp2	polypyrimidine tract binding protein 2
chr3	2265566	2265566	1	*	0.150358	0.639629	-0.489272	0.0481641	-10.1584	0.0373009	0.0363606	3.0391e-24	2.43842e-19	1	Distal Intergenic	3	2238027	2239021	995	2	257642	NM_147136	-26545	NA	LOC257642	rRNA promoter binding protein
chr3	2265570	2265570	1	*	0.150358	0.639629	-0.489272	0.0481641	-10.1584	0.0373009	0.0363606	3.0391e-24	2.43842e-19	1	Distal Intergenic	3	2238027	2239021	995	2	257642	NM_147136	-26549	NA	LOC257642	rRNA promoter binding protein
chr3	2265576	2265576	1	*	0.149846	0.642228	-0.492381	0.0486056	-10.1301	0.0370617	0.0351884	4.06106e-24	3.1898e-19	1	Distal Intergenic	3	2238027	2239021	995	2	257642	NM_147136	-26555	NA	LOC257642	rRNA promoter binding protein
chr3	2265586	2265586	1	*	0.149846	0.642228	-0.492381	0.0486056	-10.1301	0.0370617	0.0351884	4.06106e-24	3.1898e-19	1	Distal Intergenic	3	2238027	2239021	995	2	257642	NM_147136	-26565	NA	LOC257642	rRNA promoter binding protein
chr3	2265595	2265595	1	*	0.149846	0.642228	-0.492381	0.0486056	-10.1301	0.0370617	0.0351884	4.06106e-24	3.1898e-19	1	Distal Intergenic	3	2238027	2239021	995	2	257642	NM_147136	-26574	NA	LOC257642	rRNA promoter binding protein
chr3	2265601	2265601	1	*	0.149846	0.642228	-0.492381	0.0486056	-10.1301	0.0370617	0.0351884	4.06106e-24	3.1898e-19	1	Distal Intergenic	3	2238027	2239021	995	2	257642	NM_147136	-26580	NA	LOC257642	rRNA promoter binding protein
chr1	105479055	105479055	1	*	0.139213	0.923568	-0.784354	0.0851017	-9.21667	0.0291453	0.0260854	3.06471e-20	1.33214e-15	1	Distal Intergenic	1	106636526	106672175	35650	1	308663	NM_001107516	-1157471	ENSRNOG00000011480	Tubgcp5	tubulin	gamma complex associated protein 5
chr1	105479059	105479059	1	*	0.139213	0.923568	-0.784354	0.0851017	-9.21667	0.0291453	0.0260854	3.06471e-20	1.33214e-15	1	Distal Intergenic	1	106636526	106672175	35650	1	308663	NM_001107516	-1157467	ENSRNOG00000011480	Tubgcp5	tubulin	gamma complex associated protein 5
chr1	113079249	113079249	1	*	0.685035	0.0861871	0.598848	0.061929	9.66991	0.989475	0.028354	4.04743e-22	2.27078e-17	1	Distal Intergenic	1	114616603	114616673	71	2	100526568	NR_037328	1537424	ENSRNOG00000047759	Mir344b-2	microRNA mir-344b-2
chr1	185688412	185688412	1	*	0.0807033	0.984569	-0.903866	0.0999714	-9.04124	0.0298865	0.0298261	1.549e-19	5.65664e-15	1	Intron (NM_022849/170568	intron 38 of 40)	1	185617469	185696476	79008	1	170568	NM_022849	70943	NA	Dmbt1	deleted in malignant brain tumors 1
chr10	22880710	22880710	1	*	0.116224	0.743697	-0.627473	0.0654928	-9.5808	0.0289293	0.0253276	9.62988e-22	5.16956e-17	1	Distal Intergenic	10	20481854	21617003	1135150	2	117242	NM_020088	-1263707	ENSRNOG00000027341	Tenm2	teneurin transmembrane protein 2
chr11	4592964	4592964	1	*	0.968468	0.217327	0.751141	0.0810903	9.26301	0.0291287	0.423562	1.98744e-20	8.93372e-16	1	Intron (NM_001047102/360687	intron 6 of 7)	11	4555914	4780332	224419	2	360687	NM_001047102	187368	ENSRNOG00000030840	Cadm2	cell adhesion molecule 2
chr3	2265465	2265465	1	*	0.150884	0.6495	-0.498616	0.0495917	-10.0544	0.0333616	0.0236379	8.78248e-24	6.48848e-19	1	Distal Intergenic	3	2238027	2239021	995	2	257642	NM_147136	-26444	NA	LOC257642	rRNA promoter binding protein
chr1	39855678	39855678	1	*	0.139248	0.922526	-0.783278	0.0851904	-9.19444	0.0291453	0.0269285	3.76949e-20	1.58614e-15	1	Intron (NM_133425/171010	intron 3 of 3)	1	39773403	39886958	113556	1	171010	NM_133425	82275	ENSRNOG00000016368	Ppp1r14c	protein phosphatase 1	regulatory (inhibitor) subunit 14c
chr1	42644818	42644818	1	*	0.0726229	0.973781	-0.901158	0.100074	-9.00487	0.0298842	0.0296393	2.15921e-19	7.73514e-15	1	Distal Intergenic	1	42227620	42324609	96990	2	308118	NM_001107459	-320209	ENSRNOG00000018690	Rgs17	regulator of G-protein signaling 17
chr1	63623748	63623748	1	*	0.200377	0.809844	-0.609466	0.0635787	-9.58602	0.0298814	0.0310222	9.15519e-22	4.93842e-17	1	Distal Intergenic	1	63600382	63615964	15583	1	690729	NM_001099492	23366	ENSRNOG00000046198	Vom2r19	vomeronasal 2 receptor	19
chr3	2265463	2265463	1	*	0.153488	0.649614	-0.496126	0.0494383	-10.0353	0.0323892	0.0235168	1.06688e-23	7.80484e-19	1	Distal Intergenic	3	2238027	2239021	995	2	257642	NM_147136	-26442	NA	LOC257642	rRNA promoter binding protein
chr3	2266807	2266807	1	*	0.16242	0.642166	-0.479747	0.0474514	-10.1103	0.0334989	0.0196734	4.97457e-24	3.83995e-19	1	Distal Intergenic	3	2238027	2239021	995	2	257642	NM_147136	-27786	NA	LOC257642	rRNA promoter binding protein
chr13	97755454	97755454	1	*	0.883166	0.287294	0.595872	0.0620481	9.60338	0.0272031	0.0272097	7.73614e-22	4.20335e-17	1	Distal Intergenic	13	97626451	97657867	31417	2	289357	NM_001105986	-97587	ENSRNOG00000023130	Lyplal1	lysophospholipase-like 1
chr8	72576396	72576396	1	*	0.0726229	0.972987	-0.900364	0.100243	-8.98185	0.0298842	0.0292864	2.66254e-19	9.37148e-15	1	Intron (NM_013176/25720	intron 6 of 20)	8	72273403	72422917	149515	2	315795	NM_001108164	-153479	ENSRNOG00000054080	Cgnl1	cingulin-like 1
chr1	105747331	105747331	1	*	0.128349	0.905966	-0.777617	0.0849493	-9.15391	0.0291227	0.0278926	5.49118e-20	2.22687e-15	1	Distal Intergenic	1	106636526	106672175	35650	1	308663	NM_001107516	-889195	ENSRNOG00000011480	Tubgcp5	tubulin	gamma complex associated protein 5
chr15	18046145	18046145	1	*	0.236159	0.861586	-0.625427	0.0658748	-9.49418	0.0281564	0.0254063	2.21945e-21	1.13175e-16	1	Distal Intergenic	15	18074153	18081335	7183	2	498475	NM_001135164	35190	ENSRNOG00000031535	Ptgdrl	prostaglandin D2 receptor-like
chr6	137485287	137485287	1	*	0.192675	0.91671	-0.724035	0.0783162	-9.24502	0.0261266	0.0267903	2.35192e-20	1.0467e-15	1	Intron (NM_031600/29714	intron 1 of 22)	6	137439572	138191567	751996	1	29714	NM_031600	45715	ENSRNOG00000005003	Ptprn2	protein tyrosine phosphatase	receptor type N2
chr1	34119292	34119292	1	*	0.887715	0.391803	0.495911	0.0497425	9.96958	0.0346478	0.0378116	2.07102e-23	1.43978e-18	1	Distal Intergenic	1	34375911	34822236	446326	1	81636	NM_031007	-256619	ENSRNOG00000032150	Adcy2	adenylate cyclase 2
chr1	232880366	232880366	1	*	0.974763	0.293277	0.681486	0.0730949	9.32331	0.0294725	0.0292492	1.1277e-20	5.20499e-16	1	Distal Intergenic	1	232428362	232483798	55437	1	309523	NM_001107609	452004	ENSRNOG00000018929	Kif20b	kinesin family member 20B
chr15	25367760	25367760	1	*	0.956224	0.170868	0.785356	0.0860697	9.12465	0.0291001	0.032738	7.19673e-20	2.80668e-15	1	Distal Intergenic	15	25227544	25228549	1006	2	290056	NM_001000102	-139211	ENSRNOG00000039434	Olr1645	olfactory receptor 1645
chr4	98485877	98485877	1	*	0.172597	0.901528	-0.728931	0.0789745	-9.22995	0.0308058	0.0296372	2.70751e-20	1.1931e-15	1	Distal Intergenic	4	96707950	96709650	1701	2	494343	NM_001009540	-1776227	ENSRNOG00000007740	Tacstd2	tumor-associated calcium signal transducer 2
chr9	6376701	6376701	1	*	0.119967	0.773895	-0.653928	0.0696778	-9.38502	0.0294363	0.03146	6.29039e-21	3.02176e-16	1	Intron (NM_001106879/301168	intron 10 of 12)	9	6372194	6441678	69485	2	301168	NM_001106879	64977	ENSRNOG00000012618	Efhb	EF hand domain family	member B
chr9	6376709	6376709	1	*	0.119967	0.773895	-0.653928	0.0696778	-9.38502	0.0294363	0.03146	6.29039e-21	3.02176e-16	1	Intron (NM_001106879/301168	intron 10 of 12)	9	6372194	6441678	69485	2	301168	NM_001106879	64969	ENSRNOG00000012618	Efhb	EF hand domain family	member B
chr11	64446343	64446343	1	*	0.213186	0.96393	-0.750744	0.0819049	-9.16604	0.0277835	0.0290795	4.90723e-20	2.02902e-15	1	Promoter (1-2kb)	11	64440792	64444858	4067	2	408214	NM_001004129	-1485	ENSRNOG00000033929	Stfa2l1	stefin A2-like 1
chr11	64446349	64446349	1	*	0.213186	0.96393	-0.750744	0.0819049	-9.16604	0.0277835	0.0290795	4.90723e-20	2.02902e-15	1	Promoter (1-2kb)	11	64440792	64444858	4067	2	408214	NM_001004129	-1491	ENSRNOG00000033929	Stfa2l1	stefin A2-like 1
chr3	2266472	2266472	1	*	0.149613	0.612499	-0.462887	0.0457183	-10.1248	0.0181447	0.0235417	4.29032e-24	3.35809e-19	1	Distal Intergenic	3	2238027	2239021	995	2	257642	NM_147136	-27451	NA	LOC257642	rRNA promoter binding protein
chr7	98898055	98898055	1	*	0.068321	0.945277	-0.876956	0.0978301	-8.96406	0.0304112	0.0235881	3.12925e-19	1.08605e-14	1	Distal Intergenic	7	98848986	98855653	6668	2	362924	NM_001013219	-42402	ENSRNOG00000008209	St3gal1	ST3 beta-galactoside alpha-2	3-sialyltransferase 1
chr1	63623638	63623638	1	*	0.219241	0.809509	-0.590268	0.0618661	-9.54105	0.0292895	0.0476016	1.41398e-21	7.44774e-17	1	Distal Intergenic	1	63600382	63615964	15583	1	690729	NM_001099492	23256	ENSRNOG00000046198	Vom2r19	vomeronasal 2 receptor	19
chr11	15814273	15814273	1	*	0.0734472	0.973257	-0.89981	0.101039	-8.9056	0.0300676	0.0292188	5.30976e-19	1.72765e-14	1	Distal Intergenic	11	15603881	15711348	107468	1	304150	NM_001107114	210392	ENSRNOG00000001573	Usp25	ubiquitin specific peptidase 25
chr15	11876447	11876447	1	*	0.117847	0.881598	-0.763751	0.0837957	-9.11444	0.0294311	0.0277462	7.90767e-20	3.0679e-15	1	Distal Intergenic	15	11574231	11751881	177651	2	66030	NM_023974	-124566	ENSRNOG00000008203	Synpr	synaptoporin
chr15	11876451	11876451	1	*	0.117847	0.881598	-0.763751	0.0837957	-9.11444	0.0294311	0.0277462	7.90767e-20	3.0679e-15	1	Distal Intergenic	15	11574231	11751881	177651	2	66030	NM_023974	-124570	ENSRNOG00000008203	Synpr	synaptoporin
chr13	97755371	97755371	1	*	0.883166	0.287294	0.595872	0.0627188	9.50068	0.0304586	0.0311546	2.0852e-21	1.06816e-16	1	Distal Intergenic	13	97626451	97657867	31417	2	289357	NM_001105986	-97504	ENSRNOG00000023130	Lyplal1	lysophospholipase-like 1
chr1	149701741	149701741	1	*	0.801907	0.0677051	0.734202	0.0804468	9.12656	0.0316136	0.0299628	7.07086e-20	2.7624e-15	1	Distal Intergenic	1	150599876	150599963	88	1	100314266	NR_032291	-898135	ENSRNOG00000040447	Mir708	microRNA 708
chr15	34586777	34586777	1	*	0.0573207	0.925263	-0.867943	0.0973575	-8.915	0.0302838	0.0251327	4.87795e-19	1.60002e-14	1	Distal Intergenic	15	34419905	34457861	37957	1	305935	NM_001107268	166872	ENSRNOG00000012918	Mtmr6	myotubularin related protein 6
chr3	2265357	2265357	1	*	0.163153	0.648583	-0.48543	0.0488556	-9.936	0.0160354	0.0346583	2.90237e-23	1.98689e-18	1	Distal Intergenic	3	2238027	2239021	995	2	257642	NM_147136	-26336	NA	LOC257642	rRNA promoter binding protein
chr1	34119299	34119299	1	*	0.888215	0.394673	0.493542	0.049941	9.8825	0.0344721	0.0376822	4.95785e-23	3.25468e-18	1	Distal Intergenic	1	34375911	34822236	446326	1	81636	NM_031007	-256612	ENSRNOG00000032150	Adcy2	adenylate cyclase 2
chr1	63624423	63624423	1	*	0.174414	0.780519	-0.606105	0.0643213	-9.42308	0.0292033	0.0274016	4.38057e-21	2.16951e-16	1	Distal Intergenic	1	63600382	63615964	15583	1	690729	NM_001099492	24041	ENSRNOG00000046198	Vom2r19	vomeronasal 2 receptor	19
chr11	3043276	3043276	1	*	0.958269	0.208192	0.750077	0.0825821	9.0828	0.029151	0.0264323	1.05817e-19	3.98784e-15	1	Distal Intergenic	11	3317024	3334804	17781	1	25517	NM_013008	-273748	ENSRNOG00000000715	Pou1f1	POU class 1 homeobox 1
chr11	3043280	3043280	1	*	0.958269	0.208192	0.750077	0.0825821	9.0828	0.029151	0.0264323	1.05817e-19	3.98784e-15	1	Distal Intergenic	11	3317024	3334804	17781	1	25517	NM_013008	-273744	ENSRNOG00000000715	Pou1f1	POU class 1 homeobox 1
chr4	97175308	97175308	1	*	0.073378	0.972754	-0.899376	0.101589	-8.8531	0.0300471	0.0293311	8.51222e-19	2.68382e-14	1	Distal Intergenic	4	96707950	96709650	1701	2	494343	NM_001009540	-465658	ENSRNOG00000007740	Tacstd2	tumor-associated calcium signal transducer 2
chr11	37756042	37756042	1	*	0.0669985	0.96694	-0.899942	0.10176	-8.84375	0.030118	0.029288	9.2562e-19	2.89798e-14	1	Distal Intergenic	11	37314224	37326996	12773	2	304056	NM_001107105	-429046	ENSRNOG00000001623	Zbtb21	zinc finger and BTB domain containing 21
chr15	18046181	18046181	1	*	0.236489	0.867647	-0.631158	0.0675839	-9.33888	0.0275685	0.0414693	9.73582e-21	4.52162e-16	1	Distal Intergenic	15	18074153	18081335	7183	2	498475	NM_001135164	35154	ENSRNOG00000031535	Ptgdrl	prostaglandin D2 receptor-like
chr15	18046185	18046185	1	*	0.236489	0.867647	-0.631158	0.0675839	-9.33888	0.0275685	0.0414693	9.73582e-21	4.52162e-16	1	Distal Intergenic	15	18074153	18081335	7183	2	498475	NM_001135164	35150	ENSRNOG00000031535	Ptgdrl	prostaglandin D2 receptor-like
chr15	18046187	18046187	1	*	0.236489	0.867647	-0.631158	0.0675839	-9.33888	0.0275685	0.0414693	9.73582e-21	4.52162e-16	1	Distal Intergenic	15	18074153	18081335	7183	2	498475	NM_001135164	35148	ENSRNOG00000031535	Ptgdrl	prostaglandin D2 receptor-like
chr15	18046194	18046194	1	*	0.236489	0.867647	-0.631158	0.0675839	-9.33888	0.0275685	0.0414693	9.73582e-21	4.52162e-16	1	Distal Intergenic	15	18074153	18081335	7183	2	498475	NM_001135164	35141	ENSRNOG00000031535	Ptgdrl	prostaglandin D2 receptor-like
chr15	18046204	18046204	1	*	0.236489	0.867647	-0.631158	0.0675839	-9.33888	0.0275685	0.0414693	9.73582e-21	4.52162e-16	1	Distal Intergenic	15	18074153	18081335	7183	2	498475	NM_001135164	35131	ENSRNOG00000031535	Ptgdrl	prostaglandin D2 receptor-like
chr7	127134898	127134898	1	*	0.926042	0.222032	0.704011	0.0768279	9.16348	0.0251197	0.0274016	5.02509e-20	2.05728e-15	1	Distal Intergenic	7	126934008	127113589	179582	1	315272	NM_001108108	200890	ENSRNOG00000006995	Ano6	anoctamin 6
chr3	2265545	2265545	1	*	0.147587	0.640243	-0.492656	0.0500015	-9.85282	0.0350512	0.0169975	6.66449e-23	4.28703e-18	1	Distal Intergenic	3	2238027	2239021	995	2	257642	NM_147136	-26524	NA	LOC257642	rRNA promoter binding protein
chr3	2265554	2265554	1	*	0.147587	0.640243	-0.492656	0.0500015	-9.85282	0.0350512	0.0169975	6.66449e-23	4.28703e-18	1	Distal Intergenic	3	2238027	2239021	995	2	257642	NM_147136	-26533	NA	LOC257642	rRNA promoter binding protein
chr1	63623674	63623674	1	*	0.209183	0.814346	-0.605163	0.0643468	-9.40471	0.029942	0.0259492	5.21742e-21	2.54455e-16	1	Distal Intergenic	1	63600382	63615964	15583	1	690729	NM_001099492	23292	ENSRNOG00000046198	Vom2r19	vomeronasal 2 receptor	19
chr1	63623676	63623676	1	*	0.209183	0.814346	-0.605163	0.0643468	-9.40471	0.029942	0.0259492	5.21742e-21	2.54455e-16	1	Distal Intergenic	1	63600382	63615964	15583	1	690729	NM_001099492	23294	ENSRNOG00000046198	Vom2r19	vomeronasal 2 receptor	19
chr10	86771015	86771015	1	*	0.815142	0.189242	0.6259	0.0670134	9.33994	0.0289293	0.0284558	9.63928e-21	4.52162e-16	1	Distal Intergenic	10	86706749	86721974	15226	2	360635	NM_001108299	-49041	ENSRNOG00000020792	Etv4	ETS variant transcription factor 4
chr1	185269588	185269588	1	*	0.253078	0.965102	-0.712024	0.0780728	-9.12	0.033074	0.0289258	7.51241e-20	2.92469e-15	1	Intron (NM_001004415/309025	intron 6 of 21)	1	185335729	185389518	53790	1	361658	NM_001017464	-66141	ENSRNOG00000036675	Btbd16	BTB domain containing 16
chr7	127119393	127119393	1	*	0.300809	0.864093	-0.563284	0.0591006	-9.53095	0.0294669	0.0309648	1.55853e-21	8.17064e-17	1	Distal Intergenic	7	126934008	127113589	179582	1	315272	NM_001108108	185385	ENSRNOG00000006995	Ano6	anoctamin 6
chr9	2337195	2337195	1	*	0.906976	0.23315	0.673826	0.0732403	9.20022	0.0295916	0.0309188	3.57224e-20	1.52608e-15	1	Intron (NM_001007557/316137	intron 12 of 21)	9	2242476	2398000	155525	1	316137	NM_001007557	94719	ENSRNOG00000046254	Adgre1	adhesion G protein-coupled receptor E1
chr9	2337203	2337203	1	*	0.906976	0.23315	0.673826	0.0732403	9.20022	0.0295916	0.0309188	3.57224e-20	1.52608e-15	1	Intron (NM_001007557/316137	intron 12 of 21)	9	2242476	2398000	155525	1	316137	NM_001007557	94727	ENSRNOG00000046254	Adgre1	adhesion G protein-coupled receptor E1
chr3	2266497	2266497	1	*	0.1541	0.617443	-0.463343	0.0463993	-9.986	0.0214193	0.0236047	1.75524e-23	1.23173e-18	1	Distal Intergenic	3	2238027	2239021	995	2	257642	NM_147136	-27476	NA	LOC257642	rRNA promoter binding protein
chr7	25011202	25011202	1	*	0.132442	0.902747	-0.770305	0.0856157	-8.99724	0.0300256	0.0293281	2.31457e-19	8.23737e-15	1	Intron (NM_001271371/314721	intron 14 of 25)	7	25494596	25579540	84945	2	78963	NM_023979	568338	ENSRNOG00000008022	Apaf1	apoptotic peptidase activating factor 1
chr1	63623672	63623672	1	*	0.208709	0.814538	-0.605829	0.0647324	-9.35898	0.0299389	0.0259488	8.05122e-21	3.81054e-16	1	Distal Intergenic	1	63600382	63615964	15583	1	690729	NM_001099492	23290	ENSRNOG00000046198	Vom2r19	vomeronasal 2 receptor	19
chr1	63624562	63624562	1	*	0.194686	0.828179	-0.633493	0.0682575	-9.28093	0.0298341	0.025426	1.68e-20	7.61294e-16	1	Distal Intergenic	1	63600382	63615964	15583	1	690729	NM_001099492	24180	ENSRNOG00000046198	Vom2r19	vomeronasal 2 receptor	19
chr10	4859442	4859442	1	*	0.967192	0.0982036	0.868988	0.0984948	8.82268	0.0292281	0.0283354	1.11754e-18	3.40424e-14	1	Distal Intergenic	10	4871909	4872155	247	1	24685	NM_001002850	-12467	ENSRNOG00000002532	Prm1	protamine 1
chr3	2266474	2266474	1	*	0.150954	0.611853	-0.460899	0.0462323	-9.9692	0.0183527	0.0235242	2.07907e-23	1.4409e-18	1	Distal Intergenic	3	2238027	2239021	995	2	257642	NM_147136	-27453	NA	LOC257642	rRNA promoter binding protein
chr1	34119303	34119303	1	*	0.88872	0.397616	0.491104	0.0501452	9.79364	0.0342962	0.0375606	1.19904e-22	7.41467e-18	1	Distal Intergenic	1	34375911	34822236	446326	1	81636	NM_031007	-256608	ENSRNOG00000032150	Adcy2	adenylate cyclase 2
chr1	149701702	149701702	1	*	0.801907	0.0677051	0.734202	0.0813007	9.0307	0.0264438	0.0303117	1.70578e-19	6.17877e-15	1	Distal Intergenic	1	150599876	150599963	88	1	100314266	NR_032291	-898174	ENSRNOG00000040447	Mir708	microRNA 708
chr15	18046267	18046267	1	*	0.262118	0.872802	-0.610683	0.0654637	-9.32858	0.0274077	0.0280776	1.07301e-20	4.96281e-16	1	Distal Intergenic	15	18074153	18081335	7183	2	498475	NM_001135164	35068	ENSRNOG00000031535	Ptgdrl	prostaglandin D2 receptor-like
chr15	18046272	18046272	1	*	0.262118	0.872802	-0.610683	0.0654637	-9.32858	0.0274077	0.0280776	1.07301e-20	4.96281e-16	1	Distal Intergenic	15	18074153	18081335	7183	2	498475	NM_001135164	35063	ENSRNOG00000031535	Ptgdrl	prostaglandin D2 receptor-like
chr3	2265523	2265523	1	*	0.14956	0.643212	-0.493652	0.0504716	-9.78078	0.0360175	0.0169917	1.36162e-22	8.19374e-18	1	Distal Intergenic	3	2238027	2239021	995	2	257642	NM_147136	-26502	NA	LOC257642	rRNA promoter binding protein
chr3	2265528	2265528	1	*	0.14956	0.643212	-0.493652	0.0504716	-9.78078	0.0360175	0.0169917	1.36162e-22	8.19374e-18	1	Distal Intergenic	3	2238027	2239021	995	2	257642	NM_147136	-26507	NA	LOC257642	rRNA promoter binding protein
chr3	2265530	2265530	1	*	0.14956	0.643212	-0.493652	0.0504716	-9.78078	0.0360175	0.0169917	1.36162e-22	8.19374e-18	1	Distal Intergenic	3	2238027	2239021	995	2	257642	NM_147136	-26509	NA	LOC257642	rRNA promoter binding protein
chr3	2265539	2265539	1	*	0.14956	0.643212	-0.493652	0.0504716	-9.78078	0.0360175	0.0169917	1.36162e-22	8.19374e-18	1	Distal Intergenic	3	2238027	2239021	995	2	257642	NM_147136	-26518	NA	LOC257642	rRNA promoter binding protein
chr3	2265416	2265416	1	*	0.162253	0.653212	-0.490958	0.050221	-9.77596	0.0202586	0.0181155	1.42797e-22	8.56996e-18	1	Distal Intergenic	3	2238027	2239021	995	2	257642	NM_147136	-26395	NA	LOC257642	rRNA promoter binding protein
chr3	2266511	2266511	1	*	0.149632	0.608661	-0.459029	0.0461322	-9.95029	0.0479779	0.0497	2.51442e-23	1.7319e-18	1	Distal Intergenic	3	2238027	2239021	995	2	257642	NM_147136	-27490	NA	LOC257642	rRNA promoter binding protein
chr3	2266516	2266516	1	*	0.149632	0.608661	-0.459029	0.0461322	-9.95029	0.0479779	0.0497	2.51442e-23	1.7319e-18	1	Distal Intergenic	3	2238027	2239021	995	2	257642	NM_147136	-27495	NA	LOC257642	rRNA promoter binding protein
chr3	2266784	2266784	1	*	0.160654	0.638088	-0.477435	0.0485289	-9.83816	0.0208633	0.028806	7.71098e-23	4.88994e-18	1	Distal Intergenic	3	2238027	2239021	995	2	257642	NM_147136	-27763	NA	LOC257642	rRNA promoter binding protein
chr3	2266786	2266786	1	*	0.160654	0.638088	-0.477435	0.0485289	-9.83816	0.0208633	0.028806	7.71098e-23	4.88994e-18	1	Distal Intergenic	3	2238027	2239021	995	2	257642	NM_147136	-27765	NA	LOC257642	rRNA promoter binding protein
chr13	97755550	97755550	1	*	0.882813	0.261386	0.621426	0.0671404	9.25562	0.0304654	0.0308367	2.12993e-20	9.51692e-16	1	Distal Intergenic	13	97626451	97657867	31417	2	289357	NM_001105986	-97683	ENSRNOG00000023130	Lyplal1	lysophospholipase-like 1
chr2	63089751	63089751	1	*	0.0679383	0.818217	-0.750279	0.0837214	-8.96161	0.0303204	0.0267965	3.19968e-19	1.10535e-14	1	Distal Intergenic	2	62079139	62225228	146090	2	25409	NM_012927	-864523	ENSRNOG00000013535	Cdh6	cadherin 6
chr2	63089758	63089758	1	*	0.0679383	0.818217	-0.750279	0.0837214	-8.96161	0.0303204	0.0267965	3.19968e-19	1.10535e-14	1	Distal Intergenic	2	62079139	62225228	146090	2	25409	NM_012927	-864530	ENSRNOG00000013535	Cdh6	cadherin 6
chr3	2266761	2266761	1	*	0.168997	0.64168	-0.472683	0.0479781	-9.85206	0.0662449	0.0752731	6.71526e-23	4.30731e-18	1	Distal Intergenic	3	2238027	2239021	995	2	257642	NM_147136	-27740	NA	LOC257642	rRNA promoter binding protein
chr11	23332818	23332818	1	*	0.96339	0.0640921	0.899298	0.102931	8.73694	0.0291723	0.0300056	2.39501e-18	6.97189e-14	1	Distal Intergenic	11	23773468	23775696	2229	1	105841163	NR_132107	-440650	NA	Mir155hg	Mir155 host gene
chr3	2266539	2266539	1	*	0.153881	0.61114	-0.457259	0.0460411	-9.93155	0.018421	0.0286766	3.03504e-23	2.05882e-18	1	Distal Intergenic	3	2238027	2239021	995	2	257642	NM_147136	-27518	NA	LOC257642	rRNA promoter binding protein
chr13	64710326	64710326	1	*	0.942673	0.133785	0.808887	0.091412	8.84881	0.0290043	0.0289543	8.84603e-19	2.77733e-14	1	Intron (NM_001105957/289080	intron 4 of 19)	13	64887080	64894912	7833	1	498251	NM_001017492	-176754	ENSRNOG00000028089	Apobec4	apolipoprotein B mRNA editing enzyme catalytic polypeptide like 4
chr13	64710333	64710333	1	*	0.942673	0.133785	0.808887	0.091412	8.84881	0.0290043	0.0289543	8.84603e-19	2.77733e-14	1	Intron (NM_001105957/289080	intron 4 of 19)	13	64887080	64894912	7833	1	498251	NM_001017492	-176747	ENSRNOG00000028089	Apobec4	apolipoprotein B mRNA editing enzyme catalytic polypeptide like 4
chr2	47250592	47250592	1	*	0.962176	0.0610623	0.901114	0.103346	8.71942	0.029362	0.0306272	2.79624e-18	8.05033e-14	1	Distal Intergenic	2	46653189	46812237	159049	2	25118	NM_030994	-438355	ENSRNOG00000053550	Itga1	integrin subunit alpha 1
chr2	201781687	201781687	1	*	0.109963	0.820947	-0.710984	0.0788268	-9.01957	0.0292419	0.0261954	1.88828e-19	6.8178e-15	1	Distal Intergenic	2	201820715	202013853	193139	1	25654	NM_013117	-39028	ENSRNOG00000023148	Col11a1	collagen type XI alpha 1 chain
chr7	78318376	78318376	1	*	0.915934	0.234586	0.681348	0.0750209	9.08211	0.0298372	0.0287215	1.06491e-19	4.00651e-15	1	Distal Intergenic	7	76261501	76267840	6340	2	60326	NM_021697	-2050536	ENSRNOG00000004117	Kcnv1	potassium voltage-gated channel modifier subfamily V member 1
chr1	63623669	63623669	1	*	0.212201	0.81285	-0.600648	0.0646335	-9.29314	0.0299611	0.0259648	1.49803e-20	6.84372e-16	1	Distal Intergenic	1	63600382	63615964	15583	1	690729	NM_001099492	23287	ENSRNOG00000046198	Vom2r19	vomeronasal 2 receptor	19
chr5	64409663	64409663	1	*	0.942002	0.186872	0.755131	0.0845883	8.92713	0.0290916	0.027596	4.3721e-19	1.45426e-14	1	Distal Intergenic	5	64009980	64206085	196106	2	191573	NM_138546	-203578	ENSRNOG00000005723	Grin3a	glutamate ionotropic receptor NMDA type subunit 3A
chr5	64409672	64409672	1	*	0.942002	0.186872	0.755131	0.0845883	8.92713	0.0290916	0.027596	4.3721e-19	1.45426e-14	1	Distal Intergenic	5	64009980	64206085	196106	2	191573	NM_138546	-203587	ENSRNOG00000005723	Grin3a	glutamate ionotropic receptor NMDA type subunit 3A
chr3	2266553	2266553	1	*	0.155484	0.614232	-0.458748	0.0463657	-9.89413	0.029971	0.0234748	4.41417e-23	2.90629e-18	1	Distal Intergenic	3	2238027	2239021	995	2	257642	NM_147136	-27532	NA	LOC257642	rRNA promoter binding protein
chr15	34646366	34646366	1	*	0.0973239	0.816364	-0.71904	0.0800491	-8.9825	0.0298331	0.0264623	2.64691e-19	9.33111e-15	1	Distal Intergenic	15	34778536	34904114	125579	1	305938	NM_001191686	-132170	ENSRNOG00000013707	Spata13	spermatogenesis associated 13
chr11	969453	969453	1	*	0.963138	0.0640921	0.899046	0.103374	8.69704	0.0292167	0.0300056	3.4065e-18	9.68953e-14	1	Distal Intergenic	11	1141000	1473900	332901	2	29210	NM_031564	504447	ENSRNOG00000030285	Epha3	Eph receptor A3
chr11	71664752	71664752	1	*	0.270289	0.971949	-0.70166	0.0778734	-9.01026	0.0256042	0.0295183	2.05574e-19	7.38665e-15	1	Distal Intergenic	11	71517493	71536160	18668	2	288025	NM_001105871	-128592	ENSRNOG00000001711	Plaat1	phospholipase A and acyltransferase 1
chr11	71664762	71664762	1	*	0.270289	0.971949	-0.70166	0.0778734	-9.01026	0.0256042	0.0295183	2.05574e-19	7.38665e-15	1	Distal Intergenic	11	71517493	71536160	18668	2	288025	NM_001105871	-128602	ENSRNOG00000001711	Plaat1	phospholipase A and acyltransferase 1
chr13	97755468	97755468	1	*	0.883166	0.287294	0.595872	0.0642307	9.27705	0.0278512	0.0276979	1.74237e-20	7.86369e-16	1	Distal Intergenic	13	97626451	97657867	31417	2	289357	NM_001105986	-97601	ENSRNOG00000023130	Lyplal1	lysophospholipase-like 1
chr1	34119310	34119310	1	*	0.88923	0.400637	0.488593	0.0503562	9.70274	0.0341204	0.0374473	2.93515e-22	1.67615e-17	1	Distal Intergenic	1	34375911	34822236	446326	1	81636	NM_031007	-256601	ENSRNOG00000032150	Adcy2	adenylate cyclase 2
chr1	34119314	34119314	1	*	0.88923	0.400637	0.488593	0.0503562	9.70274	0.0341204	0.0374473	2.93515e-22	1.67615e-17	1	Distal Intergenic	1	34375911	34822236	446326	1	81636	NM_031007	-256597	ENSRNOG00000032150	Adcy2	adenylate cyclase 2
chr1	34119317	34119317	1	*	0.88923	0.400637	0.488593	0.0503562	9.70274	0.0341204	0.0374473	2.93515e-22	1.67615e-17	1	Distal Intergenic	1	34375911	34822236	446326	1	81636	NM_031007	-256594	ENSRNOG00000032150	Adcy2	adenylate cyclase 2
chr3	2267126	2267126	1	*	0.156686	0.63968	-0.482994	0.0496451	-9.72893	0.0228698	0.0278385	2.26959e-22	1.32308e-17	1	Distal Intergenic	3	2238027	2239021	995	2	257642	NM_147136	-28105	NA	LOC257642	rRNA promoter binding protein
chrX	42126769	42126769	1	*	0.957579	0.20892	0.748659	0.0841022	8.90178	0.0292602	0.025979	5.49581e-19	1.77528e-14	1	Distal Intergenic	21	42215200	42224472	9273	2	367808	NM_001014272	97703	ENSRNOG00000060486	Ptges3l1	prostaglandin E synthase 3-like 1
chrX	42126777	42126777	1	*	0.957579	0.20892	0.748659	0.0841022	8.90178	0.0292602	0.025979	5.49581e-19	1.77528e-14	1	Distal Intergenic	21	42215200	42224472	9273	2	367808	NM_001014272	97695	ENSRNOG00000060486	Ptges3l1	prostaglandin E synthase 3-like 1
chr1	63623994	63623994	1	*	0.167038	0.7778	-0.610762	0.066224	-9.22266	0.0296795	0.0315475	2.89808e-20	1.26957e-15	1	Distal Intergenic	1	63600382	63615964	15583	1	690729	NM_001099492	23612	ENSRNOG00000046198	Vom2r19	vomeronasal 2 receptor	19
chr3	2266780	2266780	1	*	0.162058	0.6386	-0.476543	0.0488767	-9.7499	0.0207418	0.0288052	1.84646e-22	1.0899e-17	1	Distal Intergenic	3	2238027	2239021	995	2	257642	NM_147136	-27759	NA	LOC257642	rRNA promoter binding protein
chr3	2266559	2266559	1	*	0.158153	0.617337	-0.459184	0.0466264	-9.84815	0.0302609	0.0230634	6.98165e-23	4.46538e-18	1	Distal Intergenic	3	2238027	2239021	995	2	257642	NM_147136	-27538	NA	LOC257642	rRNA promoter binding protein
chr15	18046368	18046368	1	*	0.253174	0.883356	-0.630182	0.068865	-9.15097	0.0333185	0.0444083	5.64265e-20	2.28416e-15	1	Distal Intergenic	15	18074153	18081335	7183	2	498475	NM_001135164	34967	ENSRNOG00000031535	Ptgdrl	prostaglandin D2 receptor-like
chr1	63624287	63624287	1	*	0.149052	0.756814	-0.607762	0.0659733	-9.21225	0.0295817	0.0291568	3.19372e-20	1.37752e-15	1	Distal Intergenic	1	63600382	63615964	15583	1	690729	NM_001099492	23905	ENSRNOG00000046198	Vom2r19	vomeronasal 2 receptor	19
chr1	63624289	63624289	1	*	0.149052	0.756814	-0.607762	0.0659733	-9.21225	0.0295817	0.0291568	3.19372e-20	1.37752e-15	1	Distal Intergenic	1	63600382	63615964	15583	1	690729	NM_001099492	23907	ENSRNOG00000046198	Vom2r19	vomeronasal 2 receptor	19
chr1	63624292	63624292	1	*	0.149052	0.756814	-0.607762	0.0659733	-9.21225	0.0295817	0.0291568	3.19372e-20	1.37752e-15	1	Distal Intergenic	1	63600382	63615964	15583	1	690729	NM_001099492	23910	ENSRNOG00000046198	Vom2r19	vomeronasal 2 receptor	19
chr13	97755578	97755578	1	*	0.882813	0.261386	0.621426	0.0677583	9.17122	0.0265174	0.0250335	4.67708e-20	1.9497e-15	1	Distal Intergenic	13	97626451	97657867	31417	2	289357	NM_001105986	-97711	ENSRNOG00000023130	Lyplal1	lysophospholipase-like 1
chr4	58243866	58243866	1	*	0.768017	0.0742342	0.693783	0.0771613	8.99134	0.0266187	0.0289538	2.44235e-19	8.65088e-15	1	Distal Intergenic	4	58143019	58220327	77309	2	296954	NM_001106587	-23539	ENSRNOG00000021758	Tnpo3	transportin 3
chr13	97755564	97755564	1	*	0.882813	0.261386	0.621426	0.0677755	9.1689	0.0304654	0.0318574	4.77889e-20	1.98844e-15	1	Distal Intergenic	13	97626451	97657867	31417	2	289357	NM_001105986	-97697	ENSRNOG00000023130	Lyplal1	lysophospholipase-like 1
chr12	43588490	43588490	1	*	0.0807033	0.978508	-0.897805	0.103733	-8.65499	0.0298865	0.0293764	4.92961e-18	1.36406e-13	1	Distal Intergenic	12	43569747	43579671	9925	1	25422	NM_012937	18743	ENSRNOG00000050023	Crybb2	crystallin	beta B2
chr10	86770732	86770732	1	*	0.826999	0.197387	0.629611	0.0689031	9.13764	0.0289293	0.0280906	6.38287e-20	2.52446e-15	1	Distal Intergenic	10	86706749	86721974	15226	2	360635	NM_001108299	-48758	ENSRNOG00000020792	Etv4	ETS variant transcription factor 4
chr1	63623659	63623659	1	*	0.215618	0.811196	-0.595578	0.0645228	-9.2305	0.029983	0.0259806	2.69367e-20	1.18934e-15	1	Distal Intergenic	1	63600382	63615964	15583	1	690729	NM_001099492	23277	ENSRNOG00000046198	Vom2r19	vomeronasal 2 receptor	19
chr1	63623661	63623661	1	*	0.215618	0.811196	-0.595578	0.0645228	-9.2305	0.029983	0.0259806	2.69367e-20	1.18934e-15	1	Distal Intergenic	1	63600382	63615964	15583	1	690729	NM_001099492	23279	ENSRNOG00000046198	Vom2r19	vomeronasal 2 receptor	19
chr9	22515626	22515626	1	*	0.972493	0.266489	0.706004	0.0788936	8.94882	0.0298574	0.0265053	3.59317e-19	1.23178e-14	1	Distal Intergenic	9	23094249	23094332	84	1	100314052	NR_031921	-578623	ENSRNOG00000035498	Mir206	microRNA 206
chr9	22515636	22515636	1	*	0.972493	0.266489	0.706004	0.0788936	8.94882	0.0298574	0.0265053	3.59317e-19	1.23178e-14	1	Distal Intergenic	9	23094249	23094332	84	1	100314052	NR_031921	-578613	ENSRNOG00000035498	Mir206	microRNA 206
chr1	63624150	63624150	1	*	0.148566	0.753723	-0.605156	0.0657798	-9.19973	0.0295813	0.0359242	3.58841e-20	1.53007e-15	1	Distal Intergenic	1	63600382	63615964	15583	1	690729	NM_001099492	23768	ENSRNOG00000046198	Vom2r19	vomeronasal 2 receptor	19
chr3	2265323	2265323	1	*	0.169898	0.630384	-0.460486	0.046972	-9.80342	0.0274875	0.0413836	1.08841e-22	6.74926e-18	1	Distal Intergenic	3	2238027	2239021	995	2	257642	NM_147136	-26302	NA	LOC257642	rRNA promoter binding protein
chr1	200215998	200215998	1	*	0.876963	0.112579	0.764384	0.0866067	8.82592	0.0278577	0.0290927	1.08561e-18	3.35665e-14	1	Distal Intergenic	1	200089002	200098524	9523	2	58919	NM_171992	-117474	ENSRNOG00000020918	Ccnd1	cyclin D1
chr5	98428287	98428287	1	*	0.926157	0.327538	0.598619	0.0649979	9.20982	0.0290335	0.0267892	3.26686e-20	1.40636e-15	1	Distal Intergenic	5	97920002	98282833	362832	1	502957	NM_001134641	508285	NA	Ccdc171	coiled-coil domain containing 171
chr12	10943299	10943299	1	*	0.882493	0.270318	0.612175	0.0667882	9.16592	0.0289293	0.0274016	4.91267e-20	2.02902e-15	1	Distal Intergenic	12	10840139	10933792	93654	2	116693	NM_053912	-9507	ENSRNOG00000001065	Cyth3	cytohesin 3
chr1	34119322	34119322	1	*	0.890091	0.402624	0.487467	0.050578	9.63793	0.0338253	0.0373798	5.52936e-22	3.04872e-17	1	Distal Intergenic	1	34375911	34822236	446326	1	81636	NM_031007	-256589	ENSRNOG00000032150	Adcy2	adenylate cyclase 2
chrX	116524499	116524499	1	*	0.119541	0.816143	-0.696601	0.0778797	-8.94458	0.0294311	0.0245449	3.73375e-19	1.26832e-14	1	Distal Intergenic	21	116507488	116513870	6383	2	363439	NM_001025746	-10629	ENSRNOG00000040013	Rhox2	Rhox homeobox family member 2
chr1	200784114	200784114	1	*	0.941371	0.133785	0.807586	0.092393	8.74076	0.0291636	0.0289543	2.31537e-18	6.75763e-14	1	Intron (NM_001287134/309144	intron 1 of 22)	1	200693125	200807529	114405	2	309144	NM_001287134	23415	ENSRNOG00000015540	Ppp6r3	protein phosphatase 6	regulatory subunit 3
chr1	200784124	200784124	1	*	0.941371	0.133785	0.807586	0.092393	8.74076	0.0291636	0.0289543	2.31537e-18	6.75763e-14	1	Intron (NM_001287134/309144	intron 1 of 22)	1	200693125	200807529	114405	2	309144	NM_001287134	23405	ENSRNOG00000015540	Ppp6r3	protein phosphatase 6	regulatory subunit 3
chr3	2266566	2266566	1	*	0.159139	0.619059	-0.45992	0.0470116	-9.78311	0.0303733	0.0228332	1.33054e-22	8.11576e-18	1	Distal Intergenic	3	2238027	2239021	995	2	257642	NM_147136	-27545	NA	LOC257642	rRNA promoter binding protein
chr5	94904056	94904056	1	*	0.969204	0.103012	0.866192	0.100109	8.65249	0.0294702	0.0274235	5.0388e-18	1.38912e-13	1	Distal Intergenic	5	95280982	95299516	18535	1	298182	NM_001106664	-376926	ENSRNOG00000029318	Tyrp1	tyrosinase-related protein 1
chr9	62798415	62798415	1	*	0.955036	0.223082	0.731954	0.0825744	8.86418	0.0291067	0.0291366	7.70694e-19	2.44716e-14	1	Distal Intergenic	9	63039005	64052111	1013107	1	301455	NM_001191808	-240590	ENSRNOG00000024345	Pard3b	par-3 family cell polarity regulator beta
chr9	62798424	62798424	1	*	0.955036	0.223082	0.731954	0.0825744	8.86418	0.0291067	0.0291366	7.70694e-19	2.44716e-14	1	Distal Intergenic	9	63039005	64052111	1013107	1	301455	NM_001191808	-240581	ENSRNOG00000024345	Pard3b	par-3 family cell polarity regulator beta
chr9	62798433	62798433	1	*	0.955036	0.223082	0.731954	0.0825744	8.86418	0.0291067	0.0291366	7.70694e-19	2.44716e-14	1	Distal Intergenic	9	63039005	64052111	1013107	1	301455	NM_001191808	-240572	ENSRNOG00000024345	Pard3b	par-3 family cell polarity regulator beta
chr2	204539122	204539122	1	*	0.172338	0.978655	-0.806316	0.0922945	-8.73634	0.0289293	0.0293348	2.40775e-18	6.98172e-14	1	Intron (NM_001033902/499697	intron 7 of 10)	2	204546660	204570936	24277	1	310807	NM_001107719	-7538	ENSRNOG00000015211	Sass6	SAS-6 centriolar assembly protein
chr2	204539132	204539132	1	*	0.172338	0.978655	-0.806316	0.0922945	-8.73634	0.0289293	0.0293348	2.40775e-18	6.98172e-14	1	Intron (NM_001033902/499697	intron 7 of 10)	2	204546660	204570936	24277	1	310807	NM_001107719	-7528	ENSRNOG00000015211	Sass6	SAS-6 centriolar assembly protein
chr2	204539140	204539140	1	*	0.172338	0.978655	-0.806316	0.0922945	-8.73634	0.0289293	0.0293348	2.40775e-18	6.98172e-14	1	Intron (NM_001033902/499697	intron 7 of 10)	2	204546660	204570936	24277	1	310807	NM_001107719	-7520	ENSRNOG00000015211	Sass6	SAS-6 centriolar assembly protein
chr1	63624001	63624001	1	*	0.166637	0.77596	-0.609323	0.0665941	-9.14981	0.0296775	0.0315834	5.70357e-20	2.29636e-15	1	Distal Intergenic	1	63600382	63615964	15583	1	690729	NM_001099492	23619	ENSRNOG00000046198	Vom2r19	vomeronasal 2 receptor	19
chr11	4359184	4359184	1	*	0.911382	0.133785	0.777597	0.0886168	8.77482	0.0300773	0.0289543	1.71173e-18	5.07523e-14	1	Distal Intergenic	11	4555914	4780332	224419	2	360687	NM_001047102	421148	ENSRNOG00000030840	Cadm2	cell adhesion molecule 2
chr3	2266759	2266759	1	*	0.17089	0.639434	-0.468544	0.0482146	-9.7179	0.0679794	0.073776	2.52956e-22	1.46319e-17	1	Distal Intergenic	3	2238027	2239021	995	2	257642	NM_147136	-27738	NA	LOC257642	rRNA promoter binding protein
chr16	54970524	54970524	1	*	0.963138	0.0649956	0.898143	0.104478	8.5965	0.0292167	0.0302274	8.21849e-18	2.18239e-13	1	Distal Intergenic	16	55244744	55246642	1899	2	688765	NM_001109512	276118	NA	LOC688765	hypothetical protein LOC688765
chr9	6376693	6376693	1	*	0.118824	0.74411	-0.625287	0.0687592	-9.09386	0.0294311	0.0329533	9.55849e-20	3.65141e-15	1	Intron (NM_001106879/301168	intron 10 of 12)	9	6372194	6441678	69485	2	301168	NM_001106879	64985	ENSRNOG00000012618	Efhb	EF hand domain family	member B
chr15	18046055	18046055	1	*	0.237027	0.861641	-0.624614	0.0688007	-9.0786	0.0269594	0.0230461	1.09985e-19	4.10616e-15	1	Distal Intergenic	15	18074153	18081335	7183	2	498475	NM_001135164	35280	ENSRNOG00000031535	Ptgdrl	prostaglandin D2 receptor-like
chr13	97755481	97755481	1	*	0.883166	0.287294	0.595872	0.0650414	9.16142	0.0311311	0.0256679	5.12174e-20	2.09221e-15	1	Distal Intergenic	13	97626451	97657867	31417	2	289357	NM_001105986	-97614	ENSRNOG00000023130	Lyplal1	lysophospholipase-like 1
chr11	7059119	7059119	1	*	0.961878	0.0634851	0.898392	0.104892	8.5649	0.0294269	0.0298496	1.08173e-17	2.84217e-13	1	Distal Intergenic	11	8734862	9000226	265365	1	288333	NM_001100502	-1675743	NA	Gbe1	1	4-alpha-glucan branching enzyme 1
chr1	34119332	34119332	1	*	0.887427	0.401154	0.486273	0.0508072	9.57095	0.0367842	0.037538	1.05932e-21	5.64608e-17	1	Distal Intergenic	1	34375911	34822236	446326	1	81636	NM_031007	-256579	ENSRNOG00000032150	Adcy2	adenylate cyclase 2
chr1	34119337	34119337	1	*	0.887427	0.401154	0.486273	0.0508072	9.57095	0.0367842	0.037538	1.05932e-21	5.64608e-17	1	Distal Intergenic	1	34375911	34822236	446326	1	81636	NM_031007	-256574	ENSRNOG00000032150	Adcy2	adenylate cyclase 2
chr3	2266611	2266611	1	*	0.165728	0.625413	-0.459685	0.0474369	-9.69046	0.0206203	0.0459849	3.31044e-22	1.86196e-17	1	Distal Intergenic	3	2238027	2239021	995	2	257642	NM_147136	-27590	NA	LOC257642	rRNA promoter binding protein
chr1	101179283	101179283	1	*	0.966163	0.0996225	0.866541	0.10114	8.56775	0.0294233	0.0259144	1.05527e-17	2.78244e-13	1	Distal Intergenic	1	101212489	101252543	40055	1	84487	NM_053427	-33206	ENSRNOG00000016147	Slc17a6	solute carrier family 17 member 6
chr3	2266864	2266864	1	*	0.170221	0.640577	-0.470355	0.0488759	-9.62347	0.212541	0.202306	6.3648e-22	3.49215e-17	1	Distal Intergenic	3	2238027	2239021	995	2	257642	NM_147136	-27843	NA	LOC257642	rRNA promoter binding protein
chr3	2266867	2266867	1	*	0.170221	0.640577	-0.470355	0.0488759	-9.62347	0.212541	0.202306	6.3648e-22	3.49215e-17	1	Distal Intergenic	3	2238027	2239021	995	2	257642	NM_147136	-27846	NA	LOC257642	rRNA promoter binding protein
chr1	63624007	63624007	1	*	0.166211	0.773987	-0.607776	0.0670212	-9.06842	0.0296755	0.0316221	1.20759e-19	4.48301e-15	1	Distal Intergenic	1	63600382	63615964	15583	1	690729	NM_001099492	23625	ENSRNOG00000046198	Vom2r19	vomeronasal 2 receptor	19
chr9	2307785	2307785	1	*	0.965655	0.269397	0.696258	0.0787082	8.84607	0.0294905	0.0260855	9.06594e-19	2.84239e-14	1	Intron (NM_001007557/316137	intron 7 of 21)	9	2242476	2398000	155525	1	316137	NM_001007557	65309	ENSRNOG00000046254	Adgre1	adhesion G protein-coupled receptor E1
chr2	27633800	27633800	1	*	0.127041	0.874635	-0.747594	0.0855316	-8.74056	0.0291227	0.0251659	2.31958e-18	6.7611e-14	1	Distal Intergenic	2	27719762	27748805	29044	1	294667	NM_001025647	-85962	ENSRNOG00000018193	Poc5	POC5 centriolar protein
chr13	97755440	97755440	1	*	0.883166	0.287294	0.595872	0.0655094	9.09597	0.0299519	0.0294932	9.37498e-20	3.59357e-15	1	Distal Intergenic	13	97626451	97657867	31417	2	289357	NM_001105986	-97573	ENSRNOG00000023130	Lyplal1	lysophospholipase-like 1
chrX	116524623	116524623	1	*	0.119541	0.816143	-0.696601	0.0789297	-8.82559	0.0294311	0.024995	1.08887e-18	3.35745e-14	1	Distal Intergenic	21	116507488	116513870	6383	2	363439	NM_001025746	-10753	ENSRNOG00000040013	Rhox2	Rhox homeobox family member 2
chrX	116524633	116524633	1	*	0.119541	0.816143	-0.696601	0.0789297	-8.82559	0.0294311	0.024995	1.08887e-18	3.35745e-14	1	Distal Intergenic	21	116507488	116513870	6383	2	363439	NM_001025746	-10763	ENSRNOG00000040013	Rhox2	Rhox homeobox family member 2
chr9	3193573	3193573	1	*	0.906834	0.24751	0.659324	0.0740052	8.90916	0.0269851	0.0246879	5.14215e-19	1.67555e-14	1	Distal Intergenic	9	3293368	3477009	183642	1	301173	NM_001106880	-99795	ENSRNOG00000013368	Plcl2	phospholipase C-like 2
chr3	2266573	2266573	1	*	0.161323	0.622753	-0.46143	0.0478257	-9.64816	0.0306363	0.0223695	5.00448e-22	2.77298e-17	1	Distal Intergenic	3	2238027	2239021	995	2	257642	NM_147136	-27552	NA	LOC257642	rRNA promoter binding protein
chr3	2266576	2266576	1	*	0.161323	0.622753	-0.46143	0.0478257	-9.64816	0.0306363	0.0223695	5.00448e-22	2.77298e-17	1	Distal Intergenic	3	2238027	2239021	995	2	257642	NM_147136	-27555	NA	LOC257642	rRNA promoter binding protein
chr10	88632864	88632864	1	*	0.0726229	0.967739	-0.895116	0.105224	-8.50673	0.0298842	0.0291307	1.78914e-17	4.60885e-13	1	Distal Intergenic	10	88635331	88657035	21705	2	303586	NM_001107055	24171	ENSRNOG00000003807	Wnt9b	Wnt family member 9B
chr12	31652955	31652955	1	*	0.731217	0.197664	0.533552	0.0573991	9.29549	0.0327161	0.0285196	1.46536e-20	6.70817e-16	1	Distal Intergenic	12	31633361	31642317	8957	2	689711	NM_001109547	-10638	ENSRNOG00000001011	Rflna	refilin A
chr12	31652959	31652959	1	*	0.731217	0.197664	0.533552	0.0573991	9.29549	0.0327161	0.0285196	1.46536e-20	6.70817e-16	1	Distal Intergenic	12	31633361	31642317	8957	2	689711	NM_001109547	-10642	ENSRNOG00000001011	Rflna	refilin A
chr15	9660687	9660687	1	*	0.120783	0.921116	-0.800333	0.0928692	-8.61785	0.03047	0.0251752	6.82229e-18	1.82462e-13	1	Distal Intergenic	15	9210883	9214629	3747	1	289934	NM_001100508	449804	ENSRNOG00000005993	Oxsm	3-oxoacyl-ACP synthase	mitochondrial
chr4	102338469	102338469	1	*	0.145423	0.857895	-0.712473	0.081217	-8.77246	0.0287828	0.0343595	1.74811e-18	5.16261e-14	1	Distal Intergenic	4	102723712	102749355	25644	2	362383	NM_001108632	410886	ENSRNOG00000005576	Rpia	ribose 5-phosphate isomerase A
chr2	153006595	153006595	1	*	0.842544	0.176211	0.666333	0.0751479	8.86695	0.0268515	0.0276598	7.51743e-19	2.39718e-14	1	Distal Intergenic	2	152965769	152972734	6966	1	84405	NM_053390	40826	ENSRNOG00000009468	Il12a	interleukin 12A
chr6	136241760	136241760	1	*	0.972454	0.0772691	0.895185	0.105551	8.48107	0.0293916	0.0297628	2.23123e-17	5.67585e-13	1	Distal Intergenic	6	136966592	136981248	14657	1	25165	NM_019620	-724832	ENSRNOG00000004268	Zfp386	zinc finger protein 386 (Kruppel-like)
chr1	34119354	34119354	1	*	0.889249	0.408576	0.480673	0.0505449	9.50981	0.0218406	0.0237881	1.91005e-21	9.85197e-17	1	Distal Intergenic	1	34375911	34822236	446326	1	81636	NM_031007	-256557	ENSRNOG00000032150	Adcy2	adenylate cyclase 2
chr1	34119343	34119343	1	*	0.888333	0.404821	0.483511	0.0509314	9.49338	0.0364574	0.0373986	2.23672e-21	1.13796e-16	1	Distal Intergenic	1	34375911	34822236	446326	1	81636	NM_031007	-256568	ENSRNOG00000032150	Adcy2	adenylate cyclase 2
chr1	228420531	228420531	1	*	0.0679383	0.96393	-0.895992	0.105821	-8.46708	0.0303204	0.0290795	2.51623e-17	6.36467e-13	1	Intron (NM_001105731/54286	intron 16 of 17)	1	228381521	228385202	3682	2	293897	NM_001106350	-35329	ENSRNOG00000011692	Dkk1	dickkopf WNT signaling pathway inhibitor 1
chr5	120135365	120135365	1	*	0.906532	0.233336	0.673196	0.0762002	8.83457	0.02945	0.0255451	1.00483e-18	3.12846e-14	1	Distal Intergenic	5	119927085	120002206	75122	1	192270	NM_138905	208280	ENSRNOG00000008116	Plpp3	phospholipid phosphatase 3
chr3	2266645	2266645	1	*	0.170672	0.630534	-0.459862	0.0478626	-9.60797	0.0312133	0.0262159	7.39928e-22	4.03011e-17	1	Distal Intergenic	3	2238027	2239021	995	2	257642	NM_147136	-27624	NA	LOC257642	rRNA promoter binding protein
chr3	2262502	2262502	1	*	0.121626	0.574256	-0.45263	0.0469037	-9.65021	0.111663	0.0957179	4.90562e-22	2.73172e-17	1	Distal Intergenic	3	2238027	2239021	995	2	257642	NM_147136	-23481	NA	LOC257642	rRNA promoter binding protein
chr1	34118859	34118859	1	*	0.840224	0.336746	0.503478	0.0536809	9.37909	0.0224247	0.0257015	6.65432e-21	3.17614e-16	1	Distal Intergenic	1	34375911	34822236	446326	1	81636	NM_031007	-257052	ENSRNOG00000032150	Adcy2	adenylate cyclase 2
chr2	227452559	227452559	1	*	0.84015	0.163429	0.676721	0.0767612	8.81592	0.0321071	0.0366671	1.1871e-18	3.60571e-14	1	Intron (NM_001004090/362048	intron 3 of 7)	2	227294217	227465664	171448	1	362048	NM_001004090	158342	ENSRNOG00000015913	Tspan5	tetraspanin 5
chr3	2266750	2266750	1	*	0.172884	0.637105	-0.464221	0.0484798	-9.57555	0.0698482	0.0722335	1.01317e-21	5.42593e-17	1	Distal Intergenic	3	2238027	2239021	995	2	257642	NM_147136	-27729	NA	LOC257642	rRNA promoter binding protein
chr2	143329592	143329592	1	*	0.212195	0.916182	-0.703987	0.0804012	-8.75592	0.0289293	0.0266069	2.02437e-18	5.95491e-14	1	Distal Intergenic	2	143360187	143366665	6479	2	688737	NM_001109510	37073	ENSRNOG00000025297	Gpr171	G protein-coupled receptor 171
chr4	119093852	119093852	1	*	0.223748	0.950188	-0.72644	0.0836193	-8.68747	0.0289293	0.03177	3.70603e-18	1.05015e-13	1	Distal Intergenic	4	119097353	119117751	20399	2	362391	NM_001100749	23899	ENSRNOG00000017720	Mxd1	max dimerization protein 1
chr11	74357765	74357765	1	*	0.120507	0.677062	-0.556555	0.0609454	-9.13203	0.0292504	0.0244841	6.72294e-20	2.64482e-15	1	Distal Intergenic	11	74290298	74309588	19291	2	155268	NM_131905	-48177	ENSRNOG00000055138	Cldn16	claudin 16
chr13	102292493	102292493	1	*	0.846915	0.310047	0.536868	0.0583173	9.20598	0.0289293	0.0270649	3.38557e-20	1.45466e-15	1	Distal Intergenic	13	102346161	102490298	144138	2	289342	NM_001105984	197805	ENSRNOG00000003767	Rps6kc1	ribosomal protein S6 kinase C1
chr17	45304218	45304218	1	*	0.117847	0.843647	-0.7258	0.0835563	-8.68636	0.0294311	0.0260031	3.74229e-18	1.05774e-13	1	Intron (NM_198792/364729	intron 16 of 16)	17	45320388	45330473	10086	2	89803	NM_053544	26255	ENSRNOG00000054957	Sfrp4	secreted frizzled-related protein 4
chr17	45304221	45304221	1	*	0.117847	0.843647	-0.7258	0.0835563	-8.68636	0.0294311	0.0260031	3.74229e-18	1.05774e-13	1	Intron (NM_198792/364729	intron 16 of 16)	17	45320388	45330473	10086	2	89803	NM_053544	26252	ENSRNOG00000054957	Sfrp4	secreted frizzled-related protein 4
chr15	35395892	35395892	1	*	0.234496	0.85616	-0.621664	0.0696706	-8.92291	0.0289273	0.0250981	4.54201e-19	1.49964e-14	1	Intron (NM_001006993/305941	intron 6 of 7)	15	35388836	35435072	46237	2	305941	NM_001006993	39180	ENSRNOG00000014603	Sgcg	sarcoglycan	gamma
chr3	34950322	34950322	1	*	0.970278	0.0763248	0.893953	0.106057	8.42901	0.0292727	0.0295459	3.48608e-17	8.69019e-13	1	Distal Intergenic	3	35102312	35150397	48086	1	499796	NM_001047951	-151990	ENSRNOG00000028112	LOC499796	LRRGT00012
chr4	85492669	85492669	1	*	0.0807033	0.9753	-0.894597	0.106155	-8.42725	0.0298865	0.0292736	3.53877e-17	8.80194e-13	1	Intron (NM_031078/81742	intron 3 of 18)	4	85213887	85230603	16717	1	266705	NM_153467	278782	ENSRNOG00000012235	Ppp1r17	protein phosphatase 1	regulatory subunit 17
chr15	34646392	34646392	1	*	0.0973239	0.816364	-0.71904	0.0827208	-8.69238	0.0301126	0.0264623	3.54923e-18	1.00827e-13	1	Distal Intergenic	15	34778536	34904114	125579	1	305938	NM_001191686	-132144	ENSRNOG00000013707	Spata13	spermatogenesis associated 13
chr4	90164611	90164611	1	*	0.959277	0.297006	0.662271	0.0751335	8.81459	0.0296117	0.0331816	1.20127e-18	3.64377e-14	1	Distal Intergenic	4	90292780	90705259	412480	1	500153	NM_001134622	-128169	ENSRNOG00000029321	Ccser1	coiled-coil serine-rich protein 1
chr6	116860913	116860913	1	*	0.139213	0.889307	-0.750094	0.0868813	-8.63355	0.0291453	0.0274017	5.94768e-18	1.60994e-13	1	Distal Intergenic	6	117454489	117515811	61323	2	314360	NM_001005888	654898	ENSRNOG00000003759	Galc	galactosylceramidase
chr6	116860922	116860922	1	*	0.139213	0.889307	-0.750094	0.0868813	-8.63355	0.0291453	0.0274017	5.94768e-18	1.60994e-13	1	Distal Intergenic	6	117454489	117515811	61323	2	314360	NM_001005888	654889	ENSRNOG00000003759	Galc	galactosylceramidase
chr15	72835551	72835551	1	*	0.907688	0.210634	0.697053	0.0798111	8.73379	0.0299649	0.0315834	2.46272e-18	7.12267e-14	1	Intron (NM_001106054/290426	intron 6 of 8)	15	72699094	73142594	443501	2	290426	NM_001106054	307043	ENSRNOG00000031100	Klhl1	kelch-like family member 1
chr3	2262509	2262509	1	*	0.118574	0.573582	-0.455008	0.0474629	-9.58662	0.107639	0.095253	9.10211e-22	4.92165e-17	1	Distal Intergenic	3	2238027	2239021	995	2	257642	NM_147136	-23488	NA	LOC257642	rRNA promoter binding protein
chr1	34118848	34118848	1	*	0.843758	0.345217	0.498541	0.0533245	9.34919	0.0200355	0.0229523	8.83202e-21	4.16232e-16	1	Distal Intergenic	1	34375911	34822236	446326	1	81636	NM_031007	-257063	ENSRNOG00000032150	Adcy2	adenylate cyclase 2
chr4	96600290	96600290	1	*	0.19255	0.887915	-0.695365	0.0796589	-8.72928	0.0263987	0.0231867	2.56289e-18	7.40281e-14	1	Distal Intergenic	4	96427069	96492651	65583	2	171334	NM_001191750	-107639	ENSRNOG00000007270	Il12rb2	interleukin 12 receptor subunit beta 2
chr17	61477252	61477252	1	*	0.0848786	0.702733	-0.617855	0.0693106	-8.91428	0.0298371	0.0230794	4.90983e-19	1.60686e-14	1	Distal Intergenic	17	61331669	61334285	2617	2	502143	NM_001192008	-142967	ENSRNOG00000046404	Idi2	isopentenyl-diphosphate delta isomerase 2
chr3	2266962	2266962	1	*	0.163193	0.631488	-0.468295	0.0492999	-9.49891	0.0240709	0.0213632	2.1209e-21	1.08397e-16	1	Distal Intergenic	3	2238027	2239021	995	2	257642	NM_147136	-27941	NA	LOC257642	rRNA promoter binding protein
chr6	117481801	117481801	1	*	0.0734472	0.967739	-0.894291	0.106335	-8.41011	0.0300676	0.0291307	4.09634e-17	1.01325e-12	1	Intron (NM_001005888/314360	intron 9 of 16)	6	117454489	117515811	61323	2	314360	NM_001005888	34010	ENSRNOG00000003759	Galc	galactosylceramidase
chr6	51421906	51421906	1	*	0.942673	0.264618	0.678055	0.0775186	8.74699	0.0290043	0.0253118	2.19117e-18	6.41186e-14	1	Distal Intergenic	6	50763590	51325171	561582	2	687001	NM_001200045	-96735	ENSRNOG00000004158	Hdac9	histone deacetylase 9
chr6	51421910	51421910	1	*	0.942673	0.264618	0.678055	0.0775186	8.74699	0.0290043	0.0253118	2.19117e-18	6.41186e-14	1	Distal Intergenic	6	50763590	51325171	561582	2	687001	NM_001200045	-96739	ENSRNOG00000004158	Hdac9	histone deacetylase 9
chr3	2267139	2267139	1	*	0.154372	0.637946	-0.483574	0.0514765	-9.39407	0.0659741	0.0346829	5.77261e-21	2.79704e-16	1	Distal Intergenic	3	2238027	2239021	995	2	257642	NM_147136	-28118	NA	LOC257642	rRNA promoter binding protein
chr13	97755426	97755426	1	*	0.883166	0.287294	0.595872	0.066563	8.95199	0.0296108	0.0367325	3.49129e-19	1.20053e-14	1	Distal Intergenic	13	97626451	97657867	31417	2	289357	NM_001105986	-97559	ENSRNOG00000023130	Lyplal1	lysophospholipase-like 1
chr1	105498108	105498108	1	*	0.0797205	0.973781	-0.89406	0.106606	-8.38656	0.0296883	0.0296393	5.00574e-17	1.22869e-12	1	Distal Intergenic	1	106636526	106672175	35650	1	308663	NM_001107516	-1138418	ENSRNOG00000011480	Tubgcp5	tubulin	gamma complex associated protein 5
chr16	56114595	56114595	1	*	0.972704	0.114555	0.85815	0.101823	8.42783	0.0293377	0.0273604	3.52137e-17	8.7684e-13	1	Intron (NM_001107315/306506	intron 3 of 5)	16	56087885	56141153	53269	2	306506	NM_001107315	26558	ENSRNOG00000011407	Prag1	PEAK1 related kinase activating pseudokinase 1
chr1	55483413	55483413	1	*	0.926994	0.276349	0.650645	0.0739615	8.79709	0.0289293	0.0329741	1.40416e-18	4.20226e-14	1	Distal Intergenic	1	55670394	55699789	29396	2	292406	NM_001169138	216376	ENSRNOG00000010529	Thbs2	thrombospondin 2
chr11	21187849	21187849	1	*	0.0807033	0.97487	-0.894167	0.106668	-8.38268	0.0298865	0.0293753	5.17362e-17	1.2685e-12	1	Distal Intergenic	11	20105046	20588270	483225	1	288280	NM_203409	1082803	ENSRNOG00000002126	Ncam2	neural cell adhesion molecule 2
chr1	110040265	110040265	1	*	0.941462	0.248963	0.6925	0.0796065	8.69903	0.0252271	0.0384942	3.34736e-18	9.53342e-14	1	Distal Intergenic	1	110070480	110157250	86771	1	361585	NM_001191837	-30215	ENSRNOG00000015734	Ube3a	ubiquitin protein ligase E3A
chr4	79837797	79837797	1	*	0.903907	0.190003	0.713905	0.0824905	8.65439	0.028811	0.0258524	4.95569e-18	1.36789e-13	1	Distal Intergenic	4	79712520	79716236	3717	2	60570	NM_023952	-121561	ENSRNOG00000010806	Npvf	neuropeptide VF precursor
chr4	79837800	79837800	1	*	0.903907	0.190003	0.713905	0.0824905	8.65439	0.028811	0.0258524	4.95569e-18	1.36789e-13	1	Distal Intergenic	4	79712520	79716236	3717	2	60570	NM_023952	-121564	ENSRNOG00000010806	Npvf	neuropeptide VF precursor
chr1	63624503	63624503	1	*	0.180786	0.795158	-0.614372	0.0691333	-8.88678	0.0292155	0.0312234	6.29044e-19	2.02612e-14	1	Distal Intergenic	1	63600382	63615964	15583	1	690729	NM_001099492	24121	ENSRNOG00000046198	Vom2r19	vomeronasal 2 receptor	19
chr1	63624510	63624510	1	*	0.180786	0.795158	-0.614372	0.0691333	-8.88678	0.0292155	0.0312234	6.29044e-19	2.02612e-14	1	Distal Intergenic	1	63600382	63615964	15583	1	690729	NM_001099492	24128	ENSRNOG00000046198	Vom2r19	vomeronasal 2 receptor	19
chr4	98485913	98485913	1	*	0.172597	0.901528	-0.728931	0.0845375	-8.62258	0.0265503	0.0267203	6.54632e-18	1.75922e-13	1	Distal Intergenic	4	96707950	96709650	1701	2	494343	NM_001009540	-1776263	ENSRNOG00000007740	Tacstd2	tumor-associated calcium signal transducer 2
chr1	34118815	34118815	1	*	0.850531	0.368956	0.481576	0.0513103	9.38556	0.0448657	0.0240347	6.25853e-21	3.01941e-16	1	Distal Intergenic	1	34375911	34822236	446326	1	81636	NM_031007	-257096	ENSRNOG00000032150	Adcy2	adenylate cyclase 2
chr7	103561585	103561585	1	*	0.139213	0.90043	-0.761217	0.0889122	-8.56144	0.0291453	0.0269936	1.11467e-17	2.91502e-13	1	Distal Intergenic	7	104438276	104473085	34810	2	84429	NM_053405	911500	ENSRNOG00000009265	Kcnk9	potassium two pore domain channel subfamily K member 9
chr7	103561593	103561593	1	*	0.139213	0.90043	-0.761217	0.0889122	-8.56144	0.0291453	0.0269936	1.11467e-17	2.91502e-13	1	Distal Intergenic	7	104438276	104473085	34810	2	84429	NM_053405	911492	ENSRNOG00000009265	Kcnk9	potassium two pore domain channel subfamily K member 9
chr4	98485788	98485788	1	*	0.172597	0.901528	-0.728931	0.0845975	-8.61646	0.0286419	0.0257106	6.9055e-18	1.84467e-13	1	Distal Intergenic	4	96707950	96709650	1701	2	494343	NM_001009540	-1776138	ENSRNOG00000007740	Tacstd2	tumor-associated calcium signal transducer 2
chr6	135456460	135456460	1	*	0.969825	0.330443	0.639382	0.0725543	8.81246	0.0293634	0.0245455	1.22431e-18	3.70363e-14	1	Distal Intergenic	6	136966592	136981248	14657	1	25165	NM_019620	-1510132	ENSRNOG00000004268	Zfp386	zinc finger protein 386 (Kruppel-like)
chr6	135456467	135456467	1	*	0.969825	0.330443	0.639382	0.0725543	8.81246	0.0293634	0.0245455	1.22431e-18	3.70363e-14	1	Distal Intergenic	6	136966592	136981248	14657	1	25165	NM_019620	-1510125	ENSRNOG00000004268	Zfp386	zinc finger protein 386 (Kruppel-like)
chr11	2896943	2896943	1	*	0.889305	0.132249	0.757056	0.0884523	8.55892	0.0302953	0.0313503	1.13932e-17	2.976e-13	1	Distal Intergenic	11	2642751	2644150	1400	2	60448	NM_021857	-252793	ENSRNOG00000000716	Htr1f	5-hydroxytryptamine receptor 1F
chr3	2266890	2266890	1	*	0.167858	0.633093	-0.465235	0.0491852	-9.45884	0.0221541	0.0263022	3.1138e-21	1.5559e-16	1	Distal Intergenic	3	2238027	2239021	995	2	257642	NM_147136	-27869	NA	LOC257642	rRNA promoter binding protein
chr3	2266895	2266895	1	*	0.167858	0.633093	-0.465235	0.0491852	-9.45884	0.0221541	0.0263022	3.1138e-21	1.5559e-16	1	Distal Intergenic	3	2238027	2239021	995	2	257642	NM_147136	-27874	NA	LOC257642	rRNA promoter binding protein
chr3	2266897	2266897	1	*	0.164337	0.631292	-0.466955	0.0494281	-9.44715	0.0220214	0.026476	3.48172e-21	1.73586e-16	1	Distal Intergenic	3	2238027	2239021	995	2	257642	NM_147136	-27876	NA	LOC257642	rRNA promoter binding protein
chr3	2267091	2267091	1	*	0.154512	0.629604	-0.475093	0.0505304	-9.40212	0.133746	0.168746	5.34755e-21	2.60235e-16	1	Distal Intergenic	3	2238027	2239021	995	2	257642	NM_147136	-28070	NA	LOC257642	rRNA promoter binding protein
chr6	66316276	66316276	1	*	0.902611	0.0421645	0.860447	0.102526	8.39247	0.0257019	0.0311714	4.76029e-17	1.17101e-12	1	Distal Intergenic	6	66674797	66677611	2815	1	24370	NM_012560	-358521	ENSRNOG00000047891	Foxg1	forkhead box G1
chr4	10990680	10990680	1	*	0.0971335	0.81009	-0.712956	0.0826572	-8.62546	0.0298331	0.0266143	6.38362e-18	1.71756e-13	1	Intron (NM_001109217/499974	intron 5 of 6)	4	10985554	11002591	17038	2	499974	NM_001109217	11911	ENSRNOG00000010435	Nupl2	nucleoporin like 2
chr4	100204838	100204838	1	*	0.112139	0.780658	-0.668519	0.0766763	-8.71871	0.0308236	0.0238017	2.81391e-18	8.08614e-14	1	Distal Intergenic	4	102723712	102749355	25644	2	362383	NM_001108632	2544517	ENSRNOG00000005576	Rpia	ribose 5-phosphate isomerase A
chr3	2266941	2266941	1	*	0.166386	0.634558	-0.468172	0.0496742	-9.42485	0.0266251	0.0224864	4.30724e-21	2.13792e-16	1	Distal Intergenic	3	2238027	2239021	995	2	257642	NM_147136	-27920	NA	LOC257642	rRNA promoter binding protein
chr4	102612555	102612555	1	*	0.0734472	0.94196	-0.868513	0.103688	-8.37621	0.0300676	0.024166	5.46595e-17	1.33148e-12	1	Distal Intergenic	4	102723712	102749355	25644	2	362383	NM_001108632	136800	ENSRNOG00000005576	Rpia	ribose 5-phosphate isomerase A
chr3	2267017	2267017	1	*	0.162144	0.63381	-0.471666	0.0501463	-9.40581	0.0330339	0.0316958	5.16309e-21	2.52908e-16	1	Distal Intergenic	3	2238027	2239021	995	2	257642	NM_147136	-27996	NA	LOC257642	rRNA promoter binding protein
chr9	6376717	6376717	1	*	0.149666	0.758127	-0.608461	0.0686674	-8.86098	0.0295921	0.0321083	7.93145e-19	2.50423e-14	1	Intron (NM_001106879/301168	intron 10 of 12)	9	6372194	6441678	69485	2	301168	NM_001106879	64961	ENSRNOG00000012618	Efhb	EF hand domain family	member B
chr9	6376725	6376725	1	*	0.149666	0.758127	-0.608461	0.0686674	-8.86098	0.0295921	0.0321083	7.93145e-19	2.50423e-14	1	Intron (NM_001106879/301168	intron 10 of 12)	9	6372194	6441678	69485	2	301168	NM_001106879	64953	ENSRNOG00000012618	Efhb	EF hand domain family	member B
chr9	6376733	6376733	1	*	0.149666	0.758127	-0.608461	0.0686674	-8.86098	0.0295921	0.0321083	7.93145e-19	2.50423e-14	1	Intron (NM_001106879/301168	intron 10 of 12)	9	6372194	6441678	69485	2	301168	NM_001106879	64945	ENSRNOG00000012618	Efhb	EF hand domain family	member B
chr9	6376739	6376739	1	*	0.149666	0.758127	-0.608461	0.0686674	-8.86098	0.0295921	0.0321083	7.93145e-19	2.50423e-14	1	Intron (NM_001106879/301168	intron 10 of 12)	9	6372194	6441678	69485	2	301168	NM_001106879	64939	ENSRNOG00000012618	Efhb	EF hand domain family	member B
chr10	23661158	23661158	1	*	0.96339	0.0694979	0.893892	0.107272	8.33297	0.0291723	0.029758	7.88371e-17	1.86951e-12	1	Distal Intergenic	10	25106928	25120495	13568	2	683630	NM_001044282	1459337	ENSRNOG00000003177	Mat2b	methionine adenosyltransferase 2B
chr3	2266935	2266935	1	*	0.166616	0.635219	-0.468603	0.0498437	-9.40145	0.0266209	0.0224805	5.3818e-21	2.61334e-16	1	Distal Intergenic	3	2238027	2239021	995	2	257642	NM_147136	-27914	NA	LOC257642	rRNA promoter binding protein
chr4	91301191	91301191	1	*	0.0816373	0.975409	-0.893771	0.107358	-8.32516	0.0300688	0.0292446	8.42141e-17	1.98677e-12	1	Distal Intergenic	4	90292780	90705259	412480	1	500153	NM_001134622	1008411	ENSRNOG00000029321	Ccser1	coiled-coil serine-rich protein 1
chr10	87361888	87361888	1	*	0.0901529	0.79712	-0.706967	0.0821281	-8.6081	0.0297684	0.028066	7.42809e-18	1.97955e-13	1	Downstream (<=300bp)	10	87362494	87366838	4345	2	360636	NM_001024792	4950	ENSRNOG00000020994	Slc25a39	solute carrier family 25	member 39
chr10	87361891	87361891	1	*	0.0901529	0.79712	-0.706967	0.0821281	-8.6081	0.0297684	0.028066	7.42809e-18	1.97955e-13	1	Downstream (<=300bp)	10	87362494	87366838	4345	2	360636	NM_001024792	4947	ENSRNOG00000020994	Slc25a39	solute carrier family 25	member 39
chr1	63624733	63624733	1	*	0.230713	0.81443	-0.583717	0.0654635	-8.91668	0.0289293	0.025972	4.8046e-19	1.58149e-14	1	Distal Intergenic	1	63600382	63615964	15583	1	690729	NM_001099492	24351	ENSRNOG00000046198	Vom2r19	vomeronasal 2 receptor	19
chr3	2267011	2267011	1	*	0.160549	0.630901	-0.470352	0.0501352	-9.38168	0.0320082	0.0330341	6.49328e-21	3.11255e-16	1	Distal Intergenic	3	2238027	2239021	995	2	257642	NM_147136	-27990	NA	LOC257642	rRNA promoter binding protein
chr11	4359113	4359113	1	*	0.911382	0.133785	0.777597	0.091737	8.47637	0.0265633	0.0289543	2.32332e-17	5.88335e-13	1	Distal Intergenic	11	4555914	4780332	224419	2	360687	NM_001047102	421219	ENSRNOG00000030840	Cadm2	cell adhesion molecule 2
chr8	56864434	56864434	1	*	0.0726229	0.769822	-0.697199	0.0808752	-8.62068	0.0298842	0.0253986	6.65605e-18	1.78229e-13	1	Intron (NM_001108150/315689	intron 1 of 9)	8	56819673	56895656	75984	1	315689	NM_001108150	44761	ENSRNOG00000016905	Hmg20a	high mobility group 20A
chr8	56864436	56864436	1	*	0.0726229	0.769822	-0.697199	0.0808752	-8.62068	0.0298842	0.0253986	6.65605e-18	1.78229e-13	1	Intron (NM_001108150/315689	intron 1 of 9)	8	56819673	56895656	75984	1	315689	NM_001108150	44763	ENSRNOG00000016905	Hmg20a	high mobility group 20A
chr3	2266964	2266964	1	*	0.163119	0.632296	-0.469177	0.0500151	-9.38071	0.0240772	0.0213792	6.55296e-21	3.13444e-16	1	Distal Intergenic	3	2238027	2239021	995	2	257642	NM_147136	-27943	NA	LOC257642	rRNA promoter binding protein
chr3	2262419	2262419	1	*	0.135103	0.57919	-0.444087	0.0466299	-9.52366	0.0160416	0.108293	1.67183e-21	8.72376e-17	1	Distal Intergenic	3	2238027	2239021	995	2	257642	NM_147136	-23398	NA	LOC257642	rRNA promoter binding protein
chr1	34125317	34125317	1	*	0.872401	0.367639	0.504762	0.0548574	9.20136	0.0456132	0.0584941	3.53451e-20	1.51575e-15	1	Distal Intergenic	1	34375911	34822236	446326	1	81636	NM_031007	-250594	ENSRNOG00000032150	Adcy2	adenylate cyclase 2
chr5	136709655	136709655	1	*	0.403243	0.917229	-0.513986	0.0561082	-9.16062	0.0289293	0.0322693	5.15991e-20	2.10014e-15	1	Distal Intergenic	5	136910391	136913371	2981	1	192110	NM_138838	-200736	ENSRNOG00000047686	Pou3f1	POU class 3 homeobox 1
chr5	136709657	136709657	1	*	0.403243	0.917229	-0.513986	0.0561082	-9.16062	0.0289293	0.0322693	5.15991e-20	2.10014e-15	1	Distal Intergenic	5	136910391	136913371	2981	1	192110	NM_138838	-200734	ENSRNOG00000047686	Pou3f1	POU class 3 homeobox 1
chr3	2267006	2267006	1	*	0.16024	0.6301	-0.469861	0.050137	-9.37155	0.0317174	0.0339013	7.14767e-21	3.40436e-16	1	Distal Intergenic	3	2238027	2239021	995	2	257642	NM_147136	-27985	NA	LOC257642	rRNA promoter binding protein
chr15	35395796	35395796	1	*	0.303784	0.898748	-0.594964	0.0670971	-8.86721	0.0300432	0.0259624	7.50004e-19	2.39505e-14	1	Intron (NM_001006993/305941	intron 6 of 7)	15	35388836	35435072	46237	2	305941	NM_001006993	39276	ENSRNOG00000014603	Sgcg	sarcoglycan	gamma
chr12	8854198	8854198	1	*	0.962904	0.0691288	0.893775	0.107621	8.30481	0.029256	0.0296681	9.99808e-17	2.34605e-12	1	Distal Intergenic	12	8880528	8930379	49852	1	252931	NM_145782	-26330	ENSRNOG00000000969	Cyp3a18	cytochrome P450	family 3	subfamily a	polypeptide 18
chr3	2266633	2266633	1	*	0.170714	0.623867	-0.453153	0.0478878	-9.46281	0.142176	0.0492805	2.99789e-21	1.5047e-16	1	Distal Intergenic	3	2238027	2239021	995	2	257642	NM_147136	-27612	NA	LOC257642	rRNA promoter binding protein
chr3	2266748	2266748	1	*	0.174986	0.634687	-0.459701	0.0487983	-9.42042	0.0718143	0.0706442	4.49295e-21	2.22025e-16	1	Distal Intergenic	3	2238027	2239021	995	2	257642	NM_147136	-27727	NA	LOC257642	rRNA promoter binding protein
chr1	34125313	34125313	1	*	0.872228	0.370562	0.501666	0.0545403	9.19807	0.0456888	0.0574397	3.6442e-20	1.54796e-15	1	Distal Intergenic	1	34375911	34822236	446326	1	81636	NM_031007	-250598	ENSRNOG00000032150	Adcy2	adenylate cyclase 2
chr1	105747400	105747400	1	*	0.128349	0.905966	-0.777617	0.0921126	-8.44203	0.0296806	0.0298527	3.11864e-17	7.82654e-13	1	Distal Intergenic	1	106636526	106672175	35650	1	308663	NM_001107516	-889126	ENSRNOG00000011480	Tubgcp5	tubulin	gamma complex associated protein 5
chr11	61917070	61917070	1	*	0.827653	0.223626	0.604027	0.0685552	8.81081	0.0289293	0.0389936	1.24243e-18	3.75337e-14	1	Distal Intergenic	11	61953855	61991029	37175	1	303924	NM_001024253	-36785	ENSRNOG00000027380	Upk1b	uroplakin 1B
chr9	6376880	6376880	1	*	0.174674	0.813082	-0.638408	0.0732317	-8.71765	0.0300228	0.0444127	2.84027e-18	8.15143e-14	1	Intron (NM_001106879/301168	intron 10 of 12)	9	6372194	6441678	69485	2	301168	NM_001106879	64798	ENSRNOG00000012618	Efhb	EF hand domain family	member B
chr9	6376645	6376645	1	*	0.117807	0.716655	-0.598848	0.0678627	-8.8244	0.0294264	0.0345846	1.10049e-18	3.36546e-14	1	Intron (NM_001106879/301168	intron 10 of 12)	9	6372194	6441678	69485	2	301168	NM_001106879	65033	ENSRNOG00000012618	Efhb	EF hand domain family	member B
chr9	6376653	6376653	1	*	0.117807	0.716655	-0.598848	0.0678627	-8.8244	0.0294264	0.0345846	1.10049e-18	3.36546e-14	1	Intron (NM_001106879/301168	intron 10 of 12)	9	6372194	6441678	69485	2	301168	NM_001106879	65025	ENSRNOG00000012618	Efhb	EF hand domain family	member B
chr9	6376661	6376661	1	*	0.117807	0.716655	-0.598848	0.0678627	-8.8244	0.0294264	0.0345846	1.10049e-18	3.36546e-14	1	Intron (NM_001106879/301168	intron 10 of 12)	9	6372194	6441678	69485	2	301168	NM_001106879	65017	ENSRNOG00000012618	Efhb	EF hand domain family	member B
chr9	6376669	6376669	1	*	0.117807	0.716655	-0.598848	0.0678627	-8.8244	0.0294264	0.0345846	1.10049e-18	3.36546e-14	1	Intron (NM_001106879/301168	intron 10 of 12)	9	6372194	6441678	69485	2	301168	NM_001106879	65009	ENSRNOG00000012618	Efhb	EF hand domain family	member B
chr9	6376677	6376677	1	*	0.117807	0.716655	-0.598848	0.0678627	-8.8244	0.0294264	0.0345846	1.10049e-18	3.36546e-14	1	Intron (NM_001106879/301168	intron 10 of 12)	9	6372194	6441678	69485	2	301168	NM_001106879	65001	ENSRNOG00000012618	Efhb	EF hand domain family	member B
chr9	6376685	6376685	1	*	0.117807	0.716655	-0.598848	0.0678627	-8.8244	0.0294264	0.0345846	1.10049e-18	3.36546e-14	1	Intron (NM_001106879/301168	intron 10 of 12)	9	6372194	6441678	69485	2	301168	NM_001106879	64993	ENSRNOG00000012618	Efhb	EF hand domain family	member B
chr3	2266999	2266999	1	*	0.159994	0.629256	-0.469263	0.0502451	-9.33946	0.0314434	0.0347826	9.68234e-21	4.52162e-16	1	Distal Intergenic	3	2238027	2239021	995	2	257642	NM_147136	-27978	NA	LOC257642	rRNA promoter binding protein
chr3	2262572	2262572	1	*	0.110563	0.565398	-0.454835	0.0483234	-9.41231	0.0266791	0.054733	4.85334e-21	2.3878e-16	1	Distal Intergenic	3	2238027	2239021	995	2	257642	NM_147136	-23551	NA	LOC257642	rRNA promoter binding protein
chr3	2262575	2262575	1	*	0.110563	0.565398	-0.454835	0.0483234	-9.41231	0.0266791	0.054733	4.85334e-21	2.3878e-16	1	Distal Intergenic	3	2238027	2239021	995	2	257642	NM_147136	-23554	NA	LOC257642	rRNA promoter binding protein
chr1	63623588	63623588	1	*	0.219241	0.809509	-0.590268	0.0668286	-8.83256	0.0265533	0.0305677	1.02303e-18	3.1763e-14	1	Distal Intergenic	1	63600382	63615964	15583	1	690729	NM_001099492	23206	ENSRNOG00000046198	Vom2r19	vomeronasal 2 receptor	19
chr1	63623593	63623593	1	*	0.219241	0.809509	-0.590268	0.0668286	-8.83256	0.0265533	0.0305677	1.02303e-18	3.1763e-14	1	Distal Intergenic	1	63600382	63615964	15583	1	690729	NM_001099492	23211	ENSRNOG00000046198	Vom2r19	vomeronasal 2 receptor	19
chr4	96600306	96600306	1	*	0.19255	0.887915	-0.695365	0.0811591	-8.56793	0.0311601	0.0271381	1.05366e-17	2.78146e-13	1	Distal Intergenic	4	96427069	96492651	65583	2	171334	NM_001191750	-107655	ENSRNOG00000007270	Il12rb2	interleukin 12 receptor subunit beta 2
chr5	125473629	125473629	1	*	0.0677068	0.92996	-0.862253	0.103959	-8.29418	0.0302771	0.0266336	1.0934e-16	2.55494e-12	1	Intron (NM_001350232/100911395	intron 3 of 12)	5	125254963	126534367	1279405	1	100911395	NM_001350232	218666	ENSRNOG00000033097	Agbl4	AGBL carboxypeptidase 4
chr15	33182916	33182916	1	*	0.0898735	0.829519	-0.739645	0.0872562	-8.47671	0.0294206	0.0261789	2.31655e-17	5.87286e-13	1	Distal Intergenic	15	33294201	33302894	8694	2	361049	NM_001162899	119978	ENSRNOG00000038917	RGD1563302	RGD1563302
chr1	34119398	34119398	1	*	0.890015	0.411135	0.47888	0.0516917	9.26416	0.0192229	0.0648502	1.96612e-20	8.85568e-16	1	Distal Intergenic	1	34375911	34822236	446326	1	81636	NM_031007	-256513	ENSRNOG00000032150	Adcy2	adenylate cyclase 2
chr3	2266667	2266667	1	*	0.172947	0.632602	-0.459655	0.049072	-9.36695	0.0169614	0.0175974	7.46621e-21	3.54853e-16	1	Distal Intergenic	3	2238027	2239021	995	2	257642	NM_147136	-27646	NA	LOC257642	rRNA promoter binding protein
chr19	45799754	45799754	1	*	0.340527	0.973316	-0.632789	0.0727036	-8.70368	0.0289293	0.0292188	3.21304e-18	9.1742e-14	1	Intron (NM_024391/79243	intron 2 of 4)	19	45753576	45825203	71628	1	79243	NM_024391	46178	ENSRNOG00000013982	Hsd17b2	hydroxysteroid (17-beta) dehydrogenase 2
chr19	45799761	45799761	1	*	0.340527	0.973316	-0.632789	0.0727036	-8.70368	0.0289293	0.0292188	3.21304e-18	9.1742e-14	1	Intron (NM_024391/79243	intron 2 of 4)	19	45753576	45825203	71628	1	79243	NM_024391	46185	ENSRNOG00000013982	Hsd17b2	hydroxysteroid (17-beta) dehydrogenase 2
chr1	63624014	63624014	1	*	0.164755	0.767117	-0.602362	0.0685642	-8.78537	0.0296784	0.0317596	1.55854e-18	4.63946e-14	1	Distal Intergenic	1	63600382	63615964	15583	1	690729	NM_001099492	23632	ENSRNOG00000046198	Vom2r19	vomeronasal 2 receptor	19
chr11	57856244	57856244	1	*	0.0807033	0.972987	-0.892284	0.108165	-8.24926	0.0298865	0.0292864	1.59381e-16	3.67063e-12	1	Distal Intergenic	11	57072880	57791214	718335	2	288105	NM_001105880	-65030	ENSRNOG00000056716	Zbtb20	zinc finger and BTB domain containing 20
chr3	2267034	2267034	1	*	0.159308	0.63117	-0.471862	0.050829	-9.28333	0.0270771	0.0181503	1.64264e-20	7.4587e-16	1	Distal Intergenic	3	2238027	2239021	995	2	257642	NM_147136	-28013	NA	LOC257642	rRNA promoter binding protein
chr1	63624099	63624099	1	*	0.149811	0.751708	-0.601897	0.0686075	-8.77305	0.0295886	0.0389909	1.73898e-18	5.14242e-14	1	Distal Intergenic	1	63600382	63615964	15583	1	690729	NM_001099492	23717	ENSRNOG00000046198	Vom2r19	vomeronasal 2 receptor	19
chr15	33182905	33182905	1	*	0.0898735	0.829519	-0.739645	0.0874419	-8.45871	0.0300268	0.0272035	2.70358e-17	6.82315e-13	1	Distal Intergenic	15	33294201	33302894	8694	2	361049	NM_001162899	119989	ENSRNOG00000038917	RGD1563302	RGD1563302
chr1	34119464	34119464	1	*	0.895337	0.403974	0.491363	0.05351	9.18263	0.0579433	0.0237676	4.2067e-20	1.76678e-15	1	Distal Intergenic	1	34375911	34822236	446326	1	81636	NM_031007	-256447	ENSRNOG00000032150	Adcy2	adenylate cyclase 2
chr13	102292504	102292504	1	*	0.833318	0.310544	0.522774	0.0578174	9.04182	0.0289293	0.0251075	1.54088e-19	5.65353e-15	1	Distal Intergenic	13	102346161	102490298	144138	2	289342	NM_001105984	197794	ENSRNOG00000003767	Rps6kc1	ribosomal protein S6 kinase C1
chr13	102292509	102292509	1	*	0.833318	0.310544	0.522774	0.0578174	9.04182	0.0289293	0.0251075	1.54088e-19	5.65353e-15	1	Distal Intergenic	13	102346161	102490298	144138	2	289342	NM_001105984	197789	ENSRNOG00000003767	Rps6kc1	ribosomal protein S6 kinase C1
chr20	12777174	12777174	1	*	0.318583	0.811113	-0.49253	0.0536873	-9.17405	0.0289293	0.029682	4.55583e-20	1.90271e-15	1	Distal Intergenic	20	12764466	12767027	2562	2	690315	NM_001109577	-10147	ENSRNOG00000028243	Derl3	derlin 3
chr1	34125324	34125324	1	*	0.873572	0.372418	0.501154	0.0548827	9.13136	0.0449407	0.0569372	6.76418e-20	2.65184e-15	1	Distal Intergenic	1	34375911	34822236	446326	1	81636	NM_031007	-250587	ENSRNOG00000032150	Adcy2	adenylate cyclase 2
chr1	218135984	218135984	1	*	0.116779	0.841577	-0.724798	0.08549	-8.47817	0.0292728	0.023991	2.2877e-17	5.8063e-13	1	Intron (NM_022407/24188	intron 7 of 12)	1	218111085	218152962	41878	1	24188	NM_022407	24899	ENSRNOG00000017619	Aldh1a1	aldehyde dehydrogenase 1 family	member A1
chr1	218135990	218135990	1	*	0.116779	0.841577	-0.724798	0.08549	-8.47817	0.0292728	0.023991	2.2877e-17	5.8063e-13	1	Intron (NM_022407/24188	intron 7 of 12)	1	218111085	218152962	41878	1	24188	NM_022407	24905	ENSRNOG00000017619	Aldh1a1	aldehyde dehydrogenase 1 family	member A1
chr13	97755399	97755399	1	*	0.883166	0.287294	0.595872	0.0679162	8.77362	0.0265529	0.0281452	1.73008e-18	5.12287e-14	1	Distal Intergenic	13	97626451	97657867	31417	2	289357	NM_001105986	-97532	ENSRNOG00000023130	Lyplal1	lysophospholipase-like 1
chr1	34125319	34125319	1	*	0.873367	0.375233	0.498134	0.0545482	9.13199	0.0450313	0.0560057	6.72515e-20	2.64482e-15	1	Distal Intergenic	1	34375911	34822236	446326	1	81636	NM_031007	-250592	ENSRNOG00000032150	Adcy2	adenylate cyclase 2
chr1	34118837	34118837	1	*	0.847132	0.356544	0.490588	0.0535259	9.16544	0.0206826	0.0221445	4.93434e-20	2.03422e-15	1	Distal Intergenic	1	34375911	34822236	446326	1	81636	NM_031007	-257074	ENSRNOG00000032150	Adcy2	adenylate cyclase 2
chr10	5464409	5464409	1	*	0.879662	0.260845	0.618817	0.0711284	8.69999	0.0278528	0.0254	3.31902e-18	9.46475e-14	1	Distal Intergenic	10	5455714	5459828	4115	2	497860	NM_001195471	-4581	ENSRNOG00000032300	Rpl39l	ribosomal protein L39-like
chr3	2266916	2266916	1	*	0.164337	0.631292	-0.466955	0.0503289	-9.27805	0.0196219	0.0186398	1.72601e-20	7.80563e-16	1	Distal Intergenic	3	2238027	2239021	995	2	257642	NM_147136	-27895	NA	LOC257642	rRNA promoter binding protein
chr1	34119376	34119376	1	*	0.88871	0.411063	0.477647	0.0517956	9.22177	0.016829	0.0412207	2.92233e-20	1.2777e-15	1	Distal Intergenic	1	34375911	34822236	446326	1	81636	NM_031007	-256535	ENSRNOG00000032150	Adcy2	adenylate cyclase 2
chr1	34119468	34119468	1	*	0.895535	0.403444	0.492091	0.0537779	9.15044	0.0578155	0.0237773	5.67045e-20	2.29127e-15	1	Distal Intergenic	1	34375911	34822236	446326	1	81636	NM_031007	-256443	ENSRNOG00000032150	Adcy2	adenylate cyclase 2
chr11	36903589	36903589	1	*	0.102581	0.806512	-0.703931	0.082872	-8.4942	0.0341652	0.0246359	1.99305e-17	5.09892e-13	1	Promoter (2-3kb)	11	36905903	36929971	24069	1	286918	NM_134350	-2314	ENSRNOG00000001963	Mx2	MX dynamin like GTPase 2
chr1	63624192	63624192	1	*	0.14815	0.743695	-0.595545	0.0680202	-8.75541	0.0295772	0.0263398	2.03366e-18	5.96652e-14	1	Distal Intergenic	1	63600382	63615964	15583	1	690729	NM_001099492	23810	ENSRNOG00000046198	Vom2r19	vomeronasal 2 receptor	19
chr1	63624197	63624197	1	*	0.14815	0.743695	-0.595545	0.0680202	-8.75541	0.0295772	0.0263398	2.03366e-18	5.96652e-14	1	Distal Intergenic	1	63600382	63615964	15583	1	690729	NM_001099492	23815	ENSRNOG00000046198	Vom2r19	vomeronasal 2 receptor	19
chrX	92796471	92796471	1	*	0.914192	0.138658	0.775534	0.0927472	8.36181	0.0290554	0.0287215	6.17644e-17	1.49312e-12	1	Distal Intergenic	21	89646451	89650203	3753	1	302773	NM_001106967	3150020	ENSRNOG00000031294	RGD1563104	similar to Vigilin (High density lipoprotein-binding protein)
chr3	2267147	2267147	1	*	0.154839	0.633879	-0.47904	0.0520898	-9.19643	0.0661691	0.0339103	3.70028e-20	1.56881e-15	1	Distal Intergenic	3	2238027	2239021	995	2	257642	NM_147136	-28126	NA	LOC257642	rRNA promoter binding protein
chr11	61916977	61916977	1	*	0.829242	0.215309	0.613933	0.0706465	8.69021	0.0266187	0.0330903	3.61773e-18	1.02643e-13	1	Distal Intergenic	11	61953855	61991029	37175	1	303924	NM_001024253	-36878	ENSRNOG00000027380	Upk1b	uroplakin 1B
chr3	2267105	2267105	1	*	0.154984	0.633479	-0.478495	0.052041	-9.19458	0.0475723	0.029008	3.76473e-20	1.58614e-15	1	Distal Intergenic	3	2238027	2239021	995	2	257642	NM_147136	-28084	NA	LOC257642	rRNA promoter binding protein
chr3	2267112	2267112	1	*	0.154984	0.633479	-0.478495	0.052041	-9.19458	0.0475723	0.029008	3.76473e-20	1.58614e-15	1	Distal Intergenic	3	2238027	2239021	995	2	257642	NM_147136	-28091	NA	LOC257642	rRNA promoter binding protein
chr7	115822494	115822494	1	*	0.258806	0.873751	-0.614945	0.0708466	-8.67995	0.0289293	0.0299359	3.95944e-18	1.1163e-13	1	Intron (NM_001012121/315189	intron 2 of 7)	7	115813954	115834834	20881	1	315189	NM_001012121	8540	ENSRNOG00000012475	Prr5	proline rich 5
chr7	115822502	115822502	1	*	0.258806	0.873751	-0.614945	0.0708466	-8.67995	0.0289293	0.0299359	3.95944e-18	1.1163e-13	1	Intron (NM_001012121/315189	intron 2 of 7)	7	115813954	115834834	20881	1	315189	NM_001012121	8548	ENSRNOG00000012475	Prr5	proline rich 5
chr11	37783863	37783863	1	*	0.0895652	0.983487	-0.893922	0.109333	-8.17612	0.0296624	0.0296368	2.93137e-16	6.61498e-12	1	Distal Intergenic	11	37314224	37326996	12773	2	304056	NM_001107105	-456867	ENSRNOG00000001623	Zbtb21	zinc finger and BTB domain containing 21
chr3	31205690	31205690	1	*	0.964728	0.310065	0.654663	0.0763846	8.57061	0.0291102	0.0389677	1.02935e-17	2.72371e-13	1	Distal Intergenic	3	29343078	29345941	2864	1	103691779	NR_132636	1862612	NA	Zeb2-as1	ZEB2 antisense RNA 1
chr1	34125302	34125302	1	*	0.872063	0.373324	0.49874	0.0549362	9.07852	0.0226395	0.0385009	1.10057e-19	4.10616e-15	1	Distal Intergenic	1	34375911	34822236	446326	1	81636	NM_031007	-250609	ENSRNOG00000032150	Adcy2	adenylate cyclase 2
chr1	18763528	18763528	1	*	0.936724	0.414729	0.521994	0.0581479	8.97701	0.0290094	0.0359492	2.78226e-19	9.73165e-15	1	Distal Intergenic	1	18403535	18551900	148366	2	293947	NM_001170575	-211628	ENSRNOG00000011245	Arhgap18	Rho GTPase activating protein 18
chr10	91630185	91630185	1	*	0.0801861	0.970984	-0.890798	0.108967	-8.17496	0.0297797	0.0291226	2.95954e-16	6.6718e-12	1	Intron (NM_031591/29583	intron 4 of 12)	10	91590521	91652116	61596	2	29583	NM_031591	21931	NA	Pecam1	platelet and endothelial cell adhesion molecule 1
chr1	63624312	63624312	1	*	0.14672	0.769035	-0.622315	0.0719933	-8.64407	0.0301919	0.0311753	5.42443e-18	1.47365e-13	1	Distal Intergenic	1	63600382	63615964	15583	1	690729	NM_001099492	23930	ENSRNOG00000046198	Vom2r19	vomeronasal 2 receptor	19
chr1	63624316	63624316	1	*	0.14672	0.769035	-0.622315	0.0719933	-8.64407	0.0301919	0.0311753	5.42443e-18	1.47365e-13	1	Distal Intergenic	1	63600382	63615964	15583	1	690729	NM_001099492	23934	ENSRNOG00000046198	Vom2r19	vomeronasal 2 receptor	19
chr1	63624320	63624320	1	*	0.14672	0.769035	-0.622315	0.0719933	-8.64407	0.0301919	0.0311753	5.42443e-18	1.47365e-13	1	Distal Intergenic	1	63600382	63615964	15583	1	690729	NM_001099492	23938	ENSRNOG00000046198	Vom2r19	vomeronasal 2 receptor	19
chr1	63624326	63624326	1	*	0.14672	0.769035	-0.622315	0.0719933	-8.64407	0.0301919	0.0311753	5.42443e-18	1.47365e-13	1	Distal Intergenic	1	63600382	63615964	15583	1	690729	NM_001099492	23944	ENSRNOG00000046198	Vom2r19	vomeronasal 2 receptor	19
chr1	63624328	63624328	1	*	0.14672	0.769035	-0.622315	0.0719933	-8.64407	0.0301919	0.0311753	5.42443e-18	1.47365e-13	1	Distal Intergenic	1	63600382	63615964	15583	1	690729	NM_001099492	23946	ENSRNOG00000046198	Vom2r19	vomeronasal 2 receptor	19
chr6	137485262	137485262	1	*	0.192675	0.91671	-0.724035	0.0860227	-8.41679	0.0321735	0.0299811	3.86937e-17	9.61355e-13	1	Intron (NM_031600/29714	intron 1 of 22)	6	137439572	138191567	751996	1	29714	NM_031600	45690	ENSRNOG00000005003	Ptprn2	protein tyrosine phosphatase	receptor type N2
chr1	34119380	34119380	1	*	0.888427	0.411402	0.477025	0.051973	9.17832	0.0168152	0.0411844	4.37861e-20	1.83211e-15	1	Distal Intergenic	1	34375911	34822236	446326	1	81636	NM_031007	-256531	ENSRNOG00000032150	Adcy2	adenylate cyclase 2
chr1	34119387	34119387	1	*	0.888427	0.411402	0.477025	0.051973	9.17832	0.0168152	0.0411844	4.37861e-20	1.83211e-15	1	Distal Intergenic	1	34375911	34822236	446326	1	81636	NM_031007	-256524	ENSRNOG00000032150	Adcy2	adenylate cyclase 2
chr2	140496844	140496844	1	*	0.0816373	0.973257	-0.89162	0.109129	-8.17034	0.0300688	0.0292188	3.07514e-16	6.91153e-12	1	Distal Intergenic	2	139943496	139945885	2390	1	688394	NM_001109497	553348	ENSRNOG00000032941	Mab21l1	mab-21 like 1
chr3	2262430	2262430	1	*	0.135103	0.57919	-0.444087	0.0474516	-9.35875	0.01608	0.0175146	8.06856e-21	3.81054e-16	1	Distal Intergenic	3	2238027	2239021	995	2	257642	NM_147136	-23409	NA	LOC257642	rRNA promoter binding protein
chr3	2262432	2262432	1	*	0.135103	0.57919	-0.444087	0.0474516	-9.35875	0.01608	0.0175146	8.06856e-21	3.81054e-16	1	Distal Intergenic	3	2238027	2239021	995	2	257642	NM_147136	-23411	NA	LOC257642	rRNA promoter binding protein
chr1	34119420	34119420	1	*	0.893083	0.410119	0.482965	0.0528144	9.14457	0.0251732	0.0333581	5.98666e-20	2.38461e-15	1	Distal Intergenic	1	34375911	34822236	446326	1	81636	NM_031007	-256491	ENSRNOG00000032150	Adcy2	adenylate cyclase 2
chr1	34119424	34119424	1	*	0.893083	0.410119	0.482965	0.0528144	9.14457	0.0251732	0.0333581	5.98666e-20	2.38461e-15	1	Distal Intergenic	1	34375911	34822236	446326	1	81636	NM_031007	-256487	ENSRNOG00000032150	Adcy2	adenylate cyclase 2
chr1	34119426	34119426	1	*	0.893083	0.410119	0.482965	0.0528144	9.14457	0.0251732	0.0333581	5.98666e-20	2.38461e-15	1	Distal Intergenic	1	34375911	34822236	446326	1	81636	NM_031007	-256485	ENSRNOG00000032150	Adcy2	adenylate cyclase 2
chr3	2266988	2266988	1	*	0.159909	0.62818	-0.468271	0.0507911	-9.21955	0.0209681	0.0205961	2.98352e-20	1.30191e-15	1	Distal Intergenic	3	2238027	2239021	995	2	257642	NM_147136	-27967	NA	LOC257642	rRNA promoter binding protein
chr13	102292390	102292390	1	*	0.836345	0.306304	0.53004	0.059326	8.93437	0.0289293	0.0270311	4.09499e-19	1.37229e-14	1	Distal Intergenic	13	102346161	102490298	144138	2	289342	NM_001105984	197908	ENSRNOG00000003767	Rps6kc1	ribosomal protein S6 kinase C1
chr13	102292400	102292400	1	*	0.836345	0.306304	0.53004	0.059326	8.93437	0.0289293	0.0270311	4.09499e-19	1.37229e-14	1	Distal Intergenic	13	102346161	102490298	144138	2	289342	NM_001105984	197898	ENSRNOG00000003767	Rps6kc1	ribosomal protein S6 kinase C1
chr13	102292410	102292410	1	*	0.836345	0.306304	0.53004	0.059326	8.93437	0.0289293	0.0270311	4.09499e-19	1.37229e-14	1	Distal Intergenic	13	102346161	102490298	144138	2	289342	NM_001105984	197888	ENSRNOG00000003767	Rps6kc1	ribosomal protein S6 kinase C1
chr3	2262578	2262578	1	*	0.108265	0.563799	-0.455534	0.0490661	-9.2841	0.0251813	0.0546316	1.63083e-20	7.42016e-16	1	Distal Intergenic	3	2238027	2239021	995	2	257642	NM_147136	-23557	NA	LOC257642	rRNA promoter binding protein
chr1	34125280	34125280	1	*	0.871116	0.375136	0.49598	0.0546576	9.0743	0.0214307	0.0333594	1.14409e-19	4.2614e-15	1	Distal Intergenic	1	34375911	34822236	446326	1	81636	NM_031007	-250631	ENSRNOG00000032150	Adcy2	adenylate cyclase 2
chr6	133941113	133941113	1	*	0.902248	0.0431379	0.85911	0.104806	8.19711	0.0253663	0.0314942	2.4624e-16	5.58484e-12	1	Distal Intergenic	6	132666974	132669461	2488	1	192271	NM_138906	1274139	ENSRNOG00000037524	Adam6	ADAM metallopeptidase domain 6A
chr5	129935927	129935927	1	*	0.968414	0.0767717	0.891643	0.109307	8.15725	0.029617	0.0296433	3.42746e-16	7.68025e-12	1	Distal Intergenic	5	129776347	129915054	138708	2	313819	NM_001108005	-20873	ENSRNOG00000058476	Mast2	microtubule associated serine/threonine kinase 2
chr5	127091847	127091847	1	*	0.944609	0.226593	0.718016	0.0853334	8.41425	0.029148	0.0285735	3.95422e-17	9.80261e-13	1	Distal Intergenic	5	126786469	126814108	27640	1	689801	NM_001135916	305378	ENSRNOG00000043194	Skint1	selection and upkeep of intraepithelial T cells 1
chr5	127091857	127091857	1	*	0.944609	0.226593	0.718016	0.0853334	8.41425	0.029148	0.0285735	3.95422e-17	9.80261e-13	1	Distal Intergenic	5	126786469	126814108	27640	1	689801	NM_001135916	305388	ENSRNOG00000043194	Skint1	selection and upkeep of intraepithelial T cells 1
chr3	2266878	2266878	1	*	0.170808	0.638395	-0.467586	0.0507561	-9.21241	0.0556295	0.0205067	3.18872e-20	1.37752e-15	1	Distal Intergenic	3	2238027	2239021	995	2	257642	NM_147136	-27857	NA	LOC257642	rRNA promoter binding protein
chr9	6376848	6376848	1	*	0.169257	0.794224	-0.624967	0.0724869	-8.62179	0.0299803	0.0343158	6.59155e-18	1.76925e-13	1	Intron (NM_001106879/301168	intron 10 of 12)	9	6372194	6441678	69485	2	301168	NM_001106879	64830	ENSRNOG00000012618	Efhb	EF hand domain family	member B
chr3	2266986	2266986	1	*	0.161305	0.630041	-0.468737	0.0509546	-9.1991	0.0209959	0.0205468	3.60962e-20	1.53619e-15	1	Distal Intergenic	3	2238027	2239021	995	2	257642	NM_147136	-27965	NA	LOC257642	rRNA promoter binding protein
chr3	2266976	2266976	1	*	0.162745	0.631961	-0.469216	0.0510304	-9.19483	0.0210286	0.0204983	3.75597e-20	1.58614e-15	1	Distal Intergenic	3	2238027	2239021	995	2	257642	NM_147136	-27955	NA	LOC257642	rRNA promoter binding protein
chr13	102292519	102292519	1	*	0.831867	0.311253	0.520615	0.0581438	8.95392	0.0289293	0.0251136	3.43085e-19	1.18338e-14	1	Distal Intergenic	13	102346161	102490298	144138	2	289342	NM_001105984	197779	ENSRNOG00000003767	Rps6kc1	ribosomal protein S6 kinase C1
chr6	128566799	128566799	1	*	0.769023	0.228375	0.540648	0.0609129	8.87575	0.0277019	0.0272215	6.94621e-19	2.23092e-14	1	Promoter (<=1kb)	6	128565919	128566000	82	1	100526588	NR_037363	880	ENSRNOG00000041468	Mir1188	microRNA 1188
chr3	2262581	2262581	1	*	0.110046	0.561772	-0.451725	0.0486232	-9.29032	0.0262857	0.0545262	1.53826e-20	7.0132e-16	1	Distal Intergenic	3	2238027	2239021	995	2	257642	NM_147136	-23560	NA	LOC257642	rRNA promoter binding protein
chr1	34119431	34119431	1	*	0.893561	0.408811	0.48475	0.053189	9.11373	0.0251413	0.0333509	7.9594e-20	3.08263e-15	1	Distal Intergenic	1	34375911	34822236	446326	1	81636	NM_031007	-256480	ENSRNOG00000032150	Adcy2	adenylate cyclase 2
chr1	34125269	34125269	1	*	0.86949	0.378123	0.491367	0.0541228	9.07874	0.0216701	0.0333869	1.09834e-19	4.10616e-15	1	Distal Intergenic	1	34375911	34822236	446326	1	81636	NM_031007	-250642	ENSRNOG00000032150	Adcy2	adenylate cyclase 2
chr1	34125273	34125273	1	*	0.86949	0.378123	0.491367	0.0541228	9.07874	0.0216701	0.0333869	1.09834e-19	4.10616e-15	1	Distal Intergenic	1	34375911	34822236	446326	1	81636	NM_031007	-250638	ENSRNOG00000032150	Adcy2	adenylate cyclase 2
chr1	34125275	34125275	1	*	0.86949	0.378123	0.491367	0.0541228	9.07874	0.0216701	0.0333869	1.09834e-19	4.10616e-15	1	Distal Intergenic	1	34375911	34822236	446326	1	81636	NM_031007	-250636	ENSRNOG00000032150	Adcy2	adenylate cyclase 2
chr1	34119409	34119409	1	*	0.89047	0.410563	0.479907	0.0525532	9.13184	0.0254152	0.0333602	6.73446e-20	2.64482e-15	1	Distal Intergenic	1	34375911	34822236	446326	1	81636	NM_031007	-256502	ENSRNOG00000032150	Adcy2	adenylate cyclase 2
chr1	34119413	34119413	1	*	0.89047	0.410563	0.479907	0.0525532	9.13184	0.0254152	0.0333602	6.73446e-20	2.64482e-15	1	Distal Intergenic	1	34375911	34822236	446326	1	81636	NM_031007	-256498	ENSRNOG00000032150	Adcy2	adenylate cyclase 2
chr1	63624016	63624016	1	*	0.164198	0.764442	-0.600244	0.0692339	-8.6698	0.0296758	0.0318142	4.32889e-18	1.20829e-13	1	Distal Intergenic	1	63600382	63615964	15583	1	690729	NM_001099492	23634	ENSRNOG00000046198	Vom2r19	vomeronasal 2 receptor	19
chr3	2262546	2262546	1	*	0.110563	0.565398	-0.454835	0.0491105	-9.26145	0.0112665	0.02305	2.0167e-20	9.029e-16	1	Distal Intergenic	3	2238027	2239021	995	2	257642	NM_147136	-23525	NA	LOC257642	rRNA promoter binding protein
chr3	2262554	2262554	1	*	0.110563	0.565398	-0.454835	0.0491105	-9.26145	0.0112665	0.02305	2.0167e-20	9.029e-16	1	Distal Intergenic	3	2238027	2239021	995	2	257642	NM_147136	-23533	NA	LOC257642	rRNA promoter binding protein
chr11	61917021	61917021	1	*	0.829242	0.215309	0.613933	0.0711537	8.62827	0.0292001	0.0268407	6.22887e-18	1.67996e-13	1	Distal Intergenic	11	61953855	61991029	37175	1	303924	NM_001024253	-36834	ENSRNOG00000027380	Upk1b	uroplakin 1B
chr13	102292458	102292458	1	*	0.830122	0.308766	0.521356	0.0583384	8.93676	0.0289293	0.0270546	4.00752e-19	1.34903e-14	1	Distal Intergenic	13	102346161	102490298	144138	2	289342	NM_001105984	197840	ENSRNOG00000003767	Rps6kc1	ribosomal protein S6 kinase C1
chr13	102292468	102292468	1	*	0.830122	0.308766	0.521356	0.0583384	8.93676	0.0289293	0.0270546	4.00752e-19	1.34903e-14	1	Distal Intergenic	13	102346161	102490298	144138	2	289342	NM_001105984	197830	ENSRNOG00000003767	Rps6kc1	ribosomal protein S6 kinase C1
chr13	102292478	102292478	1	*	0.830122	0.308766	0.521356	0.0583384	8.93676	0.0289293	0.0270546	4.00752e-19	1.34903e-14	1	Distal Intergenic	13	102346161	102490298	144138	2	289342	NM_001105984	197820	ENSRNOG00000003767	Rps6kc1	ribosomal protein S6 kinase C1
chr13	102292488	102292488	1	*	0.830122	0.308766	0.521356	0.0583384	8.93676	0.0289293	0.0270546	4.00752e-19	1.34903e-14	1	Distal Intergenic	13	102346161	102490298	144138	2	289342	NM_001105984	197810	ENSRNOG00000003767	Rps6kc1	ribosomal protein S6 kinase C1
chr6	58154504	58154504	1	*	0.174842	0.970692	-0.795851	0.0963864	-8.25688	0.0292115	0.0291976	1.49528e-16	3.44725e-12	1	Distal Intergenic	6	58489322	58520186	30865	2	81514	NM_030856	365682	ENSRNOG00000006368	Lrrn3	leucine rich repeat neuronal 3
chr6	58154512	58154512	1	*	0.174842	0.970692	-0.795851	0.0963864	-8.25688	0.0292115	0.0291976	1.49528e-16	3.44725e-12	1	Distal Intergenic	6	58489322	58520186	30865	2	81514	NM_030856	365674	ENSRNOG00000006368	Lrrn3	leucine rich repeat neuronal 3
chr6	58154514	58154514	1	*	0.174842	0.970692	-0.795851	0.0963864	-8.25688	0.0292115	0.0291976	1.49528e-16	3.44725e-12	1	Distal Intergenic	6	58489322	58520186	30865	2	81514	NM_030856	365672	ENSRNOG00000006368	Lrrn3	leucine rich repeat neuronal 3
chr1	34119453	34119453	1	*	0.89515	0.404478	0.490672	0.0541271	9.06518	0.0318945	0.0279005	1.24398e-19	4.61048e-15	1	Distal Intergenic	1	34375911	34822236	446326	1	81636	NM_031007	-256458	ENSRNOG00000032150	Adcy2	adenylate cyclase 2
chr2	206241911	206241911	1	*	0.86897	0.160056	0.708914	0.08441	8.39847	0.0322739	0.0345666	4.5235e-17	1.11636e-12	1	Distal Intergenic	2	206480881	206480982	102	1	100314031	NR_031883	-238970	ENSRNOG00000035491	Mir137	microRNA 137
chr11	4387334	4387334	1	*	0.901003	0.213446	0.687558	0.0814514	8.44133	0.0337571	0.0494311	3.13748e-17	7.86499e-13	1	Distal Intergenic	11	4555914	4780332	224419	2	360687	NM_001047102	392998	ENSRNOG00000030840	Cadm2	cell adhesion molecule 2
chr1	34125335	34125335	1	*	0.874111	0.383064	0.491047	0.0542263	9.05553	0.0189396	0.0270974	1.35907e-19	5.00386e-15	1	Distal Intergenic	1	34375911	34822236	446326	1	81636	NM_031007	-250576	ENSRNOG00000032150	Adcy2	adenylate cyclase 2
chr1	34125345	34125345	1	*	0.874111	0.383064	0.491047	0.0542263	9.05553	0.0189396	0.0270974	1.35907e-19	5.00386e-15	1	Distal Intergenic	1	34375911	34822236	446326	1	81636	NM_031007	-250566	ENSRNOG00000032150	Adcy2	adenylate cyclase 2
chr6	128567069	128567069	1	*	0.718892	0.208625	0.510267	0.0569373	8.9619	0.0289293	0.0290456	3.19129e-19	1.10535e-14	1	Promoter (1-2kb)	6	128565919	128566000	82	1	100526588	NR_037363	1150	ENSRNOG00000041468	Mir1188	microRNA 1188
chr3	2266701	2266701	1	*	0.176337	0.632414	-0.456077	0.0494388	-9.22508	0.0200522	0.0177945	2.83337e-20	1.24366e-15	1	Distal Intergenic	3	2238027	2239021	995	2	257642	NM_147136	-27680	NA	LOC257642	rRNA promoter binding protein
chr3	2266842	2266842	1	*	0.169642	0.638721	-0.469079	0.0512664	-9.14985	0.0319551	0.066249	5.70152e-20	2.29636e-15	1	Distal Intergenic	3	2238027	2239021	995	2	257642	NM_147136	-27821	NA	LOC257642	rRNA promoter binding protein
chr2	201781653	201781653	1	*	0.109963	0.820947	-0.710984	0.0848775	-8.37659	0.0299993	0.0291045	5.44852e-17	1.33148e-12	1	Distal Intergenic	2	201820715	202013853	193139	1	25654	NM_013117	-39062	ENSRNOG00000023148	Col11a1	collagen type XI alpha 1 chain
chr2	74858817	74858817	1	*	0.175284	0.800905	-0.625621	0.073026	-8.56709	0.0289293	0.0297532	1.06129e-17	2.7928e-13	1	Distal Intergenic	2	75816901	75863801	46901	2	64160	NM_022300	1004984	ENSRNOG00000046313	Basp1	brain abundant	membrane attached signal protein 1
chr3	128188341	128188341	1	*	0.245395	0.972754	-0.727359	0.0871797	-8.34321	0.0287895	0.0293311	7.22982e-17	1.72542e-12	1	Distal Intergenic	3	127995636	128007773	12138	2	366205	NM_001126291	-180568	ENSRNOG00000004874	Flrt3	fibronectin leucine rich transmembrane protein 3
chr3	128188351	128188351	1	*	0.245395	0.972754	-0.727359	0.0871797	-8.34321	0.0287895	0.0293311	7.22982e-17	1.72542e-12	1	Distal Intergenic	3	127995636	128007773	12138	2	366205	NM_001126291	-180578	ENSRNOG00000004874	Flrt3	fibronectin leucine rich transmembrane protein 3
chr1	34125038	34125038	1	*	0.860665	0.406047	0.454618	0.0492799	9.22521	0.0174287	0.0233484	2.82994e-20	1.24366e-15	1	Distal Intergenic	1	34375911	34822236	446326	1	81636	NM_031007	-250873	ENSRNOG00000032150	Adcy2	adenylate cyclase 2
chr20	53714434	53714434	1	*	0.254278	0.982658	-0.728379	0.0873799	-8.33577	0.031453	0.0296028	7.69927e-17	1.83159e-12	1	Intron (NM_001277057/309887	intron 36 of 41)	20	53828364	53907212	78849	1	309888	NM_001107641	-113930	ENSRNOG00000037600	Sim1	SIM bHLH transcription factor 1
chr20	53714436	53714436	1	*	0.254278	0.982658	-0.728379	0.0873799	-8.33577	0.031453	0.0296028	7.69927e-17	1.83159e-12	1	Intron (NM_001277057/309887	intron 36 of 41)	20	53828364	53907212	78849	1	309888	NM_001107641	-113928	ENSRNOG00000037600	Sim1	SIM bHLH transcription factor 1
chr3	2267037	2267037	1	*	0.155709	0.630134	-0.474425	0.0520971	-9.10656	0.0263978	0.0181664	8.5035e-20	3.27635e-15	1	Distal Intergenic	3	2238027	2239021	995	2	257642	NM_147136	-28016	NA	LOC257642	rRNA promoter binding protein
chr1	34125258	34125258	1	*	0.868575	0.381958	0.486617	0.0538448	9.0374	0.0217866	0.0334306	1.60442e-19	5.83999e-15	1	Distal Intergenic	1	34375911	34822236	446326	1	81636	NM_031007	-250653	ENSRNOG00000032150	Adcy2	adenylate cyclase 2
chr1	34125262	34125262	1	*	0.868575	0.381958	0.486617	0.0538448	9.0374	0.0217866	0.0334306	1.60442e-19	5.83999e-15	1	Distal Intergenic	1	34375911	34822236	446326	1	81636	NM_031007	-250649	ENSRNOG00000032150	Adcy2	adenylate cyclase 2
chr3	2262458	2262458	1	*	0.129405	0.578868	-0.449463	0.0486791	-9.23318	0.0429536	0.0469015	2.62716e-20	1.16456e-15	1	Distal Intergenic	3	2238027	2239021	995	2	257642	NM_147136	-23437	NA	LOC257642	rRNA promoter binding protein
chr3	2262464	2262464	1	*	0.129405	0.578868	-0.449463	0.0486791	-9.23318	0.0429536	0.0469015	2.62716e-20	1.16456e-15	1	Distal Intergenic	3	2238027	2239021	995	2	257642	NM_147136	-23443	NA	LOC257642	rRNA promoter binding protein
chr11	35431818	35431818	1	*	0.672677	0.149296	0.52338	0.0589787	8.87405	0.0289293	0.0313409	7.05318e-19	2.25879e-14	1	Distal Intergenic	11	35422328	35428247	5920	2	360704	NM_001013184	-3571	ENSRNOG00000048226	Hmgn1	high mobility group nucleosome binding domain 1
chr1	34119470	34119470	1	*	0.894828	0.408935	0.485893	0.0537707	9.03638	0.058916	0.0236527	1.61944e-19	5.8851e-15	1	Distal Intergenic	1	34375911	34822236	446326	1	81636	NM_031007	-256441	ENSRNOG00000032150	Adcy2	adenylate cyclase 2
chr13	102292314	102292314	1	*	0.844925	0.300734	0.54419	0.0619014	8.79124	0.0289293	0.0302468	1.47924e-18	4.40927e-14	1	Distal Intergenic	13	102346161	102490298	144138	2	289342	NM_001105984	197984	ENSRNOG00000003767	Rps6kc1	ribosomal protein S6 kinase C1
chr13	102292319	102292319	1	*	0.844925	0.300734	0.54419	0.0619014	8.79124	0.0289293	0.0302468	1.47924e-18	4.40927e-14	1	Distal Intergenic	13	102346161	102490298	144138	2	289342	NM_001105984	197979	ENSRNOG00000003767	Rps6kc1	ribosomal protein S6 kinase C1
chr2	150892339	150892339	1	*	0.865623	0.169173	0.69645	0.0831462	8.37621	0.0294854	0.0279054	5.46615e-17	1.33148e-12	1	Distal Intergenic	2	151218095	151226706	8612	2	25546	NM_013028	334367	ENSRNOG00000012478	Shox2	short stature homeobox 2
chr2	150892343	150892343	1	*	0.865623	0.169173	0.69645	0.0831462	8.37621	0.0294854	0.0279054	5.46615e-17	1.33148e-12	1	Distal Intergenic	2	151218095	151226706	8612	2	25546	NM_013028	334363	ENSRNOG00000012478	Shox2	short stature homeobox 2
chr11	6524812	6524812	1	*	0.857893	0.156711	0.701182	0.0838198	8.36535	0.0310504	0.0286999	5.99361e-17	1.45206e-12	1	Distal Intergenic	11	4555914	4780332	224419	2	360687	NM_001047102	-1744480	ENSRNOG00000030840	Cadm2	cell adhesion molecule 2
chr11	6524819	6524819	1	*	0.857893	0.156711	0.701182	0.0838198	8.36535	0.0310504	0.0286999	5.99361e-17	1.45206e-12	1	Distal Intergenic	11	4555914	4780332	224419	2	360687	NM_001047102	-1744487	ENSRNOG00000030840	Cadm2	cell adhesion molecule 2
chr10	3427168	3427168	1	*	0.918657	0.260287	0.65837	0.0778731	8.45439	0.0295022	0.0292411	2.80548e-17	7.04852e-13	1	Distal Intergenic	10	3701522	3821050	119529	1	302890	NM_001013963	-274354	ENSRNOG00000015118	Cpped1	calcineurin-like phosphoesterase domain containing 1
chr10	3427176	3427176	1	*	0.918657	0.260287	0.65837	0.0778731	8.45439	0.0295022	0.0292411	2.80548e-17	7.04852e-13	1	Distal Intergenic	10	3701522	3821050	119529	1	302890	NM_001013963	-274346	ENSRNOG00000015118	Cpped1	calcineurin-like phosphoesterase domain containing 1
chr1	34125108	34125108	1	*	0.859468	0.403354	0.456114	0.0497491	9.16829	0.019806	0.0292374	4.806e-20	1.99602e-15	1	Distal Intergenic	1	34375911	34822236	446326	1	81636	NM_031007	-250803	ENSRNOG00000032150	Adcy2	adenylate cyclase 2
chr1	34125203	34125203	1	*	0.869554	0.395395	0.47416	0.0522799	9.06964	0.0268132	0.028139	1.1941e-19	4.44029e-15	1	Distal Intergenic	1	34375911	34822236	446326	1	81636	NM_031007	-250708	ENSRNOG00000032150	Adcy2	adenylate cyclase 2
chr13	102292529	102292529	1	*	0.830358	0.312009	0.518348	0.0584564	8.86726	0.0289293	0.0251202	7.4969e-19	2.39505e-14	1	Distal Intergenic	13	102346161	102490298	144138	2	289342	NM_001105984	197769	ENSRNOG00000003767	Rps6kc1	ribosomal protein S6 kinase C1
chr1	34125060	34125060	1	*	0.856689	0.401075	0.455615	0.0497154	9.16446	0.0176145	0.0410109	4.97948e-20	2.04906e-15	1	Distal Intergenic	1	34375911	34822236	446326	1	81636	NM_031007	-250851	ENSRNOG00000032150	Adcy2	adenylate cyclase 2
chr1	34118793	34118793	1	*	0.859301	0.39905	0.460251	0.0503653	9.13826	0.035179	0.023786	6.34662e-20	2.51456e-15	1	Distal Intergenic	1	34375911	34822236	446326	1	81636	NM_031007	-257118	ENSRNOG00000032150	Adcy2	adenylate cyclase 2
chr1	34119475	34119475	1	*	0.89501	0.408524	0.486487	0.0540561	8.99966	0.0588113	0.0236582	2.2642e-19	8.08381e-15	1	Distal Intergenic	1	34375911	34822236	446326	1	81636	NM_031007	-256436	ENSRNOG00000032150	Adcy2	adenylate cyclase 2
chr11	36916341	36916341	1	*	0.265713	0.91147	-0.645757	0.076361	-8.45663	0.0708003	0.0256414	2.75211e-17	6.93779e-13	1	Intron (NM_134350/286918	intron 7 of 14)	11	36905903	36929971	24069	1	286918	NM_134350	10438	ENSRNOG00000001963	Mx2	MX dynamin like GTPase 2
chr7	127119501	127119501	1	*	0.253891	0.828957	-0.575066	0.066483	-8.64983	0.0339516	0.0266072	5.15771e-18	1.41147e-13	1	Distal Intergenic	7	126934008	127113589	179582	1	315272	NM_001108108	185493	ENSRNOG00000006995	Ano6	anoctamin 6
chr7	127119508	127119508	1	*	0.253891	0.828957	-0.575066	0.066483	-8.64983	0.0339516	0.0266072	5.15771e-18	1.41147e-13	1	Distal Intergenic	7	126934008	127113589	179582	1	315272	NM_001108108	185500	ENSRNOG00000006995	Ano6	anoctamin 6
chr7	127119514	127119514	1	*	0.253891	0.828957	-0.575066	0.066483	-8.64983	0.0339516	0.0266072	5.15771e-18	1.41147e-13	1	Distal Intergenic	7	126934008	127113589	179582	1	315272	NM_001108108	185506	ENSRNOG00000006995	Ano6	anoctamin 6
chr7	127119520	127119520	1	*	0.253891	0.828957	-0.575066	0.066483	-8.64983	0.0339516	0.0266072	5.15771e-18	1.41147e-13	1	Distal Intergenic	7	126934008	127113589	179582	1	315272	NM_001108108	185512	ENSRNOG00000006995	Ano6	anoctamin 6
chr7	127119524	127119524	1	*	0.253891	0.828957	-0.575066	0.066483	-8.64983	0.0339516	0.0266072	5.15771e-18	1.41147e-13	1	Distal Intergenic	7	126934008	127113589	179582	1	315272	NM_001108108	185516	ENSRNOG00000006995	Ano6	anoctamin 6
chr3	2266683	2266683	1	*	0.173818	0.630986	-0.457168	0.0499889	-9.1454	0.0213591	0.0312962	5.94085e-20	2.37906e-15	1	Distal Intergenic	3	2238027	2239021	995	2	257642	NM_147136	-27662	NA	LOC257642	rRNA promoter binding protein
chr4	97140893	97140893	1	*	0.09501	0.78076	-0.68575	0.0819954	-8.36327	0.0294583	0.0264443	6.10022e-17	1.47629e-12	1	Distal Intergenic	4	96707950	96709650	1701	2	494343	NM_001009540	-431243	ENSRNOG00000007740	Tacstd2	tumor-associated calcium signal transducer 2
chr1	258728154	258728154	1	*	0.974764	0.0851992	0.889565	0.110604	8.0428	0.0293919	0.0293926	8.78096e-16	1.83291e-11	1	Distal Intergenic	1	258626584	258633594	7011	1	499380	NM_001109169	101570	ENSRNOG00000009482	Emx2	empty spiracles homeobox 2
chr1	34125064	34125064	1	*	0.857965	0.402908	0.455057	0.0497434	9.14809	0.0175198	0.0406887	5.79464e-20	2.32467e-15	1	Distal Intergenic	1	34375911	34822236	446326	1	81636	NM_031007	-250847	ENSRNOG00000032150	Adcy2	adenylate cyclase 2
chr3	2267049	2267049	1	*	0.155709	0.630134	-0.474425	0.0524721	-9.04148	0.0213185	0.0244648	1.54562e-19	5.65353e-15	1	Distal Intergenic	3	2238027	2239021	995	2	257642	NM_147136	-28028	NA	LOC257642	rRNA promoter binding protein
chr3	2267054	2267054	1	*	0.155709	0.630134	-0.474425	0.0524721	-9.04148	0.0213185	0.0244648	1.54562e-19	5.65353e-15	1	Distal Intergenic	3	2238027	2239021	995	2	257642	NM_147136	-28033	NA	LOC257642	rRNA promoter binding protein
chr3	2262583	2262583	1	*	0.107821	0.56003	-0.452209	0.0493935	-9.15522	0.0247993	0.0544384	5.42479e-20	2.20394e-15	1	Distal Intergenic	3	2238027	2239021	995	2	257642	NM_147136	-23562	NA	LOC257642	rRNA promoter binding protein
chr13	97755536	97755536	1	*	0.882813	0.261386	0.621426	0.0731538	8.4948	0.0268051	0.0241386	1.98277e-17	5.07843e-13	1	Distal Intergenic	13	97626451	97657867	31417	2	289357	NM_001105986	-97669	ENSRNOG00000023130	Lyplal1	lysophospholipase-like 1
chr1	34125126	34125126	1	*	0.86121	0.401624	0.459586	0.0504532	9.10916	0.0197773	0.0291502	8.30226e-20	3.20433e-15	1	Distal Intergenic	1	34375911	34822236	446326	1	81636	NM_031007	-250785	ENSRNOG00000032150	Adcy2	adenylate cyclase 2
chr6	128566794	128566794	1	*	0.766649	0.23011	0.536539	0.0612531	8.75937	0.0277019	0.0272605	1.96341e-18	5.78318e-14	1	Promoter (<=1kb)	6	128565919	128566000	82	1	100526588	NR_037363	875	ENSRNOG00000041468	Mir1188	microRNA 1188
chr6	17867569	17867569	1	*	0.726254	0.0425754	0.683679	0.0819107	8.34664	0.0294314	0.0316313	7.02337e-17	1.69056e-12	1	Distal Intergenic	6	16697829	16870259	172431	2	298744	NM_001169103	-997310	ENSRNOG00000004208	Crim1	cysteine rich transmembrane BMP regulator 1
chr1	34125192	34125192	1	*	0.868944	0.396434	0.472511	0.0523017	9.03433	0.0194648	0.0253394	1.65012e-19	5.98688e-15	1	Distal Intergenic	1	34375911	34822236	446326	1	81636	NM_031007	-250719	ENSRNOG00000032150	Adcy2	adenylate cyclase 2
chr13	102292419	102292419	1	*	0.830876	0.308441	0.522435	0.0593154	8.80776	0.0289293	0.0270508	1.27675e-18	3.83636e-14	1	Distal Intergenic	13	102346161	102490298	144138	2	289342	NM_001105984	197879	ENSRNOG00000003767	Rps6kc1	ribosomal protein S6 kinase C1
chr13	102292428	102292428	1	*	0.830876	0.308441	0.522435	0.0593154	8.80776	0.0289293	0.0270508	1.27675e-18	3.83636e-14	1	Distal Intergenic	13	102346161	102490298	144138	2	289342	NM_001105984	197870	ENSRNOG00000003767	Rps6kc1	ribosomal protein S6 kinase C1
chr13	102292438	102292438	1	*	0.830876	0.308441	0.522435	0.0593154	8.80776	0.0289293	0.0270508	1.27675e-18	3.83636e-14	1	Distal Intergenic	13	102346161	102490298	144138	2	289342	NM_001105984	197860	ENSRNOG00000003767	Rps6kc1	ribosomal protein S6 kinase C1
chr13	102292448	102292448	1	*	0.830876	0.308441	0.522435	0.0593154	8.80776	0.0289293	0.0270508	1.27675e-18	3.83636e-14	1	Distal Intergenic	13	102346161	102490298	144138	2	289342	NM_001105984	197850	ENSRNOG00000003767	Rps6kc1	ribosomal protein S6 kinase C1
chr3	2262446	2262446	1	*	0.128602	0.57698	-0.448377	0.0489311	-9.16344	0.042094	0.0465351	5.02703e-20	2.05728e-15	1	Distal Intergenic	3	2238027	2239021	995	2	257642	NM_147136	-23425	NA	LOC257642	rRNA promoter binding protein
chr3	2262449	2262449	1	*	0.128602	0.57698	-0.448377	0.0489311	-9.16344	0.042094	0.0465351	5.02703e-20	2.05728e-15	1	Distal Intergenic	3	2238027	2239021	995	2	257642	NM_147136	-23428	NA	LOC257642	rRNA promoter binding protein
chr11	2999088	2999088	1	*	0.918294	0.261469	0.656825	0.0782101	8.39822	0.0295124	0.0363984	4.53315e-17	1.11636e-12	1	Distal Intergenic	11	3317024	3334804	17781	1	25517	NM_013008	-317936	ENSRNOG00000000715	Pou1f1	POU class 1 homeobox 1
chr1	34125071	34125071	1	*	0.860425	0.406433	0.453992	0.0497387	9.12755	0.0173505	0.0400961	7.0069e-20	2.7422e-15	1	Distal Intergenic	1	34375911	34822236	446326	1	81636	NM_031007	-250840	ENSRNOG00000032150	Adcy2	adenylate cyclase 2
chr1	34125130	34125130	1	*	0.86178	0.402963	0.458817	0.0504381	9.09664	0.0197702	0.0292829	9.31681e-20	3.5774e-15	1	Distal Intergenic	1	34375911	34822236	446326	1	81636	NM_031007	-250781	ENSRNOG00000032150	Adcy2	adenylate cyclase 2
chr11	37945673	37945673	1	*	0.230501	0.938492	-0.707991	0.0854947	-8.28111	0.0326145	0.031155	1.22032e-16	2.83378e-12	1	Distal Intergenic	11	37314224	37326996	12773	2	304056	NM_001107105	-618677	ENSRNOG00000001623	Zbtb21	zinc finger and BTB domain containing 21
chr13	75451348	75451348	1	*	0.94098	0.23929	0.701689	0.0846333	8.29094	0.0310117	0.037919	1.12358e-16	2.61999e-12	1	Distal Intergenic	13	75309921	75328184	18264	2	84493	NM_053433	-123164	ENSRNOG00000003620	Fmo3	flavin containing dimethylaniline monoxygenase 3
chr13	75451357	75451357	1	*	0.94098	0.23929	0.701689	0.0846333	8.29094	0.0310117	0.037919	1.12358e-16	2.61999e-12	1	Distal Intergenic	13	75309921	75328184	18264	2	84493	NM_053433	-123173	ENSRNOG00000003620	Fmo3	flavin containing dimethylaniline monoxygenase 3
chr4	99852689	99852689	1	*	0.97435	0.121209	0.853141	0.105954	8.05203	0.0294695	0.0258845	8.14318e-16	1.71004e-11	1	Distal Intergenic	4	102723712	102749355	25644	2	362383	NM_001108632	2896666	ENSRNOG00000005576	Rpia	ribose 5-phosphate isomerase A
chr3	2267187	2267187	1	*	0.152444	0.629545	-0.4771	0.0530526	-8.99297	0.0323438	0.0260422	2.4063e-19	8.53667e-15	1	Distal Intergenic	3	2238027	2239021	995	2	257642	NM_147136	-28166	NA	LOC257642	rRNA promoter binding protein
chr1	34125104	34125104	1	*	0.858986	0.402624	0.456362	0.0501431	9.10119	0.0198124	0.0291786	8.93445e-20	3.43648e-15	1	Distal Intergenic	1	34375911	34822236	446326	1	81636	NM_031007	-250807	ENSRNOG00000032150	Adcy2	adenylate cyclase 2
chr2	113705867	113705867	1	*	0.13097	0.983943	-0.852972	0.105954	-8.05043	0.0258129	0.0297688	8.25068e-16	1.72937e-11	1	Distal Intergenic	2	113989203	113989300	98	2	100314268	NR_032312	283433	ENSRNOG00000036429	Mir551b	microRNA 551b
chr4	32673103	32673103	1	*	0.922498	0.2171	0.705398	0.0851928	8.28002	0.0269198	0.0298898	1.23158e-16	2.85697e-12	1	Distal Intergenic	4	32563938	32598868	34931	1	84352	NM_053356	109165	ENSRNOG00000011292	Col1a2	collagen type I alpha 2 chain
chr13	102292304	102292304	1	*	0.843527	0.300801	0.542726	0.0623032	8.71105	0.0289293	0.0302465	3.01081e-18	8.62982e-14	1	Distal Intergenic	13	102346161	102490298	144138	2	289342	NM_001105984	197994	ENSRNOG00000003767	Rps6kc1	ribosomal protein S6 kinase C1
chr3	2262831	2262831	1	*	0.108771	0.539781	-0.43101	0.0465999	-9.24916	0.0196084	0.0289229	2.26254e-20	1.00893e-15	1	Distal Intergenic	3	2238027	2239021	995	2	257642	NM_147136	-23810	NA	LOC257642	rRNA promoter binding protein
chr10	75739771	75739771	1	*	0.221905	0.90257	-0.680666	0.0817556	-8.32562	0.0289293	0.026919	8.38897e-17	1.98302e-12	1	Distal Intergenic	10	75960510	75968953	8444	2	303448	NM_001037190	229182	ENSRNOG00000054719	LOC303448	similar to glyceraldehyde-3-phosphate dehydrogenase
chr11	4877782	4877782	1	*	0.901186	0.0454934	0.855693	0.106423	8.0405	0.026028	0.031429	8.94695e-16	1.86136e-11	1	Distal Intergenic	11	4555914	4780332	224419	2	360687	NM_001047102	-97450	ENSRNOG00000030840	Cadm2	cell adhesion molecule 2
chr3	2262669	2262669	1	*	0.107105	0.554323	-0.447217	0.0489069	-9.14425	0.0972846	0.042372	6.00443e-20	2.38744e-15	1	Distal Intergenic	3	2238027	2239021	995	2	257642	NM_147136	-23648	NA	LOC257642	rRNA promoter binding protein
chr3	2262656	2262656	1	*	0.107105	0.554323	-0.447217	0.0489206	-9.1417	0.0400292	0.0506744	6.14783e-20	2.44012e-15	1	Distal Intergenic	3	2238027	2239021	995	2	257642	NM_147136	-23635	NA	LOC257642	rRNA promoter binding protein
chr5	136709586	136709586	1	*	0.419297	0.907766	-0.488469	0.0547396	-8.92351	0.0289293	0.0330717	4.51747e-19	1.49374e-14	1	Distal Intergenic	5	136910391	136913371	2981	1	192110	NM_138838	-200805	ENSRNOG00000047686	Pou3f1	POU class 3 homeobox 1
chr5	136709588	136709588	1	*	0.419297	0.907766	-0.488469	0.0547396	-8.92351	0.0289293	0.0330717	4.51747e-19	1.49374e-14	1	Distal Intergenic	5	136910391	136913371	2981	1	192110	NM_138838	-200803	ENSRNOG00000047686	Pou3f1	POU class 3 homeobox 1
chr1	34125115	34125115	1	*	0.859045	0.403883	0.455162	0.0500654	9.09136	0.0198124	0.0292933	9.78061e-20	3.69839e-15	1	Distal Intergenic	1	34375911	34822236	446326	1	81636	NM_031007	-250796	ENSRNOG00000032150	Adcy2	adenylate cyclase 2
chr1	34125119	34125119	1	*	0.859045	0.403883	0.455162	0.0500654	9.09136	0.0198124	0.0292933	9.78061e-20	3.69839e-15	1	Distal Intergenic	1	34375911	34822236	446326	1	81636	NM_031007	-250792	ENSRNOG00000032150	Adcy2	adenylate cyclase 2
chr1	34125122	34125122	1	*	0.859045	0.403883	0.455162	0.0500654	9.09136	0.0198124	0.0292933	9.78061e-20	3.69839e-15	1	Distal Intergenic	1	34375911	34822236	446326	1	81636	NM_031007	-250789	ENSRNOG00000032150	Adcy2	adenylate cyclase 2
chr4	96980532	96980532	1	*	0.0895652	0.979847	-0.890282	0.111416	-7.99061	0.0296624	0.0294083	1.34278e-15	2.73015e-11	1	Distal Intergenic	4	96707950	96709650	1701	2	494343	NM_001009540	-270882	ENSRNOG00000007740	Tacstd2	tumor-associated calcium signal transducer 2
chr3	2267216	2267216	1	*	0.150212	0.634892	-0.48468	0.0542527	-8.93375	0.0323379	0.0262092	4.11807e-19	1.3759e-14	1	Distal Intergenic	3	2238027	2239021	995	2	257642	NM_147136	-28195	NA	LOC257642	rRNA promoter binding protein
chr3	2267222	2267222	1	*	0.150212	0.634892	-0.48468	0.0542527	-8.93375	0.0323379	0.0262092	4.11807e-19	1.3759e-14	1	Distal Intergenic	3	2238027	2239021	995	2	257642	NM_147136	-28201	NA	LOC257642	rRNA promoter binding protein
chr2	247386157	247386157	1	*	0.127694	0.910041	-0.782346	0.0962382	-8.12927	0.0293103	0.0249939	4.31887e-16	9.5818e-12	1	Intron (NM_057142/117284	intron 4 of 25)	2	247147752	247533332	385581	2	117284	NM_057142	147175	ENSRNOG00000011980	Lrrc7	leucine rich repeat containing 7
chr1	34119486	34119486	1	*	0.895537	0.41252	0.483018	0.0540337	8.9392	0.0600357	0.0265832	3.92006e-19	1.32758e-14	1	Distal Intergenic	1	34375911	34822236	446326	1	81636	NM_031007	-256425	ENSRNOG00000032150	Adcy2	adenylate cyclase 2
chr1	34119496	34119496	1	*	0.895537	0.41252	0.483018	0.0540337	8.9392	0.0600357	0.0265832	3.92006e-19	1.32758e-14	1	Distal Intergenic	1	34375911	34822236	446326	1	81636	NM_031007	-256415	ENSRNOG00000032150	Adcy2	adenylate cyclase 2
chr1	184394975	184394975	1	*	0.0547519	0.907305	-0.852553	0.106176	-8.02962	0.0306931	0.0265082	9.77787e-16	2.03234e-11	1	Distal Intergenic	1	184745418	184850626	105209	2	25022	NM_001109892	455651	ENSRNOG00000016374	Fgfr2	fibroblast growth factor receptor 2
chr15	73797573	73797573	1	*	0.0901529	0.980968	-0.890815	0.111606	-7.9818	0.0297684	0.0294573	1.44216e-15	2.91895e-11	1	Distal Intergenic	15	72699094	73142594	443501	2	290426	NM_001106054	-654979	ENSRNOG00000031100	Klhl1	kelch-like family member 1
chr12	44274105	44274105	1	*	0.196414	0.774394	-0.57798	0.0674655	-8.56705	0.0289293	0.122564	1.0617e-17	2.7928e-13	1	Intron (NM_001107148/304555	intron 7 of 12)	12	44264037	44293207	29171	2	304555	NM_001107148	19102	ENSRNOG00000000661	Hps4	HPS4	biogenesis of lysosomal organelles complex 3 subunit 2
chr3	2267235	2267235	1	*	0.150139	0.634517	-0.484377	0.0542668	-8.92585	0.0437882	0.0235295	4.42301e-19	1.46902e-14	1	Distal Intergenic	3	2238027	2239021	995	2	257642	NM_147136	-28214	NA	LOC257642	rRNA promoter binding protein
chr3	2262611	2262611	1	*	0.107821	0.56003	-0.452209	0.0497397	-9.0915	0.0300219	0.0353119	9.7685e-20	3.69839e-15	1	Distal Intergenic	3	2238027	2239021	995	2	257642	NM_147136	-23590	NA	LOC257642	rRNA promoter binding protein
chr3	2262617	2262617	1	*	0.107821	0.56003	-0.452209	0.0497397	-9.0915	0.0300219	0.0353119	9.7685e-20	3.69839e-15	1	Distal Intergenic	3	2238027	2239021	995	2	257642	NM_147136	-23596	NA	LOC257642	rRNA promoter binding protein
chr3	2262623	2262623	1	*	0.107821	0.56003	-0.452209	0.0497397	-9.0915	0.0300219	0.0353119	9.7685e-20	3.69839e-15	1	Distal Intergenic	3	2238027	2239021	995	2	257642	NM_147136	-23602	NA	LOC257642	rRNA promoter binding protein
chr13	102292534	102292534	1	*	0.828784	0.312819	0.515965	0.058794	8.77582	0.0289293	0.0251272	1.69659e-18	5.03702e-14	1	Distal Intergenic	13	102346161	102490298	144138	2	289342	NM_001105984	197764	ENSRNOG00000003767	Rps6kc1	ribosomal protein S6 kinase C1
chr3	2267194	2267194	1	*	0.150721	0.628433	-0.477712	0.0533964	-8.94652	0.032338	0.0260275	3.66872e-19	1.24812e-14	1	Distal Intergenic	3	2238027	2239021	995	2	257642	NM_147136	-28173	NA	LOC257642	rRNA promoter binding protein
chr3	2267196	2267196	1	*	0.150721	0.628433	-0.477712	0.0533964	-8.94652	0.032338	0.0260275	3.66872e-19	1.24812e-14	1	Distal Intergenic	3	2238027	2239021	995	2	257642	NM_147136	-28175	NA	LOC257642	rRNA promoter binding protein
chr3	2267201	2267201	1	*	0.150721	0.628433	-0.477712	0.0533964	-8.94652	0.032338	0.0260275	3.66872e-19	1.24812e-14	1	Distal Intergenic	3	2238027	2239021	995	2	257642	NM_147136	-28180	NA	LOC257642	rRNA promoter binding protein
chr3	2267203	2267203	1	*	0.150721	0.628433	-0.477712	0.0533964	-8.94652	0.032338	0.0260275	3.66872e-19	1.24812e-14	1	Distal Intergenic	3	2238027	2239021	995	2	257642	NM_147136	-28182	NA	LOC257642	rRNA promoter binding protein
chr3	2267211	2267211	1	*	0.150721	0.628433	-0.477712	0.0533964	-8.94652	0.032338	0.0260275	3.66872e-19	1.24812e-14	1	Distal Intergenic	3	2238027	2239021	995	2	257642	NM_147136	-28190	NA	LOC257642	rRNA promoter binding protein
chr1	157487372	157487372	1	*	0.967192	0.0781659	0.889026	0.111566	7.96858	0.0292281	0.0299517	1.60504e-15	3.21663e-11	1	Distal Intergenic	1	157483242	157484201	960	1	365327	NM_001001281	4130	ENSRNOG00000050328	Olr75	olfactory receptor 75
chr1	34118804	34118804	1	*	0.85605	0.384591	0.471459	0.052546	8.9723	0.0366355	0.0197703	2.90397e-19	1.00943e-14	1	Distal Intergenic	1	34375911	34822236	446326	1	81636	NM_031007	-257107	ENSRNOG00000032150	Adcy2	adenylate cyclase 2
chr1	34125171	34125171	1	*	0.869341	0.39961	0.469732	0.0523095	8.97985	0.0192168	0.0253844	2.71132e-19	9.52817e-15	1	Distal Intergenic	1	34375911	34822236	446326	1	81636	NM_031007	-250740	ENSRNOG00000032150	Adcy2	adenylate cyclase 2
chr2	183569000	183569000	1	*	0.947278	0.350544	0.596734	0.0702838	8.49035	0.028997	0.0247823	2.06024e-17	5.2648e-13	1	Intron (NM_172072/64516	intron 14 of 14)	2	183544526	183552372	7847	2	310674	NM_001025119	-16628	ENSRNOG00000021170	Plekho1	pleckstrin homology domain containing O1
chr5	80193591	80193591	1	*	0.77873	0.11741	0.66132	0.0794365	8.32514	0.030447	0.0277159	8.4226e-17	1.98677e-12	1	Distal Intergenic	5	80145867	80159501	13635	1	29260	NM_019178	47724	ENSRNOG00000010522	Tlr4	toll-like receptor 4
chr1	34125181	34125181	1	*	0.866892	0.398489	0.468403	0.0521715	8.97815	0.0196737	0.0253663	2.75361e-19	9.64651e-15	1	Distal Intergenic	1	34375911	34822236	446326	1	81636	NM_031007	-250730	ENSRNOG00000032150	Adcy2	adenylate cyclase 2
chr1	34125186	34125186	1	*	0.866892	0.398489	0.468403	0.0521715	8.97815	0.0196737	0.0253663	2.75361e-19	9.64651e-15	1	Distal Intergenic	1	34375911	34822236	446326	1	81636	NM_031007	-250725	ENSRNOG00000032150	Adcy2	adenylate cyclase 2
chr16	54159256	54159256	1	*	0.9668	0.111947	0.854854	0.106908	7.99619	0.0293026	0.0255901	1.28329e-15	2.61695e-11	1	Intron (NM_001108875/364605	intron 1 of 7)	16	54040340	54040413	74	1	100314072	NR_032106	118916	ENSRNOG00000035589	Mir383	microRNA 383
chr15	32625328	32625328	1	*	0.331821	0.963413	-0.631593	0.0753508	-8.38203	0.031925	0.0287711	5.20233e-17	1.27415e-12	1	Distal Intergenic	15	32211803	32252084	40282	1	25444	NM_012952	413525	ENSRNOG00000011471	Fgf9	fibroblast growth factor 9
chr7	59190206	59190206	1	*	0.231695	0.87186	-0.640165	0.0765806	-8.35936	0.0273006	0.241672	6.30578e-17	1.52111e-12	1	Distal Intergenic	7	58758223	58848721	90499	2	171329	NM_145184	-341485	ENSRNOG00000023202	Usp15	ubiquitin specific peptidase 15
chr1	34125159	34125159	1	*	0.866884	0.399773	0.467111	0.0520571	8.97306	0.0195855	0.0253848	2.88385e-19	1.00399e-14	1	Distal Intergenic	1	34375911	34822236	446326	1	81636	NM_031007	-250752	ENSRNOG00000032150	Adcy2	adenylate cyclase 2
chr1	34125163	34125163	1	*	0.866884	0.399773	0.467111	0.0520571	8.97306	0.0195855	0.0253848	2.88385e-19	1.00399e-14	1	Distal Intergenic	1	34375911	34822236	446326	1	81636	NM_031007	-250748	ENSRNOG00000032150	Adcy2	adenylate cyclase 2
chr1	34125166	34125166	1	*	0.866884	0.399773	0.467111	0.0520571	8.97306	0.0195855	0.0253848	2.88385e-19	1.00399e-14	1	Distal Intergenic	1	34375911	34822236	446326	1	81636	NM_031007	-250745	ENSRNOG00000032150	Adcy2	adenylate cyclase 2
chr1	34125148	34125148	1	*	0.864162	0.400892	0.46327	0.0515631	8.98452	0.0199562	0.0253959	2.59855e-19	9.17509e-15	1	Distal Intergenic	1	34375911	34822236	446326	1	81636	NM_031007	-250763	ENSRNOG00000032150	Adcy2	adenylate cyclase 2
chr1	34125152	34125152	1	*	0.864162	0.400892	0.46327	0.0515631	8.98452	0.0199562	0.0253959	2.59855e-19	9.17509e-15	1	Distal Intergenic	1	34375911	34822236	446326	1	81636	NM_031007	-250759	ENSRNOG00000032150	Adcy2	adenylate cyclase 2
chr1	34125141	34125141	1	*	0.863711	0.402484	0.461227	0.0512756	8.99505	0.0199899	0.0254132	2.36132e-19	8.39042e-15	1	Distal Intergenic	1	34375911	34822236	446326	1	81636	NM_031007	-250770	ENSRNOG00000032150	Adcy2	adenylate cyclase 2
chr3	2267168	2267168	1	*	0.154074	0.630604	-0.47653	0.0535147	-8.90465	0.025066	0.0242642	5.35558e-19	1.73499e-14	1	Distal Intergenic	3	2238027	2239021	995	2	257642	NM_147136	-28147	NA	LOC257642	rRNA promoter binding protein
chr3	2267170	2267170	1	*	0.154074	0.630604	-0.47653	0.0535147	-8.90465	0.025066	0.0242642	5.35558e-19	1.73499e-14	1	Distal Intergenic	3	2238027	2239021	995	2	257642	NM_147136	-28149	NA	LOC257642	rRNA promoter binding protein
chr3	2267175	2267175	1	*	0.154074	0.630604	-0.47653	0.0535147	-8.90465	0.025066	0.0242642	5.35558e-19	1.73499e-14	1	Distal Intergenic	3	2238027	2239021	995	2	257642	NM_147136	-28154	NA	LOC257642	rRNA promoter binding protein
chr2	223582905	223582905	1	*	0.0797205	0.967379	-0.887658	0.111968	-7.92779	0.0296883	0.0292034	2.23082e-15	4.3274e-11	1	Distal Intergenic	2	223702412	223723072	20661	1	295458	NM_001106473	-119507	ENSRNOG00000014490	Bdh2	3-hydroxybutyrate dehydrogenase 2
chr5	127091873	127091873	1	*	0.944609	0.226593	0.718016	0.0878585	8.17241	0.0293538	0.0264126	3.02279e-16	6.8007e-12	1	Distal Intergenic	5	126786469	126814108	27640	1	689801	NM_001135916	305404	ENSRNOG00000043194	Skint1	selection and upkeep of intraepithelial T cells 1
chr2	208183090	208183090	1	*	0.955105	0.267778	0.687326	0.083502	8.23126	0.0292318	0.0265759	1.85261e-16	4.23614e-12	1	Distal Intergenic	2	207814112	207873492	59381	2	310820	NM_001005555	-309598	ENSRNOG00000010827	Ptbp2	polypyrimidine tract binding protein 2
chr13	102292299	102292299	1	*	0.842062	0.300871	0.541192	0.0627277	8.62764	0.0289293	0.0302462	6.263e-18	1.68714e-13	1	Distal Intergenic	13	102346161	102490298	144138	2	289342	NM_001105984	197999	ENSRNOG00000003767	Rps6kc1	ribosomal protein S6 kinase C1
chr11	85749349	85749349	1	*	0.0816373	0.970088	-0.888451	0.11217	-7.92054	0.0300688	0.0293137	2.36473e-15	4.55166e-11	1	Distal Intergenic	11	85983304	85996538	13235	2	301957	NM_001106930	247189	ENSRNOG00000050091	Efcab1	EF hand calcium binding domain 1
chr1	34125247	34125247	1	*	0.868919	0.389087	0.479832	0.0540684	8.87454	0.0481656	0.041504	7.02243e-19	2.25217e-14	1	Distal Intergenic	1	34375911	34822236	446326	1	81636	NM_031007	-250664	ENSRNOG00000032150	Adcy2	adenylate cyclase 2
chrX	4234990	4234990	1	*	0.854742	0.0968091	0.757933	0.0937749	8.08247	0.0291494	0.029503	6.34661e-16	1.3674e-11	1	Distal Intergenic	21	4488021	4488877	857	2	302867	NM_001106971	253887	ENSRNOG00000024138	Dusp21	dual specificity phosphatase 21
chr2	145443990	145443990	1	*	0.901991	0.281877	0.620114	0.0741668	8.36107	0.028755	0.0577012	6.21496e-17	1.50082e-12	1	Distal Intergenic	2	145599714	145600265	552	1	170923	NM_133410	-155724	ENSRNOG00000014420	Rap2b	RAP2B	member of RAS oncogene family
chr3	2262477	2262477	1	*	0.129405	0.578868	-0.449463	0.049834	-9.01921	0.0164833	0.0190128	1.89455e-19	6.8294e-15	1	Distal Intergenic	3	2238027	2239021	995	2	257642	NM_147136	-23456	NA	LOC257642	rRNA promoter binding protein
chr6	128566907	128566907	1	*	0.7336	0.194393	0.539207	0.0626664	8.60441	0.029399	0.0298961	7.67113e-18	2.04189e-13	1	Promoter (<=1kb)	6	128565919	128566000	82	1	100526588	NR_037363	988	ENSRNOG00000041468	Mir1188	microRNA 1188
chr10	3506789	3506789	1	*	0.96339	0.0737072	0.889683	0.112682	7.89551	0.0291723	0.0307119	2.8913e-15	5.50369e-11	1	Distal Intergenic	10	3701522	3821050	119529	1	302890	NM_001013963	-194733	ENSRNOG00000015118	Cpped1	calcineurin-like phosphoesterase domain containing 1
chr13	97818687	97818687	1	*	0.959929	0.339517	0.620411	0.0743447	8.34506	0.0292874	0.0348542	7.11752e-17	1.71134e-12	1	Distal Intergenic	13	97626451	97657867	31417	2	289357	NM_001105986	-160820	ENSRNOG00000023130	Lyplal1	lysophospholipase-like 1
chr11	12640855	12640855	1	*	0.133913	0.981875	-0.847962	0.106904	-7.93198	0.0280654	0.0295229	2.15687e-15	4.20582e-11	1	Intron (NM_032106/84409	intron 8 of 30)	11	12528951	13038993	510043	2	84409	NM_032106	398138	ENSRNOG00000029598	Robo2	roundabout guidance receptor 2
chr1	34125027	34125027	1	*	0.859506	0.411328	0.448178	0.0497708	9.00485	0.0160738	0.0292215	2.15963e-19	7.73514e-15	1	Distal Intergenic	1	34375911	34822236	446326	1	81636	NM_031007	-250884	ENSRNOG00000032150	Adcy2	adenylate cyclase 2
chr3	2262651	2262651	1	*	0.107488	0.555727	-0.448239	0.0497978	-9.00117	0.0399713	0.0503516	2.23316e-19	7.98574e-15	1	Distal Intergenic	3	2238027	2239021	995	2	257642	NM_147136	-23630	NA	LOC257642	rRNA promoter binding protein
chr3	2262378	2262378	1	*	0.129334	0.566044	-0.43671	0.0481769	-9.06471	0.0216317	0.0160689	1.24933e-19	4.62264e-15	1	Distal Intergenic	3	2238027	2239021	995	2	257642	NM_147136	-23357	NA	LOC257642	rRNA promoter binding protein
chr18	17702540	17702540	1	*	0.0519943	0.901955	-0.849961	0.107337	-7.91863	0.0309328	0.0260369	2.40146e-15	4.6184e-11	1	Distal Intergenic	18	18250084	18253006	2923	2	102547344	NM_001287621	550466	ENSRNOG00000030156	LOC102547344	lateral signaling target protein 2 homolog
chr3	2267237	2267237	1	*	0.15006	0.63411	-0.48405	0.0549799	-8.80414	0.0437515	0.0235359	1.3186e-18	3.95149e-14	1	Distal Intergenic	3	2238027	2239021	995	2	257642	NM_147136	-28216	NA	LOC257642	rRNA promoter binding protein
chr3	2266721	2266721	1	*	0.172738	0.627459	-0.454721	0.0507891	-8.95312	0.017421	0.0210089	3.45566e-19	1.19011e-14	1	Distal Intergenic	3	2238027	2239021	995	2	257642	NM_147136	-27700	NA	LOC257642	rRNA promoter binding protein
chr2	17444140	17444140	1	*	0.233849	0.975308	-0.741459	0.091886	-8.06933	0.0333903	0.029219	7.06821e-16	1.50405e-11	1	Distal Intergenic	2	16841771	16843796	2026	2	100188937	NM_001134705	-600344	ENSRNOG00000030237	Cox7c	cytochrome c oxidase subunit 7C
chr11	83162241	83162241	1	*	0.834563	0.274634	0.559929	0.0658934	8.49749	0.0307934	0.0294719	1.93728e-17	4.96761e-13	1	Distal Intergenic	11	83147155	83150101	2947	1	288360	NM_001105901	15086	ENSRNOG00000037983	Car15	carbonic anhydrase 15
chr11	83162248	83162248	1	*	0.834563	0.274634	0.559929	0.0658934	8.49749	0.0307934	0.0294719	1.93728e-17	4.96761e-13	1	Distal Intergenic	11	83147155	83150101	2947	1	288360	NM_001105901	15093	ENSRNOG00000037983	Car15	carbonic anhydrase 15
chr11	83162252	83162252	1	*	0.834563	0.274634	0.559929	0.0658934	8.49749	0.0307934	0.0294719	1.93728e-17	4.96761e-13	1	Distal Intergenic	11	83147155	83150101	2947	1	288360	NM_001105901	15097	ENSRNOG00000037983	Car15	carbonic anhydrase 15
chr11	83162262	83162262	1	*	0.834563	0.274634	0.559929	0.0658934	8.49749	0.0307934	0.0294719	1.93728e-17	4.96761e-13	1	Distal Intergenic	11	83147155	83150101	2947	1	288360	NM_001105901	15107	ENSRNOG00000037983	Car15	carbonic anhydrase 15
chr1	34125229	34125229	1	*	0.867644	0.391963	0.475682	0.0538244	8.83767	0.0180199	0.0578822	9.77397e-19	3.0473e-14	1	Distal Intergenic	1	34375911	34822236	446326	1	81636	NM_031007	-250682	ENSRNOG00000032150	Adcy2	adenylate cyclase 2
chr1	34125236	34125236	1	*	0.867644	0.391963	0.475682	0.0538244	8.83767	0.0180199	0.0578822	9.77397e-19	3.0473e-14	1	Distal Intergenic	1	34375911	34822236	446326	1	81636	NM_031007	-250675	ENSRNOG00000032150	Adcy2	adenylate cyclase 2
chr13	66398445	66398445	1	*	0.0519943	0.902681	-0.850686	0.107602	-7.90584	0.0309328	0.0253652	2.66128e-15	5.08313e-11	1	Distal Intergenic	13	66025641	66034885	9245	1	24957	NM_017073	372804	ENSRNOG00000049560	Glul	glutamate-ammonia ligase
chr1	34125225	34125225	1	*	0.868643	0.394784	0.473859	0.0536024	8.84026	0.0180764	0.0579492	9.54998e-19	2.98578e-14	1	Distal Intergenic	1	34375911	34822236	446326	1	81636	NM_031007	-250686	ENSRNOG00000032150	Adcy2	adenylate cyclase 2
chr18	66836950	66836950	1	*	0.974207	0.0863673	0.887839	0.112968	7.85921	0.0295047	0.0296347	3.86563e-15	7.1992e-11	1	Distal Intergenic	18	67167600	67188595	20996	1	307271	NM_001107377	-330650	ENSRNOG00000015777	Mex3c	mex-3 RNA binding family member C
chr1	63623546	63623546	1	*	0.229203	0.820711	-0.591508	0.0705043	-8.38967	0.0265993	0.0297755	4.87495e-17	1.1979e-12	1	Distal Intergenic	1	63600382	63615964	15583	1	690729	NM_001099492	23164	ENSRNOG00000046198	Vom2r19	vomeronasal 2 receptor	19
chr11	35431828	35431828	1	*	0.664997	0.155416	0.509581	0.0587544	8.67306	0.0289293	0.0314938	4.20643e-18	1.17704e-13	1	Distal Intergenic	11	35422328	35428247	5920	2	360704	NM_001013184	-3581	ENSRNOG00000048226	Hmgn1	high mobility group nucleosome binding domain 1
chr11	35431838	35431838	1	*	0.664997	0.155416	0.509581	0.0587544	8.67306	0.0289293	0.0314938	4.20643e-18	1.17704e-13	1	Distal Intergenic	11	35422328	35428247	5920	2	360704	NM_001013184	-3591	ENSRNOG00000048226	Hmgn1	high mobility group nucleosome binding domain 1
chr11	35431848	35431848	1	*	0.664997	0.155416	0.509581	0.0587544	8.67306	0.0289293	0.0314938	4.20643e-18	1.17704e-13	1	Distal Intergenic	11	35422328	35428247	5920	2	360704	NM_001013184	-3601	ENSRNOG00000048226	Hmgn1	high mobility group nucleosome binding domain 1
chr11	35431857	35431857	1	*	0.664997	0.155416	0.509581	0.0587544	8.67306	0.0289293	0.0314938	4.20643e-18	1.17704e-13	1	Distal Intergenic	11	35422328	35428247	5920	2	360704	NM_001013184	-3610	ENSRNOG00000048226	Hmgn1	high mobility group nucleosome binding domain 1
chr11	35431867	35431867	1	*	0.664997	0.155416	0.509581	0.0587544	8.67306	0.0289293	0.0314938	4.20643e-18	1.17704e-13	1	Distal Intergenic	11	35422328	35428247	5920	2	360704	NM_001013184	-3620	ENSRNOG00000048226	Hmgn1	high mobility group nucleosome binding domain 1
chr11	35431877	35431877	1	*	0.664997	0.155416	0.509581	0.0587544	8.67306	0.0289293	0.0314938	4.20643e-18	1.17704e-13	1	Distal Intergenic	11	35422328	35428247	5920	2	360704	NM_001013184	-3630	ENSRNOG00000048226	Hmgn1	high mobility group nucleosome binding domain 1
chr9	30894901	30894901	1	*	0.0547519	0.90573	-0.850979	0.10773	-7.89919	0.0306931	0.0269146	2.80713e-15	5.35257e-11	1	Distal Intergenic	9	33063857	33135994	72138	2	363210	NM_001108791	2241093	ENSRNOG00000011756	Phf3	PHD finger protein 3
chr1	34124987	34124987	1	*	0.853621	0.419855	0.433766	0.0478913	9.05729	0.0205705	0.0317152	1.33737e-19	4.94023e-15	1	Distal Intergenic	1	34375911	34822236	446326	1	81636	NM_031007	-250924	ENSRNOG00000032150	Adcy2	adenylate cyclase 2
chr4	73035383	73035383	1	*	0.0889384	0.976427	-0.887489	0.112997	-7.85411	0.0295541	0.0294794	4.02615e-15	7.49192e-11	1	Distal Intergenic	4	72170134	72557694	387561	2	680668	NM_001134994	-477689	ENSRNOG00000029922	Tpk1	thiamin pyrophosphokinase 1
chr18	15177231	15177231	1	*	0.941371	0.210104	0.731267	0.0906571	8.0663	0.0291636	0.0274861	7.24621e-16	1.53754e-11	1	Distal Intergenic	18	15242085	15248304	6220	1	100909408	NM_001271475	-64854	ENSRNOG00000048101	Zfp397	zinc finger protein 397
chr18	15177237	15177237	1	*	0.941371	0.210104	0.731267	0.0906571	8.0663	0.0291636	0.0274861	7.24621e-16	1.53754e-11	1	Distal Intergenic	18	15242085	15248304	6220	1	100909408	NM_001271475	-64848	ENSRNOG00000048101	Zfp397	zinc finger protein 397
chr4	96911412	96911412	1	*	0.0763873	0.718312	-0.641924	0.0778641	-8.24417	0.0299418	0.0306555	1.66313e-16	3.81847e-12	1	Distal Intergenic	4	96707950	96709650	1701	2	494343	NM_001009540	-201762	ENSRNOG00000007740	Tacstd2	tumor-associated calcium signal transducer 2
chrX	4234923	4234923	1	*	0.854742	0.0968091	0.757933	0.0945374	8.01728	0.029365	0.0290314	1.08112e-15	2.24296e-11	1	Distal Intergenic	21	4488021	4488877	857	2	302867	NM_001106971	253954	ENSRNOG00000024138	Dusp21	dual specificity phosphatase 21
chr3	2266712	2266712	1	*	0.173044	0.629822	-0.456778	0.0512696	-8.90933	0.0174218	0.0210169	5.13397e-19	1.67532e-14	1	Distal Intergenic	3	2238027	2239021	995	2	257642	NM_147136	-27691	NA	LOC257642	rRNA promoter binding protein
chr2	202590963	202590963	1	*	0.0895652	0.977147	-0.887581	0.113178	-7.84233	0.0296624	0.0292931	4.42268e-15	8.1418e-11	1	Distal Intergenic	2	202910593	202952114	41522	1	252920	NM_145777	-319630	ENSRNOG00000017969	Olfm3	olfactomedin 3
chr7	127119665	127119665	1	*	0.312369	0.848845	-0.536476	0.0627948	-8.54333	0.0306061	0.0422891	1.30412e-17	3.39855e-13	1	Distal Intergenic	7	126934008	127113589	179582	1	315272	NM_001108108	185657	ENSRNOG00000006995	Ano6	anoctamin 6
chr11	6299379	6299379	1	*	0.965979	0.0781659	0.887813	0.113376	7.83069	0.0294546	0.0299517	4.85213e-15	8.85952e-11	1	Distal Intergenic	11	4555914	4780332	224419	2	360687	NM_001047102	-1519047	ENSRNOG00000030840	Cadm2	cell adhesion molecule 2
chr9	95585837	95585837	1	*	0.127645	0.831382	-0.703737	0.0868974	-8.09849	0.0291227	0.0282078	5.56472e-16	1.21177e-11	1	Distal Intergenic	9	95742927	95761083	18157	1	301634	NM_001012350	-157090	ENSRNOG00000019087	Fam174a	family with sequence similarity 174	member A
chr1	34125356	34125356	1	*	0.875144	0.3863	0.488844	0.0559684	8.73428	0.0176054	0.0690219	2.45224e-18	7.10152e-14	1	Distal Intergenic	1	34375911	34822236	446326	1	81636	NM_031007	-250555	ENSRNOG00000032150	Adcy2	adenylate cyclase 2
chr12	11432988	11432988	1	*	0.70513	0.177082	0.528048	0.061666	8.56303	0.0271001	0.0267683	1.09935e-17	2.88506e-13	1	Distal Intergenic	12	11454797	11576304	121508	1	304294	NM_001107122	-21809	ENSRNOG00000001101	Rnf216	ring finger protein 216
chr1	63624304	63624304	1	*	0.146934	0.762592	-0.615658	0.0742933	-8.28687	0.0301934	0.0312676	1.16272e-16	2.70282e-12	1	Distal Intergenic	1	63600382	63615964	15583	1	690729	NM_001099492	23922	ENSRNOG00000046198	Vom2r19	vomeronasal 2 receptor	19
chr1	63624309	63624309	1	*	0.146934	0.762592	-0.615658	0.0742933	-8.28687	0.0301934	0.0312676	1.16272e-16	2.70282e-12	1	Distal Intergenic	1	63600382	63615964	15583	1	690729	NM_001099492	23927	ENSRNOG00000046198	Vom2r19	vomeronasal 2 receptor	19
chr11	7063029	7063029	1	*	0.963138	0.0763248	0.886814	0.113381	7.82156	0.0292167	0.0295459	5.21733e-15	9.47996e-11	1	Distal Intergenic	11	8734862	9000226	265365	1	288333	NM_001100502	-1671833	NA	Gbe1	1	4-alpha-glucan branching enzyme 1
chr1	34118786	34118786	1	*	0.863778	0.416498	0.447281	0.050077	8.93186	0.0337409	0.023659	4.189e-19	1.39751e-14	1	Distal Intergenic	1	34375911	34822236	446326	1	81636	NM_031007	-257125	ENSRNOG00000032150	Adcy2	adenylate cyclase 2
chr3	2262373	2262373	1	*	0.130816	0.565977	-0.435161	0.0483544	-8.9994	0.021616	0.0160588	2.26954e-19	8.08996e-15	1	Distal Intergenic	3	2238027	2239021	995	2	257642	NM_147136	-23352	NA	LOC257642	rRNA promoter binding protein
chr7	102833776	102833776	1	*	0.96643	0.0788252	0.887605	0.113654	7.80971	0.0293687	0.0301107	5.73179e-15	1.03143e-10	1	Distal Intergenic	7	104438276	104473085	34810	2	84429	NM_053405	1639309	ENSRNOG00000009265	Kcnk9	potassium two pore domain channel subfamily K member 9
chr5	136709678	136709678	1	*	0.381394	0.92574	-0.544345	0.0641285	-8.48835	0.0289293	0.0243926	2.09598e-17	5.34394e-13	1	Distal Intergenic	5	136910391	136913371	2981	1	192110	NM_138838	-200713	ENSRNOG00000047686	Pou3f1	POU class 3 homeobox 1
chr5	136709680	136709680	1	*	0.381394	0.92574	-0.544345	0.0641285	-8.48835	0.0289293	0.0243926	2.09598e-17	5.34394e-13	1	Distal Intergenic	5	136910391	136913371	2981	1	192110	NM_138838	-200711	ENSRNOG00000047686	Pou3f1	POU class 3 homeobox 1
chr9	6376565	6376565	1	*	0.120608	0.691914	-0.571306	0.068027	-8.39823	0.0298133	0.989475	4.53248e-17	1.11636e-12	1	Intron (NM_001106879/301168	intron 10 of 12)	9	6372194	6441678	69485	2	301168	NM_001106879	65113	ENSRNOG00000012618	Efhb	EF hand domain family	member B
chr3	2262627	2262627	1	*	0.108809	0.557094	-0.448285	0.0502757	-8.91653	0.0299067	0.035541	4.8111e-19	1.58149e-14	1	Distal Intergenic	3	2238027	2239021	995	2	257642	NM_147136	-23606	NA	LOC257642	rRNA promoter binding protein
chr20	4529937	4529937	1	*	0.887044	0.271967	0.615077	0.0743614	8.27145	0.0310147	0.0312459	1.32339e-16	3.06676e-12	1	Intron (NM_001164826/24981	intron 1 of 4)	20	4521048	4539667	18620	2	24981	NM_001164826	9730	ENSRNOG00000030431	RT1-Db2	RT1 class II	locus Db2
chr1	63623517	63623517	1	*	0.235525	0.812622	-0.577097	0.068903	-8.3755	0.0266297	0.0276765	5.49893e-17	1.33801e-12	1	Distal Intergenic	1	63600382	63615964	15583	1	690729	NM_001099492	23135	ENSRNOG00000046198	Vom2r19	vomeronasal 2 receptor	19
chr7	127119527	127119527	1	*	0.271972	0.830323	-0.558351	0.0662201	-8.43175	0.0345505	0.0265951	3.40529e-17	8.52678e-13	1	Distal Intergenic	7	126934008	127113589	179582	1	315272	NM_001108108	185519	ENSRNOG00000006995	Ano6	anoctamin 6
chr18	67852779	67852779	1	*	0.959446	0.299103	0.660343	0.0809957	8.15281	0.0291988	0.0640598	3.55555e-16	7.94436e-12	1	Distal Intergenic	18	67870022	67884477	14456	1	291439	NM_001011924	-17243	ENSRNOG00000024104	Mbd1	methyl-CpG binding domain protein 1
chr2	218597194	218597194	1	*	0.265464	0.953162	-0.687698	0.0850223	-8.08844	0.0272994	0.0288678	6.0433e-16	1.31215e-11	1	Intron (NM_001106474/295461	intron 4 of 23)	2	218562676	218632699	70024	2	295461	NM_001106474	35505	ENSRNOG00000023373	Sec24b	SEC24 homolog B	COPII coat complex component
chr2	218597202	218597202	1	*	0.265464	0.953162	-0.687698	0.0850223	-8.08844	0.0272994	0.0288678	6.0433e-16	1.31215e-11	1	Intron (NM_001106474/295461	intron 4 of 23)	2	218562676	218632699	70024	2	295461	NM_001106474	35497	ENSRNOG00000023373	Sec24b	SEC24 homolog B	COPII coat complex component
chr11	83162157	83162157	1	*	0.834563	0.274634	0.559929	0.066577	8.41025	0.0347081	0.0350181	4.09136e-17	1.01314e-12	1	Distal Intergenic	11	83147155	83150101	2947	1	288360	NM_001105901	15002	ENSRNOG00000037983	Car15	carbonic anhydrase 15
chr1	34125016	34125016	1	*	0.856398	0.413976	0.442421	0.0495789	8.92358	0.0190979	0.0425938	4.51449e-19	1.49374e-14	1	Distal Intergenic	1	34375911	34822236	446326	1	81636	NM_031007	-250895	ENSRNOG00000032150	Adcy2	adenylate cyclase 2
chr7	127134807	127134807	1	*	0.926042	0.222032	0.704011	0.0875002	8.04581	0.0289293	0.0285155	8.56742e-16	1.79073e-11	1	Distal Intergenic	7	126934008	127113589	179582	1	315272	NM_001108108	200799	ENSRNOG00000006995	Ano6	anoctamin 6
chr13	77242655	77242655	1	*	0.963138	0.0767717	0.886367	0.113961	7.77783	0.0292167	0.0296433	7.37776e-15	1.28526e-10	1	Distal Intergenic	13	77248865	77252308	3444	2	171371	NM_134361	9653	ENSRNOG00000002964	Xcl1	X-C motif chemokine ligand 1
chr10	15745904	15745904	1	*	0.246552	0.942807	-0.696255	0.0864309	-8.05563	0.0248597	0.0289783	7.90712e-16	1.66202e-11	1	Intron (NM_001106992/303010	intron 2 of 8)	10	15721195	15779112	57918	2	303010	NM_001106992	33208	ENSRNOG00000033169	Cpeb4	cytoplasmic polyadenylation element binding protein 4
chr10	15745914	15745914	1	*	0.246552	0.942807	-0.696255	0.0864309	-8.05563	0.0248597	0.0289783	7.90712e-16	1.66202e-11	1	Intron (NM_001106992/303010	intron 2 of 8)	10	15721195	15779112	57918	2	303010	NM_001106992	33198	ENSRNOG00000033169	Cpeb4	cytoplasmic polyadenylation element binding protein 4
chr5	91052608	91052608	1	*	0.190526	0.854882	-0.664356	0.081841	-8.11764	0.0259067	0.0289706	4.75355e-16	1.05149e-11	1	Distal Intergenic	5	89242661	89243757	1097	2	298147	NM_001206675	-1808851	ENSRNOG00000023946	Dmac1	distal membrane arm assembly component 1
chrX	42042013	42042013	1	*	0.838512	0.149691	0.688822	0.0854189	8.06404	0.0289293	0.0311924	7.38135e-16	1.56325e-11	1	Distal Intergenic	21	42021200	42028106	6907	2	192267	NM_138903	-13907	ENSRNOG00000049515	Obp1f	odorant binding protein I f
chrX	30905507	30905507	1	*	0.95982	0.234801	0.725019	0.0906709	7.99616	0.0292443	0.0296351	1.2836e-15	2.61695e-11	1	Distal Intergenic	21	30998425	31038442	40018	1	24938	NM_012706	-92918	ENSRNOG00000004124	Grpr	gastrin releasing peptide receptor
chrX	30905516	30905516	1	*	0.95982	0.234801	0.725019	0.0906709	7.99616	0.0292443	0.0296351	1.2836e-15	2.61695e-11	1	Distal Intergenic	21	30998425	31038442	40018	1	24938	NM_012706	-92909	ENSRNOG00000004124	Grpr	gastrin releasing peptide receptor
chr12	44041715	44041715	1	*	0.0816373	0.967739	-0.886101	0.11405	-7.76939	0.0300688	0.0291307	7.88676e-15	1.36543e-10	1	Distal Intergenic	12	44064935	44219661	154727	1	304554	NM_001134538	-23220	ENSRNOG00000025612	Sez6l	seizure related 6 homolog like
chr9	12465363	12465363	1	*	0.897307	0.206413	0.690894	0.0857381	8.05819	0.0278251	0.0386551	7.74317e-16	1.63833e-11	1	Distal Intergenic	9	12528246	12542233	13988	2	301225	NM_001106882	76870	ENSRNOG00000046601	Unc5cl	unc-5 family C-terminal like
chr13	102292544	102292544	1	*	0.825429	0.314619	0.51081	0.0596087	8.56939	0.0289293	0.0251431	1.04032e-17	2.7495e-13	1	Distal Intergenic	13	102346161	102490298	144138	2	289342	NM_001105984	197754	ENSRNOG00000003767	Rps6kc1	ribosomal protein S6 kinase C1
chr8	9708261	9708261	1	*	0.744998	0.0925868	0.652412	0.080238	8.13096	0.0288565	0.0291399	4.25917e-16	9.45875e-12	1	Distal Intergenic	8	10224172	10227068	2897	2	315417	NM_001108122	518807	ENSRNOG00000047133	Jrkl	JRK-like
chr1	86446822	86446822	1	*	0.972454	0.0863673	0.886087	0.11424	7.75638	0.0293916	0.0296347	8.73899e-15	1.48766e-10	1	Distal Intergenic	1	86367003	86381196	14194	2	361550	NM_001014160	-65626	ENSRNOG00000021106	Gramd1a	GRAM domain containing 1A
chr3	2267242	2267242	1	*	0.149973	0.63367	-0.483697	0.0557724	-8.67269	0.0437118	0.0235428	4.22042e-18	1.17948e-13	1	Distal Intergenic	3	2238027	2239021	995	2	257642	NM_147136	-28221	NA	LOC257642	rRNA promoter binding protein
chr1	34125005	34125005	1	*	0.854107	0.415918	0.438189	0.0491667	8.91232	0.0203454	0.0920345	4.99736e-19	1.63312e-14	1	Distal Intergenic	1	34375911	34822236	446326	1	81636	NM_031007	-250906	ENSRNOG00000032150	Adcy2	adenylate cyclase 2
chr7	25522252	25522252	1	*	0.129746	0.887161	-0.757415	0.0956639	-7.91746	0.0300721	0.0265986	2.42412e-15	4.65797e-11	1	Intron (NM_023979/78963	intron 19 of 26)	7	25494596	25579540	84945	2	78963	NM_023979	57288	ENSRNOG00000008022	Apaf1	apoptotic peptidase activating factor 1
chr1	34125360	34125360	1	*	0.876218	0.38969	0.486528	0.0562544	8.64872	0.0175648	0.0682487	5.20817e-18	1.42354e-13	1	Distal Intergenic	1	34375911	34822236	446326	1	81636	NM_031007	-250551	ENSRNOG00000032150	Adcy2	adenylate cyclase 2
chr5	136709632	136709632	1	*	0.394063	0.909244	-0.515181	0.0604362	-8.52438	0.0289293	0.0315342	1.53628e-17	3.98962e-13	1	Distal Intergenic	5	136910391	136913371	2981	1	192110	NM_138838	-200759	ENSRNOG00000047686	Pou3f1	POU class 3 homeobox 1
chr5	136709634	136709634	1	*	0.394063	0.909244	-0.515181	0.0604362	-8.52438	0.0289293	0.0315342	1.53628e-17	3.98962e-13	1	Distal Intergenic	5	136910391	136913371	2981	1	192110	NM_138838	-200757	ENSRNOG00000047686	Pou3f1	POU class 3 homeobox 1
chr10	75739810	75739810	1	*	0.221905	0.90257	-0.680666	0.0845394	-8.05146	0.0289293	0.0287167	8.18119e-16	1.71641e-11	1	Distal Intergenic	10	75960510	75968953	8444	2	303448	NM_001037190	229143	ENSRNOG00000054719	LOC303448	similar to glyceraldehyde-3-phosphate dehydrogenase
chr14	81713219	81713219	1	*	0.967192	0.297596	0.669596	0.0829408	8.07318	0.0292281	0.025564	6.84924e-16	1.46023e-11	1	Distal Intergenic	14	81527404	81544905	17502	1	56820	NM_020100	185815	ENSRNOG00000053766	Ramp3	receptor activity modifying protein 3
chr14	81713229	81713229	1	*	0.967192	0.297596	0.669596	0.0829408	8.07318	0.0292281	0.025564	6.84924e-16	1.46023e-11	1	Distal Intergenic	14	81527404	81544905	17502	1	56820	NM_020100	185825	ENSRNOG00000053766	Ramp3	receptor activity modifying protein 3
chr13	102292294	102292294	1	*	0.83536	0.306595	0.528765	0.0624543	8.46642	0.0289293	0.0303538	2.5305e-17	6.39353e-13	1	Distal Intergenic	13	102346161	102490298	144138	2	289342	NM_001105984	198004	ENSRNOG00000003767	Rps6kc1	ribosomal protein S6 kinase C1
chr1	34124998	34124998	1	*	0.853674	0.419335	0.434339	0.0487039	8.91795	0.0203775	0.089266	4.75006e-19	1.56602e-14	1	Distal Intergenic	1	34375911	34822236	446326	1	81636	NM_031007	-250913	ENSRNOG00000032150	Adcy2	adenylate cyclase 2
chr9	12465345	12465345	1	*	0.897307	0.206413	0.690894	0.0861153	8.02289	0.0310611	0.0276355	1.03283e-15	2.14475e-11	1	Distal Intergenic	9	12528246	12542233	13988	2	301225	NM_001106882	76888	ENSRNOG00000046601	Unc5cl	unc-5 family C-terminal like
chr13	64548355	64548355	1	*	0.0901529	0.97659	-0.886437	0.114615	-7.73407	0.0297684	0.0294375	1.04162e-14	1.76112e-10	1	Distal Intergenic	13	64490218	64505617	15400	2	289083	NM_001105958	-42738	ENSRNOG00000002352	Tsen15	tRNA splicing endonuclease subunit 15
chr13	75266235	75266235	1	*	0.885724	0.191039	0.694684	0.0866707	8.01521	0.0298678	0.0292527	1.0995e-15	2.27686e-11	1	Distal Intergenic	13	75224396	75244308	19913	2	246245	NM_144737	-21927	ENSRNOG00000003510	Fmo2	flavin containing dimethylaniline monoxygenase 2
chr3	2262760	2262760	1	*	0.109833	0.559076	-0.449244	0.0509193	-8.82266	0.0288605	0.0321985	1.11774e-18	3.40424e-14	1	Distal Intergenic	3	2238027	2239021	995	2	257642	NM_147136	-23739	NA	LOC257642	rRNA promoter binding protein
chr5	136709715	136709715	1	*	0.392302	0.935091	-0.542789	0.0645866	-8.40406	0.0289293	0.0254028	4.31319e-17	1.06571e-12	1	Distal Intergenic	5	136910391	136913371	2981	1	192110	NM_138838	-200676	ENSRNOG00000047686	Pou3f1	POU class 3 homeobox 1
chrX	42328499	42328499	1	*	0.96339	0.293497	0.669893	0.0831366	8.05773	0.0291723	0.0281375	7.77213e-16	1.63981e-11	1	Distal Intergenic	21	42225372	42233403	8032	1	24800	NM_012661	103127	ENSRNOG00000032487	Sts	steroid sulfatase
chrX	42328502	42328502	1	*	0.96339	0.293497	0.669893	0.0831366	8.05773	0.0291723	0.0281375	7.77213e-16	1.63981e-11	1	Distal Intergenic	21	42225372	42233403	8032	1	24800	NM_012661	103130	ENSRNOG00000032487	Sts	steroid sulfatase
chrX	42328510	42328510	1	*	0.96339	0.293497	0.669893	0.0831366	8.05773	0.0291723	0.0281375	7.77213e-16	1.63981e-11	1	Distal Intergenic	21	42225372	42233403	8032	1	24800	NM_012661	103138	ENSRNOG00000032487	Sts	steroid sulfatase
chr3	2262686	2262686	1	*	0.105126	0.55298	-0.447854	0.0507574	-8.82342	0.0312554	0.0328298	1.11014e-18	3.39032e-14	1	Distal Intergenic	3	2238027	2239021	995	2	257642	NM_147136	-23665	NA	LOC257642	rRNA promoter binding protein
chr20	36575691	36575691	1	*	0.19921	0.828334	-0.629124	0.0772315	-8.14596	0.0289293	0.0325742	3.76295e-16	8.3984e-12	1	Distal Intergenic	20	36819864	36847357	27494	1	64441	NM_031694	-244173	ENSRNOG00000000808	Hsf2	heat shock transcription factor 2
chr1	34119507	34119507	1	*	0.896394	0.414609	0.481785	0.0557801	8.63722	0.0191341	0.0242972	5.75989e-18	1.56289e-13	1	Distal Intergenic	1	34375911	34822236	446326	1	81636	NM_031007	-256404	ENSRNOG00000032150	Adcy2	adenylate cyclase 2
chr4	17018244	17018244	1	*	0.959237	0.237982	0.721255	0.0907916	7.94408	0.0298034	0.0262991	1.95644e-15	3.84883e-11	1	Distal Intergenic	4	17162500	17212283	49784	2	286924	NM_173139	194039	ENSRNOG00000005268	Gnat3	G protein subunit alpha transducin 3
chr4	17018250	17018250	1	*	0.959237	0.237982	0.721255	0.0907916	7.94408	0.0298034	0.0262991	1.95644e-15	3.84883e-11	1	Distal Intergenic	4	17162500	17212283	49784	2	286924	NM_173139	194033	ENSRNOG00000005268	Gnat3	G protein subunit alpha transducin 3
chr15	73658521	73658521	1	*	0.100576	0.767858	-0.667282	0.0829043	-8.04883	0.0293677	0.0239337	8.35896e-16	1.74879e-11	1	Distal Intergenic	15	72699094	73142594	443501	2	290426	NM_001106054	-515927	ENSRNOG00000031100	Klhl1	kelch-like family member 1
chr15	73658527	73658527	1	*	0.100576	0.767858	-0.667282	0.0829043	-8.04883	0.0293677	0.0239337	8.35896e-16	1.74879e-11	1	Distal Intergenic	15	72699094	73142594	443501	2	290426	NM_001106054	-515933	ENSRNOG00000031100	Klhl1	kelch-like family member 1
chr1	34124976	34124976	1	*	0.853361	0.423204	0.430157	0.0482513	8.91492	0.0275982	0.0373132	4.88176e-19	1.60002e-14	1	Distal Intergenic	1	34375911	34822236	446326	1	81636	NM_031007	-250935	ENSRNOG00000032150	Adcy2	adenylate cyclase 2
chr6	72366955	72366955	1	*	0.170045	0.832747	-0.662702	0.0822565	-8.05653	0.0271489	0.0355911	7.84897e-16	1.65291e-11	1	Distal Intergenic	6	72355665	72359709	4045	2	366624	NM_001108982	-7246	ENSRNOG00000045892	Cfl2	cofilin 2
chr6	72366965	72366965	1	*	0.170045	0.832747	-0.662702	0.0822565	-8.05653	0.0271489	0.0355911	7.84897e-16	1.65291e-11	1	Distal Intergenic	6	72355665	72359709	4045	2	366624	NM_001108982	-7256	ENSRNOG00000045892	Cfl2	cofilin 2
chr1	34118782	34118782	1	*	0.864363	0.420533	0.44383	0.0502698	8.82896	0.033626	0.0236443	1.05654e-18	3.2758e-14	1	Distal Intergenic	1	34375911	34822236	446326	1	81636	NM_031007	-257129	ENSRNOG00000032150	Adcy2	adenylate cyclase 2
chr1	199142848	199142848	1	*	0.958582	0.311891	0.646691	0.0799565	8.08803	0.0291003	0.0299709	6.06377e-16	1.31532e-11	1	Distal Intergenic	1	199169429	199586049	416621	1	171093	NM_201350	-26581	ENSRNOG00000047651	Shank2	SH3 and multiple ankyrin repeat domains 2
chr13	85306242	85306242	1	*	0.970125	0.123785	0.846339	0.10916	7.75318	0.0293041	0.0282602	8.96211e-15	1.52333e-10	1	Distal Intergenic	13	85373338	85374134	797	2	29339	NM_017170	67892	ENSRNOG00000009086	Apcs	amyloid P component	serum
chr3	10050764	10050764	1	*	0.919969	0.197688	0.722281	0.091091	7.92922	0.0298931	0.027705	2.20518e-15	4.28137e-11	1	Distal Intergenic	3	10011564	10027911	16348	1	296504	NM_001271298	39200	ENSRNOG00000045801	Abo2	histo-blood group ABO system transferase 2
chr15	71144785	71144785	1	*	0.951915	0.335508	0.616407	0.0756068	8.1528	0.0290633	0.0239329	3.55597e-16	7.94436e-12	1	Distal Intergenic	15	69340110	70235665	895556	2	306091	NM_001191688	-909120	ENSRNOG00000038068	Pcdh9	protocadherin 9
chr15	71144795	71144795	1	*	0.951915	0.335508	0.616407	0.0756068	8.1528	0.0290633	0.0239329	3.55597e-16	7.94436e-12	1	Distal Intergenic	15	69340110	70235665	895556	2	306091	NM_001191688	-909130	ENSRNOG00000038068	Pcdh9	protocadherin 9
chr1	174519080	174519080	1	*	0.10578	0.798559	-0.692779	0.0868054	-7.98083	0.0302843	0.0251122	1.45349e-15	2.93922e-11	1	Exon (NM_031150/81828	exon 9 of 18)	1	174513511	174525288	11778	2	81828	NM_031150	6208	ENSRNOG00000057989	Zp2	zona pellucida glycoprotein 2
chr4	98373225	98373225	1	*	0.149816	0.785401	-0.635585	0.0784306	-8.10379	0.0339858	0.033014	5.32748e-16	1.1635e-11	1	Distal Intergenic	4	96707950	96709650	1701	2	494343	NM_001009540	-1663575	ENSRNOG00000007740	Tacstd2	tumor-associated calcium signal transducer 2
chr7	127119490	127119490	1	*	0.253891	0.828957	-0.575066	0.0695714	-8.26584	0.0366499	0.0361089	1.38719e-16	3.21127e-12	1	Distal Intergenic	7	126934008	127113589	179582	1	315272	NM_001108108	185482	ENSRNOG00000006995	Ano6	anoctamin 6
chr5	93933678	93933678	1	*	0.967192	0.119464	0.847728	0.109508	7.74127	0.0292281	0.0302617	9.84279e-15	1.66795e-10	1	Distal Intergenic	5	95280982	95299516	18535	1	298182	NM_001106664	-1347304	ENSRNOG00000029318	Tyrp1	tyrosinase-related protein 1
chr16	72503980	72503980	1	*	0.860086	0.358912	0.501174	0.058764	8.52859	0.0289293	0.0283041	1.48136e-17	3.85594e-13	1	Intron (NM_001037327/364634	intron 1 of 69)	16	72218765	73817614	1598850	1	364634	NM_001037327	285215	ENSRNOG00000030719	Csmd1	CUB and Sushi multiple domains 1
chr10	53029205	53029205	1	*	0.211279	0.901262	-0.689983	0.0864332	-7.98284	0.0267958	0.0262116	1.42999e-15	2.89694e-11	1	Intron (NM_053731/114523	intron 1 of 5)	10	52903477	53084319	180843	2	114523	NM_053731	55114	ENSRNOG00000003947	Ntn1	netrin 1
chr10	53029214	53029214	1	*	0.211279	0.901262	-0.689983	0.0864332	-7.98284	0.0267958	0.0262116	1.42999e-15	2.89694e-11	1	Intron (NM_053731/114523	intron 1 of 5)	10	52903477	53084319	180843	2	114523	NM_053731	55105	ENSRNOG00000003947	Ntn1	netrin 1
chr4	98368845	98368845	1	*	0.278563	0.922623	-0.64406	0.0797356	-8.07745	0.0289293	0.0319055	6.61378e-16	1.41814e-11	1	Distal Intergenic	4	96707950	96709650	1701	2	494343	NM_001009540	-1659195	ENSRNOG00000007740	Tacstd2	tumor-associated calcium signal transducer 2
chr4	98368854	98368854	1	*	0.278563	0.922623	-0.64406	0.0797356	-8.07745	0.0289293	0.0319055	6.61378e-16	1.41814e-11	1	Distal Intergenic	4	96707950	96709650	1701	2	494343	NM_001009540	-1659204	ENSRNOG00000007740	Tacstd2	tumor-associated calcium signal transducer 2
chr4	98368861	98368861	1	*	0.278563	0.922623	-0.64406	0.0797356	-8.07745	0.0289293	0.0319055	6.61378e-16	1.41814e-11	1	Distal Intergenic	4	96707950	96709650	1701	2	494343	NM_001009540	-1659211	ENSRNOG00000007740	Tacstd2	tumor-associated calcium signal transducer 2
chr4	98368863	98368863	1	*	0.278563	0.922623	-0.64406	0.0797356	-8.07745	0.0289293	0.0319055	6.61378e-16	1.41814e-11	1	Distal Intergenic	4	96707950	96709650	1701	2	494343	NM_001009540	-1659213	ENSRNOG00000007740	Tacstd2	tumor-associated calcium signal transducer 2
chr11	4592981	4592981	1	*	0.968468	0.217327	0.751141	0.095433	7.87087	0.0290047	0.0513504	3.52192e-15	6.61412e-11	1	Intron (NM_001047102/360687	intron 6 of 7)	11	4555914	4780332	224419	2	360687	NM_001047102	187351	ENSRNOG00000030840	Cadm2	cell adhesion molecule 2
chr12	11433129	11433129	1	*	0.748865	0.200702	0.548163	0.0656881	8.34494	0.0273717	0.0297611	7.12497e-17	1.71134e-12	1	Distal Intergenic	12	11454797	11576304	121508	1	304294	NM_001107122	-21668	ENSRNOG00000001101	Rnf216	ring finger protein 216
chr18	49753145	49753145	1	*	0.321429	0.968765	-0.647336	0.080261	-8.06539	0.989475	0.0326905	7.30037e-16	1.54757e-11	1	Distal Intergenic	18	49884014	49981956	97943	1	307288	NM_001014011	-130869	ENSRNOG00000015225	Gramd2b	GRAM domain containing 2B
chr3	108820935	108820935	1	*	0.959237	0.0992849	0.859952	0.111463	7.71512	0.0298034	0.0253676	1.20865e-14	2.02669e-10	1	Distal Intergenic	3	108827047	108896207	69161	1	362204	NM_001271283	-6112	ENSRNOG00000016357	Golm2	golgi membrane protein 2
chr5	132409775	132409775	1	*	0.969653	0.332946	0.636706	0.0787415	8.08603	0.0293993	0.0249318	6.16414e-16	1.33322e-11	1	Promoter (1-2kb)	5	132407421	132408368	948	2	298475	NM_001000411	-1407	ENSRNOG00000050435	Olr866	olfactory receptor 866
chr5	132409781	132409781	1	*	0.969653	0.332946	0.636706	0.0787415	8.08603	0.0293993	0.0249318	6.16414e-16	1.33322e-11	1	Promoter (1-2kb)	5	132407421	132408368	948	2	298475	NM_001000411	-1413	ENSRNOG00000050435	Olr866	olfactory receptor 866
chr3	2262708	2262708	1	*	0.106142	0.55386	-0.447717	0.0510146	-8.77626	0.0313182	0.0374676	1.68999e-18	5.0241e-14	1	Distal Intergenic	3	2238027	2239021	995	2	257642	NM_147136	-23687	NA	LOC257642	rRNA promoter binding protein
chr11	45124397	45124397	1	*	0.298945	0.975508	-0.676563	0.0845905	-7.99809	0.0276594	0.029219	1.26364e-15	2.58332e-11	1	Distal Intergenic	11	44782676	44810723	28048	1	304005	NM_001107095	341721	ENSRNOG00000031163	Nfkbiz	NFKB inhibitor zeta
chr11	45124407	45124407	1	*	0.298945	0.975508	-0.676563	0.0845905	-7.99809	0.0276594	0.029219	1.26364e-15	2.58332e-11	1	Distal Intergenic	11	44782676	44810723	28048	1	304005	NM_001107095	341731	ENSRNOG00000031163	Nfkbiz	NFKB inhibitor zeta
chr5	120136989	120136989	1	*	0.886097	0.194844	0.691253	0.086772	7.96631	0.0278451	0.0248053	1.63477e-15	3.25871e-11	1	Distal Intergenic	5	119927085	120002206	75122	1	192270	NM_138905	209904	ENSRNOG00000008116	Plpp3	phospholipid phosphatase 3
chr3	2262640	2262640	1	*	0.107874	0.557235	-0.449361	0.0512983	-8.75977	0.0253293	0.030905	1.95653e-18	5.77049e-14	1	Distal Intergenic	3	2238027	2239021	995	2	257642	NM_147136	-23619	NA	LOC257642	rRNA promoter binding protein
chr6	17867523	17867523	1	*	0.726254	0.0425754	0.683679	0.0857218	7.97556	0.0258979	0.0309853	1.51697e-15	3.05793e-11	1	Distal Intergenic	6	16697829	16870259	172431	2	298744	NM_001169103	-997264	ENSRNOG00000004208	Crim1	cysteine rich transmembrane BMP regulator 1
chr1	103189038	103189038	1	*	0.0804483	0.759434	-0.678986	0.0850482	-7.98354	0.0300089	0.0320845	1.42199e-15	2.88596e-11	1	Distal Intergenic	1	101600369	101604269	3901	2	499158	NM_001195599	-1584769	ENSRNOG00000049297	Ccdc179	coiled-coil domain containing 179
chr4	96667763	96667763	1	*	0.132255	0.817728	-0.685472	0.0860275	-7.96806	0.0304702	0.0373633	1.61181e-15	3.22154e-11	1	Distal Intergenic	4	96707950	96709650	1701	2	494343	NM_001009540	41887	ENSRNOG00000007740	Tacstd2	tumor-associated calcium signal transducer 2
chr1	200215984	200215984	1	*	0.876963	0.112579	0.764384	0.0976422	7.82842	0.0299981	0.0292638	4.94037e-15	9.00596e-11	1	Distal Intergenic	1	200089002	200098524	9523	2	58919	NM_171992	-117460	ENSRNOG00000020918	Ccnd1	cyclin D1
chr1	103189068	103189068	1	*	0.0804483	0.759434	-0.678986	0.0851424	-7.97471	0.0296635	0.0258301	1.52744e-15	3.06937e-11	1	Distal Intergenic	1	101600369	101604269	3901	2	499158	NM_001195599	-1584799	ENSRNOG00000049297	Ccdc179	coiled-coil domain containing 179
chr1	110381844	110381844	1	*	0.89154	0.0438474	0.847693	0.11002	7.70488	0.0273165	0.0309145	1.30965e-14	2.17972e-10	1	Distal Intergenic	1	110070480	110157250	86771	1	361585	NM_001191837	311364	ENSRNOG00000015734	Ube3a	ubiquitin protein ligase E3A
chr15	8210328	8210328	1	*	0.115196	0.816757	-0.701562	0.0885259	-7.92493	0.0294297	0.0295884	2.28267e-15	4.4165e-11	1	Distal Intergenic	15	7685180	8030688	345509	2	24831	NM_012672	-179640	ENSRNOG00000006649	Thrb	thyroid hormone receptor beta
chr3	2262985	2262985	1	*	0.110362	0.515139	-0.404777	0.0448691	-9.02128	0.0960925	0.0379879	1.85903e-19	6.72303e-15	1	Distal Intergenic	3	2238027	2239021	995	2	257642	NM_147136	-23964	NA	LOC257642	rRNA promoter binding protein
chr13	102292549	102292549	1	*	0.823639	0.315625	0.508014	0.0600756	8.45625	0.0289293	0.025152	2.76125e-17	6.95301e-13	1	Distal Intergenic	13	102346161	102490298	144138	2	289342	NM_001105984	197749	ENSRNOG00000003767	Rps6kc1	ribosomal protein S6 kinase C1
chr1	34124972	34124972	1	*	0.854287	0.424769	0.429518	0.0485189	8.85258	0.0274046	0.0371131	8.55173e-19	2.69248e-14	1	Distal Intergenic	1	34375911	34822236	446326	1	81636	NM_031007	-250939	ENSRNOG00000032150	Adcy2	adenylate cyclase 2
chr13	68623340	68623340	1	*	0.0901529	0.975563	-0.88541	0.115687	-7.6535	0.0297684	0.0296921	1.95582e-14	3.19113e-10	1	Distal Intergenic	13	68554953	68597455	42503	2	81782	NM_031118	-25885	ENSRNOG00000004111	Soat1	sterol O-acyltransferase 1
chr13	102292289	102292289	1	*	0.833674	0.306817	0.526858	0.0628868	8.37787	0.0289293	0.0303563	5.38934e-17	1.31851e-12	1	Distal Intergenic	13	102346161	102490298	144138	2	289342	NM_001105984	198009	ENSRNOG00000003767	Rps6kc1	ribosomal protein S6 kinase C1
chr9	30890450	30890450	1	*	0.941371	0.214469	0.726902	0.092363	7.87006	0.0291636	0.0283871	3.5447e-15	6.64575e-11	1	Distal Intergenic	9	33063857	33135994	72138	2	363210	NM_001108791	2245544	ENSRNOG00000011756	Phf3	PHD finger protein 3
chr9	30890459	30890459	1	*	0.941371	0.214469	0.726902	0.092363	7.87006	0.0291636	0.0283871	3.5447e-15	6.64575e-11	1	Distal Intergenic	9	33063857	33135994	72138	2	363210	NM_001108791	2245535	ENSRNOG00000011756	Phf3	PHD finger protein 3
chr1	185809787	185809787	1	*	0.278235	0.934954	-0.656719	0.0820501	-8.00388	0.0310098	0.0308841	1.20561e-15	2.47372e-11	1	Distal Intergenic	1	185617469	185696476	79008	1	170568	NM_022849	192318	NA	Dmbt1	deleted in malignant brain tumors 1
chr1	185809793	185809793	1	*	0.278235	0.934954	-0.656719	0.0820501	-8.00388	0.0310098	0.0308841	1.20561e-15	2.47372e-11	1	Distal Intergenic	1	185617469	185696476	79008	1	170568	NM_022849	192324	NA	Dmbt1	deleted in malignant brain tumors 1
chr16	21441499	21441499	1	*	0.101371	0.789658	-0.688287	0.0867155	-7.9373	0.0295022	0.0252319	2.06631e-15	4.0398e-11	1	Distal Intergenic	16	21340006	21409260	69255	2	306376	NM_001012048	-32239	ENSRNOG00000013541	Sh2d4a	SH2 domain containing 4A
chr16	21441505	21441505	1	*	0.101371	0.789658	-0.688287	0.0867155	-7.9373	0.0295022	0.0252319	2.06631e-15	4.0398e-11	1	Distal Intergenic	16	21340006	21409260	69255	2	306376	NM_001012048	-32245	ENSRNOG00000013541	Sh2d4a	SH2 domain containing 4A
chr1	63624374	63624374	1	*	0.160014	0.771468	-0.611454	0.0754273	-8.10653	0.0303355	0.0254571	5.20837e-16	1.13971e-11	1	Distal Intergenic	1	63600382	63615964	15583	1	690729	NM_001099492	23992	ENSRNOG00000046198	Vom2r19	vomeronasal 2 receptor	19
chr1	34119511	34119511	1	*	0.897295	0.416804	0.480491	0.0561192	8.56197	0.019144	0.0242207	1.1096e-17	2.90855e-13	1	Distal Intergenic	1	34375911	34822236	446326	1	81636	NM_031007	-256400	ENSRNOG00000032150	Adcy2	adenylate cyclase 2
chr15	70957317	70957317	1	*	0.87559	0.136888	0.738702	0.094204	7.84152	0.0299994	0.0293958	4.45121e-15	8.18086e-11	1	Distal Intergenic	15	69340110	70235665	895556	2	306091	NM_001191688	-721652	ENSRNOG00000038068	Pcdh9	protocadherin 9
chr15	70957322	70957322	1	*	0.87559	0.136888	0.738702	0.094204	7.84152	0.0299994	0.0293958	4.45121e-15	8.18086e-11	1	Distal Intergenic	15	69340110	70235665	895556	2	306091	NM_001191688	-721657	ENSRNOG00000038068	Pcdh9	protocadherin 9
chr1	109647710	109647710	1	*	0.963138	0.0781659	0.884973	0.115791	7.64282	0.0292167	0.0299517	2.12512e-14	3.44975e-10	1	Intron (NM_001141935/365266	intron 3 of 21)	1	109556782	109730437	173656	1	365266	NM_001141935	90928	ENSRNOG00000056228	Atp10a	ATPase phospholipid transporting 10A (putative)
chr7	127119533	127119533	1	*	0.288574	0.831569	-0.542996	0.0653805	-8.30516	0.0351541	0.0265841	9.96881e-17	2.34164e-12	1	Distal Intergenic	7	126934008	127113589	179582	1	315272	NM_001108108	185525	ENSRNOG00000006995	Ano6	anoctamin 6
chr3	2262757	2262757	1	*	0.109155	0.556821	-0.447666	0.0513141	-8.72403	0.0270463	0.0316976	2.6848e-18	7.74494e-14	1	Distal Intergenic	3	2238027	2239021	995	2	257642	NM_147136	-23736	NA	LOC257642	rRNA promoter binding protein
chr11	37284520	37284520	1	*	0.0901529	0.97487	-0.884717	0.115856	-7.63636	0.0297684	0.0293753	2.23457e-14	3.62217e-10	1	Intron (NM_199391/304055	intron 1 of 13)	11	37227998	37289652	61655	2	304055	NM_199391	5132	ENSRNOG00000001621	C2cd2	C2 calcium-dependent domain containing 2
chr1	63624046	63624046	1	*	0.163236	0.743958	-0.580722	0.0709858	-8.18082	0.0291845	0.0254071	2.81924e-16	6.37479e-12	1	Distal Intergenic	1	63600382	63615964	15583	1	690729	NM_001099492	23664	ENSRNOG00000046198	Vom2r19	vomeronasal 2 receptor	19
chr3	2262877	2262877	1	*	0.118888	0.538457	-0.41957	0.047218	-8.88579	0.0108961	0.0418756	6.34657e-19	2.04126e-14	1	Distal Intergenic	3	2238027	2239021	995	2	257642	NM_147136	-23856	NA	LOC257642	rRNA promoter binding protein
chr15	73410278	73410278	1	*	0.139225	0.88988	-0.750656	0.0961445	-7.80758	0.0293566	0.0285427	5.82961e-15	1.04735e-10	1	Distal Intergenic	15	72699094	73142594	443501	2	290426	NM_001106054	-267684	ENSRNOG00000031100	Klhl1	kelch-like family member 1
chr3	109901922	109901922	1	*	0.760428	0.0670185	0.693409	0.0877052	7.90613	0.0289293	0.0298624	2.65512e-15	5.0757e-11	1	Distal Intergenic	3	109846650	109885691	39042	1	691966	NM_001047913	55272	ENSRNOG00000000172	Sqor	sulfide quinone oxidoreductase
chr13	76687301	76687301	1	*	0.068321	0.916906	-0.848585	0.110646	-7.66937	0.0304112	0.0277488	1.72847e-14	2.84507e-10	1	Intron (NM_138532/171566	intron 5 of 13)	13	76657442	76786762	129321	1	171566	NM_138532	29859	ENSRNOG00000002898	Nme7	NME/NM23 family member 7
chr5	99396827	99396827	1	*	0.106354	0.778948	-0.672595	0.0847193	-7.9391	0.0302843	0.0269543	2.03657e-15	3.98861e-11	1	Distal Intergenic	5	99472376	99576399	104024	1	679640	NM_001114402	-75549	ENSRNOG00000043151	Cntln	centlein
chr5	99396837	99396837	1	*	0.106354	0.778948	-0.672595	0.0847193	-7.9391	0.0302843	0.0269543	2.03657e-15	3.98861e-11	1	Distal Intergenic	5	99472376	99576399	104024	1	679640	NM_001114402	-75539	ENSRNOG00000043151	Cntln	centlein
chr12	11433076	11433076	1	*	0.748842	0.195706	0.553136	0.0670693	8.24723	0.0321674	0.0284732	1.62106e-16	3.72571e-12	1	Distal Intergenic	12	11454797	11576304	121508	1	304294	NM_001107122	-21721	ENSRNOG00000001101	Rnf216	ring finger protein 216
chr12	11433078	11433078	1	*	0.748842	0.195706	0.553136	0.0670693	8.24723	0.0321674	0.0284732	1.62106e-16	3.72571e-12	1	Distal Intergenic	12	11454797	11576304	121508	1	304294	NM_001107122	-21719	ENSRNOG00000001101	Rnf216	ring finger protein 216
chr1	105487298	105487298	1	*	0.124255	0.809221	-0.684966	0.0866152	-7.90815	0.0307726	0.023826	2.61233e-15	5.00672e-11	1	Distal Intergenic	1	106636526	106672175	35650	1	308663	NM_001107516	-1149228	ENSRNOG00000011480	Tubgcp5	tubulin	gamma complex associated protein 5
chrX	116524593	116524593	1	*	0.119541	0.816143	-0.696601	0.0883555	-7.88407	0.0307597	0.0269614	3.16888e-15	5.99639e-11	1	Distal Intergenic	21	116507488	116513870	6383	2	363439	NM_001025746	-10723	ENSRNOG00000040013	Rhox2	Rhox homeobox family member 2
chr7	103730390	103730390	1	*	0.0954948	0.785932	-0.690437	0.0874442	-7.89574	0.0290657	0.0800754	2.88587e-15	5.49805e-11	1	Distal Intergenic	7	104438276	104473085	34810	2	84429	NM_053405	742695	ENSRNOG00000009265	Kcnk9	potassium two pore domain channel subfamily K member 9
chr8	91174759	91174759	1	*	0.9517	0.341337	0.610363	0.0755979	8.07381	0.0291223	0.0287501	6.81387e-16	1.45546e-11	1	Distal Intergenic	8	90746234	90814832	68599	2	315880	NM_001108175	-359927	ENSRNOG00000014543	Tbc1d2b	TBC1 domain family	member 2B
chr12	30314356	30314356	1	*	0.928796	0.238822	0.689974	0.0874498	7.88994	0.0242805	0.0472077	3.02335e-15	5.74529e-11	1	Distal Intergenic	12	30832605	30998309	165705	2	304458	NM_001134536	683953	ENSRNOG00000038406	Tmem132b	transmembrane protein 132B
chr13	102292612	102292612	1	*	0.839017	0.320803	0.518213	0.0620004	8.35822	0.0289293	0.0269125	6.36717e-17	1.53426e-12	1	Distal Intergenic	13	102346161	102490298	144138	2	289342	NM_001105984	197686	ENSRNOG00000003767	Rps6kc1	ribosomal protein S6 kinase C1
chr14	81619464	81619464	1	*	0.966999	0.305437	0.661562	0.083256	7.94612	0.0292281	0.503188	1.92442e-15	3.80833e-11	1	Distal Intergenic	14	81527404	81544905	17502	1	56820	NM_020100	92060	ENSRNOG00000053766	Ramp3	receptor activity modifying protein 3
chr1	34124939	34124939	1	*	0.858415	0.433762	0.424654	0.048133	8.82251	0.0200103	0.0606173	1.11925e-18	3.40424e-14	1	Distal Intergenic	1	34375911	34822236	446326	1	81636	NM_031007	-250972	ENSRNOG00000032150	Adcy2	adenylate cyclase 2
chr8	23480619	23480619	1	*	0.804547	0.112075	0.692472	0.0878489	7.88254	0.0271875	0.0289101	3.20791e-15	6.03961e-11	1	Distal Intergenic	8	23573563	23617874	44312	2	300463	NM_001024988	137255	ENSRNOG00000029995	Herpud2	HERPUD family member 2
chr3	2262331	2262331	1	*	0.138447	0.566287	-0.427839	0.0486592	-8.79257	0.0254267	0.022335	1.46177e-18	4.36883e-14	1	Distal Intergenic	3	2238027	2239021	995	2	257642	NM_147136	-23310	NA	LOC257642	rRNA promoter binding protein
chr11	40108130	40108130	1	*	0.200319	0.8377	-0.637382	0.0797736	-7.98989	0.0260843	0.0244133	1.35061e-15	2.74357e-11	1	Distal Intergenic	11	40712139	40732845	20707	1	363760	NM_001108842	-604009	ENSRNOG00000001689	Arl6	ADP-ribosylation factor like GTPase 6
chr9	80065345	80065345	1	*	0.142784	0.795919	-0.653135	0.0821195	-7.95347	0.0306444	0.0290662	1.81354e-15	3.60864e-11	1	Distal Intergenic	9	80140996	80164636	23641	1	114024	NM_057107	-75651	ENSRNOG00000014718	Acsl3	acyl-CoA synthetase long-chain family member 3
chr10	75432920	75432920	1	*	0.210096	0.800965	-0.590868	0.0729022	-8.10495	0.0309749	0.0230003	5.27668e-16	1.15353e-11	1	Intron (NM_001107038/303443	intron 4 of 16)	10	75305456	75458663	153208	2	303443	NM_001107038	25743	ENSRNOG00000032768	Stxbp4	syntaxin binding protein 4
chr1	167688349	167688349	1	*	0.972454	0.154008	0.818446	0.106736	7.66795	0.0293916	0.0251261	1.74771e-14	2.87462e-10	1	Intron (NM_001011933/293173	intron 9 of 11)	1	167657149	167702704	45556	1	293173	NM_001011933	31200	ENSRNOG00000013176	Far1	fatty acyl CoA reductase 1
chr6	73358248	73358248	1	*	0.941371	0.219648	0.721723	0.092371	7.81331	0.0291636	0.0314716	5.57045e-15	1.00644e-10	1	Distal Intergenic	6	73266707	73300631	33925	1	299053	NM_001106731	91541	ENSRNOG00000008249	Brms1l	BRMS1 like transcriptional repressor
chr6	73358252	73358252	1	*	0.941371	0.219648	0.721723	0.092371	7.81331	0.0291636	0.0314716	5.57045e-15	1.00644e-10	1	Distal Intergenic	6	73266707	73300631	33925	1	299053	NM_001106731	91545	ENSRNOG00000008249	Brms1l	BRMS1 like transcriptional repressor
chr3	40492554	40492554	1	*	0.320967	0.920461	-0.599494	0.0742411	-8.07496	0.0295295	0.0290664	6.74987e-16	1.44317e-11	1	Distal Intergenic	3	39945305	40106646	161342	1	50599	NM_031610	547249	ENSRNOG00000005369	Kcnj3	potassium inwardly-rectifying channel	subfamily J	member 3
chr3	2267253	2267253	1	*	0.152389	0.629707	-0.477318	0.056102	-8.50803	0.0775813	0.0425039	1.76908e-17	4.56244e-13	1	Distal Intergenic	3	2238027	2239021	995	2	257642	NM_147136	-28232	NA	LOC257642	rRNA promoter binding protein
chr11	83162144	83162144	1	*	0.834563	0.274634	0.559929	0.0684351	8.1819	0.0275636	0.0305211	2.79397e-16	6.32403e-12	1	Distal Intergenic	11	83147155	83150101	2947	1	288360	NM_001105901	14989	ENSRNOG00000037983	Car15	carbonic anhydrase 15
chr8	118262564	118262564	1	*	0.855635	0.280612	0.575023	0.0706913	8.13429	0.0289293	0.0310067	4.14366e-16	9.21136e-12	1	Exon (NM_001191080/501069	exon 47 of 63)	8	118208200	118285003	76804	1	501069	NM_001191080	54364	ENSRNOG00000029910	Golga4	golgin A4
chr3	121058812	121058812	1	*	0.338387	0.958776	-0.620389	0.0774512	-8.01007	0.0248181	0.0290697	1.14646e-15	2.36536e-11	1	Distal Intergenic	3	120812882	120821399	8518	1	29373	NM_017178	245930	ENSRNOG00000021276	Bmp2	bone morphogenetic protein 2
chr3	121058820	121058820	1	*	0.338387	0.958776	-0.620389	0.0774512	-8.01007	0.0248181	0.0290697	1.14646e-15	2.36536e-11	1	Distal Intergenic	3	120812882	120821399	8518	1	29373	NM_017178	245938	ENSRNOG00000021276	Bmp2	bone morphogenetic protein 2
chr14	4578418	4578418	1	*	0.918148	0.0694979	0.84865	0.111457	7.61412	0.0269953	0.029758	2.65499e-14	4.26047e-10	1	Intron (NM_001037205/360997	intron 5 of 15)	14	4545221	4585347	40127	2	360997	NM_001037205	6929	NA	Abcg3l4	ATP-binding cassette	subfamily G (WHITE)	member 3-like 4
chr9	28512871	28512871	1	*	0.118605	0.740369	-0.621764	0.0777087	-8.00121	0.0263849	0.050115	1.23199e-15	2.52322e-11	1	Distal Intergenic	9	27421168	28148550	727383	2	301309	NM_001106898	-364321	ENSRNOG00000012045	Adgrb3	adhesion G protein-coupled receptor B3
chr2	204538061	204538061	1	*	0.0927503	0.978508	-0.885758	0.117081	-7.56533	0.0302259	0.0293764	3.86873e-14	6.05198e-10	1	Intron (NM_001033902/499697	intron 8 of 10)	2	204546660	204570936	24277	1	310807	NM_001107719	-8599	ENSRNOG00000015211	Sass6	SAS-6 centriolar assembly protein
chr11	69436703	69436703	1	*	0.970125	0.33861	0.631515	0.0792139	7.97227	0.0293041	0.0289744	1.55783e-15	3.12482e-11	1	Intron (NM_012777/25239	intron 2 of 4)	11	69431261	69452305	21045	1	25239	NM_012777	5442	ENSRNOG00000048273	Apod	apolipoprotein D
chr11	69436711	69436711	1	*	0.970125	0.33861	0.631515	0.0792139	7.97227	0.0293041	0.0289744	1.55783e-15	3.12482e-11	1	Intron (NM_012777/25239	intron 2 of 4)	11	69431261	69452305	21045	1	25239	NM_012777	5450	ENSRNOG00000048273	Apod	apolipoprotein D
chr1	63624053	63624053	1	*	0.164194	0.747038	-0.582844	0.0720047	-8.09453	0.0291863	0.0254049	5.74847e-16	1.25056e-11	1	Distal Intergenic	1	63600382	63615964	15583	1	690729	NM_001099492	23671	ENSRNOG00000046198	Vom2r19	vomeronasal 2 receptor	19
chr15	9406570	9406570	1	*	0.236985	0.878854	-0.641869	0.0808399	-7.94	0.0279186	0.0260636	2.02177e-15	3.96657e-11	1	Distal Intergenic	15	9210883	9214629	3747	1	289934	NM_001100508	195687	ENSRNOG00000005993	Oxsm	3-oxoacyl-ACP synthase	mitochondrial
chr13	97755261	97755261	1	*	0.881132	0.292969	0.588163	0.0728842	8.06983	0.0299256	0.0242408	7.03966e-16	1.4994e-11	1	Distal Intergenic	13	97626451	97657867	31417	2	289357	NM_001105986	-97394	ENSRNOG00000023130	Lyplal1	lysophospholipase-like 1
chr1	71680270	71680270	1	*	0.141712	0.716115	-0.574402	0.0708339	-8.10914	0.0289293	0.0301452	5.09793e-16	1.11773e-11	1	Exon (NM_173315/286981	exon 3 of 6)	1	71674220	71693743	19524	1	286981	NM_173315	6050	ENSRNOG00000002628	Vom2r32	vomeronasal 2 receptor	32
chr3	2262748	2262748	1	*	0.108523	0.554649	-0.446126	0.0516874	-8.63124	0.0254762	0.0313225	6.06919e-18	1.63887e-13	1	Distal Intergenic	3	2238027	2239021	995	2	257642	NM_147136	-23727	NA	LOC257642	rRNA promoter binding protein
chr3	2262751	2262751	1	*	0.108523	0.554649	-0.446126	0.0516874	-8.63124	0.0254762	0.0313225	6.06919e-18	1.63887e-13	1	Distal Intergenic	3	2238027	2239021	995	2	257642	NM_147136	-23730	NA	LOC257642	rRNA promoter binding protein
chr13	102292284	102292284	1	*	0.828763	0.312316	0.516446	0.0621937	8.30384	0.0289293	0.030458	1.00801e-16	2.36281e-12	1	Distal Intergenic	13	102346161	102490298	144138	2	289342	NM_001105984	198014	ENSRNOG00000003767	Rps6kc1	ribosomal protein S6 kinase C1
chr9	6376629	6376629	1	*	0.118766	0.700913	-0.582146	0.0720155	-8.08363	0.0296155	0.0569014	6.28688e-16	1.35583e-11	1	Intron (NM_001106879/301168	intron 10 of 12)	9	6372194	6441678	69485	2	301168	NM_001106879	65049	ENSRNOG00000012618	Efhb	EF hand domain family	member B
chr15	8070926	8070926	1	*	0.0574533	0.692761	-0.635308	0.07998	-7.94333	0.0317984	0.0314215	1.96826e-15	3.86498e-11	1	Distal Intergenic	15	7685180	8030688	345509	2	24831	NM_012672	-40238	ENSRNOG00000006649	Thrb	thyroid hormone receptor beta
chr1	180158744	180158744	1	*	0.119917	0.836047	-0.71613	0.0920661	-7.77843	0.0323219	0.0312312	7.34304e-15	1.2832e-10	1	Distal Intergenic	1	180168097	180195691	27595	1	308977	NM_001012469	-9353	ENSRNOG00000015773	Il21r	interleukin 21 receptor
chr4	160882155	160882155	1	*	0.876238	0.295981	0.580257	0.0717808	8.08373	0.0289293	0.0266071	6.28152e-16	1.35583e-11	1	Intron (NM_001107890/312728	intron 1 of 6)	4	160813879	160888066	74188	2	312728	NM_001107890	5911	ENSRNOG00000051620	Tspan9	tetraspanin 9
chr3	2262897	2262897	1	*	0.120027	0.532862	-0.412836	0.046765	-8.82787	0.0408021	0.0194646	1.06689e-18	3.30332e-14	1	Distal Intergenic	3	2238027	2239021	995	2	257642	NM_147136	-23876	NA	LOC257642	rRNA promoter binding protein
chr6	128567129	128567129	1	*	0.703888	0.199997	0.503891	0.0603951	8.34323	0.0289293	0.0499157	7.22871e-17	1.72542e-12	1	Promoter (1-2kb)	6	128565919	128566000	82	1	100526588	NR_037363	1210	ENSRNOG00000041468	Mir1188	microRNA 1188
chr6	128567136	128567136	1	*	0.703888	0.199997	0.503891	0.0603951	8.34323	0.0289293	0.0499157	7.22871e-17	1.72542e-12	1	Promoter (1-2kb)	6	128565919	128566000	82	1	100526588	NR_037363	1217	ENSRNOG00000041468	Mir1188	microRNA 1188
chr6	128567144	128567144	1	*	0.703888	0.199997	0.503891	0.0603951	8.34323	0.0289293	0.0499157	7.22871e-17	1.72542e-12	1	Promoter (1-2kb)	6	128565919	128566000	82	1	100526588	NR_037363	1225	ENSRNOG00000041468	Mir1188	microRNA 1188
chr6	128567148	128567148	1	*	0.703888	0.199997	0.503891	0.0603951	8.34323	0.0289293	0.0499157	7.22871e-17	1.72542e-12	1	Promoter (1-2kb)	6	128565919	128566000	82	1	100526588	NR_037363	1229	ENSRNOG00000041468	Mir1188	microRNA 1188
chr13	102292554	102292554	1	*	0.821766	0.316713	0.505053	0.0605948	8.33493	0.0289293	0.0251617	7.7541e-17	1.84268e-12	1	Distal Intergenic	13	102346161	102490298	144138	2	289342	NM_001105984	197744	ENSRNOG00000003767	Rps6kc1	ribosomal protein S6 kinase C1
chr1	18763512	18763512	1	*	0.933295	0.409355	0.52394	0.0634213	8.26126	0.0292886	0.0242248	1.44147e-16	3.33349e-12	1	Distal Intergenic	1	18403535	18551900	148366	2	293947	NM_001170575	-211612	ENSRNOG00000011245	Arhgap18	Rho GTPase activating protein 18
chr1	34124961	34124961	1	*	0.855297	0.425709	0.429587	0.0493284	8.70873	0.016717	0.0282513	3.07309e-18	8.79705e-14	1	Distal Intergenic	1	34375911	34822236	446326	1	81636	NM_031007	-250950	ENSRNOG00000032150	Adcy2	adenylate cyclase 2
chr8	2106942	2106942	1	*	0.972575	0.130868	0.841707	0.111013	7.58207	0.0293663	0.0321041	3.40084e-14	5.3764e-10	1	Distal Intergenic	8	1623211	2034979	411769	2	29629	NM_001113185	-71963	ENSRNOG00000006957	Gria4	glutamate ionotropic receptor AMPA type subunit 4
chr3	2262740	2262740	1	*	0.107968	0.558232	-0.450263	0.0524588	-8.58317	0.0254464	0.0316867	9.2291e-18	2.44496e-13	1	Distal Intergenic	3	2238027	2239021	995	2	257642	NM_147136	-23719	NA	LOC257642	rRNA promoter binding protein
chr3	2262746	2262746	1	*	0.107968	0.558232	-0.450263	0.0524588	-8.58317	0.0254464	0.0316867	9.2291e-18	2.44496e-13	1	Distal Intergenic	3	2238027	2239021	995	2	257642	NM_147136	-23725	NA	LOC257642	rRNA promoter binding protein
chr1	34124950	34124950	1	*	0.857491	0.430793	0.426697	0.0489368	8.71936	0.0205729	0.0222963	2.79785e-18	8.05033e-14	1	Distal Intergenic	1	34375911	34822236	446326	1	81636	NM_031007	-250961	ENSRNOG00000032150	Adcy2	adenylate cyclase 2
chr12	31653032	31653032	1	*	0.711032	0.201678	0.509354	0.0613717	8.29949	0.0281657	0.0326827	1.04558e-16	2.44576e-12	1	Distal Intergenic	12	31633361	31642317	8957	2	689711	NM_001109547	-10715	ENSRNOG00000001011	Rflna	refilin A
chr12	31653039	31653039	1	*	0.711032	0.201678	0.509354	0.0613717	8.29949	0.0281657	0.0326827	1.04558e-16	2.44576e-12	1	Distal Intergenic	12	31633361	31642317	8957	2	689711	NM_001109547	-10722	ENSRNOG00000001011	Rflna	refilin A
chr10	5464396	5464396	1	*	0.879662	0.260845	0.618817	0.0778103	7.95289	0.0242652	0.0560516	1.82204e-15	3.62234e-11	1	Distal Intergenic	10	5455714	5459828	4115	2	497860	NM_001195471	-4568	ENSRNOG00000032300	Rpl39l	ribosomal protein L39-like
chr5	97791654	97791654	1	*	0.835681	0.138529	0.697152	0.0895691	7.7834	0.0290416	0.0382349	7.06032e-15	1.24338e-10	1	Distal Intergenic	5	97817947	97844654	26708	1	362537	NM_001013212	-26293	ENSRNOG00000010825	Snapc3	small nuclear RNA activating complex	polypeptide 3
chr11	21162611	21162611	1	*	0.248653	0.910857	-0.662204	0.0843318	-7.85236	0.0293446	0.027862	4.08265e-15	7.56561e-11	1	Distal Intergenic	11	20105046	20588270	483225	1	288280	NM_203409	1057565	ENSRNOG00000002126	Ncam2	neural cell adhesion molecule 2
chr3	2262902	2262902	1	*	0.11824	0.52958	-0.411341	0.0467057	-8.80708	0.0392985	0.0191888	1.28449e-18	3.85443e-14	1	Distal Intergenic	3	2238027	2239021	995	2	257642	NM_147136	-23881	NA	LOC257642	rRNA promoter binding protein
chr2	228561652	228561652	1	*	0.0889384	0.970692	-0.881754	0.117291	-7.51766	0.0295541	0.0291976	5.5767e-14	8.56226e-10	1	Distal Intergenic	2	227764353	228285664	521312	1	499719	NM_001100993	797299	ENSRNOG00000023457	Stpg2	sperm-tail PG-rich repeat containing 2
chr5	5169194	5169194	1	*	0.947157	0.287261	0.659896	0.0840275	7.85333	0.0289293	0.032418	4.05118e-15	7.52599e-11	1	Distal Intergenic	5	5533413	5562168	28756	2	497099	NM_001012229	392974	ENSRNOG00000040289	Xkr9	XK related 9
chr5	5169200	5169200	1	*	0.947157	0.287261	0.659896	0.0840275	7.85333	0.0289293	0.032418	4.05118e-15	7.52599e-11	1	Distal Intergenic	5	5533413	5562168	28756	2	497099	NM_001012229	392968	ENSRNOG00000040289	Xkr9	XK related 9
chr3	104860055	104860055	1	*	0.101387	0.724122	-0.622736	0.0784749	-7.93548	0.0292258	0.0402995	2.0968e-15	4.09225e-11	1	Distal Intergenic	3	105057009	105069652	12644	1	445442	NM_001013062	-196954	ENSRNOG00000045829	Thbs1	thrombospondin 1
chrX	42042038	42042038	1	*	0.838512	0.149691	0.688822	0.0884084	7.79136	0.0289293	0.0379931	6.62903e-15	1.1768e-10	1	Distal Intergenic	21	42021200	42028106	6907	2	192267	NM_138903	-13932	ENSRNOG00000049515	Obp1f	odorant binding protein I f
chr1	63623510	63623510	1	*	0.240785	0.810581	-0.569796	0.070539	-8.07774	0.0266569	0.0276814	6.5977e-16	1.41814e-11	1	Distal Intergenic	1	63600382	63615964	15583	1	690729	NM_001099492	23128	ENSRNOG00000046198	Vom2r19	vomeronasal 2 receptor	19
chr1	186127195	186127195	1	*	0.0573207	0.876209	-0.818889	0.107966	-7.58469	0.0302838	0.0244813	3.33277e-14	5.27997e-10	1	Distal Intergenic	1	186120728	186122932	2205	1	499278	NM_001109158	6467	ENSRNOG00000026035	Fam24a	family with sequence similarity 24	member A
chr5	96293045	96293045	1	*	0.0915389	0.975104	-0.883565	0.117687	-7.50778	0.0300268	0.0293318	6.01391e-14	9.21458e-10	1	Distal Intergenic	5	95766116	95920499	154384	2	29365	NM_019196	-372546	ENSRNOG00000007894	Mpdz	multiple PDZ domain crumbs cell polarity complex component
chr15	9406603	9406603	1	*	0.236985	0.878854	-0.641869	0.081406	-7.88478	0.0253524	0.0264025	3.1509e-15	5.96741e-11	1	Distal Intergenic	15	9210883	9214629	3747	1	289934	NM_001100508	195720	ENSRNOG00000005993	Oxsm	3-oxoacyl-ACP synthase	mitochondrial
chr15	9406612	9406612	1	*	0.236985	0.878854	-0.641869	0.081406	-7.88478	0.0253524	0.0264025	3.1509e-15	5.96741e-11	1	Distal Intergenic	15	9210883	9214629	3747	1	289934	NM_001100508	195729	ENSRNOG00000005993	Oxsm	3-oxoacyl-ACP synthase	mitochondrial
chr7	127119436	127119436	1	*	0.256772	0.846772	-0.59	0.0736166	-8.0145	0.0261417	0.0228129	1.10587e-15	2.28794e-11	1	Distal Intergenic	7	126934008	127113589	179582	1	315272	NM_001108108	185428	ENSRNOG00000006995	Ano6	anoctamin 6
chr15	70670213	70670213	1	*	0.844085	0.112174	0.731911	0.0949848	7.70556	0.0268033	0.0248514	1.30274e-14	2.17144e-10	1	Distal Intergenic	15	69340110	70235665	895556	2	306091	NM_001191688	-434548	ENSRNOG00000038068	Pcdh9	protocadherin 9
chr12	31652938	31652938	1	*	0.741832	0.194861	0.546971	0.0672069	8.13861	0.0308183	0.0278632	3.99846e-16	8.89742e-12	1	Distal Intergenic	12	31633361	31642317	8957	2	689711	NM_001109547	-10621	ENSRNOG00000001011	Rflna	refilin A
chr9	6376491	6376491	1	*	0.144099	0.69484	-0.55074	0.0679291	-8.10757	0.0300184	0.989475	5.16405e-16	1.13112e-11	1	Intron (NM_001106879/301168	intron 10 of 12)	9	6372194	6441678	69485	2	301168	NM_001106879	65187	ENSRNOG00000012618	Efhb	EF hand domain family	member B
chr7	127141340	127141340	1	*	0.971439	0.129634	0.841805	0.111856	7.5258	0.0295866	0.0266366	5.23965e-14	8.08358e-10	1	Distal Intergenic	7	126934008	127113589	179582	1	315272	NM_001108108	207332	ENSRNOG00000006995	Ano6	anoctamin 6
chr5	122899651	122899651	1	*	0.967006	0.123785	0.843221	0.112149	7.51878	0.029263	0.0282602	5.52882e-14	8.49457e-10	1	Distal Intergenic	5	122916134	122934859	18726	1	298381	NM_001106675	-16483	ENSRNOG00000029333	Echdc2	enoyl CoA hydratase domain containing 2
chrX	82914401	82914401	1	*	0.26333	0.940333	-0.677003	0.0870852	-7.77403	0.0293953	0.0288172	7.60271e-15	1.31931e-10	1	Distal Intergenic	21	82362633	82362983	351	1	302783	NM_001106969	551768	ENSRNOG00000029736	H2ab3	H2A.B variant histone 3
chrX	82914411	82914411	1	*	0.26333	0.940333	-0.677003	0.0870852	-7.77403	0.0293953	0.0288172	7.60271e-15	1.31931e-10	1	Distal Intergenic	21	82362633	82362983	351	1	302783	NM_001106969	551778	ENSRNOG00000029736	H2ab3	H2A.B variant histone 3
chr11	83162083	83162083	1	*	0.818853	0.297995	0.520858	0.063526	8.19914	0.054368	0.0339117	2.42112e-16	5.49677e-12	1	Distal Intergenic	11	83147155	83150101	2947	1	288360	NM_001105901	14928	ENSRNOG00000037983	Car15	carbonic anhydrase 15
chr10	86770800	86770800	1	*	0.816774	0.188074	0.6287	0.079805	7.87796	0.0289293	0.021107	3.32775e-15	6.25471e-11	1	Distal Intergenic	10	86706749	86721974	15226	2	360635	NM_001108299	-48826	ENSRNOG00000020792	Etv4	ETS variant transcription factor 4
chr11	83162050	83162050	1	*	0.805641	0.285075	0.520565	0.063486	8.19969	0.0269872	0.100908	2.4101e-16	5.47732e-12	1	Distal Intergenic	11	83147155	83150101	2947	1	288360	NM_001105901	14895	ENSRNOG00000037983	Car15	carbonic anhydrase 15
chr3	150773162	150773162	1	*	0.173998	0.856554	-0.682556	0.0879409	-7.76154	0.0281334	0.0299624	8.3907e-15	1.43675e-10	1	Intron (NM_001108603/362263	intron 6 of 27)	3	150194859	150988663	793805	2	362263	NM_001108603	215501	ENSRNOG00000032656	Ptprt	protein tyrosine phosphatase	receptor type	T
chr3	150773166	150773166	1	*	0.173998	0.856554	-0.682556	0.0879409	-7.76154	0.0281334	0.0299624	8.3907e-15	1.43675e-10	1	Intron (NM_001108603/362263	intron 6 of 27)	3	150194859	150988663	793805	2	362263	NM_001108603	215497	ENSRNOG00000032656	Ptprt	protein tyrosine phosphatase	receptor type	T
chr7	13045640	13045640	1	*	0.149814	0.799844	-0.65003	0.083031	-7.82877	0.0298474	0.0265709	4.92664e-15	8.98825e-11	1	Exon (NM_001099495/691442	exon 5 of 5)	7	13024221	13046003	21783	1	691442	NM_001099495	21419	NA	Vom2r55	vomeronasal 2 receptor	55
chr10	68871539	68871539	1	*	0.140862	0.873995	-0.733133	0.0956492	-7.66481	0.0293566	0.0256035	1.79095e-14	2.93495e-10	1	Intron (NM_053419/84479	intron 6 of 22)	10	68849690	68930586	80897	1	84479	NM_053419	21849	NA	Synrg	synergin	gamma
chr10	68871548	68871548	1	*	0.140862	0.873995	-0.733133	0.0956492	-7.66481	0.0293566	0.0256035	1.79095e-14	2.93495e-10	1	Intron (NM_053419/84479	intron 6 of 22)	10	68849690	68930586	80897	1	84479	NM_053419	21858	NA	Synrg	synergin	gamma
chr4	71351306	71351306	1	*	0.127014	0.805652	-0.678638	0.0874166	-7.76327	0.0293103	0.0235835	8.27703e-15	1.42309e-10	1	Distal Intergenic	4	71366490	71367431	942	2	405372	NM_001001004	16125	ENSRNOG00000061052	Olr801	olfactory receptor 801
chr4	179572794	179572794	1	*	0.211279	0.892821	-0.681542	0.0878646	-7.75673	0.0267958	0.0267898	8.71449e-15	1.48462e-10	1	Distal Intergenic	4	179560586	179567548	6963	1	312849	NM_001107895	12208	ENSRNOG00000001820	Med21	mediator complex subunit 21
chr4	179572802	179572802	1	*	0.211279	0.892821	-0.681542	0.0878646	-7.75673	0.0267958	0.0267898	8.71449e-15	1.48462e-10	1	Distal Intergenic	4	179560586	179567548	6963	1	312849	NM_001107895	12216	ENSRNOG00000001820	Med21	mediator complex subunit 21
chr3	150773313	150773313	1	*	0.173998	0.856554	-0.682556	0.0880873	-7.74863	0.0303012	0.0281122	9.28857e-15	1.57642e-10	1	Intron (NM_001108603/362263	intron 6 of 27)	3	150194859	150988663	793805	2	362263	NM_001108603	215350	ENSRNOG00000032656	Ptprt	protein tyrosine phosphatase	receptor type	T
chr13	102292279	102292279	1	*	0.826933	0.312687	0.514246	0.0626433	8.20911	0.0289293	0.0304637	2.22833e-16	5.09004e-12	1	Distal Intergenic	13	102346161	102490298	144138	2	289342	NM_001105984	198019	ENSRNOG00000003767	Rps6kc1	ribosomal protein S6 kinase C1
chr20	45762500	45762500	1	*	0.831343	0.309971	0.521372	0.063736	8.18019	0.0297056	0.0335312	2.83408e-16	6.40188e-12	1	Promoter (2-3kb)	20	45673618	45764606	90989	2	294515	NM_001106395	2106	ENSRNOG00000000299	Foxo3	forkhead box O3
chr12	23206833	23206833	1	*	0.912869	0.302856	0.610014	0.077149	7.90695	0.029289	0.0378669	2.63771e-15	5.05104e-11	1	Distal Intergenic	12	23780001	23780119	119	2	102465160	NR_106694	573286	ENSRNOG00000047842	Mir6322	microRNA 6322
chr2	232993571	232993571	1	*	0.0899414	0.765607	-0.675666	0.0871165	-7.75589	0.0300268	0.0247969	8.77267e-15	1.49226e-10	1	Distal Intergenic	2	233264180	233280881	16702	2	362051	NM_001009708	287310	ENSRNOG00000009205	Lmo4	LIM domain only 4
chr3	2262326	2262326	1	*	0.144183	0.567451	-0.423269	0.0489284	-8.65077	0.0241898	0.0221249	5.11534e-18	1.40849e-13	1	Distal Intergenic	3	2238027	2239021	995	2	257642	NM_147136	-23305	NA	LOC257642	rRNA promoter binding protein
chr15	35395592	35395592	1	*	0.513327	0.934738	-0.421411	0.0486518	-8.66177	0.0289293	0.0328123	4.64502e-18	1.2869e-13	1	Intron (NM_001006993/305941	intron 6 of 7)	15	35388836	35435072	46237	2	305941	NM_001006993	39480	ENSRNOG00000014603	Sgcg	sarcoglycan	gamma
chr15	35395596	35395596	1	*	0.513327	0.934738	-0.421411	0.0486518	-8.66177	0.0289293	0.0328123	4.64502e-18	1.2869e-13	1	Intron (NM_001006993/305941	intron 6 of 7)	15	35388836	35435072	46237	2	305941	NM_001006993	39476	ENSRNOG00000014603	Sgcg	sarcoglycan	gamma
chr15	35395602	35395602	1	*	0.513327	0.934738	-0.421411	0.0486518	-8.66177	0.0289293	0.0328123	4.64502e-18	1.2869e-13	1	Intron (NM_001006993/305941	intron 6 of 7)	15	35388836	35435072	46237	2	305941	NM_001006993	39470	ENSRNOG00000014603	Sgcg	sarcoglycan	gamma
chr15	35395606	35395606	1	*	0.513327	0.934738	-0.421411	0.0486518	-8.66177	0.0289293	0.0328123	4.64502e-18	1.2869e-13	1	Intron (NM_001006993/305941	intron 6 of 7)	15	35388836	35435072	46237	2	305941	NM_001006993	39466	ENSRNOG00000014603	Sgcg	sarcoglycan	gamma
chr15	35395615	35395615	1	*	0.513327	0.934738	-0.421411	0.0486518	-8.66177	0.0289293	0.0328123	4.64502e-18	1.2869e-13	1	Intron (NM_001006993/305941	intron 6 of 7)	15	35388836	35435072	46237	2	305941	NM_001006993	39457	ENSRNOG00000014603	Sgcg	sarcoglycan	gamma
chr15	35395619	35395619	1	*	0.513327	0.934738	-0.421411	0.0486518	-8.66177	0.0289293	0.0328123	4.64502e-18	1.2869e-13	1	Intron (NM_001006993/305941	intron 6 of 7)	15	35388836	35435072	46237	2	305941	NM_001006993	39453	ENSRNOG00000014603	Sgcg	sarcoglycan	gamma
chr8	2109827	2109827	1	*	0.233655	0.86006	-0.626405	0.0796836	-7.86116	0.0277019	0.0275094	3.80603e-15	7.0941e-11	1	Distal Intergenic	8	1623211	2034979	411769	2	29629	NM_001113185	-74848	ENSRNOG00000006957	Gria4	glutamate ionotropic receptor AMPA type subunit 4
chr8	255381	255381	1	*	0.270601	0.882947	-0.612346	0.0776591	-7.88506	0.0289293	0.0295166	3.14395e-15	5.96434e-11	1	Distal Intergenic	8	500212	889203	388992	1	66012	NM_023956	-244831	ENSRNOG00000029876	Gucy1a2	guanylate cyclase 1 soluble subunit alpha 2
chr12	11432924	11432924	1	*	0.710399	0.171162	0.539237	0.0665802	8.09907	0.0286604	0.0310816	5.53824e-16	1.20718e-11	1	Distal Intergenic	12	11454797	11576304	121508	1	304294	NM_001107122	-21873	ENSRNOG00000001101	Rnf216	ring finger protein 216
chr12	11432934	11432934	1	*	0.710399	0.171162	0.539237	0.0665802	8.09907	0.0286604	0.0310816	5.53824e-16	1.20718e-11	1	Distal Intergenic	12	11454797	11576304	121508	1	304294	NM_001107122	-21863	ENSRNOG00000001101	Rnf216	ring finger protein 216
chr8	255421	255421	1	*	0.270601	0.882947	-0.612346	0.0776756	-7.88338	0.0289293	0.0264495	3.18649e-15	6.01953e-11	1	Distal Intergenic	8	500212	889203	388992	1	66012	NM_023956	-244791	ENSRNOG00000029876	Gucy1a2	guanylate cyclase 1 soluble subunit alpha 2
chr13	102292667	102292667	1	*	0.845875	0.344506	0.501368	0.0608518	8.23917	0.0277019	0.0291606	1.73407e-16	3.97727e-12	1	Distal Intergenic	13	102346161	102490298	144138	2	289342	NM_001105984	197631	ENSRNOG00000003767	Rps6kc1	ribosomal protein S6 kinase C1
chr12	35900828	35900828	1	*	0.142031	0.795784	-0.653753	0.0840019	-7.7826	0.0277019	0.0382415	7.10495e-15	1.24646e-10	1	Intron (NM_001108335/360814	intron 6 of 21)	12	35881270	35913727	32458	2	360814	NM_001108335	12899	ENSRNOG00000001374	Rasal1	RAS protein activator like 1
chr16	21535758	21535758	1	*	0.241614	0.894265	-0.652651	0.0838591	-7.78271	0.0293446	0.0264305	7.09858e-15	1.24632e-10	1	Distal Intergenic	16	21340006	21409260	69255	2	306376	NM_001012048	-126498	ENSRNOG00000013541	Sh2d4a	SH2 domain containing 4A
chrUn_NW_023637831v1	112388	112388	1	*	0.292468	0.767569	-0.475101	0.0569556	-8.3416	0.0291111	0.0274016	7.3292e-17	1.74727e-12	1	Distal Intergenic	144	87908	88902	995	2	257642	NM_147136	-23486	NA	LOC257642	rRNA promoter binding protein
chr1	260517151	260517151	1	*	0.835767	0.379287	0.45648	0.054141	8.43132	0.0289293	0.0305094	3.41776e-17	8.52938e-13	1	Distal Intergenic	1	260391190	260398756	7567	1	171118	NM_133586	125961	ENSRNOG00000036571	Ces2c	carboxylesterase 2C
chr1	260517157	260517157	1	*	0.835767	0.379287	0.45648	0.054141	8.43132	0.0289293	0.0305094	3.41776e-17	8.52938e-13	1	Distal Intergenic	1	260391190	260398756	7567	1	171118	NM_133586	125967	ENSRNOG00000036571	Ces2c	carboxylesterase 2C
chr1	260517160	260517160	1	*	0.835767	0.379287	0.45648	0.054141	8.43132	0.0289293	0.0305094	3.41776e-17	8.52938e-13	1	Distal Intergenic	1	260391190	260398756	7567	1	171118	NM_133586	125970	ENSRNOG00000036571	Ces2c	carboxylesterase 2C
chr1	34125379	34125379	1	*	0.88096	0.405012	0.475948	0.0571115	8.33366	0.0185022	0.0671931	7.83791e-17	1.86062e-12	1	Distal Intergenic	1	34375911	34822236	446326	1	81636	NM_031007	-250532	ENSRNOG00000032150	Adcy2	adenylate cyclase 2
chr19	29386492	29386492	1	*	0.877723	0.133079	0.744644	0.0979349	7.60345	0.0276279	0.0282876	2.8833e-14	4.60046e-10	1	Intron (NM_001010948/291942	intron 3 of 11)	19	29185558	29407241	221684	2	291942	NM_001010948	20749	ENSRNOG00000011991	Slc10a7	solute carrier family 10	member 7
chr4	41402997	41402997	1	*	0.970125	0.129634	0.84049	0.112535	7.46868	0.0293041	0.0266366	8.10021e-14	1.21778e-09	1	Distal Intergenic	4	41328125	41344941	16817	1	312132	NM_001004267	74872	ENSRNOG00000006206	Tmem106b	transmembrane protein 106B
chr4	81231703	81231703	1	*	0.269596	0.829731	-0.560134	0.0699765	-8.00461	0.0289293	0.0295913	1.19848e-15	2.4636e-11	1	Distal Intergenic	4	81256686	81258504	1819	2	103690132	NM_001309364	26801	ENSRNOG00000005628	Hoxa1	homeobox A1
chr7	132346094	132346094	1	*	0.91185	0.472643	0.439208	0.0516022	8.51141	0.0295969	0.0272925	1.71827e-17	4.45191e-13	1	Exon (NM_138894/192254	exon 8 of 8)	7	132329643	132339415	9773	2	103692984	NR_132098	-6679	ENSRNOG00000060019	LOC103692984	uncharacterized LOC103692984
chr7	132346098	132346098	1	*	0.91185	0.472643	0.439208	0.0516022	8.51141	0.0295969	0.0272925	1.71827e-17	4.45191e-13	1	Exon (NM_138894/192254	exon 8 of 8)	7	132329643	132339415	9773	2	103692984	NR_132098	-6683	ENSRNOG00000060019	LOC103692984	uncharacterized LOC103692984
chr11	45264020	45264020	1	*	0.241481	0.953162	-0.711681	0.0930527	-7.64816	0.0273364	0.0288678	2.03881e-14	3.31445e-10	1	Distal Intergenic	11	44782676	44810723	28048	1	304005	NM_001107095	481344	ENSRNOG00000031163	Nfkbiz	NFKB inhibitor zeta
chr11	45264027	45264027	1	*	0.241481	0.953162	-0.711681	0.0930527	-7.64816	0.0273364	0.0288678	2.03881e-14	3.31445e-10	1	Distal Intergenic	11	44782676	44810723	28048	1	304005	NM_001107095	481351	ENSRNOG00000031163	Nfkbiz	NFKB inhibitor zeta
chr4	97136870	97136870	1	*	0.138809	0.775756	-0.636948	0.0817113	-7.79509	0.0291351	0.0280757	6.43605e-15	1.14692e-10	1	Distal Intergenic	4	96707950	96709650	1701	2	494343	NM_001009540	-427220	ENSRNOG00000007740	Tacstd2	tumor-associated calcium signal transducer 2
chr12	31652940	31652940	1	*	0.731217	0.197664	0.533552	0.0659844	8.08604	0.0309275	0.027924	6.16373e-16	1.33322e-11	1	Distal Intergenic	12	31633361	31642317	8957	2	689711	NM_001109547	-10623	ENSRNOG00000001011	Rflna	refilin A
chr13	102292559	102292559	1	*	0.819805	0.317892	0.501913	0.0611743	8.20465	0.0289293	0.0251723	2.3127e-16	5.27201e-12	1	Distal Intergenic	13	102346161	102490298	144138	2	289342	NM_001105984	197739	ENSRNOG00000003767	Rps6kc1	ribosomal protein S6 kinase C1
chr7	99799469	99799469	1	*	0.958267	0.305072	0.653195	0.0842513	7.75294	0.0290446	0.0345676	8.97923e-15	1.52508e-10	1	Distal Intergenic	7	99886954	100054274	167321	2	362925	NM_001134957	254805	ENSRNOG00000025140	Zfat	zinc finger and AT hook domain containing
chr1	63623505	63623505	1	*	0.242767	0.809796	-0.567029	0.0711649	-7.96781	0.0266673	0.0276833	1.61505e-15	3.22228e-11	1	Distal Intergenic	1	63600382	63615964	15583	1	690729	NM_001099492	23123	ENSRNOG00000046198	Vom2r19	vomeronasal 2 receptor	19
chr1	63623508	63623508	1	*	0.242767	0.809796	-0.567029	0.0711649	-7.96781	0.0266673	0.0276833	1.61505e-15	3.22228e-11	1	Distal Intergenic	1	63600382	63615964	15583	1	690729	NM_001099492	23126	ENSRNOG00000046198	Vom2r19	vomeronasal 2 receptor	19
chr3	2267261	2267261	1	*	0.154999	0.625383	-0.470384	0.0564836	-8.32779	0.0808017	0.0414024	8.2363e-17	1.94899e-12	1	Distal Intergenic	3	2238027	2239021	995	2	257642	NM_147136	-28240	NA	LOC257642	rRNA promoter binding protein
chr7	132346101	132346101	1	*	0.91175	0.476379	0.435371	0.0511602	8.50996	0.0295974	0.027308	1.73993e-17	4.49763e-13	1	Exon (NM_138894/192254	exon 8 of 8)	7	132329643	132339415	9773	2	103692984	NR_132098	-6686	ENSRNOG00000060019	LOC103692984	uncharacterized LOC103692984
chr7	132346104	132346104	1	*	0.91175	0.476379	0.435371	0.0511602	8.50996	0.0295974	0.027308	1.73993e-17	4.49763e-13	1	Exon (NM_138894/192254	exon 8 of 8)	7	132329643	132339415	9773	2	103692984	NR_132098	-6689	ENSRNOG00000060019	LOC103692984	uncharacterized LOC103692984
chr18	14908219	14908219	1	*	0.213899	0.814287	-0.600388	0.0763584	-7.86277	0.0277019	0.0213563	3.75736e-15	7.01179e-11	1	Distal Intergenic	18	15071371	15168043	96673	1	679221	NM_001101000	-163152	NA	Mapre2	microtubule-associated protein	RP/EB family	member 2
chr12	31652932	31652932	1	*	0.728424	0.18917	0.539254	0.0670486	8.04273	0.0309619	0.0277651	8.78563e-16	1.83291e-11	1	Distal Intergenic	12	31633361	31642317	8957	2	689711	NM_001109547	-10615	ENSRNOG00000001011	Rflna	refilin A
chr5	5169216	5169216	1	*	0.947157	0.287261	0.659896	0.0855079	7.71737	0.0292811	0.0275266	1.18759e-14	1.99629e-10	1	Distal Intergenic	5	5533413	5562168	28756	2	497099	NM_001012229	392952	ENSRNOG00000040289	Xkr9	XK related 9
chr5	5169224	5169224	1	*	0.947157	0.287261	0.659896	0.0855079	7.71737	0.0292811	0.0275266	1.18759e-14	1.99629e-10	1	Distal Intergenic	5	5533413	5562168	28756	2	497099	NM_001012229	392944	ENSRNOG00000040289	Xkr9	XK related 9
chrUn_NW_023637831v1	112399	112399	1	*	0.298483	0.767973	-0.46949	0.0564308	-8.31976	0.0294837	0.0277655	8.81428e-17	2.07261e-12	1	Distal Intergenic	144	87908	88902	995	2	257642	NM_147136	-23497	NA	LOC257642	rRNA promoter binding protein
chrUn_NW_023637831v1	112401	112401	1	*	0.298483	0.767973	-0.46949	0.0564308	-8.31976	0.0294837	0.0277655	8.81428e-17	2.07261e-12	1	Distal Intergenic	144	87908	88902	995	2	257642	NM_147136	-23499	NA	LOC257642	rRNA promoter binding protein
chr8	118262927	118262927	1	*	0.863649	0.333709	0.52994	0.06569	8.06728	0.0289293	0.0347396	7.18804e-16	1.5281e-11	1	Exon (NM_001191080/501069	exon 49 of 63)	8	118208200	118285003	76804	1	501069	NM_001191080	54727	ENSRNOG00000029910	Golga4	golgin A4
chr3	71297100	71297100	1	*	0.374995	0.937675	-0.56268	0.0706965	-7.9591	0.0289293	0.0287215	1.73294e-15	3.45132e-11	1	Promoter (1-2kb)	3	71294467	71295393	927	2	295754	NM_001000308	-1707	ENSRNOG00000009764	Olr488	olfactory receptor 488
chr9	95585824	95585824	1	*	0.127645	0.831382	-0.703737	0.0922504	-7.62855	0.0294856	0.0247316	2.37405e-14	3.83992e-10	1	Distal Intergenic	9	95742927	95761083	18157	1	301634	NM_001012350	-157103	ENSRNOG00000019087	Fam174a	family with sequence similarity 174	member A
chr1	112669351	112669351	1	*	0.161606	0.808674	-0.647068	0.0836087	-7.73924	0.0260865	0.0280713	1.00013e-14	1.69353e-10	1	Distal Intergenic	1	111101327	111123634	22308	2	113938	NM_130738	-1545717	ENSRNOG00000054391	Snurf	SNRPN upstream open reading frame
chr1	34118770	34118770	1	*	0.867364	0.434907	0.432457	0.0508199	8.50959	0.117973	0.0246159	1.74554e-17	4.50691e-13	1	Distal Intergenic	1	34375911	34822236	446326	1	81636	NM_031007	-257141	ENSRNOG00000032150	Adcy2	adenylate cyclase 2
chr1	34119530	34119530	1	*	0.901411	0.426812	0.474599	0.0572642	8.2879	0.0340076	0.0313424	1.15269e-16	2.68509e-12	1	Distal Intergenic	1	34375911	34822236	446326	1	81636	NM_031007	-256381	ENSRNOG00000032150	Adcy2	adenylate cyclase 2
chr1	108996434	108996434	1	*	0.777496	0.0964204	0.681075	0.0888431	7.66604	0.0275365	0.0291943	1.77382e-14	2.91115e-10	1	Distal Intergenic	1	108467741	108698961	231221	1	24922	NM_017065	528693	ENSRNOG00000060599	Gabrb3	gamma-aminobutyric acid type A receptor subunit beta 3
chr1	108996444	108996444	1	*	0.777496	0.0964204	0.681075	0.0888431	7.66604	0.0275365	0.0291943	1.77382e-14	2.91115e-10	1	Distal Intergenic	1	108467741	108698961	231221	1	24922	NM_017065	528703	ENSRNOG00000060599	Gabrb3	gamma-aminobutyric acid type A receptor subunit beta 3
chr1	251938219	251938219	1	*	0.130582	0.9735	-0.842918	0.113641	-7.41741	0.0290162	0.0291595	1.19434e-13	1.74176e-09	1	Distal Intergenic	1	252001367	252051399	50033	2	170751	NM_131913	113180	ENSRNOG00000012084	Xpnpep1	X-prolyl aminopeptidase 1
chr17	13061346	13061346	1	*	0.200898	0.872361	-0.671463	0.0874196	-7.68092	0.0277019	0.0279221	1.57946e-14	2.60745e-10	1	Distal Intergenic	17	12757565	12758765	1201	1	291006	NM_001169578	303781	ENSRNOG00000032328	Diras2	DIRAS family GTPase 2
chr2	145444017	145444017	1	*	0.901991	0.281877	0.620114	0.0795744	7.79289	0.0298486	0.0375448	6.54955e-15	1.16547e-10	1	Distal Intergenic	2	145599714	145600265	552	1	170923	NM_133410	-155697	ENSRNOG00000014420	Rap2b	RAP2B	member of RAS oncogene family
chr1	126137290	126137290	1	*	0.179917	0.784413	-0.604496	0.0771887	-7.8314	0.0294723	0.0259489	4.82455e-15	8.82356e-11	1	Distal Intergenic	1	125774112	125947480	173369	2	308742	NM_001191625	-189810	ENSRNOG00000009932	Mctp2	multiple C2 and transmembrane domain containing 2
chr1	126137296	126137296	1	*	0.179917	0.784413	-0.604496	0.0771887	-7.8314	0.0294723	0.0259489	4.82455e-15	8.82356e-11	1	Distal Intergenic	1	125774112	125947480	173369	2	308742	NM_001191625	-189816	ENSRNOG00000009932	Mctp2	multiple C2 and transmembrane domain containing 2
chr2	202266592	202266592	1	*	0.0677068	0.909699	-0.841992	0.113605	-7.4116	0.0302771	0.0289262	1.24782e-13	1.81267e-09	1	Distal Intergenic	2	201820715	202013853	193139	1	25654	NM_013117	445877	ENSRNOG00000023148	Col11a1	collagen type XI alpha 1 chain
chr13	102292270	102292270	1	*	0.825013	0.313077	0.511936	0.0631069	8.11221	0.0289293	0.0304697	4.97092e-16	1.09202e-11	1	Distal Intergenic	13	102346161	102490298	144138	2	289342	NM_001105984	198028	ENSRNOG00000003767	Rps6kc1	ribosomal protein S6 kinase C1
chr1	102478435	102478435	1	*	0.11865	0.820157	-0.701508	0.0921545	-7.6123	0.0294311	0.0300056	2.69256e-14	4.31766e-10	1	Distal Intergenic	1	101600369	101604269	3901	2	499158	NM_001195599	-874166	ENSRNOG00000049297	Ccdc179	coiled-coil domain containing 179
chr8	45418565	45418565	1	*	0.962176	0.139218	0.822958	0.110829	7.42547	0.029362	0.025654	1.12382e-13	1.64643e-09	1	Distal Intergenic	8	45425657	45434205	8549	1	25349	NM_012877	-7092	ENSRNOG00000016221	Scn2b	sodium voltage-gated channel beta subunit 2
chr9	25238373	25238373	1	*	0.962176	0.139218	0.822958	0.110829	7.42547	0.029362	0.025654	1.12382e-13	1.64643e-09	1	Distal Intergenic	9	24698859	25196368	497510	2	84556	NM_052829	-42005	ENSRNOG00000011000	Rims1	regulating synaptic membrane exocytosis 1
chr9	31706198	31706198	1	*	0.0738177	0.788338	-0.71452	0.0942173	-7.58375	0.030145	0.0265991	3.3571e-14	5.311e-10	1	Distal Intergenic	9	33063857	33135994	72138	2	363210	NM_001108791	1429796	ENSRNOG00000011756	Phf3	PHD finger protein 3
chr9	31706205	31706205	1	*	0.0738177	0.788338	-0.71452	0.0942173	-7.58375	0.030145	0.0265991	3.3571e-14	5.311e-10	1	Distal Intergenic	9	33063857	33135994	72138	2	363210	NM_001108791	1429789	ENSRNOG00000011756	Phf3	PHD finger protein 3
chr1	185189311	185189311	1	*	0.435641	0.953099	-0.517458	0.0640119	-8.08377	0.0289293	0.0290417	6.27926e-16	1.35583e-11	1	Intron (NM_001004415/309025	intron 4 of 21)	1	185139385	185327881	188497	1	309025	NM_001004418	49926	ENSRNOG00000020457	Tacc2	transforming	acidic coiled-coil containing protein 2
chr16	32602920	32602920	1	*	0.154621	0.776778	-0.622157	0.0800858	-7.76863	0.0296223	0.0255279	7.93398e-15	1.37148e-10	1	Intron (NM_022926/29750	intron 1 of 11)	16	32578690	32700909	122220	1	29750	NM_022926	24230	ENSRNOG00000012037	Galnt7	polypeptide N-acetylgalactosaminyltransferase 7
chr16	32602922	32602922	1	*	0.154621	0.776778	-0.622157	0.0800858	-7.76863	0.0296223	0.0255279	7.93398e-15	1.37148e-10	1	Intron (NM_022926/29750	intron 1 of 11)	16	32578690	32700909	122220	1	29750	NM_022926	24232	ENSRNOG00000012037	Galnt7	polypeptide N-acetylgalactosaminyltransferase 7
chr1	157252391	157252391	1	*	0.857477	0.20726	0.650218	0.0843945	7.7045	0.0258333	0.374182	1.31355e-14	2.18459e-10	1	Distal Intergenic	1	157257231	157258175	945	2	405378	NM_001001008	5784	ENSRNOG00000031110	Olr53	olfactory receptor 53
chr11	46190866	46190866	1	*	0.972575	0.13499	0.837585	0.113153	7.40225	0.0293663	0.0294465	1.33892e-13	1.92625e-09	1	Distal Intergenic	11	47252583	47253646	1064	2	498072	NM_001329881	1062780	ENSRNOG00000033321	Hmgb2l1	high mobility group box 2-like 1
chr5	51861189	51861189	1	*	0.243518	0.95227	-0.708752	0.0934036	-7.58806	0.0284457	0.0290074	3.24725e-14	5.1591e-10	1	Distal Intergenic	5	51356919	51356995	77	2	100314267	NR_032297	-504194	ENSRNOG00000041305	Mir873	microRNA 873
chr5	51861199	51861199	1	*	0.243518	0.95227	-0.708752	0.0934036	-7.58806	0.0284457	0.0290074	3.24725e-14	5.1591e-10	1	Distal Intergenic	5	51356919	51356995	77	2	100314267	NR_032297	-504204	ENSRNOG00000041305	Mir873	microRNA 873
chr12	8488069	8488069	1	*	0.0889384	0.967938	-0.879	0.119568	-7.35147	0.0295541	0.0290872	1.96039e-13	2.74449e-09	1	Distal Intergenic	12	8523485	8525658	2174	1	80840	NM_001037295	-35416	ENSRNOG00000039832	Gpr12	G protein-coupled receptor 12
chr3	10050750	10050750	1	*	0.919969	0.197688	0.722281	0.095533	7.56054	0.0268548	0.0301525	4.01412e-14	6.27503e-10	1	Distal Intergenic	3	10011564	10027911	16348	1	296504	NM_001271298	39186	ENSRNOG00000045801	Abo2	histo-blood group ABO system transferase 2
chr8	54514565	54514565	1	*	0.716128	0.0580718	0.658056	0.0857822	7.67124	0.0277019	0.0297401	1.70337e-14	2.80581e-10	1	Distal Intergenic	8	54553165	54580758	27594	2	25147	NM_017085	66193	ENSRNOG00000000196	Cyp19a1	cytochrome P450	family 19	subfamily a	polypeptide 1
chr15	77363467	77363467	1	*	0.157639	0.828577	-0.670938	0.0877905	-7.64249	0.431676	0.0308846	2.13061e-14	3.45616e-10	1	Distal Intergenic	15	76637654	76987740	350087	2	306110	NM_001107281	-375727	ENSRNOG00000009145	Klf12	Kruppel-like factor 12
chr12	23206917	23206917	1	*	0.912869	0.302856	0.610014	0.0784676	7.77408	0.029289	0.0312158	7.59982e-15	1.31931e-10	1	Distal Intergenic	12	23780001	23780119	119	2	102465160	NR_106694	573202	ENSRNOG00000047842	Mir6322	microRNA 6322
chr12	23206923	23206923	1	*	0.912869	0.302856	0.610014	0.0784676	7.77408	0.029289	0.0312158	7.59982e-15	1.31931e-10	1	Distal Intergenic	12	23780001	23780119	119	2	102465160	NR_106694	573196	ENSRNOG00000047842	Mir6322	microRNA 6322
chr3	71677979	71677979	1	*	0.0628081	0.674946	-0.612138	0.0788098	-7.76728	0.0304613	0.024139	8.0189e-15	1.38189e-10	1	Distal Intergenic	3	71664676	71665617	942	2	295767	NM_001000314	-12362	ENSRNOG00000046997	Olr514	olfactory receptor 514
chr3	71677987	71677987	1	*	0.0628081	0.674946	-0.612138	0.0788098	-7.76728	0.0304613	0.024139	8.0189e-15	1.38189e-10	1	Distal Intergenic	3	71664676	71665617	942	2	295767	NM_001000314	-12370	ENSRNOG00000046997	Olr514	olfactory receptor 514
chrUn_NW_023637831v1	112342	112342	1	*	0.296619	0.784705	-0.488086	0.0597231	-8.17249	0.0269879	0.028074	3.02089e-16	6.8007e-12	1	Distal Intergenic	144	87908	88902	995	2	257642	NM_147136	-23440	NA	LOC257642	rRNA promoter binding protein
chr11	36916375	36916375	1	*	0.265713	0.91147	-0.645757	0.0840055	-7.68708	0.0334362	0.0309154	1.50526e-14	2.48863e-10	1	Intron (NM_134350/286918	intron 7 of 14)	11	36905903	36929971	24069	1	286918	NM_134350	10472	ENSRNOG00000001963	Mx2	MX dynamin like GTPase 2
chr3	42510103	42510103	1	*	0.97455	0.137144	0.837406	0.113553	7.37457	0.0294415	0.0300286	1.64874e-13	2.33448e-09	1	Distal Intergenic	3	42573622	42619881	46260	1	83627	NM_031796	-63519	ENSRNOG00000004645	Galnt5	polypeptide N-acetylgalactosaminyltransferase 5
chr1	101074624	101074624	1	*	0.140056	0.900803	-0.760746	0.101749	-7.47666	0.0295778	0.0214875	7.62349e-14	1.14843e-09	1	Distal Intergenic	1	101212489	101252543	40055	1	84487	NM_053427	-137865	ENSRNOG00000016147	Slc17a6	solute carrier family 17 member 6
chr1	34125383	34125383	1	*	0.882273	0.409356	0.472918	0.057444	8.23267	0.0184428	0.0658711	1.8309e-16	4.19078e-12	1	Distal Intergenic	1	34375911	34822236	446326	1	81636	NM_031007	-250528	ENSRNOG00000032150	Adcy2	adenylate cyclase 2
chr1	34125390	34125390	1	*	0.882273	0.409356	0.472918	0.057444	8.23267	0.0184428	0.0658711	1.8309e-16	4.19078e-12	1	Distal Intergenic	1	34375911	34822236	446326	1	81636	NM_031007	-250521	ENSRNOG00000032150	Adcy2	adenylate cyclase 2
chr4	71351287	71351287	1	*	0.127014	0.805652	-0.678638	0.0891639	-7.61113	0.0291227	0.0215059	2.71713e-14	4.35394e-10	1	Distal Intergenic	4	71366490	71367431	942	2	405372	NM_001001004	16144	ENSRNOG00000061052	Olr801	olfactory receptor 801
chr2	13357084	13357084	1	*	0.942673	0.269279	0.673394	0.0883957	7.61795	0.0290043	0.0260855	2.57732e-14	4.16268e-10	1	Distal Intergenic	2	14197724	14197810	87	1	100313995	NR_031813	-840640	NA	Mir9-2	microRNA 9-2
chr2	13357091	13357091	1	*	0.942673	0.269279	0.673394	0.0883957	7.61795	0.0290043	0.0260855	2.57732e-14	4.16268e-10	1	Distal Intergenic	2	14197724	14197810	87	1	100313995	NR_031813	-840633	NA	Mir9-2	microRNA 9-2
chr12	43655032	43655032	1	*	0.249036	0.927962	-0.678926	0.0892559	-7.60651	0.0266699	0.0309094	2.81586e-14	4.49926e-10	1	Intron (NM_012897/25372	intron 1 of 20)	12	43624897	43731259	106363	1	25372	NM_012897	30135	ENSRNOG00000059456	Grk3	G protein-coupled receptor kinase 3
chr13	102292361	102292361	1	*	0.844925	0.300734	0.54419	0.0684858	7.94603	0.0283154	0.0269811	1.9258e-15	3.80833e-11	1	Distal Intergenic	13	102346161	102490298	144138	2	289342	NM_001105984	197937	ENSRNOG00000003767	Rps6kc1	ribosomal protein S6 kinase C1
chr7	26303437	26303437	1	*	0.0836072	0.96393	-0.880323	0.120379	-7.31294	0.030432	0.0290795	2.61353e-13	3.57831e-09	1	Distal Intergenic	7	26611990	26612089	100	2	100314280	NR_031881	308652	ENSRNOG00000035529	Mir135a	microRNA 135a
chr1	34124917	34124917	1	*	0.85662	0.444386	0.412234	0.0481785	8.55638	0.0826567	0.0309055	1.16463e-17	3.03858e-13	1	Distal Intergenic	1	34375911	34822236	446326	1	81636	NM_031007	-250994	ENSRNOG00000032150	Adcy2	adenylate cyclase 2
chr12	44274316	44274316	1	*	0.189476	0.76658	-0.577105	0.0736235	-7.83859	0.0289293	0.0315638	4.55636e-15	8.35356e-11	1	Intron (NM_001107148/304555	intron 7 of 12)	12	44264037	44293207	29171	2	304555	NM_001107148	18891	ENSRNOG00000000661	Hps4	HPS4	biogenesis of lysosomal organelles complex 3 subunit 2
chr12	44274318	44274318	1	*	0.189476	0.76658	-0.577105	0.0736235	-7.83859	0.0289293	0.0315638	4.55636e-15	8.35356e-11	1	Intron (NM_001107148/304555	intron 7 of 12)	12	44264037	44293207	29171	2	304555	NM_001107148	18889	ENSRNOG00000000661	Hps4	HPS4	biogenesis of lysosomal organelles complex 3 subunit 2
chr1	105547987	105547987	1	*	0.112561	0.758442	-0.645881	0.0842485	-7.66637	0.0267902	0.0273089	1.7693e-14	2.90799e-10	1	Distal Intergenic	1	106636526	106672175	35650	1	308663	NM_001107516	-1088539	ENSRNOG00000011480	Tubgcp5	tubulin	gamma complex associated protein 5
chrUn_NW_023637831v1	112347	112347	1	*	0.297484	0.782674	-0.48519	0.0594539	-8.16078	0.0269656	0.0280824	3.32871e-16	7.46645e-12	1	Distal Intergenic	144	87908	88902	995	2	257642	NM_147136	-23445	NA	LOC257642	rRNA promoter binding protein
chr8	118262755	118262755	1	*	0.846244	0.313782	0.532462	0.0667518	7.97673	0.0289293	0.0272159	1.50255e-15	3.03296e-11	1	Exon (NM_001191080/501069	exon 48 of 63)	8	118208200	118285003	76804	1	501069	NM_001191080	54555	ENSRNOG00000029910	Golga4	golgin A4
chr18	66904591	66904591	1	*	0.838514	0.210475	0.628039	0.0815327	7.70291	0.0318493	0.0258329	1.33e-14	2.21031e-10	1	Distal Intergenic	18	67167600	67188595	20996	1	307271	NM_001107377	-263009	ENSRNOG00000015777	Mex3c	mex-3 RNA binding family member C
chr12	31653108	31653108	1	*	0.704765	0.208688	0.496077	0.0611648	8.1105	0.0281797	0.0247067	5.0413e-16	1.1064e-11	1	Distal Intergenic	12	31633361	31642317	8957	2	689711	NM_001109547	-10791	ENSRNOG00000001011	Rflna	refilin A
chr13	37577458	37577458	1	*	0.402111	0.978878	-0.576767	0.0736544	-7.83072	0.0308537	0.0288112	4.85079e-15	8.85952e-11	1	Distal Intergenic	13	37326460	37368493	42034	2	360838	NM_001007727	-208965	ENSRNOG00000003453	Lypd1	Ly6/Plaur domain containing 1
chr1	157495587	157495587	1	*	0.893755	0.0548034	0.838951	0.114223	7.34484	0.030274	0.0301968	2.06005e-13	2.85544e-09	1	Distal Intergenic	1	157502544	157503494	951	1	405907	NM_001001287	-6957	ENSRNOG00000045576	Olr77	olfactory receptor 77
chr9	24095060	24095060	1	*	0.942549	0.420852	0.521698	0.0651869	8.0031	0.0289293	0.0287215	1.21321e-15	2.48704e-11	1	Intron (NM_001134643/259273	intron 1 of 14)	9	23833087	24394880	561794	2	259273	NM_001134643	299820	ENSRNOG00000013781	Kcnq5	potassium voltage-gated channel subfamily Q member 5
chr1	34119534	34119534	1	*	0.902591	0.429673	0.472918	0.057664	8.20127	0.033884	0.0310896	2.37865e-16	5.41133e-12	1	Distal Intergenic	1	34375911	34822236	446326	1	81636	NM_031007	-256377	ENSRNOG00000032150	Adcy2	adenylate cyclase 2
chr1	34119541	34119541	1	*	0.902591	0.429673	0.472918	0.057664	8.20127	0.033884	0.0310896	2.37865e-16	5.41133e-12	1	Distal Intergenic	1	34375911	34822236	446326	1	81636	NM_031007	-256370	ENSRNOG00000032150	Adcy2	adenylate cyclase 2
chr8	55014369	55014369	1	*	0.301215	0.917082	-0.615866	0.079803	-7.71734	0.030172	0.0355277	1.18784e-14	1.99629e-10	1	Intron (NM_134389/171410	intron 5 of 13)	8	54991294	55047150	55857	2	171410	NM_134389	32781	ENSRNOG00000011381	Acsbg1	acyl-CoA synthetase bubblegum family member 1
chr8	55014373	55014373	1	*	0.301215	0.917082	-0.615866	0.079803	-7.71734	0.030172	0.0355277	1.18784e-14	1.99629e-10	1	Intron (NM_134389/171410	intron 5 of 13)	8	54991294	55047150	55857	2	171410	NM_134389	32777	ENSRNOG00000011381	Acsbg1	acyl-CoA synthetase bubblegum family member 1
chr7	127119364	127119364	1	*	0.339965	0.868999	-0.529034	0.0663935	-7.96816	0.0444691	0.0282325	1.61051e-15	3.22154e-11	1	Distal Intergenic	7	126934008	127113589	179582	1	315272	NM_001108108	185356	ENSRNOG00000006995	Ano6	anoctamin 6
chr7	127119374	127119374	1	*	0.339965	0.868999	-0.529034	0.0663935	-7.96816	0.0444691	0.0282325	1.61051e-15	3.22154e-11	1	Distal Intergenic	7	126934008	127113589	179582	1	315272	NM_001108108	185366	ENSRNOG00000006995	Ano6	anoctamin 6
chr5	98428356	98428356	1	*	0.926157	0.327538	0.598619	0.077165	7.75766	0.0290335	0.0341877	8.6514e-15	1.47612e-10	1	Distal Intergenic	5	97920002	98282833	362832	1	502957	NM_001134641	508354	NA	Ccdc171	coiled-coil domain containing 171
chr5	98428365	98428365	1	*	0.926157	0.327538	0.598619	0.077165	7.75766	0.0290335	0.0341877	8.6514e-15	1.47612e-10	1	Distal Intergenic	5	97920002	98282833	362832	1	502957	NM_001134641	508363	NA	Ccdc171	coiled-coil domain containing 171
chr14	81619520	81619520	1	*	0.966997	0.325262	0.641735	0.0838671	7.6518	0.029218	0.0384953	1.98179e-14	3.22879e-10	1	Distal Intergenic	14	81527404	81544905	17502	1	56820	NM_020100	92116	ENSRNOG00000053766	Ramp3	receptor activity modifying protein 3
chr12	31653170	31653170	1	*	0.733229	0.212376	0.520853	0.0651569	7.99383	0.0285404	0.0253171	1.30813e-15	2.66455e-11	1	Distal Intergenic	12	31633361	31642317	8957	2	689711	NM_001109547	-10853	ENSRNOG00000001011	Rflna	refilin A
chr3	2262998	2262998	1	*	0.113332	0.513589	-0.400257	0.0465438	-8.59956	0.0139099	0.0580153	8.00189e-18	2.1274e-13	1	Distal Intergenic	3	2238027	2239021	995	2	257642	NM_147136	-23977	NA	LOC257642	rRNA promoter binding protein
chr3	109627850	109627850	1	*	0.155363	0.836639	-0.681277	0.090142	-7.55782	0.0288662	0.0277674	4.09882e-14	6.3985e-10	1	Distal Intergenic	3	109658919	109675508	16590	2	81660	NM_031031	47658	ENSRNOG00000000168	Gatm	glycine amidinotransferase
chrY	1293852	1293852	1	*	0.967006	0.0876997	0.879306	0.120877	7.27439	0.029263	0.0299092	3.47981e-13	4.65616e-09	1	Intron (NM_001329902/103694559	intron 3 of 45)	22	1156135	1300943	144809	2	103694559	NM_001329902	7091	ENSRNOG00000058664	Usp9y	ubiquitin specific peptidase 9	Y-linked
chr13	102292260	102292260	1	*	0.822997	0.313488	0.509508	0.0635657	8.01546	0.0289293	0.0304761	1.09723e-15	2.27428e-11	1	Distal Intergenic	13	102346161	102490298	144138	2	289342	NM_001105984	198038	ENSRNOG00000003767	Rps6kc1	ribosomal protein S6 kinase C1
chr4	100204749	100204749	1	*	0.112139	0.780658	-0.668519	0.0882691	-7.57365	0.0279046	0.0276837	3.62895e-14	5.69678e-10	1	Distal Intergenic	4	102723712	102749355	25644	2	362383	NM_001108632	2544606	ENSRNOG00000005576	Rpia	ribose 5-phosphate isomerase A
chr12	31653165	31653165	1	*	0.722945	0.209959	0.512985	0.0641976	7.99073	0.0285868	0.0252698	1.34145e-15	2.72993e-11	1	Distal Intergenic	12	31633361	31642317	8957	2	689711	NM_001109547	-10848	ENSRNOG00000001011	Rflna	refilin A
chr8	50280841	50280841	1	*	0.147485	0.881955	-0.73447	0.0986472	-7.44542	0.0301617	0.0264441	9.66348e-14	1.42976e-09	1	Distal Intergenic	8	49868513	50165537	297025	2	24586	NM_031521	-115304	ENSRNOG00000031890	Ncam1	neural cell adhesion molecule 1
chr8	50280849	50280849	1	*	0.147485	0.881955	-0.73447	0.0986472	-7.44542	0.0301617	0.0264441	9.66348e-14	1.42976e-09	1	Distal Intergenic	8	49868513	50165537	297025	2	24586	NM_031521	-115312	ENSRNOG00000031890	Ncam1	neural cell adhesion molecule 1
chrX	9282189	9282189	1	*	0.805878	0.241444	0.564434	0.0722459	7.81268	0.0289293	0.033388	5.59841e-15	1.00986e-10	1	Exon (NM_001100967/302516	exon 3 of 3)	21	9280864	9301900	21037	2	302516	NM_001100967	19711	ENSRNOG00000009646	Nyx	nyctalopin
chrX	9282193	9282193	1	*	0.805878	0.241444	0.564434	0.0722459	7.81268	0.0289293	0.033388	5.59841e-15	1.00986e-10	1	Exon (NM_001100967/302516	exon 3 of 3)	21	9280864	9301900	21037	2	302516	NM_001100967	19707	ENSRNOG00000009646	Nyx	nyctalopin
chr16	13321605	13321605	1	*	0.969891	0.407013	0.562878	0.0720198	7.8156	0.0291379	0.0308195	5.47028e-15	9.8994e-11	1	Distal Intergenic	16	12886804	12897887	11084	2	290596	NM_001005908	-423718	ENSRNOG00000013961	Ghitm	growth hormone inducible transmembrane protein
chr3	2262282	2262282	1	*	0.155349	0.567036	-0.411687	0.0485047	-8.48758	0.115292	0.122136	2.10994e-17	5.3734e-13	1	Distal Intergenic	3	2238027	2239021	995	2	257642	NM_147136	-23261	NA	LOC257642	rRNA promoter binding protein
chr4	86954113	86954113	1	*	0.0954948	0.672028	-0.576533	0.0741596	-7.77423	0.0290657	0.046278	7.59092e-15	1.31931e-10	1	Distal Intergenic	4	87363678	87432747	69070	1	362374	NM_001108630	-409565	ENSRNOG00000006646	Vopp1	VOPP1 WW domain binding protein
chr15	39818673	39818673	1	*	0.101371	0.817422	-0.71605	0.0958729	-7.46874	0.0295022	0.0257361	8.09638e-14	1.21778e-09	1	Distal Intergenic	15	39880054	39985007	104954	1	305974	NM_001135855	-61381	ENSRNOG00000014398	Scara5	scavenger receptor class A	member 5
chr15	39818679	39818679	1	*	0.101371	0.817422	-0.71605	0.0958729	-7.46874	0.0295022	0.0257361	8.09638e-14	1.21778e-09	1	Distal Intergenic	15	39880054	39985007	104954	1	305974	NM_001135855	-61375	ENSRNOG00000014398	Scara5	scavenger receptor class A	member 5
chrX	9282069	9282069	1	*	0.792073	0.266949	0.525123	0.0661618	7.93695	0.0289293	0.031818	2.07207e-15	4.04752e-11	1	Exon (NM_001100967/302516	exon 3 of 3)	21	9280864	9301900	21037	2	302516	NM_001100967	19831	ENSRNOG00000009646	Nyx	nyctalopin
chr13	6661682	6661682	1	*	0.940385	0.269008	0.671377	0.0889938	7.54409	0.0291636	0.0292189	4.55445e-14	7.06542e-10	1	Distal Intergenic	13	8961506	9962283	1000778	1	297832	NM_001047865	-2299824	NA	Cntnap5a	contactin associated protein-like 5A
chrX	9282075	9282075	1	*	0.792932	0.266707	0.526225	0.0663875	7.92657	0.0289293	0.0318112	2.25286e-15	4.3626e-11	1	Exon (NM_001100967/302516	exon 3 of 3)	21	9280864	9301900	21037	2	302516	NM_001100967	19825	ENSRNOG00000009646	Nyx	nyctalopin
chrX	9282079	9282079	1	*	0.792932	0.266707	0.526225	0.0663875	7.92657	0.0289293	0.0318112	2.25286e-15	4.3626e-11	1	Exon (NM_001100967/302516	exon 3 of 3)	21	9280864	9301900	21037	2	302516	NM_001100967	19821	ENSRNOG00000009646	Nyx	nyctalopin
chr6	132944308	132944308	1	*	0.740038	0.168516	0.571522	0.0734488	7.78123	0.0282064	0.0287215	7.18212e-15	1.25803e-10	1	Distal Intergenic	6	132666974	132669461	2488	1	192271	NM_138906	277334	ENSRNOG00000037524	Adam6	ADAM metallopeptidase domain 6A
chr16	56495838	56495838	1	*	0.859026	0.135375	0.723651	0.0971612	7.44794	0.0265635	0.0291825	9.4806e-14	1.40456e-09	1	Distal Intergenic	16	56413677	56415401	1725	1	290789	NM_001033062	82161	ENSRNOG00000011424	Cldn23	claudin 23
chr16	56495847	56495847	1	*	0.859026	0.135375	0.723651	0.0971612	7.44794	0.0265635	0.0291825	9.4806e-14	1.40456e-09	1	Distal Intergenic	16	56413677	56415401	1725	1	290789	NM_001033062	82170	ENSRNOG00000011424	Cldn23	claudin 23
chr11	82281317	82281317	1	*	0.837803	0.373845	0.463959	0.0567046	8.18204	0.0289293	0.0287215	2.79084e-16	6.32335e-12	1	Distal Intergenic	11	82212822	82214248	1427	2	65131	NM_031701	-67069	ENSRNOG00000045811	Cldn5	claudin 5
chr1	21309142	21309142	1	*	0.183786	0.862989	-0.679202	0.0902932	-7.52219	0.0271382	0.0303307	5.38661e-14	8.29315e-10	1	Distal Intergenic	1	21305056	21306090	1035	1	319106	NM_175601	4086	ENSRNOG00000056705	Taar8b	trace amine-associated receptor 8b
chr1	104092604	104092604	1	*	0.0622484	0.670091	-0.607843	0.0791697	-7.67772	0.0304613	0.0563312	1.61945e-14	2.6715e-10	1	Distal Intergenic	1	101600369	101604269	3901	2	499158	NM_001195599	-2488335	ENSRNOG00000049297	Ccdc179	coiled-coil domain containing 179
chr6	128566967	128566967	1	*	0.715262	0.198315	0.516947	0.0650319	7.94912	0.0274953	0.0281365	1.87836e-15	3.72438e-11	1	Promoter (1-2kb)	6	128565919	128566000	82	1	100526588	NR_037363	1048	ENSRNOG00000041468	Mir1188	microRNA 1188
chr6	128566973	128566973	1	*	0.715262	0.198315	0.516947	0.0650319	7.94912	0.0274953	0.0281365	1.87836e-15	3.72438e-11	1	Promoter (1-2kb)	6	128565919	128566000	82	1	100526588	NR_037363	1054	ENSRNOG00000041468	Mir1188	microRNA 1188
chr1	65467734	65467734	1	*	0.941371	0.288589	0.652782	0.0862698	7.56676	0.0291636	0.0268009	3.82657e-14	5.99441e-10	1	Distal Intergenic	1	65499195	65506666	7472	1	683463	NM_001313924	-31461	ENSRNOG00000053260	Lilrb3a	leukocyte immunoglobulin-like receptor	subfamily B (with TM and ITIM domains)	member 3A
chr1	65467739	65467739	1	*	0.941371	0.288589	0.652782	0.0862698	7.56676	0.0291636	0.0268009	3.82657e-14	5.99441e-10	1	Distal Intergenic	1	65499195	65506666	7472	1	683463	NM_001313924	-31456	ENSRNOG00000053260	Lilrb3a	leukocyte immunoglobulin-like receptor	subfamily B (with TM and ITIM domains)	member 3A
chr6	128566846	128566846	1	*	0.782849	0.218266	0.564583	0.0725083	7.78645	0.0287874	0.0475709	6.89183e-15	1.22152e-10	1	Promoter (<=1kb)	6	128565919	128566000	82	1	100526588	NR_037363	927	ENSRNOG00000041468	Mir1188	microRNA 1188
chr20	20447276	20447276	1	*	0.849878	0.277952	0.571926	0.0736792	7.76238	0.0289293	0.0273242	8.33511e-15	1.43088e-10	1	Intron (NM_001107624/309728	intron 5 of 9)	20	20307731	20487201	179471	1	309728	NM_001107624	139545	ENSRNOG00000000635	Arid5b	AT-rich interaction domain 5B
chr20	20447280	20447280	1	*	0.849878	0.277952	0.571926	0.0736792	7.76238	0.0289293	0.0273242	8.33511e-15	1.43088e-10	1	Intron (NM_001107624/309728	intron 5 of 9)	20	20307731	20487201	179471	1	309728	NM_001107624	139549	ENSRNOG00000000635	Arid5b	AT-rich interaction domain 5B
chr10	91776048	91776048	1	*	0.245395	0.951413	-0.706017	0.0946715	-7.45755	0.0287895	0.0291317	8.8148e-14	1.31637e-09	1	Intron (NM_001107061/303614	intron 14 of 18)	10	91724675	91732210	7536	2	287765	NM_001007613	-43838	ENSRNOG00000030680	Ddx5	DEAD-box helicase 5
chr10	91776058	91776058	1	*	0.245395	0.951413	-0.706017	0.0946715	-7.45755	0.0287895	0.0291317	8.8148e-14	1.31637e-09	1	Intron (NM_001107061/303614	intron 14 of 18)	10	91724675	91732210	7536	2	287765	NM_001007613	-43848	ENSRNOG00000030680	Ddx5	DEAD-box helicase 5
chr12	31653154	31653154	1	*	0.722945	0.209959	0.512985	0.0645238	7.95033	0.0304937	0.0278203	1.86013e-15	3.69478e-11	1	Distal Intergenic	12	31633361	31642317	8957	2	689711	NM_001109547	-10837	ENSRNOG00000001011	Rflna	refilin A
chr9	24796277	24796277	1	*	0.916388	0.256914	0.659474	0.0874189	7.54384	0.0305653	0.989475	4.56315e-14	7.07402e-10	1	Intron (NM_052829/84556	intron 23 of 30)	9	24698859	25196368	497510	2	84556	NM_052829	400091	ENSRNOG00000011000	Rims1	regulating synaptic membrane exocytosis 1
chr16	59704889	59704889	1	*	0.914369	0.259997	0.654372	0.0866513	7.55179	0.0292664	0.0262002	4.29322e-14	6.68799e-10	1	Intron (NM_001271130/112400	intron 1 of 12)	16	60109716	60276810	167095	1	112400	NM_001271123	-404827	ENSRNOG00000010392	Nrg1	neuregulin 1
chr9	63323410	63323410	1	*	0.882537	0.247692	0.634846	0.0836089	7.59304	0.029096	0.0252693	3.12475e-14	4.97506e-10	1	Intron (NM_001191808/301455	intron 2 of 22)	9	63039005	64052111	1013107	1	301455	NM_001191808	284405	ENSRNOG00000024345	Pard3b	par-3 family cell polarity regulator beta
chr8	118262803	118262803	1	*	0.831762	0.303606	0.528156	0.0669992	7.88302	0.0289293	0.029315	3.19568e-15	6.02164e-11	1	Exon (NM_001191080/501069	exon 49 of 63)	8	118208200	118285003	76804	1	501069	NM_001191080	54603	ENSRNOG00000029910	Golga4	golgin A4
chr8	118262805	118262805	1	*	0.831762	0.303606	0.528156	0.0669992	7.88302	0.0289293	0.029315	3.19568e-15	6.02164e-11	1	Exon (NM_001191080/501069	exon 49 of 63)	8	118208200	118285003	76804	1	501069	NM_001191080	54605	ENSRNOG00000029910	Golga4	golgin A4
chr8	118262808	118262808	1	*	0.831762	0.303606	0.528156	0.0669992	7.88302	0.0289293	0.029315	3.19568e-15	6.02164e-11	1	Exon (NM_001191080/501069	exon 49 of 63)	8	118208200	118285003	76804	1	501069	NM_001191080	54608	ENSRNOG00000029910	Golga4	golgin A4
chr1	63623479	63623479	1	*	0.248104	0.796259	-0.548155	0.0702114	-7.80721	0.0270069	0.0257684	5.84688e-15	1.04923e-10	1	Distal Intergenic	1	63600382	63615964	15583	1	690729	NM_001099492	23097	ENSRNOG00000046198	Vom2r19	vomeronasal 2 receptor	19
chr7	121738617	121738617	1	*	0.217746	0.811594	-0.593848	0.0773845	-7.67399	0.0289293	0.0292243	1.66732e-14	2.74845e-10	1	Intron (NM_001108750/362988	intron 4 of 19)	7	121615294	121789507	174214	2	362988	NM_001108750	50890	ENSRNOG00000026128	Cpne8	copine 8
chrX	9282170	9282170	1	*	0.796565	0.233794	0.562771	0.0725229	7.75991	0.0289293	0.0318319	8.49916e-15	1.45236e-10	1	Exon (NM_001100967/302516	exon 3 of 3)	21	9280864	9301900	21037	2	302516	NM_001100967	19730	ENSRNOG00000009646	Nyx	nyctalopin
chrX	9282199	9282199	1	*	0.80493	0.245095	0.559835	0.0720918	7.76558	0.0289293	0.033502	8.12706e-15	1.39945e-10	1	Exon (NM_001100967/302516	exon 3 of 3)	21	9280864	9301900	21037	2	302516	NM_001100967	19701	ENSRNOG00000009646	Nyx	nyctalopin
chr20	45762439	45762439	1	*	0.859828	0.316461	0.543367	0.0695121	7.81687	0.0298249	0.0253498	5.41535e-15	9.80791e-11	1	Promoter (2-3kb)	20	45673618	45764606	90989	2	294515	NM_001106395	2167	ENSRNOG00000000299	Foxo3	forkhead box O3
chr20	45762444	45762444	1	*	0.859828	0.316461	0.543367	0.0695121	7.81687	0.0298249	0.0253498	5.41535e-15	9.80791e-11	1	Promoter (2-3kb)	20	45673618	45764606	90989	2	294515	NM_001106395	2162	ENSRNOG00000000299	Foxo3	forkhead box O3
chr10	86770907	86770907	1	*	0.816774	0.188074	0.6287	0.082931	7.58101	0.0292338	0.0458233	3.42886e-14	5.40542e-10	1	Distal Intergenic	10	86706749	86721974	15226	2	360635	NM_001108299	-48933	ENSRNOG00000020792	Etv4	ETS variant transcription factor 4
chr10	86770909	86770909	1	*	0.816774	0.188074	0.6287	0.082931	7.58101	0.0292338	0.0458233	3.42886e-14	5.40542e-10	1	Distal Intergenic	10	86706749	86721974	15226	2	360635	NM_001108299	-48935	ENSRNOG00000020792	Etv4	ETS variant transcription factor 4
chr2	225804988	225804988	1	*	0.911807	0.100151	0.811656	0.111654	7.26939	0.0277686	0.0260707	3.61121e-13	4.82333e-09	1	Distal Intergenic	2	225891100	225970931	79832	1	295490	NM_001004228	-86112	ENSRNOG00000022910	Emcn	endomucin
chr10	86770930	86770930	1	*	0.816774	0.188074	0.6287	0.0829753	7.57696	0.035377	0.0265476	3.53753e-14	5.56108e-10	1	Distal Intergenic	10	86706749	86721974	15226	2	360635	NM_001108299	-48956	ENSRNOG00000020792	Etv4	ETS variant transcription factor 4
chr13	102292340	102292340	1	*	0.844925	0.300734	0.54419	0.0697165	7.80575	0.0283154	0.0251023	5.91466e-15	1.05838e-10	1	Distal Intergenic	13	102346161	102490298	144138	2	289342	NM_001105984	197958	ENSRNOG00000003767	Rps6kc1	ribosomal protein S6 kinase C1
chr13	102292345	102292345	1	*	0.844925	0.300734	0.54419	0.0697165	7.80575	0.0283154	0.0251023	5.91466e-15	1.05838e-10	1	Distal Intergenic	13	102346161	102490298	144138	2	289342	NM_001105984	197953	ENSRNOG00000003767	Rps6kc1	ribosomal protein S6 kinase C1
chr16	23309388	23309388	1	*	0.373302	0.95156	-0.578258	0.0751145	-7.69835	0.0283793	0.0295644	1.37836e-14	2.28729e-10	1	Intron (NM_001135838/361135	intron 4 of 5)	16	23236797	23252701	15905	1	290686	NM_001169102	72591	ENSRNOG00000014188	Tma16	translation machinery associated 16 homolog
chr13	75582382	75582382	1	*	0.863713	0.238026	0.625687	0.0825689	7.57775	0.0247314	0.0458436	3.51591e-14	5.53876e-10	1	Distal Intergenic	13	75603583	75670880	67298	2	266813	NM_153821	88498	ENSRNOG00000003720	Prrx1	paired related homeobox 1
chr7	127119628	127119628	1	*	0.30852	0.836882	-0.528362	0.0672977	-7.85111	0.0349351	0.028602	4.12374e-15	7.63543e-11	1	Distal Intergenic	7	126934008	127113589	179582	1	315272	NM_001108108	185620	ENSRNOG00000006995	Ano6	anoctamin 6
chr8	118262829	118262829	1	*	0.853282	0.308196	0.545086	0.0699571	7.79171	0.0289293	0.0305641	6.61098e-15	1.17546e-10	1	Exon (NM_001191080/501069	exon 49 of 63)	8	118208200	118285003	76804	1	501069	NM_001191080	54629	ENSRNOG00000029910	Golga4	golgin A4
chr13	102292376	102292376	1	*	0.836345	0.306304	0.53004	0.0676008	7.84074	0.0283552	0.0270311	4.47912e-15	8.22541e-11	1	Distal Intergenic	13	102346161	102490298	144138	2	289342	NM_001105984	197922	ENSRNOG00000003767	Rps6kc1	ribosomal protein S6 kinase C1
chr6	128567051	128567051	1	*	0.718892	0.208625	0.510267	0.0644981	7.91135	0.0274861	0.0243448	2.54618e-15	4.88412e-11	1	Promoter (1-2kb)	6	128565919	128566000	82	1	100526588	NR_037363	1132	ENSRNOG00000041468	Mir1188	microRNA 1188
chr6	128567058	128567058	1	*	0.718892	0.208625	0.510267	0.0644981	7.91135	0.0274861	0.0243448	2.54618e-15	4.88412e-11	1	Promoter (1-2kb)	6	128565919	128566000	82	1	100526588	NR_037363	1139	ENSRNOG00000041468	Mir1188	microRNA 1188
chr16	53611688	53611688	1	*	0.736992	0.1186	0.618392	0.0815023	7.58743	0.0314401	0.030667	3.26323e-14	5.18081e-10	1	Distal Intergenic	16	53660283	54735193	1074911	1	364605	NM_001108875	-48595	NA	Sgcz	sarcoglycan zeta
chr1	34118758	34118758	1	*	0.869775	0.445432	0.424343	0.0510022	8.32009	0.0324119	0.0322903	8.78999e-17	2.07125e-12	1	Distal Intergenic	1	34375911	34822236	446326	1	81636	NM_031007	-257153	ENSRNOG00000032150	Adcy2	adenylate cyclase 2
chr9	6376594	6376594	1	*	0.119746	0.688253	-0.568508	0.0737548	-7.70807	0.0310782	0.574199	1.27731e-14	2.13065e-10	1	Intron (NM_001106879/301168	intron 10 of 12)	9	6372194	6441678	69485	2	301168	NM_001106879	65084	ENSRNOG00000012618	Efhb	EF hand domain family	member B
chr11	51156339	51156339	1	*	0.271071	0.860224	-0.589153	0.0770244	-7.64892	0.0317848	0.0234063	2.0268e-14	3.29972e-10	1	Distal Intergenic	11	51059611	51124812	65202	2	303968	NM_001107093	-31527	ENSRNOG00000001958	Ift57	intraflagellar transport 57
chr3	109893805	109893805	1	*	0.81077	0.143248	0.667522	0.0893874	7.46774	0.0367386	0.0430767	8.1585e-14	1.22572e-09	1	Distal Intergenic	3	109846650	109885691	39042	1	691966	NM_001047913	47155	ENSRNOG00000000172	Sqor	sulfide quinone oxidoreductase
chr10	86770943	86770943	1	*	0.816774	0.188074	0.6287	0.0833078	7.54672	0.0292338	0.0232721	4.4636e-14	6.9293e-10	1	Distal Intergenic	10	86706749	86721974	15226	2	360635	NM_001108299	-48969	ENSRNOG00000020792	Etv4	ETS variant transcription factor 4
chr9	95915810	95915810	1	*	0.139402	0.751622	-0.61222	0.0807167	-7.5848	0.027063	0.022555	3.33005e-14	5.2794e-10	1	Distal Intergenic	9	95994150	96084617	90468	2	116696	NM_053914	168807	ENSRNOG00000019128	St8sia4	ST8 alpha-N-acetyl-neuraminide alpha-2	8-sialyltransferase 4
chr8	77382304	77382304	1	*	0.958269	0.327393	0.630876	0.0836609	7.54088	0.029151	0.0318111	4.66817e-14	7.22682e-10	1	Distal Intergenic	8	77287351	77363795	76445	2	315829	NM_001108169	-18509	ENSRNOG00000011925	Fam83b	family with sequence similarity 83	member B
chr8	77382314	77382314	1	*	0.958269	0.327393	0.630876	0.0836609	7.54088	0.029151	0.0318111	4.66817e-14	7.22682e-10	1	Distal Intergenic	8	77287351	77363795	76445	2	315829	NM_001108169	-18519	ENSRNOG00000011925	Fam83b	family with sequence similarity 83	member B
chr12	11432908	11432908	1	*	0.72245	0.175545	0.546905	0.0704365	7.76451	0.0310163	0.0252409	8.19596e-15	1.41023e-10	1	Distal Intergenic	12	11454797	11576304	121508	1	304294	NM_001107122	-21889	ENSRNOG00000001101	Rnf216	ring finger protein 216
chr12	11432898	11432898	1	*	0.711582	0.175017	0.536565	0.068807	7.79811	0.0309327	0.0252384	6.28389e-15	1.12355e-10	1	Distal Intergenic	12	11454797	11576304	121508	1	304294	NM_001107122	-21899	ENSRNOG00000001101	Rnf216	ring finger protein 216
chr1	185969074	185969074	1	*	0.17079	0.815588	-0.644798	0.0859036	-7.50606	0.0294746	0.0272162	6.09328e-14	9.30435e-10	1	Distal Intergenic	1	186089422	186102546	13125	2	117179	NM_054005	133472	ENSRNOG00000029945	Cuzd1	CUB and zona pellucida-like domains 1
chr2	218710392	218710392	1	*	0.252577	0.80835	-0.555773	0.0718821	-7.73173	0.0333319	0.0293848	1.06092e-14	1.79104e-10	1	Distal Intergenic	2	218562676	218632699	70024	2	295461	NM_001106474	-77693	ENSRNOG00000023373	Sec24b	SEC24 homolog B	COPII coat complex component
chr9	22387464	22387464	1	*	0.302128	0.910237	-0.608109	0.0801546	-7.5867	0.0305925	0.0259093	3.28168e-14	5.20641e-10	1	Distal Intergenic	9	21786258	21815635	29378	1	301285	NM_001106896	601206	ENSRNOG00000011823	Tfap2b	transcription factor AP-2 beta
chr11	40108148	40108148	1	*	0.206946	0.805503	-0.598556	0.078659	-7.60951	0.025984	0.0284595	2.75142e-14	4.40573e-10	1	Distal Intergenic	11	40712139	40732845	20707	1	363760	NM_001108842	-603991	ENSRNOG00000001689	Arl6	ADP-ribosylation factor like GTPase 6
chr7	102989500	102989500	1	*	0.936576	0.294832	0.641744	0.0854953	7.50618	0.0289293	0.0245342	6.08757e-14	9.30197e-10	1	Distal Intergenic	7	104438276	104473085	34810	2	84429	NM_053405	1483585	ENSRNOG00000009265	Kcnk9	potassium two pore domain channel subfamily K member 9
chr20	20447106	20447106	1	*	0.850737	0.292958	0.557778	0.0723015	7.71462	0.0289293	0.0267081	1.21348e-14	2.03022e-10	1	Intron (NM_001107624/309728	intron 5 of 9)	20	20307731	20487201	179471	1	309728	NM_001107624	139375	ENSRNOG00000000635	Arid5b	AT-rich interaction domain 5B
chr20	20447113	20447113	1	*	0.850737	0.292958	0.557778	0.0723015	7.71462	0.0289293	0.0267081	1.21348e-14	2.03022e-10	1	Intron (NM_001107624/309728	intron 5 of 9)	20	20307731	20487201	179471	1	309728	NM_001107624	139382	ENSRNOG00000000635	Arid5b	AT-rich interaction domain 5B
chr20	20447117	20447117	1	*	0.850737	0.292958	0.557778	0.0723015	7.71462	0.0289293	0.0267081	1.21348e-14	2.03022e-10	1	Intron (NM_001107624/309728	intron 5 of 9)	20	20307731	20487201	179471	1	309728	NM_001107624	139386	ENSRNOG00000000635	Arid5b	AT-rich interaction domain 5B
chr14	8176308	8176308	1	*	0.0573207	0.894245	-0.836925	0.116425	-7.18852	0.0302838	0.025403	6.54981e-13	8.33549e-09	1	Distal Intergenic	14	7969756	7976683	6928	1	65193	NM_031737	206552	ENSRNOG00000002149	Nkx6-1	NK6 homeobox 1
chr3	2262268	2262268	1	*	0.159144	0.569224	-0.410081	0.0490019	-8.36867	0.0822208	0.048044	5.82723e-17	1.41482e-12	1	Distal Intergenic	3	2238027	2239021	995	2	257642	NM_147136	-23247	NA	LOC257642	rRNA promoter binding protein
chr3	2262271	2262271	1	*	0.159144	0.569224	-0.410081	0.0490019	-8.36867	0.0822208	0.048044	5.82723e-17	1.41482e-12	1	Distal Intergenic	3	2238027	2239021	995	2	257642	NM_147136	-23250	NA	LOC257642	rRNA promoter binding protein
chr1	257860520	257860520	1	*	0.0912276	0.722268	-0.63104	0.0839233	-7.51924	0.0296368	0.0257888	5.50942e-14	8.47058e-10	1	Distal Intergenic	1	257867885	257883514	15630	1	84028	NM_032081	-7365	ENSRNOG00000017908	Pnliprp1	pancreatic lipase-related protein 1
chr15	35395824	35395824	1	*	0.303784	0.898748	-0.594964	0.0782333	-7.605	0.0383036	0.184407	2.84906e-14	4.54907e-10	1	Intron (NM_001006993/305941	intron 6 of 7)	15	35388836	35435072	46237	2	305941	NM_001006993	39248	ENSRNOG00000014603	Sgcg	sarcoglycan	gamma
chrX	9282178	9282178	1	*	0.797757	0.242353	0.555404	0.0720262	7.71114	0.0289293	0.0320026	1.24699e-14	2.08318e-10	1	Exon (NM_001100967/302516	exon 3 of 3)	21	9280864	9301900	21037	2	302516	NM_001100967	19722	ENSRNOG00000009646	Nyx	nyctalopin
chrX	9282088	9282088	1	*	0.781477	0.256449	0.525028	0.067229	7.80954	0.0289293	0.0316321	5.7395e-15	1.03198e-10	1	Exon (NM_001100967/302516	exon 3 of 3)	21	9280864	9301900	21037	2	302516	NM_001100967	19812	ENSRNOG00000009646	Nyx	nyctalopin
chr7	132346145	132346145	1	*	0.909464	0.474442	0.435022	0.0529987	8.20817	0.0300249	0.0273014	2.24592e-16	5.125e-12	1	Exon (NM_138894/192254	exon 8 of 8)	7	132329643	132339415	9773	2	103692984	NR_132098	-6730	ENSRNOG00000060019	LOC103692984	uncharacterized LOC103692984
chrX	9282086	9282086	1	*	0.783066	0.260883	0.522184	0.0667926	7.81798	0.0289293	0.0317081	5.36762e-15	9.73722e-11	1	Exon (NM_001100967/302516	exon 3 of 3)	21	9280864	9301900	21037	2	302516	NM_001100967	19814	ENSRNOG00000009646	Nyx	nyctalopin
chr11	23358751	23358751	1	*	0.801962	0.293971	0.507991	0.0645529	7.86938	0.0271879	0.0287215	3.56408e-15	6.67091e-11	1	Distal Intergenic	11	23773468	23775696	2229	1	105841163	NR_132107	-414717	NA	Mir155hg	Mir155 host gene
chr11	18410713	18410713	1	*	0.0889384	0.964404	-0.875465	0.122716	-7.13406	0.0295541	0.0289876	9.74497e-13	1.21193e-08	1	Distal Intergenic	11	17677741	17802255	124515	2	288291	NM_001105895	-608458	ENSRNOG00000001916	Tmprss15	transmembrane serine protease 15
chr3	26208668	26208668	1	*	0.41789	0.978227	-0.560337	0.072891	-7.68733	0.0266953	0.0296433	1.5024e-14	2.48574e-10	1	Distal Intergenic	3	27778755	27929469	150715	1	116682	NM_053902	-1570087	ENSRNOG00000029993	Kynu	kynureninase
chr1	63623450	63623450	1	*	0.248104	0.796259	-0.548155	0.0710118	-7.71921	0.0293559	0.0266436	1.17049e-14	1.97306e-10	1	Distal Intergenic	1	63600382	63615964	15583	1	690729	NM_001099492	23068	ENSRNOG00000046198	Vom2r19	vomeronasal 2 receptor	19
chr1	63623457	63623457	1	*	0.248104	0.796259	-0.548155	0.0710118	-7.71921	0.0293559	0.0266436	1.17049e-14	1.97306e-10	1	Distal Intergenic	1	63600382	63615964	15583	1	690729	NM_001099492	23075	ENSRNOG00000046198	Vom2r19	vomeronasal 2 receptor	19
chr3	2262249	2262249	1	*	0.162783	0.574905	-0.412122	0.0494589	-8.33261	0.0226966	0.0166467	7.90814e-17	1.87332e-12	1	Distal Intergenic	3	2238027	2239021	995	2	257642	NM_147136	-23228	NA	LOC257642	rRNA promoter binding protein
chr8	118262826	118262826	1	*	0.844304	0.312359	0.531944	0.0684763	7.7683	0.0289293	0.0306036	7.95463e-15	1.37399e-10	1	Exon (NM_001191080/501069	exon 49 of 63)	8	118208200	118285003	76804	1	501069	NM_001191080	54626	ENSRNOG00000029910	Golga4	golgin A4
chrX	15809277	15809277	1	*	0.341064	0.955357	-0.614293	0.0815366	-7.53395	0.0296019	0.0289157	4.92271e-14	7.60509e-10	1	Distal Intergenic	21	15869065	16076688	207624	2	317391	NM_001191730	267411	ENSRNOG00000002959	Shroom4	shroom family member 4
chrX	9282162	9282162	1	*	0.795698	0.239362	0.556337	0.0723989	7.68433	0.0289293	0.031939	1.538e-14	2.54088e-10	1	Exon (NM_001100967/302516	exon 3 of 3)	21	9280864	9301900	21037	2	302516	NM_001100967	19738	ENSRNOG00000009646	Nyx	nyctalopin
chr1	102900389	102900389	1	*	0.884062	0.269764	0.614298	0.0816531	7.52327	0.0295817	0.0264642	5.34245e-14	8.23083e-10	1	Distal Intergenic	1	101600369	101604269	3901	2	499158	NM_001195599	-1296120	ENSRNOG00000049297	Ccdc179	coiled-coil domain containing 179
chr15	23776486	23776486	1	*	0.957579	0.332946	0.624632	0.0833007	7.49853	0.0292602	0.0249318	6.45391e-14	9.8349e-10	1	Distal Intergenic	15	23770417	23771391	975	1	290018	NM_001000097	6069	ENSRNOG00000030687	Olr1620	olfactory receptor 1620
chr15	23776496	23776496	1	*	0.957579	0.332946	0.624632	0.0833007	7.49853	0.0292602	0.0249318	6.45391e-14	9.8349e-10	1	Distal Intergenic	15	23770417	23771391	975	1	290018	NM_001000097	6079	ENSRNOG00000030687	Olr1620	olfactory receptor 1620
chr2	226161032	226161032	1	*	0.275802	0.969216	-0.693414	0.094227	-7.35898	0.0289293	0.0294909	1.85325e-13	2.61083e-09	1	Distal Intergenic	2	226128388	226131044	2657	1	140582	NM_080399	32644	ENSRNOG00000010047	Ddit4l2	DNA-damage-inducible transcript 4-like 2
chr11	83162063	83162063	1	*	0.805641	0.285075	0.520565	0.0667819	7.79501	0.0252444	0.0241273	6.44022e-15	1.14692e-10	1	Distal Intergenic	11	83147155	83150101	2947	1	288360	NM_001105901	14908	ENSRNOG00000037983	Car15	carbonic anhydrase 15
chr20	27131631	27131631	1	*	0.218381	0.82426	-0.605879	0.0803482	-7.54067	0.0289293	0.0287215	4.67575e-14	7.23355e-10	1	Intron (NM_001014033/309891	intron 9 of 9)	20	27101808	27194765	92958	2	309891	NM_001014033	63134	ENSRNOG00000049507	Septin10	septin 10
chr1	52955946	52955946	1	*	0.937601	0.349292	0.588309	0.077597	7.58159	0.029104	0.0269709	3.41347e-14	5.38876e-10	1	Intron (NM_001107461/308169	intron 7 of 8)	1	52968428	52970206	1779	2	292311	NM_001169136	14260	ENSRNOG00000033901	Ttll2	tubulin tyrosine ligase like 2
chr1	52955955	52955955	1	*	0.937601	0.349292	0.588309	0.077597	7.58159	0.029104	0.0269709	3.41347e-14	5.38876e-10	1	Intron (NM_001107461/308169	intron 7 of 8)	1	52968428	52970206	1779	2	292311	NM_001169136	14251	ENSRNOG00000033901	Ttll2	tubulin tyrosine ligase like 2
chr11	83162320	83162320	1	*	0.838246	0.303364	0.534882	0.0691164	7.73887	0.0255452	0.0390187	1.00307e-14	1.69723e-10	1	Distal Intergenic	11	83147155	83150101	2947	1	288360	NM_001105901	15165	ENSRNOG00000037983	Car15	carbonic anhydrase 15
chr15	25722400	25722400	1	*	0.843926	0.348639	0.495287	0.0628595	7.87927	0.0205673	0.0393265	3.29299e-15	6.19458e-11	1	Distal Intergenic	15	25227544	25228549	1006	2	290056	NM_001000102	-493851	ENSRNOG00000039434	Olr1645	olfactory receptor 1645
chr16	25081176	25081176	1	*	0.941685	0.282129	0.659556	0.0889862	7.41189	0.0290043	0.0325989	1.24508e-13	1.80987e-09	1	Intron (NM_013128/25669	intron 1 of 8)	16	25030276	25142231	111956	1	25669	NM_013128	50900	ENSRNOG00000043387	Cpe	carboxypeptidase E
chr7	65990741	65990741	1	*	0.955314	0.399519	0.555796	0.072515	7.66455	0.0289861	0.0259812	1.79453e-14	2.93652e-10	1	Distal Intergenic	7	66022712	66024934	2223	1	66022	NM_023966	-31971	ENSRNOG00000011369	Kcns2	potassium voltage-gated channel	modifier subfamily S	member 2
chr7	132346258	132346258	1	*	0.901661	0.458809	0.442852	0.0545643	8.11615	0.0308348	0.0282708	4.81221e-16	1.06132e-11	1	Exon (NM_138894/192254	exon 8 of 8)	7	132329643	132339415	9773	2	103692984	NR_132098	-6843	ENSRNOG00000060019	LOC103692984	uncharacterized LOC103692984
chr7	132346263	132346263	1	*	0.901661	0.458809	0.442852	0.0545643	8.11615	0.0308348	0.0282708	4.81221e-16	1.06132e-11	1	Exon (NM_138894/192254	exon 8 of 8)	7	132329643	132339415	9773	2	103692984	NR_132098	-6848	ENSRNOG00000060019	LOC103692984	uncharacterized LOC103692984
chr7	132346265	132346265	1	*	0.901661	0.458809	0.442852	0.0545643	8.11615	0.0308348	0.0282708	4.81221e-16	1.06132e-11	1	Exon (NM_138894/192254	exon 8 of 8)	7	132329643	132339415	9773	2	103692984	NR_132098	-6850	ENSRNOG00000060019	LOC103692984	uncharacterized LOC103692984
chr6	128567047	128567047	1	*	0.709102	0.207168	0.501934	0.0639762	7.84563	0.0275259	0.0243168	4.30771e-15	7.95633e-11	1	Promoter (1-2kb)	6	128565919	128566000	82	1	100526588	NR_037363	1128	ENSRNOG00000041468	Mir1188	microRNA 1188
chr13	102292626	102292626	1	*	0.840535	0.321555	0.518981	0.0666957	7.78132	0.0294383	0.0293919	7.17706e-15	1.25803e-10	1	Distal Intergenic	13	102346161	102490298	144138	2	289342	NM_001105984	197672	ENSRNOG00000003767	Rps6kc1	ribosomal protein S6 kinase C1
chr6	128567159	128567159	1	*	0.69734	0.19657	0.500769	0.0638077	7.8481	0.0271139	0.0268709	4.22372e-15	7.80764e-11	1	Promoter (1-2kb)	6	128565919	128566000	82	1	100526588	NR_037363	1240	ENSRNOG00000041468	Mir1188	microRNA 1188
chr6	128567169	128567169	1	*	0.69734	0.19657	0.500769	0.0638077	7.8481	0.0271139	0.0268709	4.22372e-15	7.80764e-11	1	Promoter (1-2kb)	6	128565919	128566000	82	1	100526588	NR_037363	1250	ENSRNOG00000041468	Mir1188	microRNA 1188
chrUn_NW_023637831v1	112300	112300	1	*	0.298869	0.794052	-0.495183	0.0629233	-7.86963	0.033393	0.0259783	3.55695e-15	6.66313e-11	1	Distal Intergenic	144	87908	88902	995	2	257642	NM_147136	-23398	NA	LOC257642	rRNA promoter binding protein
chr6	107533044	107533044	1	*	0.139213	0.854338	-0.715124	0.0979734	-7.29917	0.0291453	0.0286322	2.89548e-13	3.91644e-09	1	Distal Intergenic	6	107641984	109271234	1629251	1	116508	NM_053817	-108940	ENSRNOG00000047574	Nrxn3	neurexin 3
chr6	107533054	107533054	1	*	0.139213	0.854338	-0.715124	0.0979734	-7.29917	0.0291453	0.0286322	2.89548e-13	3.91644e-09	1	Distal Intergenic	6	107641984	109271234	1629251	1	116508	NM_053817	-108930	ENSRNOG00000047574	Nrxn3	neurexin 3
chr6	128566978	128566978	1	*	0.698615	0.199082	0.499533	0.0636735	7.84523	0.0275694	0.0281615	4.32161e-15	7.96884e-11	1	Promoter (1-2kb)	6	128565919	128566000	82	1	100526588	NR_037363	1059	ENSRNOG00000041468	Mir1188	microRNA 1188
chr6	128566988	128566988	1	*	0.698615	0.199082	0.499533	0.0636735	7.84523	0.0275694	0.0281615	4.32161e-15	7.96884e-11	1	Promoter (1-2kb)	6	128565919	128566000	82	1	100526588	NR_037363	1069	ENSRNOG00000041468	Mir1188	microRNA 1188
chr11	4387424	4387424	1	*	0.919669	0.364163	0.555506	0.0725945	7.65218	0.0248743	0.0345266	1.97602e-14	3.22174e-10	1	Distal Intergenic	11	4555914	4780332	224419	2	360687	NM_001047102	392908	ENSRNOG00000030840	Cadm2	cell adhesion molecule 2
chr3	131560792	131560792	1	*	0.23047	0.859783	-0.629313	0.0844178	-7.45474	0.0289293	0.026333	9.00433e-14	1.33932e-09	1	Distal Intergenic	3	131621709	131641205	19497	2	296199	NM_001106518	80413	ENSRNOG00000006077	Snx5	sorting nexin 5
chr8	113789445	113789445	1	*	0.3884	0.978579	-0.590179	0.0782033	-7.54673	0.0253479	0.0293569	4.46315e-14	6.9293e-10	1	Intron (NM_053722/114514	intron 12 of 32)	8	113750451	113858731	108281	1	114514	NM_053722	38994	ENSRNOG00000009161	Clasp2	cytoplasmic linker associated protein 2
chr8	113789451	113789451	1	*	0.3884	0.978579	-0.590179	0.0782033	-7.54673	0.0253479	0.0293569	4.46315e-14	6.9293e-10	1	Intron (NM_053722/114514	intron 12 of 32)	8	113750451	113858731	108281	1	114514	NM_053722	39000	ENSRNOG00000009161	Clasp2	cytoplasmic linker associated protein 2
chr9	94065255	94065255	1	*	0.0919898	0.967938	-0.875949	0.123801	-7.07547	0.030086	0.0290872	1.48947e-12	1.7726e-08	1	Intron (NM_001108233/316639	intron 1 of 26)	9	94053726	94162212	108487	1	316639	NM_001108233	11529	ENSRNOG00000018051	Farp2	FERM	ARH/RhoGEF and pleckstrin domain protein 2
chr14	82499013	82499013	1	*	0.261704	0.90507	-0.643366	0.086717	-7.41915	0.0289293	0.0302265	1.17875e-13	1.72464e-09	1	Distal Intergenic	14	82056347	82064083	7737	2	24484	NM_012588	-434930	ENSRNOG00000061910	Igfbp3	insulin-like growth factor binding protein 3
chr14	82498998	82498998	1	*	0.261704	0.90507	-0.643366	0.0867295	-7.41808	0.0289293	0.0259594	1.18827e-13	1.73517e-09	1	Distal Intergenic	14	82056347	82064083	7737	2	24484	NM_012588	-434915	ENSRNOG00000061910	Igfbp3	insulin-like growth factor binding protein 3
chr11	85540390	85540390	1	*	0.174842	0.908004	-0.733162	0.101097	-7.2521	0.0292115	0.0293927	4.10362e-13	5.41639e-09	1	Distal Intergenic	11	85304528	85338430	33903	1	287927	NM_183052	235862	ENSRNOG00000001829	Ube2v2	ubiquitin conjugating enzyme E2 V2
chr11	85540396	85540396	1	*	0.174842	0.908004	-0.733162	0.101097	-7.2521	0.0292115	0.0293927	4.10362e-13	5.41639e-09	1	Distal Intergenic	11	85304528	85338430	33903	1	287927	NM_183052	235868	ENSRNOG00000001829	Ube2v2	ubiquitin conjugating enzyme E2 V2
chr11	85540404	85540404	1	*	0.174842	0.908004	-0.733162	0.101097	-7.2521	0.0292115	0.0293927	4.10362e-13	5.41639e-09	1	Distal Intergenic	11	85304528	85338430	33903	1	287927	NM_183052	235876	ENSRNOG00000001829	Ube2v2	ubiquitin conjugating enzyme E2 V2
chr11	40108382	40108382	1	*	0.200683	0.816068	-0.615386	0.0822984	-7.47749	0.0259339	0.0226016	7.57553e-14	1.14274e-09	1	Distal Intergenic	11	40712139	40732845	20707	1	363760	NM_001108842	-603757	ENSRNOG00000001689	Arl6	ADP-ribosylation factor like GTPase 6
chr13	56726993	56726993	1	*	0.0965173	0.690862	-0.594345	0.0789465	-7.52845	0.0339675	0.0383661	5.13455e-14	7.92689e-10	1	Distal Intergenic	13	56494236	56515862	21627	2	289076	NM_001047084	-211131	ENSRNOG00000003959	Rgs18	regulator of G-protein signaling 18
chr1	206148677	206148677	1	*	0.939425	0.371728	0.567697	0.0746976	7.59994	0.0301556	0.0369055	2.96269e-14	4.7204e-10	1	Distal Intergenic	1	206228778	206231767	2990	2	309203	NM_177482	83090	ENSRNOG00000020294	Scgb1d2	secretoglobin	family 1D	member 2
chr10	8432848	8432848	1	*	0.103059	0.754358	-0.651299	0.0880631	-7.39581	0.0293485	0.0249778	1.40545e-13	2.02066e-09	1	Intron (NM_001106974/302920	intron 1 of 12)	10	8152198	8492773	340576	2	302920	NM_001106974	59925	ENSRNOG00000002827	Rbfox1	RNA binding fox-1 homolog 1
chr2	168845608	168845608	1	*	0.883664	0.218064	0.665601	0.0903747	7.3649	0.0263518	0.0311139	1.77283e-13	2.50226e-09	1	Distal Intergenic	2	169089517	169097064	7548	1	310552	NM_001100700	-243909	ENSRNOG00000009465	Sfrp2	secreted frizzled-related protein 2
chr2	168845617	168845617	1	*	0.883664	0.218064	0.665601	0.0903747	7.3649	0.0263518	0.0311139	1.77283e-13	2.50226e-09	1	Distal Intergenic	2	169089517	169097064	7548	1	310552	NM_001100700	-243900	ENSRNOG00000009465	Sfrp2	secreted frizzled-related protein 2
chr9	90618726	90618726	1	*	0.131293	0.835542	-0.704249	0.0965893	-7.29117	0.0306636	0.0286135	3.07269e-13	4.14612e-09	1	Distal Intergenic	9	90531596	90595806	64211	2	316614	NM_001108231	-22920	ENSRNOG00000019557	Asb18	ankyrin repeat and SOCS box-containing 18
chrX	9282231	9282231	1	*	0.814167	0.260727	0.553439	0.0724992	7.63374	0.0289293	0.0264259	2.28048e-14	3.69392e-10	1	Exon (NM_001100967/302516	exon 3 of 3)	21	9280864	9301900	21037	2	302516	NM_001100967	19669	ENSRNOG00000009646	Nyx	nyctalopin
chr9	48090099	48090099	1	*	0.142701	0.792935	-0.650234	0.0880182	-7.38749	0.0318955	0.0224339	1.49626e-13	2.13478e-09	1	Distal Intergenic	9	48126808	48139073	12266	1	299507	NM_001106763	-36709	ENSRNOG00000003942	Asnsd1	asparagine synthetase domain containing 1
chr18	689061	689061	1	*	0.942002	0.238186	0.703816	0.0966106	7.28508	0.0290916	0.0270091	3.21472e-13	4.32472e-09	1	Distal Intergenic	18	651591	652293	703	2	84592	NM_053461	-36768	ENSRNOG00000016409	Cetn1	centrin 1
chr18	689068	689068	1	*	0.942002	0.238186	0.703816	0.0966106	7.28508	0.0290916	0.0270091	3.21472e-13	4.32472e-09	1	Distal Intergenic	18	651591	652293	703	2	84592	NM_053461	-36775	ENSRNOG00000016409	Cetn1	centrin 1
chr2	218534665	218534665	1	*	0.184908	0.852644	-0.667736	0.0908699	-7.34827	0.0292248	0.0308729	2.00793e-13	2.80578e-09	1	Distal Intergenic	2	218466162	218478503	12342	1	83584	NM_031775	68503	ENSRNOG00000009508	Casp6	caspase 6
chr16	6539269	6539269	1	*	0.0826105	0.712898	-0.630287	0.0849005	-7.42383	0.0300688	0.0346516	1.13777e-13	1.66578e-09	1	Distal Intergenic	16	6545731	6581906	36176	1	306260	NM_001030037	-6462	ENSRNOG00000019273	Capn7	calpain 7
chr11	35431919	35431919	1	*	0.713839	0.206226	0.507612	0.065263	7.77796	0.0266187	0.0310183	7.3705e-15	1.28499e-10	1	Distal Intergenic	11	35422328	35428247	5920	2	360704	NM_001013184	-3672	ENSRNOG00000048226	Hmgn1	high mobility group nucleosome binding domain 1
chr11	35431929	35431929	1	*	0.713839	0.206226	0.507612	0.065263	7.77796	0.0266187	0.0310183	7.3705e-15	1.28499e-10	1	Distal Intergenic	11	35422328	35428247	5920	2	360704	NM_001013184	-3682	ENSRNOG00000048226	Hmgn1	high mobility group nucleosome binding domain 1
chr11	35431936	35431936	1	*	0.713839	0.206226	0.507612	0.065263	7.77796	0.0266187	0.0310183	7.3705e-15	1.28499e-10	1	Distal Intergenic	11	35422328	35428247	5920	2	360704	NM_001013184	-3689	ENSRNOG00000048226	Hmgn1	high mobility group nucleosome binding domain 1
chr6	128567105	128567105	1	*	0.703888	0.199997	0.503891	0.0646725	7.79142	0.0292045	0.024257	6.62609e-15	1.1768e-10	1	Promoter (1-2kb)	6	128565919	128566000	82	1	100526588	NR_037363	1186	ENSRNOG00000041468	Mir1188	microRNA 1188
chr1	102897863	102897863	1	*	0.949767	0.372362	0.577404	0.0764725	7.55049	0.0289293	0.0270904	4.33635e-14	6.74579e-10	1	Distal Intergenic	1	101600369	101604269	3901	2	499158	NM_001195599	-1293594	ENSRNOG00000049297	Ccdc179	coiled-coil domain containing 179
chr12	11433147	11433147	1	*	0.739149	0.247908	0.491241	0.0626966	7.83522	0.0293911	0.0270285	4.68028e-15	8.57373e-11	1	Distal Intergenic	12	11454797	11576304	121508	1	304294	NM_001107122	-21650	ENSRNOG00000001101	Rnf216	ring finger protein 216
chr7	87228872	87228872	1	*	0.194416	0.738755	-0.544339	0.0712147	-7.64363	0.0289293	0.031208	2.11182e-14	3.43065e-10	1	Intron (NM_001130542/299940	intron 1 of 6)	7	87060926	87329315	268390	2	299940	NM_001130542	100443	ENSRNOG00000004821	Sntb1	syntrophin	beta 1
chr15	35395836	35395836	1	*	0.279106	0.891192	-0.612086	0.082092	-7.4561	0.0409426	0.339374	8.91213e-14	1.32648e-09	1	Intron (NM_001006993/305941	intron 6 of 7)	15	35388836	35435072	46237	2	305941	NM_001006993	39236	ENSRNOG00000014603	Sgcg	sarcoglycan	gamma
chr5	11817563	11817563	1	*	0.377049	0.974429	-0.597381	0.0797479	-7.49086	0.0289293	0.0290764	6.84237e-14	1.03985e-09	1	Distal Intergenic	5	12284711	12324040	39330	2	366300	NM_001257345	506477	ENSRNOG00000005730	Pcmtd1	protein-L-isoaspartate (D-aspartate) O-methyltransferase domain containing 1
chr12	31653136	31653136	1	*	0.722945	0.209959	0.512985	0.0662393	7.74443	0.0282672	0.0438427	9.60135e-15	1.62827e-10	1	Distal Intergenic	12	31633361	31642317	8957	2	689711	NM_001109547	-10819	ENSRNOG00000001011	Rflna	refilin A
chr7	127119552	127119552	1	*	0.305112	0.840049	-0.534937	0.0697929	-7.66464	0.0325711	0.0317259	1.79339e-14	2.93652e-10	1	Distal Intergenic	7	126934008	127113589	179582	1	315272	NM_001108108	185544	ENSRNOG00000006995	Ano6	anoctamin 6
chr6	128566993	128566993	1	*	0.697447	0.208054	0.489393	0.0625246	7.82721	0.0275752	0.0284248	4.98834e-15	9.086e-11	1	Promoter (1-2kb)	6	128565919	128566000	82	1	100526588	NR_037363	1074	ENSRNOG00000041468	Mir1188	microRNA 1188
chr1	260517188	260517188	1	*	0.840693	0.375231	0.465463	0.058688	7.93113	0.0268585	0.0298145	2.17157e-15	4.21979e-11	1	Distal Intergenic	1	260391190	260398756	7567	1	171118	NM_133586	125998	ENSRNOG00000036571	Ces2c	carboxylesterase 2C
chr1	260517195	260517195	1	*	0.840693	0.375231	0.465463	0.058688	7.93113	0.0268585	0.0298145	2.17157e-15	4.21979e-11	1	Distal Intergenic	1	260391190	260398756	7567	1	171118	NM_133586	126005	ENSRNOG00000036571	Ces2c	carboxylesterase 2C
chr1	260517201	260517201	1	*	0.840693	0.375231	0.465463	0.058688	7.93113	0.0268585	0.0298145	2.17157e-15	4.21979e-11	1	Distal Intergenic	1	260391190	260398756	7567	1	171118	NM_133586	126011	ENSRNOG00000036571	Ces2c	carboxylesterase 2C
chr1	260517203	260517203	1	*	0.840693	0.375231	0.465463	0.058688	7.93113	0.0268585	0.0298145	2.17157e-15	4.21979e-11	1	Distal Intergenic	1	260391190	260398756	7567	1	171118	NM_133586	126013	ENSRNOG00000036571	Ces2c	carboxylesterase 2C
chr13	77523064	77523064	1	*	0.963138	0.0876997	0.875439	0.124547	7.02896	0.0292167	0.0299092	2.08078e-12	2.4097e-08	1	Distal Intergenic	13	77484778	77504123	19346	2	360868	NM_001034011	-18941	ENSRNOG00000003038	Sft2d2	SFT2 domain containing 2
chr6	98472600	98472600	1	*	0.262337	0.878095	-0.615758	0.0828392	-7.43317	0.0289293	0.0270627	1.06027e-13	1.5574e-09	1	Distal Intergenic	6	98032520	98095480	62961	2	314265	NM_001108038	-377120	ENSRNOG00000059875	Zfyve26	zinc finger FYVE-type containing 26
chr7	114643755	114643755	1	*	0.958269	0.330763	0.627506	0.0847575	7.40355	0.029151	0.0333447	1.32593e-13	1.9088e-09	1	5' UTR	7	114619510	114648761	29252	2	362969	NM_001012200	5006	ENSRNOG00000010141	Ttll1	tubulin tyrosine ligase like 1
chr7	114643764	114643764	1	*	0.958269	0.330763	0.627506	0.0847575	7.40355	0.029151	0.0333447	1.32593e-13	1.9088e-09	1	5' UTR	7	114619510	114648761	29252	2	362969	NM_001012200	4997	ENSRNOG00000010141	Ttll1	tubulin tyrosine ligase like 1
chr13	75582354	75582354	1	*	0.863713	0.238026	0.625687	0.0844957	7.40495	0.0307635	0.0274055	1.31198e-13	1.89359e-09	1	Distal Intergenic	13	75603583	75670880	67298	2	266813	NM_153821	88526	ENSRNOG00000003720	Prrx1	paired related homeobox 1
chr11	35431807	35431807	1	*	0.672677	0.149296	0.52338	0.0680614	7.68983	0.0302279	0.0312457	1.47335e-14	2.44309e-10	1	Distal Intergenic	11	35422328	35428247	5920	2	360704	NM_001013184	-3560	ENSRNOG00000048226	Hmgn1	high mobility group nucleosome binding domain 1
chr9	80964695	80964695	1	*	0.134468	0.810085	-0.675617	0.0925437	-7.30052	0.0258528	0.027622	2.86661e-13	3.88208e-09	1	Intron (NM_001172150/367304	intron 3 of 4)	9	80950715	81009805	59091	2	367304	NM_001172150	45110	ENSRNOG00000049873	Ap1s3	adaptor related protein complex 1 subunit sigma 3
chr17	30985801	30985801	1	*	0.241046	0.963196	-0.72215	0.100043	-7.21841	0.0297684	0.0287711	5.25998e-13	6.83388e-09	1	Intron (NM_199085/291085	intron 5 of 6)	17	30970958	30989695	18738	1	291085	NM_199085	14843	ENSRNOG00000017962	Serpinb6a	serpin family B member 6A
chrX	126892220	126892220	1	*	0.853153	0.255506	0.597647	0.0800527	7.46567	0.0289293	0.026617	8.28791e-14	1.24433e-09	1	Distal Intergenic	21	126995203	127066347	71145	2	317575	NM_001271190	174127	ENSRNOG00000003762	Smarca1	SWI/SNF related	matrix associated	actin dependent regulator of chromatin	subfamily a	member 1
chr7	32905876	32905876	1	*	0.205952	0.856537	-0.650585	0.0885728	-7.3452	0.0292653	0.0261681	2.05446e-13	2.85123e-09	1	Distal Intergenic	7	32485193	32486925	1733	1	500825	NM_001025052	420683	ENSRNOG00000004875	Ccer1	coiled-coil glutamate-rich protein 1
chr7	32905884	32905884	1	*	0.205952	0.856537	-0.650585	0.0885728	-7.3452	0.0292653	0.0261681	2.05446e-13	2.85123e-09	1	Distal Intergenic	7	32485193	32486925	1733	1	500825	NM_001025052	420691	ENSRNOG00000004875	Ccer1	coiled-coil glutamate-rich protein 1
chr7	32905886	32905886	1	*	0.205952	0.856537	-0.650585	0.0885728	-7.3452	0.0292653	0.0261681	2.05446e-13	2.85123e-09	1	Distal Intergenic	7	32485193	32486925	1733	1	500825	NM_001025052	420693	ENSRNOG00000004875	Ccer1	coiled-coil glutamate-rich protein 1
chr7	32905892	32905892	1	*	0.205952	0.856537	-0.650585	0.0885728	-7.3452	0.0292653	0.0261681	2.05446e-13	2.85123e-09	1	Distal Intergenic	7	32485193	32486925	1733	1	500825	NM_001025052	420699	ENSRNOG00000004875	Ccer1	coiled-coil glutamate-rich protein 1
chr7	32905898	32905898	1	*	0.205952	0.856537	-0.650585	0.0885728	-7.3452	0.0292653	0.0261681	2.05446e-13	2.85123e-09	1	Distal Intergenic	7	32485193	32486925	1733	1	500825	NM_001025052	420705	ENSRNOG00000004875	Ccer1	coiled-coil glutamate-rich protein 1
chr7	32905906	32905906	1	*	0.205952	0.856537	-0.650585	0.0885728	-7.3452	0.0292653	0.0261681	2.05446e-13	2.85123e-09	1	Distal Intergenic	7	32485193	32486925	1733	1	500825	NM_001025052	420713	ENSRNOG00000004875	Ccer1	coiled-coil glutamate-rich protein 1
chr7	32905912	32905912	1	*	0.205952	0.856537	-0.650585	0.0885728	-7.3452	0.0292653	0.0261681	2.05446e-13	2.85123e-09	1	Distal Intergenic	7	32485193	32486925	1733	1	500825	NM_001025052	420719	ENSRNOG00000004875	Ccer1	coiled-coil glutamate-rich protein 1
chrX	9282064	9282064	1	*	0.789281	0.273737	0.515545	0.0668581	7.71103	0.0289293	0.0319457	1.24807e-14	2.08343e-10	1	Exon (NM_001100967/302516	exon 3 of 3)	21	9280864	9301900	21037	2	302516	NM_001100967	19836	ENSRNOG00000009646	Nyx	nyctalopin
chrX	9282092	9282092	1	*	0.774744	0.259371	0.515373	0.066831	7.71159	0.0289293	0.031681	1.24255e-14	2.07732e-10	1	Exon (NM_001100967/302516	exon 3 of 3)	21	9280864	9301900	21037	2	302516	NM_001100967	19808	ENSRNOG00000009646	Nyx	nyctalopin
chr1	25994556	25994556	1	*	0.142533	0.783932	-0.641399	0.0871213	-7.36213	0.0289293	0.0257679	1.80992e-13	2.553e-09	1	Distal Intergenic	1	26016668	26108736	92069	1	292188	NM_001106204	-22112	ENSRNOG00000013323	Rnf217	ring finger protein 217
chr9	48090084	48090084	1	*	0.142701	0.792935	-0.650234	0.088555	-7.34271	0.0312686	0.0246148	2.09313e-13	2.89771e-09	1	Distal Intergenic	9	48126808	48139073	12266	1	299507	NM_001106763	-36724	ENSRNOG00000003942	Asnsd1	asparagine synthetase domain containing 1
chr11	83162128	83162128	1	*	0.817261	0.2804	0.53686	0.0703393	7.63243	0.026114	0.0928959	2.30362e-14	3.72869e-10	1	Distal Intergenic	11	83147155	83150101	2947	1	288360	NM_001105901	14973	ENSRNOG00000037983	Car15	carbonic anhydrase 15
chr7	132346321	132346321	1	*	0.905148	0.481263	0.423885	0.0521628	8.12619	0.0301166	0.0300626	4.42987e-16	9.81834e-12	1	Exon (NM_138894/192254	exon 8 of 8)	7	132329643	132339415	9773	2	103692984	NR_132098	-6906	ENSRNOG00000060019	LOC103692984	uncharacterized LOC103692984
chr2	63010486	63010486	1	*	0.142428	0.820626	-0.678198	0.0931214	-7.28294	0.0295531	0.0249549	3.26619e-13	4.39133e-09	1	Distal Intergenic	2	62079139	62225228	146090	2	25409	NM_012927	-785258	ENSRNOG00000013535	Cdh6	cadherin 6
chr1	53491780	53491780	1	*	0.970125	0.279289	0.690836	0.0951569	7.25996	0.0293041	0.0278835	3.87191e-13	5.1287e-09	1	Intron (NM_001191619/292316	intron 1 of 1)	1	53280367	53579596	299230	1	292316	NM_001191619	211413	ENSRNOG00000052093	Smok2a	sperm motility kinase 2A
chr1	53491786	53491786	1	*	0.970125	0.279289	0.690836	0.0951569	7.25996	0.0293041	0.0278835	3.87191e-13	5.1287e-09	1	Intron (NM_001191619/292316	intron 1 of 1)	1	53280367	53579596	299230	1	292316	NM_001191619	211419	ENSRNOG00000052093	Smok2a	sperm motility kinase 2A
chr6	128567007	128567007	1	*	0.699801	0.205785	0.494017	0.0634729	7.78311	0.027565	0.0242903	7.07627e-15	1.24338e-10	1	Promoter (1-2kb)	6	128565919	128566000	82	1	100526588	NR_037363	1088	ENSRNOG00000041468	Mir1188	microRNA 1188
chr6	128567010	128567010	1	*	0.699801	0.205785	0.494017	0.0634729	7.78311	0.027565	0.0242903	7.07627e-15	1.24338e-10	1	Promoter (1-2kb)	6	128565919	128566000	82	1	100526588	NR_037363	1091	ENSRNOG00000041468	Mir1188	microRNA 1188
chr6	128567014	128567014	1	*	0.699801	0.205785	0.494017	0.0634729	7.78311	0.027565	0.0242903	7.07627e-15	1.24338e-10	1	Promoter (1-2kb)	6	128565919	128566000	82	1	100526588	NR_037363	1095	ENSRNOG00000041468	Mir1188	microRNA 1188
chr6	128567018	128567018	1	*	0.699801	0.205785	0.494017	0.0634729	7.78311	0.027565	0.0242903	7.07627e-15	1.24338e-10	1	Promoter (1-2kb)	6	128565919	128566000	82	1	100526588	NR_037363	1099	ENSRNOG00000041468	Mir1188	microRNA 1188
chr6	128567021	128567021	1	*	0.699801	0.205785	0.494017	0.0634729	7.78311	0.027565	0.0242903	7.07627e-15	1.24338e-10	1	Promoter (1-2kb)	6	128565919	128566000	82	1	100526588	NR_037363	1102	ENSRNOG00000041468	Mir1188	microRNA 1188
chr6	128567025	128567025	1	*	0.699801	0.205785	0.494017	0.0634729	7.78311	0.027565	0.0242903	7.07627e-15	1.24338e-10	1	Promoter (1-2kb)	6	128565919	128566000	82	1	100526588	NR_037363	1106	ENSRNOG00000041468	Mir1188	microRNA 1188
chr6	128567028	128567028	1	*	0.699801	0.205785	0.494017	0.0634729	7.78311	0.027565	0.0242903	7.07627e-15	1.24338e-10	1	Promoter (1-2kb)	6	128565919	128566000	82	1	100526588	NR_037363	1109	ENSRNOG00000041468	Mir1188	microRNA 1188
chr6	128567035	128567035	1	*	0.699801	0.205785	0.494017	0.0634729	7.78311	0.027565	0.0242903	7.07627e-15	1.24338e-10	1	Promoter (1-2kb)	6	128565919	128566000	82	1	100526588	NR_037363	1116	ENSRNOG00000041468	Mir1188	microRNA 1188
chr6	128567039	128567039	1	*	0.699801	0.205785	0.494017	0.0634729	7.78311	0.027565	0.0242903	7.07627e-15	1.24338e-10	1	Promoter (1-2kb)	6	128565919	128566000	82	1	100526588	NR_037363	1120	ENSRNOG00000041468	Mir1188	microRNA 1188
chr6	128567043	128567043	1	*	0.699801	0.205785	0.494017	0.0634729	7.78311	0.027565	0.0242903	7.07627e-15	1.24338e-10	1	Promoter (1-2kb)	6	128565919	128566000	82	1	100526588	NR_037363	1124	ENSRNOG00000041468	Mir1188	microRNA 1188
chr11	4921300	4921300	1	*	0.91391	0.288955	0.624956	0.0845662	7.39014	0.0282833	0.0431169	1.46678e-13	2.09673e-09	1	Distal Intergenic	11	4555914	4780332	224419	2	360687	NM_001047102	-140968	ENSRNOG00000030840	Cadm2	cell adhesion molecule 2
chr7	132346078	132346078	1	*	0.913721	0.464086	0.449634	0.0563482	7.97957	0.0255264	0.0368942	1.46843e-15	2.96677e-11	1	Exon (NM_138894/192254	exon 8 of 8)	7	132329643	132339415	9773	2	103692984	NR_132098	-6663	ENSRNOG00000060019	LOC103692984	uncharacterized LOC103692984
chr20	45762384	45762384	1	*	0.869531	0.344539	0.524992	0.0685066	7.66338	0.0291424	0.0294684	1.81103e-14	2.95971e-10	1	Promoter (2-3kb)	20	45673618	45764606	90989	2	294515	NM_001106395	2222	ENSRNOG00000000299	Foxo3	forkhead box O3
chr7	132346131	132346131	1	*	0.90972	0.485119	0.424601	0.0523291	8.11405	0.0300209	0.0273469	4.89618e-16	1.07666e-11	1	Exon (NM_138894/192254	exon 8 of 8)	7	132329643	132339415	9773	2	103692984	NR_132098	-6716	ENSRNOG00000060019	LOC103692984	uncharacterized LOC103692984
chr7	132346134	132346134	1	*	0.90972	0.485119	0.424601	0.0523291	8.11405	0.0300209	0.0273469	4.89618e-16	1.07666e-11	1	Exon (NM_138894/192254	exon 8 of 8)	7	132329643	132339415	9773	2	103692984	NR_132098	-6719	ENSRNOG00000060019	LOC103692984	uncharacterized LOC103692984
chr7	132346139	132346139	1	*	0.90972	0.485119	0.424601	0.0523291	8.11405	0.0300209	0.0273469	4.89618e-16	1.07666e-11	1	Exon (NM_138894/192254	exon 8 of 8)	7	132329643	132339415	9773	2	103692984	NR_132098	-6724	ENSRNOG00000060019	LOC103692984	uncharacterized LOC103692984
chr9	41800155	41800155	1	*	0.839327	0.194417	0.64491	0.0878654	7.33974	0.028258	0.0288146	2.14003e-13	2.95715e-09	1	Distal Intergenic	9	41814923	41824624	9702	1	363221	NM_001108794	-14768	ENSRNOG00000023220	Cnot11	CCR4-NOT transcription complex	subunit 11
chrY	11586073	11586073	1	*	0.942002	0.237982	0.704021	0.0974093	7.22745	0.0290916	0.0262991	4.9215e-13	6.43145e-09	1	Distal Intergenic	22	1156135	1300943	144809	2	103694559	NM_001329902	-10285130	ENSRNOG00000058664	Usp9y	ubiquitin specific peptidase 9	Y-linked
chrY	11586079	11586079	1	*	0.942002	0.237982	0.704021	0.0974093	7.22745	0.0290916	0.0262991	4.9215e-13	6.43145e-09	1	Distal Intergenic	22	1156135	1300943	144809	2	103694559	NM_001329902	-10285136	ENSRNOG00000058664	Usp9y	ubiquitin specific peptidase 9	Y-linked
chr20	45762413	45762413	1	*	0.88712	0.33077	0.556349	0.0736466	7.55431	0.0291107	0.0262064	4.21071e-14	6.56859e-10	1	Promoter (2-3kb)	20	45673618	45764606	90989	2	294515	NM_001106395	2193	ENSRNOG00000000299	Foxo3	forkhead box O3
chr13	77525428	77525428	1	*	0.0919898	0.96694	-0.874951	0.125129	-6.99241	0.030086	0.029288	2.70197e-12	3.08126e-08	1	Distal Intergenic	13	77484778	77504123	19346	2	360868	NM_001034011	-21305	ENSRNOG00000003038	Sft2d2	SFT2 domain containing 2
chr1	126137307	126137307	1	*	0.179917	0.784413	-0.604496	0.0814836	-7.41862	0.0244993	0.0272667	1.18349e-13	1.72932e-09	1	Distal Intergenic	1	125774112	125947480	173369	2	308742	NM_001191625	-189827	ENSRNOG00000009932	Mctp2	multiple C2 and transmembrane domain containing 2
chr1	126137317	126137317	1	*	0.179917	0.784413	-0.604496	0.0814836	-7.41862	0.0244993	0.0272667	1.18349e-13	1.72932e-09	1	Distal Intergenic	1	125774112	125947480	173369	2	308742	NM_001191625	-189837	ENSRNOG00000009932	Mctp2	multiple C2 and transmembrane domain containing 2
chr7	101413481	101413481	1	*	0.761747	0.125441	0.636306	0.086622	7.34577	0.0277019	0.0267556	2.04579e-13	2.85123e-09	1	Distal Intergenic	7	100837934	100988466	150533	1	64015	NM_022249	575547	ENSRNOG00000009539	Khdrbs3	KH RNA binding domain containing	signal transduction associated 3
chr13	29415606	29415606	1	*	0.37304	0.97981	-0.606769	0.0818847	-7.41004	0.0251089	0.0297952	1.2626e-13	1.82938e-09	1	Distal Intergenic	13	29393328	29403132	9805	1	246042	NM_139186	22278	ENSRNOG00000025701	Nifk	nucleolar protein interacting with the FHA domain of MKI67
chr13	29415609	29415609	1	*	0.37304	0.97981	-0.606769	0.0818847	-7.41004	0.0251089	0.0297952	1.2626e-13	1.82938e-09	1	Distal Intergenic	13	29393328	29403132	9805	1	246042	NM_139186	22281	ENSRNOG00000025701	Nifk	nucleolar protein interacting with the FHA domain of MKI67
chr1	218454669	218454669	1	*	0.120688	0.697214	-0.576526	0.0770268	-7.48474	0.0301401	0.0255394	7.16889e-14	1.088e-09	1	Distal Intergenic	1	218276417	218445955	169539	2	361739	NM_001108521	-8714	ENSRNOG00000051262	Tmc1	transmembrane channel-like 1
chr1	103397162	103397162	1	*	0.96643	0.157183	0.809248	0.114675	7.0569	0.0293687	0.0261892	1.70253e-12	2.00801e-08	1	Distal Intergenic	1	101600369	101604269	3901	2	499158	NM_001195599	-1792893	ENSRNOG00000049297	Ccdc179	coiled-coil domain containing 179
chr10	5464296	5464296	1	*	0.833156	0.203828	0.629327	0.0855901	7.3528	0.0304195	0.0423436	1.94096e-13	2.71899e-09	1	Distal Intergenic	10	5455714	5459828	4115	2	497860	NM_001195471	-4468	ENSRNOG00000032300	Rpl39l	ribosomal protein L39-like
chr10	5464306	5464306	1	*	0.833156	0.203828	0.629327	0.0855901	7.3528	0.0304195	0.0423436	1.94096e-13	2.71899e-09	1	Distal Intergenic	10	5455714	5459828	4115	2	497860	NM_001195471	-4478	ENSRNOG00000032300	Rpl39l	ribosomal protein L39-like
chr10	74436868	74436868	1	*	0.96527	0.330041	0.635229	0.0865625	7.33838	0.0295594	0.0273618	2.16187e-13	2.98549e-09	1	Distal Intergenic	10	74128712	74130339	1628	2	25495	NM_012990	-306529	ENSRNOG00000023683	Nog	noggin
chr7	32905862	32905862	1	*	0.205952	0.856537	-0.650585	0.0890485	-7.30596	0.0277019	0.0331644	2.75284e-13	3.74614e-09	1	Distal Intergenic	7	32485193	32486925	1733	1	500825	NM_001025052	420669	ENSRNOG00000004875	Ccer1	coiled-coil glutamate-rich protein 1
chr4	98373009	98373009	1	*	0.149816	0.785401	-0.635585	0.086695	-7.33127	0.0275775	0.0243221	2.27983e-13	3.13871e-09	1	Distal Intergenic	4	96707950	96709650	1701	2	494343	NM_001009540	-1663359	ENSRNOG00000007740	Tacstd2	tumor-associated calcium signal transducer 2
chr8	91174777	91174777	1	*	0.9517	0.341337	0.610363	0.0826392	7.38587	0.0290633	0.025292	1.51458e-13	2.15542e-09	1	Distal Intergenic	8	90746234	90814832	68599	2	315880	NM_001108175	-359945	ENSRNOG00000014543	Tbc1d2b	TBC1 domain family	member 2B
chr3	104860103	104860103	1	*	0.101387	0.724122	-0.622736	0.0846468	-7.35687	0.0297931	0.0236537	1.88271e-13	2.64567e-09	1	Distal Intergenic	3	105057009	105069652	12644	1	445442	NM_001013062	-196906	ENSRNOG00000045829	Thbs1	thrombospondin 1
chr1	260517132	260517132	1	*	0.839392	0.379891	0.459501	0.058222	7.89221	0.0262917	0.0316804	2.96871e-15	5.64625e-11	1	Distal Intergenic	1	260391190	260398756	7567	1	171118	NM_133586	125942	ENSRNOG00000036571	Ces2c	carboxylesterase 2C
chr14	57648979	57648979	1	*	0.141773	0.623157	-0.481384	0.0617892	-7.79075	0.0273099	0.0286698	6.66134e-15	1.1816e-10	1	Distal Intergenic	14	57711304	57722681	11378	2	501923	NM_001134639	73702	NA	Smim20	small integral membrane protein 20
chr14	82498982	82498982	1	*	0.261704	0.90507	-0.643366	0.0880893	-7.30357	0.0289293	0.0305486	2.80224e-13	3.80411e-09	1	Distal Intergenic	14	82056347	82064083	7737	2	24484	NM_012588	-434899	ENSRNOG00000061910	Igfbp3	insulin-like growth factor binding protein 3
chr7	132346151	132346151	1	*	0.907032	0.477735	0.429297	0.0533865	8.04129	0.0300615	0.0273144	8.88944e-16	1.85112e-11	1	Exon (NM_138894/192254	exon 8 of 8)	7	132329643	132339415	9773	2	103692984	NR_132098	-6736	ENSRNOG00000060019	LOC103692984	uncharacterized LOC103692984
chr7	132346160	132346160	1	*	0.907032	0.477735	0.429297	0.0533865	8.04129	0.0300615	0.0273144	8.88944e-16	1.85112e-11	1	Exon (NM_138894/192254	exon 8 of 8)	7	132329643	132339415	9773	2	103692984	NR_132098	-6745	ENSRNOG00000060019	LOC103692984	uncharacterized LOC103692984
chr15	80208352	80208352	1	*	0.073378	0.908202	-0.834824	0.119222	-7.0023	0.0300471	0.026273	2.51803e-12	2.88325e-08	1	Distal Intergenic	15	79937354	80175432	238079	2	290447	NM_001106055	-32920	ENSRNOG00000010479	Mycbp2	MYC binding protein 2
chr2	15374365	15374365	1	*	0.0807033	0.918789	-0.838085	0.119781	-6.99684	0.0298865	0.0265922	2.61801e-12	2.98856e-08	1	Distal Intergenic	2	15834833	15855643	20811	1	84389	NM_052981	-460468	ENSRNOG00000031656	Ccnh	cyclin H
chr3	2267268	2267268	1	*	0.160872	0.615403	-0.45453	0.0575355	-7.9	0.0885462	0.0391936	2.78908e-15	5.32269e-11	1	Distal Intergenic	3	2238027	2239021	995	2	257642	NM_147136	-28247	NA	LOC257642	rRNA promoter binding protein
chr14	2629990	2629990	1	*	0.889795	0.273919	0.615877	0.0837431	7.35436	0.031129	0.0291527	1.91848e-13	2.69088e-09	1	Intron (NM_017256/29610	intron 8 of 16)	14	2489397	2663341	173945	1	29610	NM_017256	140593	ENSRNOG00000002093	Tgfbr3	transforming growth factor beta receptor 3
chr1	260517388	260517388	1	*	0.847585	0.383689	0.463895	0.0590743	7.85274	0.0291595	0.0287215	4.07038e-15	7.54912e-11	1	Distal Intergenic	1	260391190	260398756	7567	1	171118	NM_133586	126198	ENSRNOG00000036571	Ces2c	carboxylesterase 2C
chr1	260517394	260517394	1	*	0.847585	0.383689	0.463895	0.0590743	7.85274	0.0291595	0.0287215	4.07038e-15	7.54912e-11	1	Distal Intergenic	1	260391190	260398756	7567	1	171118	NM_133586	126204	ENSRNOG00000036571	Ces2c	carboxylesterase 2C
chr13	102292366	102292366	1	*	0.831282	0.30586	0.525422	0.0690673	7.60738	0.0283803	0.027027	2.79703e-14	4.47236e-10	1	Distal Intergenic	13	102346161	102490298	144138	2	289342	NM_001105984	197932	ENSRNOG00000003767	Rps6kc1	ribosomal protein S6 kinase C1
chr3	9762284	9762284	1	*	0.963741	0.482131	0.48161	0.0619746	7.77109	0.0289293	0.051943	7.78152e-15	1.34929e-10	1	Distal Intergenic	3	9753021	9760574	7554	1	65270	NM_023094	9263	ENSRNOG00000039906	Abo3	histo-blood group ABO system transferase 3
chr9	95915575	95915575	1	*	0.139402	0.751622	-0.61222	0.0832013	-7.3583	0.032057	0.0279883	1.86265e-13	2.62243e-09	1	Distal Intergenic	9	95994150	96084617	90468	2	116696	NM_053914	169042	ENSRNOG00000019128	St8sia4	ST8 alpha-N-acetyl-neuraminide alpha-2	8-sialyltransferase 4
chr2	8933669	8933669	1	*	0.303881	0.849895	-0.546014	0.072449	-7.53653	0.0289293	0.0318385	4.82625e-14	7.46122e-10	1	Distal Intergenic	2	8040396	8050337	9942	2	81808	NM_031130	-883332	ENSRNOG00000014795	Nr2f1	nuclear receptor subfamily 2	group F	member 1
chr8	1031900	1031900	1	*	0.0592285	0.89017	-0.830942	0.118763	-6.99663	0.030762	0.0281122	2.62192e-12	2.9915e-08	1	Distal Intergenic	8	1453226	1463990	10765	2	300328	NM_001106798	432090	ENSRNOG00000005795	Aasdhppt	aminoadipate-semialdehyde dehydrogenase-phosphopantetheinyl transferase
chr7	132346184	132346184	1	*	0.909399	0.477485	0.431914	0.0539536	8.00527	0.0300276	0.0273128	1.19202e-15	2.45259e-11	1	Exon (NM_138894/192254	exon 8 of 8)	7	132329643	132339415	9773	2	103692984	NR_132098	-6769	ENSRNOG00000060019	LOC103692984	uncharacterized LOC103692984
chr7	132346191	132346191	1	*	0.909399	0.477485	0.431914	0.0539536	8.00527	0.0300276	0.0273128	1.19202e-15	2.45259e-11	1	Exon (NM_138894/192254	exon 8 of 8)	7	132329643	132339415	9773	2	103692984	NR_132098	-6776	ENSRNOG00000060019	LOC103692984	uncharacterized LOC103692984
chr7	132346194	132346194	1	*	0.909399	0.477485	0.431914	0.0539536	8.00527	0.0300276	0.0273128	1.19202e-15	2.45259e-11	1	Exon (NM_138894/192254	exon 8 of 8)	7	132329643	132339415	9773	2	103692984	NR_132098	-6779	ENSRNOG00000060019	LOC103692984	uncharacterized LOC103692984
chr1	185381623	185381623	1	*	0.229848	0.889597	-0.65975	0.0910144	-7.24885	0.0259651	0.0320862	4.20328e-13	5.54139e-09	1	Intron (NM_001017464/361658	intron 11 of 15)	1	185335729	185389518	53790	1	361658	NM_001017464	45894	ENSRNOG00000036675	Btbd16	BTB domain containing 16
chr6	138529744	138529744	1	*	0.917179	0.287177	0.630002	0.0861805	7.31026	0.0301367	0.0280619	2.6663e-13	3.6461e-09	1	Distal Intergenic	6	138601774	138679941	78168	1	362799	NM_001047915	-72030	ENSRNOG00000005271	Rapgef5	Rap guanine nucleotide exchange factor 5
chr15	8210110	8210110	1	*	0.133707	0.841018	-0.707311	0.0987612	-7.16183	0.0302896	0.0345269	7.96048e-13	1.00225e-08	1	Distal Intergenic	15	7685180	8030688	345509	2	24831	NM_012672	-179422	ENSRNOG00000006649	Thrb	thyroid hormone receptor beta
chr10	5464266	5464266	1	*	0.833156	0.203828	0.629327	0.0860814	7.31084	0.0297127	0.0376556	2.65474e-13	3.63251e-09	1	Distal Intergenic	10	5455714	5459828	4115	2	497860	NM_001195471	-4438	ENSRNOG00000032300	Rpl39l	ribosomal protein L39-like
chr3	2262252	2262252	1	*	0.160968	0.572016	-0.411048	0.0506059	-8.12252	0.0231086	0.0164619	4.56596e-16	1.011e-11	1	Distal Intergenic	3	2238027	2239021	995	2	257642	NM_147136	-23231	NA	LOC257642	rRNA promoter binding protein
chr14	8648628	8648628	1	*	0.824855	0.288328	0.536527	0.0710413	7.55232	0.0281923	0.0277141	4.27559e-14	6.66515e-10	1	Distal Intergenic	14	8715367	8766474	51108	2	305166	NM_001025670	117846	ENSRNOG00000002159	Gpat3	glycerol-3-phosphate acyltransferase 3
chr1	45768814	45768814	1	*	0.181676	0.732118	-0.550442	0.0733192	-7.50747	0.0289293	0.0292229	6.02825e-14	9.22392e-10	1	Distal Intergenic	1	45997845	45999268	1424	2	369018	NM_183334	230454	NA	Ldhal6b	lactate dehydrogenase A-like 6B
chr1	45768821	45768821	1	*	0.181676	0.732118	-0.550442	0.0733192	-7.50747	0.0289293	0.0292229	6.02825e-14	9.22392e-10	1	Distal Intergenic	1	45997845	45999268	1424	2	369018	NM_183334	230447	NA	Ldhal6b	lactate dehydrogenase A-like 6B
chr2	212276329	212276329	1	*	0.951	0.298041	0.652959	0.0900101	7.25428	0.0291902	0.0250395	4.03793e-13	5.33913e-09	1	Distal Intergenic	2	212511130	212513311	2182	1	310846	NM_001107724	-234801	ENSRNOG00000009835	Tram1l1	translocation associated membrane protein 1-like 1
chr2	212276339	212276339	1	*	0.951	0.298041	0.652959	0.0900101	7.25428	0.0291902	0.0250395	4.03793e-13	5.33913e-09	1	Distal Intergenic	2	212511130	212513311	2182	1	310846	NM_001107724	-234791	ENSRNOG00000009835	Tram1l1	translocation associated membrane protein 1-like 1
chr2	190196080	190196080	1	*	0.191178	0.825509	-0.63433	0.0870291	-7.28871	0.0295693	0.0225701	3.12929e-13	4.21486e-09	1	Intron (NM_022589/64521	intron 2 of 7)	2	190177789	190219650	41862	1	64521	NM_022589	18291	ENSRNOG00000023338	Tspan2	tetraspanin 2
chr16	55100771	55100771	1	*	0.948175	0.366703	0.581472	0.0784637	7.41071	0.0289293	0.0278977	1.25627e-13	1.82258e-09	1	Distal Intergenic	16	55244744	55246642	1899	2	688765	NM_001109512	145871	NA	LOC688765	hypothetical protein LOC688765
chr1	34118747	34118747	1	*	0.871054	0.455203	0.41585	0.0514942	8.07567	0.0321567	0.032914	6.71078e-16	1.43618e-11	1	Distal Intergenic	1	34375911	34822236	446326	1	81636	NM_031007	-257164	ENSRNOG00000032150	Adcy2	adenylate cyclase 2
chr1	34118751	34118751	1	*	0.871054	0.455203	0.41585	0.0514942	8.07567	0.0321567	0.032914	6.71078e-16	1.43618e-11	1	Distal Intergenic	1	34375911	34822236	446326	1	81636	NM_031007	-257160	ENSRNOG00000032150	Adcy2	adenylate cyclase 2
chr9	9675659	9675659	1	*	0.0677068	0.901622	-0.833915	0.11966	-6.96901	0.0302771	0.025626	3.19182e-12	3.59954e-08	1	Distal Intergenic	9	9572874	9638896	66023	2	690227	NM_001099519	-36763	ENSRNOG00000049443	Vom2r77	vomeronasal 2 receptor	77
chr11	2999062	2999062	1	*	0.918294	0.261469	0.656825	0.0907988	7.23385	0.0257689	0.0240117	4.69479e-13	6.17483e-09	1	Distal Intergenic	11	3317024	3334804	17781	1	25517	NM_013008	-317962	ENSRNOG00000000715	Pou1f1	POU class 1 homeobox 1
chr10	3204707	3204707	1	*	0.93617	0.320637	0.615533	0.0840656	7.32206	0.0290133	0.0315641	2.44191e-13	3.35154e-09	1	Distal Intergenic	10	3701522	3821050	119529	1	302890	NM_001013963	-496815	ENSRNOG00000015118	Cpped1	calcineurin-like phosphoesterase domain containing 1
chr10	14337244	14337244	1	*	0.904743	0.333797	0.570946	0.0768407	7.43026	0.0290683	0.028516	1.08383e-13	1.59096e-09	1	Distal Intergenic	10	14315955	14317712	1758	1	287140	NM_001105772	21289	ENSRNOG00000018466	Prss34	protease	serine	34
chr1	34119581	34119581	1	*	0.886168	0.438112	0.448056	0.0568215	7.88532	0.143151	0.189328	3.13737e-15	5.9569e-11	1	Distal Intergenic	1	34375911	34822236	446326	1	81636	NM_031007	-256330	ENSRNOG00000032150	Adcy2	adenylate cyclase 2
chr15	86315677	86315677	1	*	0.197947	0.794184	-0.596237	0.0810309	-7.35814	0.0289293	0.0287215	1.86493e-13	2.62322e-09	1	Distal Intergenic	15	85723252	85727290	4039	2	306147	NM_001107283	-588387	ENSRNOG00000009209	Slitrk1	SLIT and NTRK-like family	member 1
chr11	26417201	26417201	1	*	0.848574	0.253894	0.59468	0.0807805	7.36167	0.0334983	0.0284807	1.81617e-13	2.56021e-09	1	Distal Intergenic	11	26584750	26597194	12445	1	288309	NM_001191592	-167549	ENSRNOG00000001603	N6amt1	N-6 adenine-specific DNA methyltransferase 1
chr2	143329688	143329688	1	*	0.212195	0.916182	-0.703987	0.0986387	-7.13702	0.0313282	0.0292354	9.53747e-13	1.19075e-08	1	Distal Intergenic	2	143360187	143366665	6479	2	688737	NM_001109510	36977	ENSRNOG00000025297	Gpr171	G protein-coupled receptor 171
chr2	143329694	143329694	1	*	0.212195	0.916182	-0.703987	0.0986387	-7.13702	0.0313282	0.0292354	9.53747e-13	1.19075e-08	1	Distal Intergenic	2	143360187	143366665	6479	2	688737	NM_001109510	36971	ENSRNOG00000025297	Gpr171	G protein-coupled receptor 171
chr10	19456705	19456705	1	*	0.134159	0.692888	-0.558729	0.0749182	-7.45785	0.0291227	0.0370767	8.79455e-14	1.31511e-09	1	Distal Intergenic	10	19571798	20156634	584837	1	83467	NM_031321	-115093	ENSRNOG00000007377	Slit3	slit guidance ligand 3
chrX	9282152	9282152	1	*	0.791452	0.244109	0.547343	0.0730601	7.49168	0.0289293	0.0320281	6.79958e-14	1.03405e-09	1	Exon (NM_001100967/302516	exon 3 of 3)	21	9280864	9301900	21037	2	302516	NM_001100967	19748	ENSRNOG00000009646	Nyx	nyctalopin
chr18	46457296	46457296	1	*	0.337829	0.973187	-0.635358	0.0874615	-7.26443	0.029598	0.0290179	3.74618e-13	4.98872e-09	1	Distal Intergenic	18	46602303	46643869	41567	1	291464	NM_001106135	-145007	ENSRNOG00000017832	Snx2	sorting nexin 2
chr6	19956334	19956334	1	*	0.188219	0.825239	-0.63702	0.0877384	-7.26044	0.0263987	0.023551	3.85824e-13	5.11665e-09	1	Promoter (2-3kb)	6	19895390	19958488	63099	2	313874	NM_001108009	2154	ENSRNOG00000032703	Rasgrp3	RAS guanyl releasing protein 3
chr6	19956338	19956338	1	*	0.188219	0.825239	-0.63702	0.0877384	-7.26044	0.0263987	0.023551	3.85824e-13	5.11665e-09	1	Promoter (2-3kb)	6	19895390	19958488	63099	2	313874	NM_001108009	2150	ENSRNOG00000032703	Rasgrp3	RAS guanyl releasing protein 3
chr10	86770896	86770896	1	*	0.816774	0.188074	0.6287	0.0863917	7.27732	0.067266	0.0380901	3.40522e-13	4.56181e-09	1	Distal Intergenic	10	86706749	86721974	15226	2	360635	NM_001108299	-48922	ENSRNOG00000020792	Etv4	ETS variant transcription factor 4
chr1	260517379	260517379	1	*	0.844282	0.384866	0.459416	0.0587385	7.82139	0.0291658	0.0287215	5.22451e-15	9.48531e-11	1	Distal Intergenic	1	260391190	260398756	7567	1	171118	NM_133586	126189	ENSRNOG00000036571	Ces2c	carboxylesterase 2C
chr9	80545165	80545165	1	*	0.113209	0.688824	-0.575615	0.0777319	-7.40513	0.0276542	0.027421	1.31025e-13	1.8923e-09	1	Distal Intergenic	9	80453139	80454593	1455	2	84576	NM_053446	-90572	ENSRNOG00000013695	Hdac1l	histone deacetylase 1-like
chr15	26272209	26272209	1	*	0.787757	0.214327	0.57343	0.0773909	7.40953	0.0272614	0.0191026	1.26745e-13	1.83523e-09	1	Distal Intergenic	15	25227544	25228549	1006	2	290056	NM_001000102	-1043660	ENSRNOG00000039434	Olr1645	olfactory receptor 1645
chr1	18763508	18763508	1	*	0.912549	0.427441	0.485108	0.0629592	7.70512	0.0294022	0.0242322	1.30719e-14	2.17724e-10	1	Distal Intergenic	1	18403535	18551900	148366	2	293947	NM_001170575	-211608	ENSRNOG00000011245	Arhgap18	Rho GTPase activating protein 18
chrX	30905532	30905532	1	*	0.95982	0.234801	0.725019	0.102202	7.09398	0.0291404	0.0282053	1.3031e-12	1.57085e-08	1	Distal Intergenic	21	30998425	31038442	40018	1	24938	NM_012706	-92893	ENSRNOG00000004124	Grpr	gastrin releasing peptide receptor
chr4	55253081	55253081	1	*	0.916376	0.337581	0.578795	0.0783022	7.39181	0.0297402	0.0255385	1.44839e-13	2.0784e-09	1	Distal Intergenic	4	54205330	54259852	54523	2	500054	NM_001024322	-993229	ENSRNOG00000019986	Pot1	protection of telomeres 1
chr12	31652916	31652916	1	*	0.722669	0.188917	0.533752	0.070943	7.52368	0.0314256	0.0279864	5.32551e-14	8.21038e-10	1	Distal Intergenic	12	31633361	31642317	8957	2	689711	NM_001109547	-10599	ENSRNOG00000001011	Rflna	refilin A
chr10	89851428	89851428	1	*	0.140862	0.857465	-0.716603	0.10087	-7.10425	0.0293566	0.0250408	1.20975e-12	1.4686e-08	1	Distal Intergenic	10	90046684	90077256	30573	1	303589	NM_001013972	-195256	ENSRNOG00000042255	Efcab3	EF-hand calcium binding domain 3
chr10	89851432	89851432	1	*	0.140862	0.857465	-0.716603	0.10087	-7.10425	0.0293566	0.0250408	1.20975e-12	1.4686e-08	1	Distal Intergenic	10	90046684	90077256	30573	1	303589	NM_001013972	-195252	ENSRNOG00000042255	Efcab3	EF-hand calcium binding domain 3
chr16	19506945	19506945	1	*	0.709495	0.12639	0.583105	0.0790316	7.37812	0.0277019	0.0320576	1.60537e-13	2.28173e-09	1	Intron (NM_001013881/290669	intron 3 of 12)	16	19524709	19526010	1302	2	290670	NM_001106078	19065	ENSRNOG00000020599	Tssk6	testis-specific serine kinase 6
chr13	49813266	49813266	1	*	0.965389	0.289814	0.675576	0.0941764	7.17351	0.0292466	0.0289834	7.30987e-13	9.2659e-09	1	Promoter (2-3kb)	13	49810798	49825247	14450	1	289407	NM_001105991	2468	ENSRNOG00000022480	Atp6v1g3	ATPase H+ transporting V1 subunit G3
chr7	85675468	85675468	1	*	0.362251	0.899479	-0.537228	0.0715491	-7.50853	0.0296493	0.0267719	5.97961e-14	9.1683e-10	1	Distal Intergenic	7	85744895	85805675	60781	1	299928	NM_001130541	-69427	ENSRNOG00000008591	Colec10	collectin subfamily member 10
chr2	117703022	117703022	1	*	0.40146	0.920765	-0.519305	0.0686287	-7.56688	0.0298204	0.0290825	3.823e-14	5.99441e-10	1	Distal Intergenic	2	117536929	117539338	2410	1	499593	NM_001109181	166093	ENSRNOG00000012199	Sox2	SRY-box transcription factor 2
chr5	64063828	64063828	1	*	0.0901529	0.962931	-0.872778	0.126492	-6.89986	0.0297684	0.0292675	5.20525e-12	5.61569e-08	1	Intron (NM_001198583/191573	intron 5 of 8)	5	64026903	64027898	996	2	29749	NM_021701	-35930	ENSRNOG00000005368	Ppp3r2	protein phosphatase 3	regulatory subunit B	beta
chr8	10748812	10748812	1	*	0.88174	0.376937	0.504803	0.0662774	7.61652	0.0299118	0.0274016	2.6061e-14	4.18502e-10	1	Distal Intergenic	8	10689925	10708496	18572	1	367021	NM_001108994	58887	ENSRNOG00000024863	Fam76b	family with sequence similarity 76	member B
chr8	10748820	10748820	1	*	0.88174	0.376937	0.504803	0.0662774	7.61652	0.0299118	0.0274016	2.6061e-14	4.18502e-10	1	Distal Intergenic	8	10689925	10708496	18572	1	367021	NM_001108994	58895	ENSRNOG00000024863	Fam76b	family with sequence similarity 76	member B
chr8	10748823	10748823	1	*	0.88174	0.376937	0.504803	0.0662774	7.61652	0.0299118	0.0274016	2.6061e-14	4.18502e-10	1	Distal Intergenic	8	10689925	10708496	18572	1	367021	NM_001108994	58898	ENSRNOG00000024863	Fam76b	family with sequence similarity 76	member B
chr8	10748825	10748825	1	*	0.88174	0.376937	0.504803	0.0662774	7.61652	0.0299118	0.0274016	2.6061e-14	4.18502e-10	1	Distal Intergenic	8	10689925	10708496	18572	1	367021	NM_001108994	58900	ENSRNOG00000024863	Fam76b	family with sequence similarity 76	member B
chr8	10748829	10748829	1	*	0.88174	0.376937	0.504803	0.0662774	7.61652	0.0299118	0.0274016	2.6061e-14	4.18502e-10	1	Distal Intergenic	8	10689925	10708496	18572	1	367021	NM_001108994	58904	ENSRNOG00000024863	Fam76b	family with sequence similarity 76	member B
chr8	10748833	10748833	1	*	0.88174	0.376937	0.504803	0.0662774	7.61652	0.0299118	0.0274016	2.6061e-14	4.18502e-10	1	Distal Intergenic	8	10689925	10708496	18572	1	367021	NM_001108994	58908	ENSRNOG00000024863	Fam76b	family with sequence similarity 76	member B
chr8	10748835	10748835	1	*	0.88174	0.376937	0.504803	0.0662774	7.61652	0.0299118	0.0274016	2.6061e-14	4.18502e-10	1	Distal Intergenic	8	10689925	10708496	18572	1	367021	NM_001108994	58910	ENSRNOG00000024863	Fam76b	family with sequence similarity 76	member B
chr8	10748838	10748838	1	*	0.88174	0.376937	0.504803	0.0662774	7.61652	0.0299118	0.0274016	2.6061e-14	4.18502e-10	1	Distal Intergenic	8	10689925	10708496	18572	1	367021	NM_001108994	58913	ENSRNOG00000024863	Fam76b	family with sequence similarity 76	member B
chr2	62984228	62984228	1	*	0.973278	0.174399	0.79888	0.114427	6.98156	0.0297012	0.0272558	2.91912e-12	3.31539e-08	1	Distal Intergenic	2	62079139	62225228	146090	2	25409	NM_012927	-759000	ENSRNOG00000013535	Cdh6	cadherin 6
chr9	85901093	85901093	1	*	0.761286	0.26692	0.494366	0.0645722	7.65602	0.0334268	0.0267631	1.91779e-14	3.13135e-10	1	Distal Intergenic	9	85916691	86042043	125353	2	316575	NM_001031659	140950	ENSRNOG00000016963	Trip12	thyroid hormone receptor interactor 12
chr16	72114084	72114084	1	*	0.0927503	0.692019	-0.599268	0.0817533	-7.33021	0.0302259	0.0228855	2.29799e-13	3.15982e-09	1	Distal Intergenic	16	72218765	73817614	1598850	1	364634	NM_001037327	-104681	ENSRNOG00000030719	Csmd1	CUB and Sushi multiple domains 1
chr16	72114092	72114092	1	*	0.0927503	0.692019	-0.599268	0.0817533	-7.33021	0.0302259	0.0228855	2.29799e-13	3.15982e-09	1	Distal Intergenic	16	72218765	73817614	1598850	1	364634	NM_001037327	-104673	ENSRNOG00000030719	Csmd1	CUB and Sushi multiple domains 1
chr9	24041528	24041528	1	*	0.96643	0.131245	0.835185	0.120401	6.93668	0.0293687	0.0255672	4.01428e-12	4.45303e-08	1	Intron (NM_001134643/259273	intron 1 of 14)	9	23743262	23778944	35683	2	501110	NM_001024361	-262584	ENSRNOG00000033402	Gsta6	glutathione S-transferase alpha 6
chr1	120897093	120897093	1	*	0.300377	0.95274	-0.652363	0.0904793	-7.21008	0.0254766	0.0289329	5.59176e-13	7.22301e-09	1	Intron (NM_001014035/309957	intron 4 of 10)	1	120850126	120981960	131835	2	309957	NM_001014035	84867	ENSRNOG00000047756	Mef2a	myocyte enhancer factor 2a
chr1	120897099	120897099	1	*	0.300377	0.95274	-0.652363	0.0904793	-7.21008	0.0254766	0.0289329	5.59176e-13	7.22301e-09	1	Intron (NM_001014035/309957	intron 4 of 10)	1	120850126	120981960	131835	2	309957	NM_001014035	84861	ENSRNOG00000047756	Mef2a	myocyte enhancer factor 2a
chr13	97755247	97755247	1	*	0.875796	0.301814	0.573982	0.0776608	7.39089	0.0265645	0.0244741	1.45844e-13	2.08747e-09	1	Distal Intergenic	13	97626451	97657867	31417	2	289357	NM_001105986	-97380	ENSRNOG00000023130	Lyplal1	lysophospholipase-like 1
chr18	67999597	67999597	1	*	0.864404	0.220641	0.643763	0.0891142	7.22402	0.0272485	0.0504859	5.04736e-13	6.57672e-09	1	Distal Intergenic	18	68038759	68338744	299986	1	25132	NM_017083	-39162	ENSRNOG00000014104	Myo5b	myosin Vb
chr9	3193649	3193649	1	*	0.906834	0.24751	0.659324	0.091668	7.19252	0.0299649	0.0429961	6.36075e-13	8.12261e-09	1	Distal Intergenic	9	3293368	3477009	183642	1	301173	NM_001106880	-99719	ENSRNOG00000013368	Plcl2	phospholipase C-like 2
chr9	95657209	95657209	1	*	0.0967405	0.644917	-0.548176	0.0734522	-7.46304	0.0302116	0.0284312	8.45496e-14	1.26771e-09	1	Distal Intergenic	9	95742927	95761083	18157	1	301634	NM_001012350	-85718	ENSRNOG00000019087	Fam174a	family with sequence similarity 174	member A
chr7	132346202	132346202	1	*	0.907442	0.482197	0.425245	0.0533203	7.97528	0.030056	0.0273322	1.52039e-15	3.05793e-11	1	Exon (NM_138894/192254	exon 8 of 8)	7	132329643	132339415	9773	2	103692984	NR_132098	-6787	ENSRNOG00000060019	LOC103692984	uncharacterized LOC103692984
chr7	132346205	132346205	1	*	0.907442	0.482197	0.425245	0.0533203	7.97528	0.030056	0.0273322	1.52039e-15	3.05793e-11	1	Exon (NM_138894/192254	exon 8 of 8)	7	132329643	132339415	9773	2	103692984	NR_132098	-6790	ENSRNOG00000060019	LOC103692984	uncharacterized LOC103692984
chr7	132346209	132346209	1	*	0.907442	0.482197	0.425245	0.0533203	7.97528	0.030056	0.0273322	1.52039e-15	3.05793e-11	1	Exon (NM_138894/192254	exon 8 of 8)	7	132329643	132339415	9773	2	103692984	NR_132098	-6794	ENSRNOG00000060019	LOC103692984	uncharacterized LOC103692984
chr7	127134739	127134739	1	*	0.926042	0.222032	0.704011	0.0990324	7.10889	0.0301231	0.028903	1.16978e-12	1.42316e-08	1	Distal Intergenic	7	126934008	127113589	179582	1	315272	NM_001108108	200731	ENSRNOG00000006995	Ano6	anoctamin 6
chr11	33888859	33888859	1	*	0.116779	0.762457	-0.645679	0.089489	-7.21518	0.0292728	0.0287656	5.38641e-13	6.99002e-09	1	Distal Intergenic	11	33916184	34009420	93237	1	25255	NM_012791	-27325	ENSRNOG00000001662	Dyrk1a	dual specificity tyrosine phosphorylation regulated kinase 1A
chr11	33888868	33888868	1	*	0.116779	0.762457	-0.645679	0.089489	-7.21518	0.0292728	0.0287656	5.38641e-13	6.99002e-09	1	Distal Intergenic	11	33916184	34009420	93237	1	25255	NM_012791	-27316	ENSRNOG00000001662	Dyrk1a	dual specificity tyrosine phosphorylation regulated kinase 1A
chr17	21784774	21784774	1	*	0.942505	0.354228	0.588277	0.0801001	7.34428	0.0290043	0.0245994	2.06874e-13	2.86572e-09	1	Intron (NM_214457/306844	intron 3 of 13)	17	21530994	21548129	17136	1	361227	NM_001108411	253780	ENSRNOG00000014019	Tbc1d7	TBC1 domain family	member 7
chr9	30914011	30914011	1	*	0.157801	0.984841	-0.82704	0.119339	-6.93018	0.0285809	0.0297265	4.20291e-12	4.63928e-08	1	Distal Intergenic	9	33063857	33135994	72138	2	363210	NM_001108791	2221983	ENSRNOG00000011756	Phf3	PHD finger protein 3
chr14	70194531	70194531	1	*	0.0797205	0.915001	-0.83528	0.120768	-6.91641	0.0296883	0.0256109	4.63243e-12	5.04868e-08	1	Distal Intergenic	14	69246026	69322967	76942	1	117049	NM_053978	948505	ENSRNOG00000017074	Rab28	RAB28	member RAS oncogene family
chr7	132346275	132346275	1	*	0.903372	0.471729	0.431644	0.0544804	7.92291	0.0307547	0.0283879	2.32015e-15	4.4697e-11	1	Exon (NM_138894/192254	exon 8 of 8)	7	132329643	132339415	9773	2	103692984	NR_132098	-6860	ENSRNOG00000060019	LOC103692984	uncharacterized LOC103692984
chr7	132346281	132346281	1	*	0.903372	0.471729	0.431644	0.0544804	7.92291	0.0307547	0.0283879	2.32015e-15	4.4697e-11	1	Exon (NM_138894/192254	exon 8 of 8)	7	132329643	132339415	9773	2	103692984	NR_132098	-6866	ENSRNOG00000060019	LOC103692984	uncharacterized LOC103692984
chr7	132346284	132346284	1	*	0.903372	0.471729	0.431644	0.0544804	7.92291	0.0307547	0.0283879	2.32015e-15	4.4697e-11	1	Exon (NM_138894/192254	exon 8 of 8)	7	132329643	132339415	9773	2	103692984	NR_132098	-6869	ENSRNOG00000060019	LOC103692984	uncharacterized LOC103692984
chr7	132346287	132346287	1	*	0.903372	0.471729	0.431644	0.0544804	7.92291	0.0307547	0.0283879	2.32015e-15	4.4697e-11	1	Exon (NM_138894/192254	exon 8 of 8)	7	132329643	132339415	9773	2	103692984	NR_132098	-6872	ENSRNOG00000060019	LOC103692984	uncharacterized LOC103692984
chr7	132346293	132346293	1	*	0.903372	0.471729	0.431644	0.0544804	7.92291	0.0307547	0.0283879	2.32015e-15	4.4697e-11	1	Exon (NM_138894/192254	exon 8 of 8)	7	132329643	132339415	9773	2	103692984	NR_132098	-6878	ENSRNOG00000060019	LOC103692984	uncharacterized LOC103692984
chr4	58243912	58243912	1	*	0.768017	0.0742342	0.693783	0.097548	7.11222	0.0265329	0.0300816	1.14189e-12	1.39301e-08	1	Distal Intergenic	4	58143019	58220327	77309	2	296954	NM_001106587	-23585	ENSRNOG00000021758	Tnpo3	transportin 3
chr4	58243915	58243915	1	*	0.768017	0.0742342	0.693783	0.097548	7.11222	0.0265329	0.0300816	1.14189e-12	1.39301e-08	1	Distal Intergenic	4	58143019	58220327	77309	2	296954	NM_001106587	-23588	ENSRNOG00000021758	Tnpo3	transportin 3
chr4	160882196	160882196	1	*	0.876238	0.295981	0.580257	0.0789426	7.35037	0.0291145	0.0257612	1.97661e-13	2.76548e-09	1	Intron (NM_001107890/312728	intron 1 of 6)	4	160813879	160888066	74188	2	312728	NM_001107890	5870	ENSRNOG00000051620	Tspan9	tetraspanin 9
chr7	132346295	132346295	1	*	0.901675	0.468149	0.433525	0.0548308	7.90661	0.0308251	0.0283549	2.64498e-15	5.06063e-11	1	Exon (NM_138894/192254	exon 8 of 8)	7	132329643	132339415	9773	2	103692984	NR_132098	-6880	ENSRNOG00000060019	LOC103692984	uncharacterized LOC103692984
chr11	4253641	4253641	1	*	0.881163	0.0512049	0.829958	0.120022	6.91505	0.0280191	0.0302967	4.67688e-12	5.09215e-08	1	Distal Intergenic	11	4555914	4780332	224419	2	360687	NM_001047102	526691	ENSRNOG00000030840	Cadm2	cell adhesion molecule 2
chr16	6539378	6539378	1	*	0.0826105	0.712898	-0.630287	0.0872014	-7.22795	0.030432	0.0296498	4.90339e-13	6.41528e-09	1	Distal Intergenic	16	6545731	6581906	36176	1	306260	NM_001030037	-6353	ENSRNOG00000019273	Capn7	calpain 7
chr12	10943381	10943381	1	*	0.882493	0.270318	0.612175	0.0842414	7.26692	0.0291027	0.0485912	3.67789e-13	4.90655e-09	1	Distal Intergenic	12	10840139	10933792	93654	2	116693	NM_053912	-9589	ENSRNOG00000001065	Cyth3	cytohesin 3
chr1	38271438	38271438	1	*	0.796275	0.286041	0.510234	0.0674971	7.55935	0.0277019	0.0281829	4.05088e-14	6.32808e-10	1	Distal Intergenic	1	39773403	39886958	113556	1	171010	NM_133425	-1501965	ENSRNOG00000016368	Ppp1r14c	protein phosphatase 1	regulatory (inhibitor) subunit 14c
chr1	34124895	34124895	1	*	0.853812	0.462482	0.39133	0.0479358	8.16362	0.0219398	0.0231512	3.2513e-16	7.30014e-12	1	Distal Intergenic	1	34375911	34822236	446326	1	81636	NM_031007	-251016	ENSRNOG00000032150	Adcy2	adenylate cyclase 2
chrX	96923352	96923352	1	*	0.194157	0.8739	-0.679742	0.0954248	-7.12333	0.0301792	0.0295295	1.0535e-12	1.29721e-08	1	Distal Intergenic	21	96771947	96871768	99822	2	317183	NM_001169129	-51584	ENSRNOG00000003929	Pcdh19	protocadherin 19
chrX	96923356	96923356	1	*	0.194157	0.8739	-0.679742	0.0954248	-7.12333	0.0301792	0.0295295	1.0535e-12	1.29721e-08	1	Distal Intergenic	21	96771947	96871768	99822	2	317183	NM_001169129	-51588	ENSRNOG00000003929	Pcdh19	protocadherin 19
chrX	9282234	9282234	1	*	0.796896	0.259572	0.537324	0.0720121	7.46158	0.0289293	0.0264147	8.54935e-14	1.28015e-09	1	Exon (NM_001100967/302516	exon 3 of 3)	21	9280864	9301900	21037	2	302516	NM_001100967	19666	ENSRNOG00000009646	Nyx	nyctalopin
chrX	9282240	9282240	1	*	0.796896	0.259572	0.537324	0.0720121	7.46158	0.0289293	0.0264147	8.54935e-14	1.28015e-09	1	Exon (NM_001100967/302516	exon 3 of 3)	21	9280864	9301900	21037	2	302516	NM_001100967	19660	ENSRNOG00000009646	Nyx	nyctalopin
chr4	158948288	158948288	1	*	0.28085	0.970984	-0.690133	0.0972029	-7.09992	0.0270752	0.0291226	1.24827e-12	1.508e-08	1	Intron (NM_001270868/81737	intron 2 of 2)	4	158914984	158982737	67754	2	81737	NM_001270868	34449	ENSRNOG00000019716	Ntf3	neurotrophin 3
chr4	158948290	158948290	1	*	0.28085	0.970984	-0.690133	0.0972029	-7.09992	0.0270752	0.0291226	1.24827e-12	1.508e-08	1	Intron (NM_001270868/81737	intron 2 of 2)	4	158914984	158982737	67754	2	81737	NM_001270868	34447	ENSRNOG00000019716	Ntf3	neurotrophin 3
chr1	43737381	43737381	1	*	0.352628	0.858175	-0.505548	0.0668209	-7.56571	0.031487	0.0294122	3.85746e-14	6.03856e-10	1	Intron (NM_139094/245926	intron 1 of 19)	1	43727794	43804978	77185	1	245926	NM_139094	9587	ENSRNOG00000016919	Scaf8	SR-related CTD-associated factor 8
chr7	132346167	132346167	1	*	0.904652	0.480978	0.423674	0.0533329	7.94396	0.0300976	0.0273275	1.95832e-15	3.84883e-11	1	Exon (NM_138894/192254	exon 8 of 8)	7	132329643	132339415	9773	2	103692984	NR_132098	-6752	ENSRNOG00000060019	LOC103692984	uncharacterized LOC103692984
chr7	132346169	132346169	1	*	0.904652	0.480978	0.423674	0.0533329	7.94396	0.0300976	0.0273275	1.95832e-15	3.84883e-11	1	Exon (NM_138894/192254	exon 8 of 8)	7	132329643	132339415	9773	2	103692984	NR_132098	-6754	ENSRNOG00000060019	LOC103692984	uncharacterized LOC103692984
chr7	132346171	132346171	1	*	0.904652	0.480978	0.423674	0.0533329	7.94396	0.0300976	0.0273275	1.95832e-15	3.84883e-11	1	Exon (NM_138894/192254	exon 8 of 8)	7	132329643	132339415	9773	2	103692984	NR_132098	-6756	ENSRNOG00000060019	LOC103692984	uncharacterized LOC103692984
chr7	132346173	132346173	1	*	0.904652	0.480978	0.423674	0.0533329	7.94396	0.0300976	0.0273275	1.95832e-15	3.84883e-11	1	Exon (NM_138894/192254	exon 8 of 8)	7	132329643	132339415	9773	2	103692984	NR_132098	-6758	ENSRNOG00000060019	LOC103692984	uncharacterized LOC103692984
chr7	132346175	132346175	1	*	0.904652	0.480978	0.423674	0.0533329	7.94396	0.0300976	0.0273275	1.95832e-15	3.84883e-11	1	Exon (NM_138894/192254	exon 8 of 8)	7	132329643	132339415	9773	2	103692984	NR_132098	-6760	ENSRNOG00000060019	LOC103692984	uncharacterized LOC103692984
chr8	10748851	10748851	1	*	0.908737	0.406519	0.502218	0.0662814	7.57705	0.0293037	0.0296945	3.53497e-14	5.56095e-10	1	Distal Intergenic	8	10689925	10708496	18572	1	367021	NM_001108994	58926	ENSRNOG00000024863	Fam76b	family with sequence similarity 76	member B
chr8	10748859	10748859	1	*	0.908737	0.406519	0.502218	0.0662814	7.57705	0.0293037	0.0296945	3.53497e-14	5.56095e-10	1	Distal Intergenic	8	10689925	10708496	18572	1	367021	NM_001108994	58934	ENSRNOG00000024863	Fam76b	family with sequence similarity 76	member B
chr1	105548104	105548104	1	*	0.112561	0.758442	-0.645881	0.0899693	-7.1789	0.0316761	0.0237997	7.02729e-13	8.933e-09	1	Distal Intergenic	1	106636526	106672175	35650	1	308663	NM_001107516	-1088422	ENSRNOG00000011480	Tubgcp5	tubulin	gamma complex associated protein 5
chr4	8856737	8856737	1	*	0.0801145	0.675386	-0.595272	0.0816614	-7.28951	0.0299153	0.0268329	3.11085e-13	4.19255e-09	1	Distal Intergenic	4	9262233	9355441	93209	2	362298	NM_001191860	498704	ENSRNOG00000031855	Actr3b	actin related protein 3B
chr5	91052527	91052527	1	*	0.190526	0.854882	-0.664356	0.0930611	-7.13892	0.0295312	0.031567	9.40679e-13	1.17575e-08	1	Distal Intergenic	5	89242661	89243757	1097	2	298147	NM_001206675	-1808770	ENSRNOG00000023946	Dmac1	distal membrane arm assembly component 1
chr12	11432657	11432657	1	*	0.63371	0.132924	0.500787	0.0660983	7.57639	0.0268928	0.026427	3.55299e-14	5.58146e-10	1	Distal Intergenic	12	11454797	11576304	121508	1	304294	NM_001107122	-22140	ENSRNOG00000001101	Rnf216	ring finger protein 216
chr7	103730351	103730351	1	*	0.0954948	0.785932	-0.690437	0.097389	-7.08947	0.0302648	0.204218	1.34623e-12	1.62065e-08	1	Distal Intergenic	7	104438276	104473085	34810	2	84429	NM_053405	742734	ENSRNOG00000009265	Kcnk9	potassium two pore domain channel subfamily K member 9
chr2	202543422	202543422	1	*	0.968382	0.409421	0.558962	0.0757082	7.38311	0.0292021	0.030922	1.54634e-13	2.19923e-09	1	Distal Intergenic	2	202910593	202952114	41522	1	252920	NM_145777	-367171	ENSRNOG00000017969	Olfm3	olfactomedin 3
chr2	40198481	40198481	1	*	0.127645	0.786726	-0.659081	0.0922462	-7.1448	0.0291227	0.0241744	9.01276e-13	1.12965e-08	1	Distal Intergenic	2	40428088	41524753	1096666	1	24627	NM_001113329	-229607	ENSRNOG00000042536	Pde4d	phosphodiesterase 4D
chr12	35900891	35900891	1	*	0.142031	0.795784	-0.653753	0.0913871	-7.15367	0.0303188	0.0260782	8.44873e-13	1.06253e-08	1	Intron (NM_001108335/360814	intron 6 of 21)	12	35881270	35913727	32458	2	360814	NM_001108335	12836	ENSRNOG00000001374	Rasal1	RAS protein activator like 1
chr11	83482180	83482180	1	*	0.193444	0.732485	-0.539041	0.0724616	-7.43899	0.0306251	0.0236628	1.01457e-13	1.49616e-09	1	Promoter (<=1kb)	11	83483035	83486134	3100	1	287944	NM_001105863	-855	ENSRNOG00000037967	Thap7	THAP domain containing 7
chr12	29859147	29859147	1	*	0.93537	0.167939	0.767431	0.110166	6.96616	0.0291918	0.0343122	3.25712e-12	3.66579e-08	1	Distal Intergenic	12	29063027	29082480	19454	1	246280	NM_144758	796120	ENSRNOG00000000962	Slc15a4	solute carrier family 15 member 4
chr2	190196112	190196112	1	*	0.191178	0.825509	-0.63433	0.0882006	-7.19191	0.0263987	0.0317404	6.38921e-13	8.15429e-09	1	Intron (NM_022589/64521	intron 2 of 7)	2	190177789	190219650	41862	1	64521	NM_022589	18323	ENSRNOG00000023338	Tspan2	tetraspanin 2
chr11	40108256	40108256	1	*	0.206946	0.805503	-0.598556	0.0823083	-7.27213	0.025426	0.0275571	3.53865e-13	4.73207e-09	1	Distal Intergenic	11	40712139	40732845	20707	1	363760	NM_001108842	-603883	ENSRNOG00000001689	Arl6	ADP-ribosylation factor like GTPase 6
chr7	132346115	132346115	1	*	0.91175	0.476379	0.435371	0.0553716	7.86272	0.0228541	0.0274459	3.75873e-15	7.01179e-11	1	Exon (NM_138894/192254	exon 8 of 8)	7	132329643	132339415	9773	2	103692984	NR_132098	-6700	ENSRNOG00000060019	LOC103692984	uncharacterized LOC103692984
chr1	34124884	34124884	1	*	0.856143	0.466117	0.390026	0.0478877	8.14459	0.0217835	0.0231388	3.80554e-16	8.47654e-12	1	Distal Intergenic	1	34375911	34822236	446326	1	81636	NM_031007	-251027	ENSRNOG00000032150	Adcy2	adenylate cyclase 2
chr1	34124888	34124888	1	*	0.856143	0.466117	0.390026	0.0478877	8.14459	0.0217835	0.0231388	3.80554e-16	8.47654e-12	1	Distal Intergenic	1	34375911	34822236	446326	1	81636	NM_031007	-251023	ENSRNOG00000032150	Adcy2	adenylate cyclase 2
chr13	75266254	75266254	1	*	0.885724	0.191039	0.694684	0.0982073	7.07365	0.0279904	0.0348816	1.50914e-12	1.7922e-08	1	Distal Intergenic	13	75224396	75244308	19913	2	246245	NM_144737	-21946	ENSRNOG00000003510	Fmo2	flavin containing dimethylaniline monoxygenase 2
chr10	89027874	89027874	1	*	0.264435	0.955532	-0.691097	0.0976359	-7.07831	0.0333593	0.0287816	1.45921e-12	1.73961e-08	1	Distal Intergenic	10	89040203	89083481	43279	1	58959	NM_001301812	-12329	ENSRNOG00000004900	Crhr1	corticotropin releasing hormone receptor 1
chrUn_NW_023637831v1	112295	112295	1	*	0.310354	0.799531	-0.489178	0.0642911	-7.60879	0.0327235	0.0260612	2.76666e-14	4.42698e-10	1	Distal Intergenic	144	87908	88902	995	2	257642	NM_147136	-23393	NA	LOC257642	rRNA promoter binding protein
chr10	86770957	86770957	1	*	0.816774	0.188074	0.6287	0.0873687	7.19595	0.0298161	0.050287	6.20295e-13	7.93014e-09	1	Distal Intergenic	10	86706749	86721974	15226	2	360635	NM_001108299	-48983	ENSRNOG00000020792	Etv4	ETS variant transcription factor 4
chr10	86770966	86770966	1	*	0.816774	0.188074	0.6287	0.0873687	7.19595	0.0298161	0.050287	6.20295e-13	7.93014e-09	1	Distal Intergenic	10	86706749	86721974	15226	2	360635	NM_001108299	-48992	ENSRNOG00000020792	Etv4	ETS variant transcription factor 4
chr10	86770971	86770971	1	*	0.816774	0.188074	0.6287	0.0873687	7.19595	0.0298161	0.050287	6.20295e-13	7.93014e-09	1	Distal Intergenic	10	86706749	86721974	15226	2	360635	NM_001108299	-48997	ENSRNOG00000020792	Etv4	ETS variant transcription factor 4
chr10	86770978	86770978	1	*	0.816774	0.188074	0.6287	0.0873687	7.19595	0.0298161	0.050287	6.20295e-13	7.93014e-09	1	Distal Intergenic	10	86706749	86721974	15226	2	360635	NM_001108299	-49004	ENSRNOG00000020792	Etv4	ETS variant transcription factor 4
chr6	128567227	128567227	1	*	0.702405	0.199417	0.502988	0.066609	7.55135	0.0303706	0.0234315	4.3077e-14	6.70588e-10	1	Promoter (1-2kb)	6	128565919	128566000	82	1	100526588	NR_037363	1308	ENSRNOG00000041468	Mir1188	microRNA 1188
chr13	63369437	63369437	1	*	0.216819	0.840112	-0.623293	0.0865233	-7.20376	0.0292848	0.0273476	5.85755e-13	7.5359e-09	1	Distal Intergenic	13	63438390	63445682	7293	1	289089	NM_001047085	-68953	ENSRNOG00000002618	Ivns1abp	influenza virus NS1A binding protein
chr13	63369444	63369444	1	*	0.216819	0.840112	-0.623293	0.0865233	-7.20376	0.0292848	0.0273476	5.85755e-13	7.5359e-09	1	Distal Intergenic	13	63438390	63445682	7293	1	289089	NM_001047085	-68946	ENSRNOG00000002618	Ivns1abp	influenza virus NS1A binding protein
chrX	9282145	9282145	1	*	0.790627	0.249575	0.541052	0.0729416	7.41761	0.0289293	0.0321378	1.19254e-13	1.74026e-09	1	Exon (NM_001100967/302516	exon 3 of 3)	21	9280864	9301900	21037	2	302516	NM_001100967	19755	ENSRNOG00000009646	Nyx	nyctalopin
chr3	104437428	104437428	1	*	0.951	0.296557	0.654443	0.0916996	7.13681	0.0291902	0.0273548	9.55183e-13	1.19122e-08	1	Distal Intergenic	3	104170013	104230056	60044	2	29434	NM_019211	-207372	ENSRNOG00000005404	Rasgrp1	RAS guanyl releasing protein 1
chr3	104437432	104437432	1	*	0.951	0.296557	0.654443	0.0916996	7.13681	0.0291902	0.0273548	9.55183e-13	1.19122e-08	1	Distal Intergenic	3	104170013	104230056	60044	2	29434	NM_019211	-207376	ENSRNOG00000005404	Rasgrp1	RAS guanyl releasing protein 1
[truncated: 32,827 more rows]
[truncated: 1 more columns]

## Sheet: Sig_DMRs
seqnames	start	end	width	strand	length	nCG	meanMethy1	meanMethy2	diff.Methy	areaStat	annotation	geneChr	geneStart	geneEnd	geneLength	geneStrand	geneId	transcriptId	distanceToTSS	ENSEMBL	SYMBOL	GENENAME
[truncated: 6,021 more rows]
[truncated: 1 more columns]
