# Supplementary material for: Transcriptome and methylome of the supraoptic nucleus provides insights into the age-dependent loss of neuronal plasticity
Source: Front Aging Neurosci. 2023 Aug 30;15:1223273. doi: 10.3389/fnagi.2023.1223273 (PMC10498476; doi:10.3389/fnagi.2023.1223273)
Supplement: Supplementary file 7 [file Table_4.XLSX]

## Sheet: DMR_egoBP
	ID	Description	GeneRatio	BgRatio	pvalue	p.adjust	qvalue	geneID	Count
GO:0007409	GO:0007409	axonogenesis	103/1597	485/17858	4.6145e-17	2.82315e-13	2.34174e-13	Gata3/Golga4/Numbl/Ptch1/Shh/Nfib/Fezf1/Lama1/Ntrk2/Nlgn3/Trak1/Cdk5r1/Sema3g/Igf1r/Gbx2/Metrn/Bmp7/Tbr1/Cntn4/Disc1/Slit3/Adarb1/Trio/Mbp/Kalrn/Cttn/Sema4c/Fstl4/Dclk1/Notch1/Adcy1/Lgi1/Lgr4/Arhgef28/Atoh1/Nrg1/Rtn4rl1/Ephb2/Dpysl5/Arx/Boc/Ptprz1/Unc5b/Sema5b/Cdh11/Cobl/Trpv2/Nfasc/Reln/Robo2/Ablim1/Lrtm2/Sema3e/Nrp2/Plppr4/Pax6/Ptpro/Alcam/Nrcam/Plxna4/Tnn/Pak3/Cdh2/Dcc/Csf1r/Sema7a/Gap43/Srf/R…	103
GO:0007411	GO:0007411	axon guidance	62/1597	246/17858	3.10499e-14	7.7335e-11	6.41476e-11	Gata3/Ptch1/Shh/Nfib/Fezf1/Lama1/Cdk5r1/Sema3g/Gbx2/Bmp7/Tbr1/Cntn4/Slit3/Trio/Kalrn/Sema4c/Lgi1/Lgr4/Atoh1/Rtn4rl1/Ephb2/Dpysl5/Arx/Boc/Unc5b/Sema5b/Nfasc/Reln/Robo2/Ablim1/Lrtm2/Sema3e/Nrp2/Pax6/Ptpro/Alcam/Nrcam/Plxna4/Dcc/Csf1r/Sema7a/Gap43/Robo1/Ednra/Ank3/Lamc2/Fgf8/Tenm2/Efna5/Cxcl12/Gli3/Kif5c/Foxp1/Dscam/Ece1/Dscaml1/Epha4/Ptprm/Etv4/Sema6d/Ntf3/Epha5	62
GO:0097485	GO:0097485	neuron projection guidance	62/1597	247/17858	3.79217e-14	7.7335e-11	6.41476e-11	Gata3/Ptch1/Shh/Nfib/Fezf1/Lama1/Cdk5r1/Sema3g/Gbx2/Bmp7/Tbr1/Cntn4/Slit3/Trio/Kalrn/Sema4c/Lgi1/Lgr4/Atoh1/Rtn4rl1/Ephb2/Dpysl5/Arx/Boc/Unc5b/Sema5b/Nfasc/Reln/Robo2/Ablim1/Lrtm2/Sema3e/Nrp2/Pax6/Ptpro/Alcam/Nrcam/Plxna4/Dcc/Csf1r/Sema7a/Gap43/Robo1/Ednra/Ank3/Lamc2/Fgf8/Tenm2/Efna5/Cxcl12/Gli3/Kif5c/Foxp1/Dscam/Ece1/Dscaml1/Epha4/Ptprm/Etv4/Sema6d/Ntf3/Epha5	62
GO:0034329	GO:0034329	cell junction assembly	85/1597	448/17858	1.70957e-11	2.61479e-08	2.16891e-08	Patj/Jup/Ntrk2/Mdga1/Nlgn3/Gja10/Lamc1/Mpdz/Sdk2/Cadm1/Mdga2/Fzd1/Pxn/Tbx5/Rab29/Cd9/Negr1/Cttn/Pdlim5/F11r/Stau2/Adgrl1/Cdh22/Nrg1/Pard3/Fermt2/Ephb2/Pecam1/Gpc4/Iqgap1/Erbb4/Tbcd/Tns1/Thsd1/Shank2/Cdh11/Nfasc/Cdh1/Adgrl2/Erc2/Jam3/Rap1a/Lrtm2/Cldn22/Prkch/Ptpro/Cdh2/Farp1/Itgb3/Gap43/Dlc1/Nrxn1/Srf/Gja1/Asic2/Prkca/Adgrb3/Map4k4/Nlgn1/Irx3/Srpx2/Pdcd6ip/Nedd4l/Map1b/Efna5/Mapt/Ctnnd2/Ntrk3/Dst/…	85
GO:0042391	GO:0042391	regulation of membrane potential	88/1597	485/17858	8.6981e-11	1.0643e-07	8.82811e-08	Begain/Cacna1i/Bak1/Jup/Atxn1/Ntrk2/Kcnmb4/Chrna10/Nlgn3/Atp2a2/Gabrp/Bin1/Dgki/Kcnd3/Tbx5/Mtor/Gna11/Cacna1d/Grin2b/Prkn/Ppp3ca/Nr3c2/Slc4a4/Grik1/Cacng2/Slc26a5/Kctd7/Gabra4/Trpm4/Cacna1c/Reln/Cnr1/Rims1/Grik4/Gnaq/Pxk/Gna15/Kcnh3/Kcnh7/Nrcam/Prkce/Sez6/Insyn2a/Kcnk9/Kcnip1/Rgs7/Kcnk5/Got1/Scn5a/Nrxn1/Gja1/Asic2/Prkcz/Ank3/Ppa2/Slc8a3/Kcnc1/Scn9a/Kcnh5/Nlgn1/Kcnma1/Slc8b1/Kcnq3/Dpp6/Nedd4l/Pink…	88
GO:0051962	GO:0051962	positive regulation of nervous system development	69/1597	358/17858	7.00014e-10	7.13781e-07	5.92065e-07	Golga4/Rgs14/Numbl/Shh/Atxn1/Ntrk2/Nlgn3/Trak1/Man2a1/Ppp1cc/Metrn/Bin1/Disc1/Flt1/Mtor/Kalrn/Fbxw8/Tenm4/Notch1/Stau2/Adgrl1/Qk/Nrg1/Ephb2/Serpine2/Ptprz1/Cux1/Trpv2/Reln/Adgrl2/Robo2/Gsx2/Lrtm2/Trim32/Prkch/Pax6/Plxna4/Pak3/Star/Tnfrsf1b/Sema7a/Nrxn1/Srf/Spen/Asic2/Robo1/Prkca/Adgrb3/Nlgn1/Srpx2/Etv5/Map1b/Efna5/Mapt/Cxcl12/Ntrk3/Gli3/Chodl/Dscam/Ptn/Clstn2/Epha4/Fxn/Lrrtm3/Mapk8/Myo5b/Wnt7a/Nt…	69
GO:0031346	GO:0031346	positive regulation of cell projection organization	80/1597	450/17858	1.70154e-09	1.48715e-06	1.23356e-06	Golga4/Numbl/Zdhhc15/Ntrk2/Cflar/Efemp1/Trak1/Ror2/Grip1/Igf1r/Septin9/Cdc42ep5/Metrn/Bmp7/Fzd1/Fbxo38/Disc1/Negr1/Mtor/Kalrn/Fbxw8/Hspb1/Itga6/Arsb/Stau2/Qk/Nrg1/Fig4/Ephb2/Hdac4/Prkcq/Cdc42ep3/Serpine2/Iqgap1/Ptprz1/Cux1/Cobl/Trpv2/Reln/Robo2/Cnr1/Rap1a/Cdc42ep4/Myo3b/Sez6/Plxna4/Pak3/Dcc/Sema7a/Srf/Tox/Robo1/Dvl3/Carmil1/Nlgn1/Tenm2/Stk24/Dmd/Map1b/Scarf1/Efna5/Mapt/Acsl6/Itpr1/Cxcl12/Ntrk3/At…	80
GO:0016358	GO:0016358	dendrite development	62/1597	321/17858	4.70323e-09	3.5968e-06	2.98346e-06	Numbl/Zdhhc15/Id1/Ntrk2/Nlgn3/Trak1/Cdk5r1/Prmt3/Prex1/Grip1/Bmp7/Disc1/Mtor/Kalrn/Fbxw8/Pdlim5/Fstl4/Dclk1/Ppp3ca/Stau2/Lpar1/Phactr1/Nrg1/Ephb2/Sult4a1/Iqgap1/Ptprz1/Cux1/Tulp1/Cobl/Reln/Slc12a5/Sez6/Mapkapk5/Nck2/Rtn4ip1/Pak3/Farp1/Dgkg/Robo1/Adgrb3/Lamc2/Adam10/Nlgn1/Nedd4l/Map1b/Scarf1/Ctnnd2/Itpr1/Spire1/Dscam/Ezh2/Ptn/Dab2ip/Epha4/Mapk8/Map1a/Myo5b/Wnt7a/Camk1d/Dnm3/Epha5	62
GO:0007416	GO:0007416	synapse assembly	44/1597	195/17858	6.91908e-09	4.70344e-06	3.90139e-06	Ntrk2/Mdga1/Nlgn3/Gja10/Sdk2/Cadm1/Mdga2/Fzd1/Rab29/Negr1/Pdlim5/Stau2/Adgrl1/Nrg1/Ephb2/Gpc4/Erbb4/Shank2/Cdh1/Adgrl2/Erc2/Lrtm2/Cdh2/Farp1/Gap43/Nrxn1/Asic2/Prkca/Adgrb3/Nlgn1/Srpx2/Map1b/Efna5/Mapt/Ntrk3/Gabrb2/Dscam/Clstn2/Gabrb3/Sptbn2/Lrrtm3/Gpm6a/Wnt7a/Dnm3	44
GO:0007272	GO:0007272	ensheathment of neurons	41/1597	177/17858	1.00716e-08	5.60164e-06	4.64643e-06	Ntrk2/Abcd2/Tcf7l2/Bcas1/Mpdz/S100b/Mbp/Cd9/Hexa/Mtor/Tenm4/Mir140/Hexb/Lpar1/Qk/Nrg1/Pard3/Fig4/Ppard/Ptprz1/Tspan2/Plp1/Nfasc/Lgi4/Jam3/Galc/Cdh2/Tnfrsf1b/Scd2/Slc8a3/Serinc5/Mtmr2/Ntrk3/Ptn/Nsun5/Mir204/Ugt8/Gal3st1/Pmp22/Fa2h/Ntf3	41
GO:0008366	GO:0008366	axon ensheathment	41/1597	177/17858	1.00716e-08	5.60164e-06	4.64643e-06	Ntrk2/Abcd2/Tcf7l2/Bcas1/Mpdz/S100b/Mbp/Cd9/Hexa/Mtor/Tenm4/Mir140/Hexb/Lpar1/Qk/Nrg1/Pard3/Fig4/Ppard/Ptprz1/Tspan2/Plp1/Nfasc/Lgi4/Jam3/Galc/Cdh2/Tnfrsf1b/Scd2/Slc8a3/Serinc5/Mtmr2/Ntrk3/Ptn/Nsun5/Mir204/Ugt8/Gal3st1/Pmp22/Fa2h/Ntf3	41
GO:0050919	GO:0050919	negative chemotaxis	19/1597	50/17858	2.18922e-08	1.06451e-05	8.82985e-06	Pdgfa/Sema3g/Slit3/Sema4c/Lgr4/Nrg1/Rtn4rl1/Sema5b/Robo2/Lrtm2/Sema3e/Nrp2/Plxna4/Itgb3/Sema7a/Robo1/Apoa1/Efna5/Sema6d	19
GO:0042552	GO:0042552	myelination	40/1597	175/17858	2.26195e-08	1.06451e-05	8.82985e-06	Ntrk2/Abcd2/Tcf7l2/Bcas1/Mpdz/S100b/Mbp/Cd9/Hexa/Mtor/Tenm4/Mir140/Hexb/Lpar1/Qk/Nrg1/Pard3/Fig4/Ptprz1/Tspan2/Plp1/Nfasc/Lgi4/Jam3/Galc/Cdh2/Tnfrsf1b/Scd2/Slc8a3/Serinc5/Mtmr2/Ntrk3/Ptn/Nsun5/Mir204/Ugt8/Gal3st1/Pmp22/Fa2h/Ntf3	40
GO:0043087	GO:0043087	regulation of GTPase activity	61/1597	329/17858	3.05233e-08	1.33387e-05	1.10641e-05	Rgs14/Evi5/Mex3b/Cd40/Sipa1l2/Ntrk2/Prex1/Bcl6/Bin1/Rap1gap/Gpsm1/Dgki/Mtor/Kalrn/Iqsec3/Itga6/Tbc1d2/F11r/Arhgap12/Mtss2/Ptprn2/Tbc1d5/Fermt2/Pecam1/Iqgap1/Tbc1d14/Tbc1d7/Rap1a/Gnas/Sh3bp4/Abr/Vav3/Rsu1/Tbc1d9b/Myo9b/Plxna4/Rgs7/Gnao1/Rasal3/Arhgap15/Dvl3/Map4k4/Rgs6/Efna5/Rasa2/Ntrk3/Ocrl/Sbf2/Ezh2/Chn2/Elmod1/Dab2ip/Epha4/Elmod2/Dennd1a/Rasgrp3/Snx18/Ntf3/Epha5/Rasa3/Amph	61
GO:0050767	GO:0050767	regulation of neurogenesis	76/1597	453/17858	5.60716e-08	2.22044e-05	1.8418e-05	Golga4/Rgs14/Numbl/Appl2/Shh/Fezf1/Atxn1/Id1/Ntrk2/Trak1/Cdk5r1/Man2a1/Sema3g/Ppp1cc/Metrn/Bin1/Bmp7/Sorl1/Disc1/Mbp/Flt1/Mtor/Kalrn/Fbxw8/Sema4c/Tenm4/Fstl4/Notch1/Hmga2/Ppp3ca/Stau2/Qk/Nrg1/Ephb2/Serpine2/Ptprz1/Sema5b/Cux1/Trpv2/Reln/Robo2/Gsx2/Trim32/Sema3e/Prkch/Pax6/Plxna4/Pak3/Star/Tnfrsf1b/Sema7a/Srf/Spen/Robo1/Nos1/Etv5/Chd7/Map1b/Efna5/Mapt/Cxcl12/Ntrk3/Gli3/Chodl/Dscam/Ezh2/Ptn/Epha4/F…	76
GO:0001667	GO:0001667	ameboidal-type cell migration	76/1597	454/17858	6.1601e-08	2.22044e-05	1.8418e-05	Gata3/Plg/Cd40/Patj/Appl2/Shh/Arid5b/Jup/Sema3g/Gbx2/Cdh13/Bmp7/Pxn/Tgfbr3/Mtor/Sema4c/Hspb1/Stard13/Hdac9/Ptprg/Plpp3/Notch1/Rin2/Arsb/Glul/Pecam1/Ppard/Iqgap1/Slc8a1/Erbb4/Tns1/Sema5b/Anxa6/Sema3e/Nrp2/Cer1/Pax6/Loxl2/Sparc/Rhoj/Prkce/Smoc2/Pak3/Cdh2/Itgb3/Sema7a/Macir/Mir218-2/Srf/Gja1/Hbegf/Paxip1/Robo1/Prkca/Apoa1/Ednra/Map4k4/Abcc9/Fgf8/Srpx2/Fat2/Cxcl12/Arhgdib/Foxp1/Akt3/Ptn/Dab2ip/Ptprm/…	76
GO:0050769	GO:0050769	positive regulation of neurogenesis	56/1597	297/17858	6.1699e-08	2.22044e-05	1.8418e-05	Golga4/Rgs14/Numbl/Shh/Atxn1/Ntrk2/Trak1/Man2a1/Ppp1cc/Metrn/Bin1/Disc1/Flt1/Mtor/Kalrn/Fbxw8/Tenm4/Notch1/Stau2/Qk/Nrg1/Ephb2/Serpine2/Ptprz1/Cux1/Trpv2/Reln/Robo2/Gsx2/Trim32/Prkch/Pax6/Plxna4/Pak3/Star/Tnfrsf1b/Sema7a/Srf/Spen/Robo1/Etv5/Map1b/Efna5/Mapt/Cxcl12/Ntrk3/Gli3/Chodl/Dscam/Ptn/Epha4/Fxn/Mapk8/Myo5b/Ntf3/Xrcc4	56
GO:0051966	GO:0051966	regulation of synaptic transmission, glutamatergic	24/1597	80/17858	6.79424e-08	2.30929e-05	1.9155e-05	Ntrk2/Nlgn3/Ror2/Dgki/Disc1/Kalrn/Prkn/Glul/Grik1/Cacng2/Serpine2/Shank2/Reln/Cnr1/Cdh2/Nrxn1/Tshz3/Nlgn1/Grm3/Cacng5/Syt1/Gria4/Cacng4/Grik3	24
GO:0007265	GO:0007265	Ras protein signal transduction	61/1597	337/17858	7.53144e-08	2.42512e-05	2.01158e-05	Rab12/Itpkb/Bcl6/Cdc42ep5/Srgap1/Cdh13/Spry4/Dgki/Mcf2l/Arhgef12/Prag1/Kalrn/Stard13/Iqsec3/Notch1/Elmo1/Sos1/F11r/Arhgap20/Lpar1/Arhgef28/Pdpn/Nrg1/Ephb2/Pecam1/Cdc42ep3/Sh2b2/Ogt/Rap1a/Cdc42ep4/Gna13/Rsu1/Abca1/Rhoj/Myo9b/Mapkapk5/Cdh2/Rab15/Dlc1/Rasal3/Robo1/Apoa1/Ednra/Map4k4/Ralb/Rab39a/Rasa2/Arhgdib/Notch2/Rab2a/Eps8l1/Dab2ip/Mapkap1/Rab9a/Rala/Dennd1a/Rasgrp3/Gpr17/Arhgef3/Ksr1/Rasa3	61
GO:0021537	GO:0021537	telencephalon development	61/1597	341/17858	1.1645e-07	3.40708e-05	2.82609e-05	Numbl/Shh/Nfib/Fezf1/Ntrk2/Mdga1/Cdk5r1/Igf1r/Tbr1/Ncor2/Agtpbp1/Tacc1/Disc1/Grin2b/Lef1/Tacc2/Lpar1/Sall1/Phactr1/Tfap2c/Atoh1/Nrg1/Rtn4rl1/Ephb2/Arx/Slc8a1/Erbb4/Ptprz1/Slc2a1/Reln/Zbtb18/Robo2/Gsx2/Ogdh/Lhx6/Pax6/Plxna4/Foxp2/Cdh2/Csf1r/Sema7a/Scn5a/Srf/Htr5a/Robo1/Phlpp1/Trappc9/Slc8a3/Fgf8/Fat4/Dmd/Chd7/Cxcl12/Plcb1/Gli3/Foxp1/Ezh2/Ak3/Dab2ip/Nsun5/Epha5	61
GO:0007264	GO:0007264	small GTPase mediated signal transduction	73/1597	437/17858	1.22262e-07	3.40708e-05	2.82609e-05	Sipa1l2/Rab12/Itpkb/Bcl6/Cdc42ep5/Srgap1/Cdh13/Spry4/Rap1gap/Dgki/Mcf2l/Arhgef12/Prag1/Kalrn/Stard13/Iqsec3/Notch1/Elmo1/Sos1/F11r/Arhgap12/Arhgap20/Lpar1/Arhgef28/Pdpn/Nrg1/Ephb2/Pecam1/Cdc42ep3/Sh2b2/Reln/Cyrib/Ogt/Rap1a/Cdc42ep4/Vav3/Gna13/Rsu1/Abca1/Rhoj/Rapgef5/Rhobtb1/Myo9b/Mapkapk5/Cdh2/Rab15/Dlc1/Rasal3/Robo1/Apoa1/Ednra/Arhgap31/Map4k4/Ralb/Rab39a/Rasa2/Arhgdib/Notch2/Rab2a/Eps8l1/Chn2/D…	73
GO:0035637	GO:0035637	multicellular organismal signaling	36/1597	158/17858	1.22517e-07	3.40708e-05	2.82609e-05	Cacna1i/Jup/Ntrk2/Kcnmb4/Bin1/Kcnd3/Tbx5/Cartpt/Mtor/Tnni3k/Cacna1d/Cacng2/Trpm4/Cacna1e/Slc8a1/Cacna1c/Nfasc/Jam3/Nrcam/Scn5a/Gja1/Ank3/Scn9a/Abcc9/Irx3/Kcnma1/Dpp6/Cacna1h/Cacng5/Ntrk3/Pln/Cacna2d1/Cacng4/Pmp22/Sptbn4/Glra1	36
GO:0032970	GO:0032970	regulation of actin filament-based process	70/1597	417/17858	1.83016e-07	4.86823e-05	4.03808e-05	Jup/Id1/Cdk5r1/Prex1/Atp2a2/Cdc42ep5/Bin1/Pxn/Mtor/Cttn/Prkn/F11r/Stau2/Lpar1/Pdpn/Synpo2/Pard3/Trpm4/Fermt2/Pecam1/Prkcq/Cdc42ep3/Pde4d/Iqgap1/Cacna1c/Cyrib/Hip1r/Jam3/Cdc42ep4/Sema3e/Myo3b/Prkce/Rhobtb1/Nck2/Pak3/Itgb3/Csf1r/Pam/Dlc1/Scn5a/Rhpn2/Apoa1/Pde4b/Carmil1/Hck/Nos1/Vill/Cacna1h/Prkcd/Efna5/Ntrk3/Akap6/Arhgdib/Casq2/Spire1/Notch2/Fchsd2/Pln/Fer/Sptbn2/Ssh2/Specc1l/Map3k1/Ntf3/Sptbn4/Cyr…	70
GO:0060560	GO:0060560	developmental growth involved in morphogenesis	53/1597	284/17858	1.95335e-07	4.97941e-05	4.13031e-05	Golga4/Shh/Nlgn3/Cdk5r1/Sema3g/Sh3gl2/Cadm1/Kif26b/Disc1/Slit3/Tnc/Cttn/Sema4c/Fstl4/Dclk1/Notch1/Syt17/Prkn/Sall1/Tbx2/Tfap2c/Nrg1/Iqgap1/Sema5b/Cobl/Trpv2/Syt2/Rims1/Sema3e/Nrp2/Alcam/Plxna4/Tnn/Csf1r/Sema7a/Srf/Robo1/Prkcz/Ednra/Nedd4l/Map1b/Efna5/Mapt/Cxcl12/Ntrk3/Dscam/Syt1/Fxn/Raph1/Esr1/Sema6d/Myo5b/Cyfip2	53
GO:0090087	GO:0090087	regulation of peptide transport	49/1597	257/17858	2.87109e-07	6.86864e-05	5.69737e-05	Nnat/Sirt4/Tfr2/Tcf7l2/Hmgn3/Adcy5/Cartpt/Kalrn/Adra2a/Cacna1d/Hmga2/Doc2b/Prkn/Ppp3ca/Glul/Trpm4/Cacna1e/Midn/Pask/Pde8b/Ppard/Abcg1/Cnr1/Mcu/Pax6/Prkce/Gpr68/Crhr2/Nrxn1/Gja1/Car2/Trh/Map4k4/Nos1/Slc8b1/Chd7/Efna5/Chga/Rfx3/Srebf1/Mtnr1a/Rasl10b/Nadk/Ppp3cb/Fga/Rptor/Cd74/Epha5/Arntl	49
GO:0022604	GO:0022604	regulation of cell morphogenesis	59/1597	334/17858	2.919e-07	6.86864e-05	5.69737e-05	Numbl/Prex1/Lims2/Fmnl1/Grip1/S100b/Cdc42ep5/Spry4/Pxn/Prag1/Kalrn/Fbxw8/Plekho1/Palmd/Hexb/Syt17/Prkn/F11r/Stau2/Lpar1/Pdpn/Bcl9l/Slc26a5/Fermt2/Ephb2/Cdc42ep3/Cux1/Reln/Syt2/Rims1/Cdc42ep4/Sema3e/Gna13/Sparc/Rhoj/Rhobtb1/Gas7/Plxna4/Pak3/Itgb3/Csf1r/Dlc1/Arhgap15/Dvl3/Apoa1/Carmil1/Hck/Dnmbp/Nedd4l/Efna5/Mkln1/Ptn/Syt1/Epha4/Zmym4/Cldn4/Sh3kbp1/Tbccd1/Myo5b	59
GO:0010720	GO:0010720	positive regulation of cell development	65/1597	382/17858	3.03179e-07	6.8698e-05	5.69834e-05	Golga4/Rgs14/Numbl/Shh/Atxn1/Ntrk2/Trak1/Man2a1/Prex1/Lims2/Ppp1cc/Metrn/Bin1/Disc1/Flt1/Mtor/Kalrn/Fbxw8/Tenm4/Notch1/F11r/Stau2/Qk/Nrg1/Fermt2/Ephb2/Serpine2/Ptprz1/Cux1/Trpv2/Reln/Robo2/Gsx2/Trim32/Prkch/Pax6/Plxna4/Pak3/Star/Itgb3/Gpr68/Tnfrsf1b/Sema7a/Srf/Spen/Robo1/Apoa1/Carmil1/Etv5/Map1b/Efna5/Mapt/Cxcl12/Ntrk3/Gli3/Rfx3/Chodl/Dscam/Ptn/Epha4/Fxn/Mapk8/Myo5b/Ntf3/Xrcc4	65
GO:0045785	GO:0045785	positive regulation of cell adhesion	75/1597	467/17858	4.12604e-07	9.0154e-05	7.47806e-05	Gata3/Mex3b/Zbtb16/Shh/Jup/Prex1/Itpkb/Lims2/Bcl6/Il12a/RT1-Ba/Cdh13/Kif26b/Rap1gap/Bmp7/Disc1/Plpp3/Slc7a1/Rin2/Itga6/Lef1/Nfkbiz/Magi1/F11r/Ppp3ca/Utrn/Pdpn/Nrg1/Fermt2/Prkcq/Pde4d/Iqgap1/RT1-Da/Cdh1/Il1rl2/Cyrib/Cyld/Smoc1/Vav3/Ccdc80/Zbtb7b/Rsu1/Prkce/Nck2/Smoc2/Itgb3/St3gal4/Plaur/Podxl/Ccl28/Rasal3/Stat5b/Prkcz/Prkca/Apoa1/Ank3/Carmil1/Gpam/Map4k4/Stx3/Icos/Dmd/Cxcl12/Gli3/Hspd1/Itga5/Bcl10…	75
GO:0060562	GO:0060562	epithelial tube morphogenesis	66/1597	394/17858	4.41832e-07	9.32114e-05	7.73167e-05	Gata3/Zic5/Eng/Prickle1/Ptch1/Tie1/Shh/Pdgfra/Lama1/Pkd1/Gbx2/Csmd1/Kif26b/Bmp7/Fzd1/Pxn/Trim71/Zic3/Lgr5/Tnc/Flt1/Sema4c/Stard13/Notch1/Lef1/Hmga2/Sall1/Lgr4/Tbx2/Tfap2c/Notch4/Gatad2a/Luzp1/Cobl/Tead1/Sema3e/Apaf1/Pbx1/Gna13/Podxl/Dlc1/Srf/Gja1/Robo1/Dvl3/Ednra/Hhip/Irx3/Fgf8/Etv5/Fat4/Cxcl12/Gli3/Ipmk/Fzd6/B4galt1/Notch2/Foxp1/Bcl10/Mmp14/Btrc/Epha4/Rala/Specc1l/Esr1/Etv4	66
GO:0048638	GO:0048638	regulation of developmental growth	67/1597	404/17858	5.26367e-07	0.000106951	8.87134e-05	Golga4/Ptch1/Meis1/Tnks2/Cga/Cdk5r1/Sema3g/Tcf7l2/Vgll4/Igf1r/Disc1/Tbx5/Tgfbr3/Mtor/Cttn/Sema4c/Fstl4/Notch1/Syt17/Hmga2/Fto/Prkn/Slc6a3/Tbx2/Dusp6/Nrg1/Zfpm2/Ppard/Arx/Erbb4/Cacna1c/Sema5b/Trpv2/Syt2/Rims1/Gnas/Sema3e/Plxna4/Tll2/Sema7a/Srf/Gja1/Stat5b/Lats2/Gpam/Fgf8/Wwc2/Nedd4l/Chd7/Map1b/Hamp/Efna5/Mapt/Cxcl12/Plcb1/Ntrk3/Ncor1/Akap6/Foxp1/Dscam/Rai1/Syt1/Fxn/Kcnk2/Sema6d/Myo5b/Sptbn4	67
GO:0042063	GO:0042063	gliogenesis	64/1597	380/17858	5.41923e-07	0.000106951	8.87134e-05	Shh/Nfib/Atxn1/Ntrk2/Efemp1/Nlgn3/Cdk5r1/Mmp24/Tcf7l2/Ror2/Nfix/Ppp1cc/S100b/Metrn/Bin1/Disc1/Flt1/Cd9/Mtor/Tenm4/Plpp3/Notch1/Hexb/Lef1/Hmga2/Cspg4/Lpar1/Qk/Nrg1/Pard3/Serpine2/Ptprz1/Tspan2/Gpr183/Plp1/Reln/Lgi4/Gsx2/Grk5/Prkch/Pax6/Klf15/Cdh2/Tnfrsf1b/Csf1r/Gap43/Slc8a3/Kcnq3/Etv5/Dmd/Sox5/Ntrk3/Gli3/Ezh2/Ptn/Mmp14/Crb1/Dab2ip/Epha4/Nsun5/Gpr17/Pmp22/Fa2h/Ntf3	64
GO:0002791	GO:0002791	regulation of peptide secretion	48/1597	255/17858	5.59818e-07	0.00010703	8.87791e-05	Nnat/Sirt4/Tfr2/Tcf7l2/Hmgn3/Adcy5/Cartpt/Kalrn/Adra2a/Cacna1d/Hmga2/Doc2b/Prkn/Ppp3ca/Glul/Trpm4/Cacna1e/Midn/Pask/Pde8b/Ppard/Abcg1/Cnr1/Mcu/Pax6/Prkce/Gpr68/Crhr2/Nrxn1/Gja1/Trh/Map4k4/Nos1/Slc8b1/Chd7/Efna5/Chga/Rfx3/Srebf1/Mtnr1a/Rasl10b/Nadk/Ppp3cb/Fga/Rptor/Cd74/Epha5/Arntl	48
GO:0050807	GO:0050807	regulation of synapse organization	49/1597	265/17858	7.41371e-07	0.000134678	0.000111712	Zdhhc15/Ntrk2/Mdga1/Nlgn3/Cdk5r1/Mdga2/Fzd1/Disc1/Negr1/Kalrn/Pdlim5/Grin2b/Srgn/Stau2/Adgrl1/Ephb2/Gpc4/Shank2/Reln/Adgrl2/Lrtm2/Nrp2/Sparc/Ptpro/Nrcam/Pak3/Cdh2/Farp1/Nrxn1/Asic2/Prkca/Adgrb3/Adam10/Nlgn1/Srpx2/Etv5/Efna5/Ntrk3/Ptprt/Ptn/Clstn2/Dab2ip/Epha4/Lrrtm3/Gpm6a/Cttnbp2/Myo5b/Wnt7a/Dnm3	49
GO:0090276	GO:0090276	regulation of peptide hormone secretion	47/1597	250/17858	7.5971e-07	0.000134678	0.000111712	Nnat/Sirt4/Tfr2/Tcf7l2/Hmgn3/Adcy5/Cartpt/Kalrn/Adra2a/Cacna1d/Hmga2/Doc2b/Prkn/Ppp3ca/Glul/Trpm4/Cacna1e/Midn/Pask/Pde8b/Ppard/Abcg1/Cnr1/Mcu/Pax6/Prkce/Gpr68/Crhr2/Nrxn1/Gja1/Trh/Map4k4/Nos1/Slc8b1/Chd7/Efna5/Chga/Rfx3/Srebf1/Mtnr1a/Rasl10b/Nadk/Ppp3cb/Fga/Rptor/Epha5/Arntl	47
GO:0050803	GO:0050803	regulation of synapse structure or activity	50/1597	273/17858	7.7047e-07	0.000134678	0.000111712	Zdhhc15/Ntrk2/Mdga1/Nlgn3/Cdk5r1/Mdga2/Fzd1/Disc1/Negr1/Kalrn/Pdlim5/Grin2b/Srgn/Stau2/Adgrl1/Ephb2/Gpc4/Shank2/Reln/Adgrl2/Lrtm2/Nrp2/Sparc/Ptpro/Nrcam/Pak3/Cdh2/Farp1/Nrxn1/Asic2/Prkca/Adgrb3/Adam10/Nlgn1/Srpx2/Etv5/Efna5/Ntrk3/Ptprt/Ptn/Clstn2/Dab2ip/Epha4/Gria4/Lrrtm3/Gpm6a/Cttnbp2/Myo5b/Wnt7a/Dnm3	50
GO:0015833	GO:0015833	peptide transport	57/1597	330/17858	9.79484e-07	0.000166458	0.000138073	Nnat/Sirt4/Tfr2/Tcf7l2/Hmgn3/Adcy5/Cartpt/Kalrn/Adra2a/Cacna1d/Hmga2/Doc2b/Prkn/Ppp3ca/Disp1/Ptprn2/Glul/Trpm4/Cacna1e/Slc16a10/Midn/Pask/Pde8b/Ppard/Cacna1c/Snx19/Abcg1/Cnr1/Mcu/Pax6/Abca1/Prkce/Gpr68/Crhr2/Nrxn1/Gja1/Car2/Trh/Map4k4/Slc22a8/Nos1/Slc8b1/Cpe/Chd7/Efna5/Chga/Rfx3/Srebf1/Mtnr1a/Rasl10b/Nadk/Ppp3cb/Fga/Rptor/Cd74/Epha5/Arntl	57
GO:0031589	GO:0031589	cell-substrate adhesion	62/1597	371/17858	1.06526e-06	0.000176143	0.000146106	Plg/Vamp3/Spock1/Jup/Id1/Lamc1/Prex1/Lims2/Itgb6/Bcl6/Cdh13/Spry4/Pxn/Tecta/Disc1/Cttn/Nid2/Notch1/Rin2/Itga6/Ush2a/Utrn/Pdpn/Fermt2/Pecam1/Ppard/Iqgap1/Ptprz1/Thsd1/Jam3/Parvg/Sema3e/Smoc1/Ccdc80/Rsu1/Prkce/Smoc2/Tnn/Itgb3/Ccl28/Dlc1/Srf/Prkcz/Apoa1/Carmil1/Map4k4/Mertk/Nexmif/Dmd/Fat2/Efna5/Mkln1/Itga5/B4galt1/Megf9/Col13a1/Ptn/Mmp14/Fer/Fga/Sned1/Actn1	62
GO:0009612	GO:0009612	response to mechanical stimulus	58/1597	340/17858	1.19658e-06	0.00019265	0.000159798	Cd40/Eng/Ptch1/Bak1/Jup/Ntrk2/Chrna10/Pkd1/Igf1r/Mir26a/Bace1/Tnc/Kalrn/Hspb1/Timp3/Grin2b/Mir101-2/Il13/Tmem150c/F11r/Clcn6/Slc26a5/Hdac4/Serpine2/Slc8a1/Slc2a1/Reln/Entpd1/Ltbp1/Stat1/Foxp2/Itgb3/Got1/Scx/Nrxn1/Gja1/Asic2/Prkca/Ednra/Kcnc1/Nos1/Dmd/Map1b/Prkcd/Cxcl12/Cyba/Pde2a/Bcl10/Ece1/Tifab/Ptn/Mmp14/Igfbp2/Mbd2/Ets1/Kcnk2/Map3k1/Mapk8	58
GO:1902414	GO:1902414	protein localization to cell junction	28/1597	118/17858	1.27071e-06	0.000198358	0.000164533	Zdhhc15/Nlgn3/Grip1/Mapk10/Tjp2/Kalrn/Hspb1/F11r/Lgi1/Cacng2/Fermt2/Pecam1/Gpc4/Reln/Jam3/Rap1a/Tjp3/Nrxn1/Asic2/Prkcz/Stx3/Adam10/Nlgn1/Mapt/Dlgap1/Kif5c/Mapk8/Map1a	28
GO:0002790	GO:0002790	peptide secretion	54/1597	309/17858	1.29688e-06	0.000198358	0.000164533	Nnat/Sirt4/Tfr2/Tcf7l2/Hmgn3/Adcy5/Cartpt/Kalrn/Adra2a/Cacna1d/Hmga2/Doc2b/Prkn/Ppp3ca/Ptprn2/Glul/Trpm4/Cacna1e/Slc16a10/Midn/Pask/Pde8b/Ppard/Cacna1c/Snx19/Abcg1/Cnr1/Mcu/Pax6/Abca1/Prkce/Gpr68/Crhr2/Nrxn1/Gja1/Trh/Map4k4/Nos1/Slc8b1/Cpe/Chd7/Efna5/Chga/Rfx3/Srebf1/Mtnr1a/Rasl10b/Nadk/Ppp3cb/Fga/Rptor/Cd74/Epha5/Arntl	54
GO:0007266	GO:0007266	Rho protein signal transduction	30/1597	133/17858	1.68291e-06	0.000251123	0.000208301	Bcl6/Cdc42ep5/Srgap1/Cdh13/Mcf2l/Arhgef12/Prag1/Kalrn/Stard13/F11r/Arhgap20/Lpar1/Arhgef28/Pdpn/Pecam1/Cdc42ep3/Cdc42ep4/Gna13/Abca1/Rhoj/Myo9b/Cdh2/Dlc1/Robo1/Apoa1/Ednra/Arhgdib/Eps8l1/Gpr17/Arhgef3	30
GO:0010976	GO:0010976	positive regulation of neuron projection development	43/1597	227/17858	1.80043e-06	0.000262263	0.000217541	Zdhhc15/Ntrk2/Cflar/Ror2/Igf1r/Bmp7/Fzd1/Fbxo38/Disc1/Negr1/Mtor/Kalrn/Hspb1/Itga6/Arsb/Stau2/Qk/Nrg1/Fig4/Ephb2/Serpine2/Iqgap1/Ptprz1/Cobl/Reln/Cnr1/Rap1a/Sez6/Pak3/Dcc/Tox/Stk24/Dmd/Scarf1/Mapt/Acsl6/Itpr1/Ntrk3/Atf1/Ezh2/Ptn/Dab2ip/Camk1d	43
GO:0007626	GO:0007626	locomotory behavior	47/1597	259/17858	2.1367e-06	0.000304007	0.000252167	Meis1/Sobp/Atxn1/Mapk10/Agtpbp1/Adcy5/Hexa/Negr1/Mtor/Kalrn/Cln8/Hexb/Prkn/Slc6a3/Apba1/Nrg1/Fig4/Cacna1e/Cacna1c/Shank2/Reln/Lgi4/Fign/Prkce/Sez6/Sez6l/Gnao1/Gpr52/Apba2/Trh/Kcnma1/Etv5/Chd7/Mapt/Cxcl12/Btbd9/Ncor1/Dscam/Pbx3/Epha4/Fxn/Hipk2/Ppp3cb/Calb1/Pmp22/Sptbn4/Glra1	47
GO:0050796	GO:0050796	regulation of insulin secretion	39/1597	199/17858	2.26504e-06	0.000314943	0.000261238	Nnat/Sirt4/Tcf7l2/Hmgn3/Adcy5/Cartpt/Adra2a/Cacna1d/Doc2b/Prkn/Ppp3ca/Glul/Trpm4/Cacna1e/Midn/Pde8b/Ppard/Abcg1/Cnr1/Mcu/Prkce/Gpr68/Crhr2/Nrxn1/Gja1/Trh/Map4k4/Nos1/Slc8b1/Efna5/Chga/Rfx3/Srebf1/Mtnr1a/Nadk/Ppp3cb/Rptor/Epha5/Arntl	39
GO:0010001	GO:0010001	glial cell differentiation	50/1597	284/17858	2.54449e-06	0.000335213	0.000278051	Shh/Nfib/Ntrk2/Nlgn3/Mmp24/Tcf7l2/Ror2/Nfix/S100b/Metrn/Bin1/Cd9/Mtor/Tenm4/Plpp3/Notch1/Lef1/Hmga2/Lpar1/Qk/Nrg1/Pard3/Serpine2/Ptprz1/Tspan2/Plp1/Reln/Lgi4/Gsx2/Grk5/Pax6/Klf15/Cdh2/Tnfrsf1b/Csf1r/Gap43/Slc8a3/Kcnq3/Dmd/Sox5/Ntrk3/Gli3/Ptn/Crb1/Epha4/Nsun5/Gpr17/Pmp22/Fa2h/Ntf3	50
GO:0048588	GO:0048588	developmental cell growth	50/1597	284/17858	2.54449e-06	0.000335213	0.000278051	Golga4/Nlgn3/Cdk5r1/Sema3g/Sh3gl2/Disc1/Slit3/Mtor/Cttn/Pdlim5/Sema4c/Fstl4/Dclk1/Syt17/Prkn/Nrg1/Iqgap1/Sema5b/Cobl/Trpv2/Syt2/Rims1/Sema3e/Nrp2/Alcam/Plxna4/Tnn/Myl2/Csf1r/Sema7a/Srf/Prkcz/Ednra/Nedd4l/Map1b/Hamp/Efna5/Mapt/Cxcl12/Ntrk3/Sorbs2/Akap6/Foxp1/Dscam/Syt1/Fxn/Raph1/Sema6d/Myo5b/Cyfip2	50
GO:0008016	GO:0008016	regulation of heart contraction	39/1597	200/17858	2.57519e-06	0.000335213	0.000278051	Tnni3/Jup/Atp2a2/Bin1/Kcnd3/Tbx5/Tnni3k/Cacna1d/Gch1/Trpm4/Cacna1e/Hdac4/Pde4d/Slc8a1/Cacna1c/Epas1/Myl2/Gnao1/Crhr2/Scn5a/Gja1/Hbegf/Prkca/Ednra/Pde4b/Abcc9/Nos1/Irx3/Dmd/Cacna1h/Chga/Akap6/Srebf1/Casq2/Thrb/Pln/Cacna2d1/Calm3/Sptbn4	39
GO:0022612	GO:0022612	gland morphogenesis	34/1597	164/17858	2.71632e-06	0.000346218	0.00028718	Ptch1/Shh/Pdgfa/Nfib/Lama1/Cflar/Lims2/Igf1r/Csmd1/Bmp7/Tnc/Rps6ka1/Notch1/Sulf1/Tbx2/Tfap2c/Arg1/Tgfa/Tp63/Cdh1/Sulf2/Pax6/Robo1/Fgf8/Etv5/Itpr1/Gli3/B4galt1/Notch2/Cyp7b1/Ptn/Btrc/Esr1/Etv4	34
GO:0030072	GO:0030072	peptide hormone secretion	52/1597	301/17858	2.87547e-06	0.000351662	0.000291696	Nnat/Sirt4/Tfr2/Tcf7l2/Hmgn3/Adcy5/Cartpt/Kalrn/Adra2a/Cacna1d/Hmga2/Doc2b/Prkn/Ppp3ca/Ptprn2/Glul/Trpm4/Cacna1e/Slc16a10/Midn/Pask/Pde8b/Ppard/Cacna1c/Snx19/Abcg1/Cnr1/Mcu/Pax6/Prkce/Gpr68/Crhr2/Nrxn1/Gja1/Trh/Map4k4/Nos1/Slc8b1/Cpe/Chd7/Efna5/Chga/Rfx3/Srebf1/Mtnr1a/Rasl10b/Nadk/Ppp3cb/Fga/Rptor/Epha5/Arntl	52
GO:0007188	GO:0007188	adenylate cyclase-modulating G protein-coupled receptor signaling pathway	43/1597	231/17858	2.8952e-06	0.000351662	0.000291696	Gpr176/Adcy5/Lgr5/Gna11/Adra2a/Cacna1d/Adgre1/Adcy1/Pth1r/Adcy2/Lpar1/Adgrl1/Pde4d/Ramp3/Adgrl2/Cnr1/Grk5/Gnas/Gnaq/Gna15/Gna13/Abca1/Gnai3/Itgb3/Gnao1/Crhr2/Htr5a/Ednra/Adgrb3/Pde4b/Nos1/Adgrg5/Grm3/Chga/Pde2a/Adcy9/Gnat3/Pln/Mtnr1a/Mrap2/Adcyap1r1/Grik3/Vipr2	43
GO:0006887	GO:0006887	exocytosis	65/1597	407/17858	2.93148e-06	0.000351662	0.000291696	Vamp3/Cacna1i/Rab12/Tcp11/Atp2a2/Dgki/Bace1/Sytl1/Adra2a/Cacna1d/Rab11fip1/Notch1/Il13/Syt17/Doc2b/Adcy1/Prkn/Ppp3ca/Nr3c2/Apba1/Rab27a/Cacna1c/Syt2/Mical3/Erc2/Cnr1/Rims1/Rap1a/Ncs1/Abr/Exoc3/Syt15/Prkce/Nsf/Rab15/Stx7/Nrxn1/Prkca/Apba2/Prepl/Hck/Stx3/Ralb/Nlgn1/Pdcd6ip/Cacna1h/Prkcb/Chga/Syt10/Eqtn/Syt1/Ppp3cb/Scfd2/Rab9a/Calm3/Fer/Lin7a/Sptbn2/Fga/Rala/Rab7a/Myo5b/Wnt7a/Exoc1/Cd84	65
GO:1990138	GO:1990138	neuron projection extension	40/1597	209/17858	3.12925e-06	0.000368168	0.000305387	Golga4/Nlgn3/Cdk5r1/Sema3g/Sh3gl2/Disc1/Slit3/Cttn/Sema4c/Dclk1/Syt17/Prkn/Nrg1/Iqgap1/Sema5b/Trpv2/Syt2/Rims1/Sema3e/Nrp2/Alcam/Plxna4/Tnn/Csf1r/Sema7a/Srf/Prkcz/Ednra/Nedd4l/Map1b/Mapt/Cxcl12/Ntrk3/Dscam/Syt1/Fxn/Raph1/Sema6d/Myo5b/Cyfip2	40
GO:0001508	GO:0001508	action potential	32/1597	151/17858	3.23499e-06	0.000373427	0.000309749	Cacna1i/Jup/Ntrk2/Kcnmb4/Atp2a2/Bin1/Kcnd3/Mtor/Gna11/Cacna1d/Grin2b/Trpm4/Cacna1c/Cnr1/Gnaq/Gna15/Nrcam/Kcnip1/Scn5a/Ank3/Scn9a/Kcnma1/Dpp6/Nedd4l/Dmd/Cacna1h/Ntrk3/Foxp1/Cacna2d1/Calm3/Pmp22/Glra1	32
GO:0030326	GO:0030326	embryonic limb morphogenesis	31/1597	145/17858	3.7783e-06	0.000420284	0.000348616	Msx1/Aff3/Ptch1/Zbtb16/Shh/Ror2/Frem2/Bmp7/Osr2/Tbx5/Chst11/Notch1/Lef1/Sall1/Tbx2/Tp63/Prrx1/Cacna1c/Gnas/Gnaq/Pbx1/Gja1/Lmbr1/Fgf8/Chd7/Gli3/Mecom/Fzd6/Notch2/Ece1/Wnt7a	31
GO:0035113	GO:0035113	embryonic appendage morphogenesis	31/1597	145/17858	3.7783e-06	0.000420284	0.000348616	Msx1/Aff3/Ptch1/Zbtb16/Shh/Ror2/Frem2/Bmp7/Osr2/Tbx5/Chst11/Notch1/Lef1/Sall1/Tbx2/Tp63/Prrx1/Cacna1c/Gnas/Gnaq/Pbx1/Gja1/Lmbr1/Fgf8/Chd7/Gli3/Mecom/Fzd6/Notch2/Ece1/Wnt7a	31
GO:0048736	GO:0048736	appendage development	39/1597	205/17858	4.80615e-06	0.00051586	0.000427894	Msx1/Aff3/Ptch1/Zbtb16/Shh/Bak1/Ror2/Frem2/Bmp7/Osr2/Tbx5/Chst11/Notch1/Itga6/Lef1/Sulf1/Sall1/Tbx2/Fermt2/Tp63/Prrx1/Cacna1c/Prkab1/Gnas/Gnaq/Smoc1/Pbx1/Scx/Pam/Gja1/Lmbr1/Fgf8/Chd7/Gli3/Mecom/Fzd6/Notch2/Ece1/Wnt7a	39
GO:0060173	GO:0060173	limb development	39/1597	205/17858	4.80615e-06	0.00051586	0.000427894	Msx1/Aff3/Ptch1/Zbtb16/Shh/Bak1/Ror2/Frem2/Bmp7/Osr2/Tbx5/Chst11/Notch1/Itga6/Lef1/Sulf1/Sall1/Tbx2/Fermt2/Tp63/Prrx1/Cacna1c/Prkab1/Gnas/Gnaq/Smoc1/Pbx1/Scx/Pam/Gja1/Lmbr1/Fgf8/Chd7/Gli3/Mecom/Fzd6/Notch2/Ece1/Wnt7a	39
GO:0017157	GO:0017157	regulation of exocytosis	46/1597	259/17858	4.97099e-06	0.000524354	0.000434939	Cacna1i/Rab12/Tcp11/Atp2a2/Dgki/Bace1/Adra2a/Cacna1d/Notch1/Il13/Syt17/Doc2b/Adcy1/Prkn/Ppp3ca/Nr3c2/Apba1/Rab27a/Syt2/Cnr1/Rap1a/Ncs1/Abr/Syt15/Prkce/Nsf/Rab15/Prkca/Apba2/Prepl/Nlgn1/Pdcd6ip/Cacna1h/Prkcb/Syt10/Syt1/Rab9a/Calm3/Fer/Sptbn2/Fga/Rala/Rab7a/Myo5b/Wnt7a/Cd84	46
GO:0021953	GO:0021953	central nervous system neuron differentiation	40/1597	213/17858	5.0786e-06	0.000526625	0.000436823	Ptch1/Scyl1/Shh/Spock1/Nfib/Ntrk2/Mdga1/Nfix/Gbx2/Mdga2/Tbr1/Agtpbp1/Disc1/Adarb1/Gdpd5/Cln8/Dclk1/Arhgef28/Tfap2c/Ephb2/Arx/Cdh11/Gsx2/Ogdh/Gnaq/Lhx6/Nrp2/Pax6/Plxna4/Dcc/Csf1r/Nrxn1/Tox/Prkca/Fgf8/Sox5/Gli3/Epha4/Wnt7a/Sptbn4	40
GO:0050806	GO:0050806	positive regulation of synaptic transmission	50/1597	292/17858	5.72975e-06	0.000575085	0.000477019	Rgs14/Mir153/Ntrk2/Nlgn3/Ror2/S100b/Mir26a/Kalrn/Cacna1d/Grin2b/Mir101-2/Adcy1/Lgi1/Glul/Grik1/Cacng2/Ephb2/Serpine2/Erbb4/Shank2/Reln/Cnr1/Rims1/Mir551b/Prkce/Mir218-2/Crhr2/Nrxn1/Car2/Prkcz/Slc8a3/Mir7b/Stx3/Nos1/Tshz3/Nlgn1/Pink1/Mir211/Mir128-2/Cacng5/Scgn/Mir383/Ptn/Clstn2/Syt1/Epha4/Calb1/Gria4/Mir204/Cacng4	50
GO:0060047	GO:0060047	heart contraction	43/1597	237/17858	5.73393e-06	0.000575085	0.000477019	Sgcg/Tnni3/Jup/Atp2a2/Bin1/Kcnd3/Tbx5/Mtor/Tnni3k/Cacna1d/Gch1/Trpm4/Cacna1e/Hdac4/Pde4d/Slc8a1/Cacna1c/Epas1/Myl2/Gnao1/Crhr2/Scn5a/Gja1/Hbegf/Prkca/Ednra/Pde4b/Abcc9/Nos1/Irx3/Nedd4l/Dmd/Cacna1h/Chga/Akap6/Srebf1/Casq2/Thrb/Pln/Cacna2d1/Calm3/Atg5/Sptbn4	43
GO:0045216	GO:0045216	cell-cell junction organization	40/1597	215/17858	6.42809e-06	0.000634307	0.000526143	Numbl/Patj/Jup/Lims2/Mpdz/Tjp2/Tbx5/Cd9/F11r/Cdh22/Pard3/Fermt2/Ephb2/Pecam1/Tbcd/Cdh11/Nfasc/Cdh1/Jam3/Cldn22/Prkch/Ptpro/Cdh2/Tjp3/Csf1r/Srf/Gja1/Prkca/Adam10/Irx3/Pdcd6ip/Nedd4l/Ctnnd2/Zfp703/Epha4/Cldn4/Specc1l/Ugt8/Pmp22/Shroom2	40
GO:0051056	GO:0051056	regulation of small GTPase mediated signal transduction	43/1597	239/17858	7.14701e-06	0.000683174	0.000566676	Sipa1l2/Itpkb/Bcl6/Spry4/Rap1gap/Dgki/Mcf2l/Prag1/Stard13/Iqsec3/Notch1/Sos1/F11r/Arhgap12/Arhgap20/Lpar1/Arhgef28/Nrg1/Ephb2/Sh2b2/Reln/Cyrib/Ogt/Abca1/Myo9b/Cdh2/Dlc1/Rasal3/Robo1/Apoa1/Map4k4/Rasa2/Arhgdib/Notch2/Eps8l1/Chn2/Dab2ip/Mapkap1/Dennd1a/Adcyap1r1/Gpr17/Arhgef3/Rasa3	43
GO:0050890	GO:0050890	cognition	60/1597	376/17858	7.16264e-06	0.000683174	0.000566676	Rgs14/Gtf2a1l/Sobp/Atxn1/Ntrk2/Nlgn3/Jakmip1/S100b/Jph3/Csmd1/Dgki/Tbr1/Mtor/Kalrn/Prkar1b/Cacna1d/Grin2b/Cln8/Adcy1/Prkn/Nrg1/Cacna1e/Ephb2/Pde4d/Pde8b/Cacna1c/Ptprz1/Shank2/RT1-Da/Reln/Slc12a5/Cnr1/Gnas/Pax6/Dgcr2/Foxp2/St3gal4/Nrxn1/Srf/Prkcz/Prkca/Adgrb3/Slc8a3/Shroom4/Chd7/Mapt/Ctnnd2/Plcb1/Btbd9/Itga5/Tifab/Cyp7b1/Ptn/Gabrb3/Calb1/Kcnk2/Nsun5/Map1a/Ntf3/Amph	60
GO:0003015	GO:0003015	heart process	44/1597	247/17858	7.31714e-06	0.000683174	0.000566676	Sgcg/Tnni3/Jup/Atp2a2/Bin1/Kcnd3/Tbx5/Mtor/Tnni3k/Cacna1d/Gch1/Trpm4/Cacna1e/Hdac4/Pde4d/Slc8a1/Cacna1c/Ramp3/Epas1/Myl2/Gnao1/Crhr2/Scn5a/Gja1/Hbegf/Prkca/Ednra/Pde4b/Abcc9/Nos1/Irx3/Nedd4l/Dmd/Cacna1h/Chga/Akap6/Srebf1/Casq2/Thrb/Pln/Cacna2d1/Calm3/Atg5/Sptbn4	44
GO:0050905	GO:0050905	neuromuscular process	38/1597	201/17858	7.36997e-06	0.000683174	0.000566676	Tnni3/Nlgn3/Atp2a2/Jph3/Csmd1/Agtpbp1/Adcy5/Bace1/Adarb1/Hexa/Mtor/Grin2b/Cln8/Hexb/Prkn/Tmem150c/Gch1/Slc6a3/Igdcc3/Nrg1/Pde8b/Camta1/Vti1a/Abr/Rbfox1/Nrxn1/Ednra/Slc8a3/Tshz3/Kcnma1/Dmd/Itpr1/Tifab/Fxn/Hipk2/Map1a/Pmp22/Glra1	38
GO:0099003	GO:0099003	vesicle-mediated transport in synapse	47/1597	271/17858	7.62991e-06	0.000696713	0.000577907	Nlgn3/Cdk5r1/Atp2a2/Grip1/Mapk10/Sh3gl2/Bin1/Dgki/Bace1/Adra2a/Prkar1b/Cacna1d/Doc2b/Adcy1/Nr3c2/Apba1/Nrg1/Mff/Syt2/Erc2/Cnr1/Rims1/Rap1a/Ncs1/Prkce/Cdh2/Itgb3/Stx7/Pls3/Nrxn1/Prkca/Apba2/Prepl/Stx3/Nlgn1/Synj2/Prkcb/Btbd9/Syt1/Ppp3cb/Calm3/Sptbn2/Dennd1a/Myo5b/Wnt7a/Dnm3/Amph	47
GO:0032535	GO:0032535	regulation of cellular component size	66/1597	429/17858	8.84183e-06	0.000795505	0.000659852	Golga4/Cdk5r1/Prex1/Sema3g/Ano6/Cdc42ep5/Bin1/Disc1/Mtor/Cttn/Sema4c/Fstl4/Cln8/Nrg1/Slc26a5/Rin3/Pecam1/Cdc42ep3/Sema5b/Trpv2/Cyrib/Ogt/Slc12a5/Slc12a7/Hip1r/Cdc42ep4/Sema3e/Vav3/Myo3b/Prkce/Nck2/Plxna4/Pak3/Sema7a/Aqp4/Srf/Carmil1/Kcnma1/Vill/Map1b/Prkcd/Efna5/Mapt/Cxcl12/Ntrk3/Spire1/Dscam/Akt3/Fchsd2/Npm1/Fxn/Pex11g/Fer/Sptbn2/Ssh2/Specc1l/Map3k1/Rptor/Sema6d/Myo5b/Wnt7a/Prr16/Sptbn4/Cyria/Sh…	66
GO:0099173	GO:0099173	postsynapse organization	40/1597	218/17858	9.08198e-06	0.000805269	0.000667952	Zdhhc15/Nlgn3/Cdk5r1/Prmt3/Igf1r/Cadm1/Kalrn/Cttn/Pdlim5/Grin2b/Srgn/Stau2/Ephb2/Shank2/Reln/Nrp2/Nrcam/Pak3/Cdh2/Farp1/Gap43/Nrxn1/Fnta/Adam10/Nlgn1/Etv5/Ctnnd2/Dlgap1/Mtmr2/Ntrk3/Sorbs2/Ptn/Ndrg2/Epha4/Sptbn2/Myo5b/Wnt7a/Actn1/Dnm3/Epha5	40
GO:0048754	GO:0048754	branching morphogenesis of an epithelial tube	36/1597	188/17858	9.43731e-06	0.000824821	0.000684169	Eng/Ptch1/Tie1/Shh/Pdgfra/Lama1/Pkd1/Gbx2/Csmd1/Bmp7/Pxn/Tnc/Flt1/Notch1/Lef1/Hmga2/Sall1/Lgr4/Tfap2c/Notch4/Sema3e/Pbx1/Gna13/Srf/Ednra/Hhip/Fgf8/Etv5/Fat4/Cxcl12/Gli3/B4galt1/Mmp14/Btrc/Esr1/Etv4	36
GO:0042886	GO:0042886	amide transport	58/1597	363/17858	9.73011e-06	0.000838434	0.000695461	Nnat/Sirt4/Tfr2/Tcf7l2/Hmgn3/Adcy5/Cartpt/Kalrn/Adra2a/Cacna1d/Hmga2/Doc2b/Prkn/Ppp3ca/Disp1/Ptprn2/Glul/Trpm4/Cacna1e/Slc16a10/Midn/Pask/Pde8b/Ppard/Cacna1c/Snx19/Abcg1/Slc14a2/Cnr1/Mcu/Pax6/Abca1/Prkce/Gpr68/Crhr2/Nrxn1/Gja1/Car2/Trh/Map4k4/Slc22a8/Nos1/Slc8b1/Cpe/Chd7/Efna5/Chga/Rfx3/Srebf1/Mtnr1a/Rasl10b/Nadk/Ppp3cb/Fga/Rptor/Cd74/Epha5/Arntl	58
GO:0048639	GO:0048639	positive regulation of developmental growth	40/1597	219/17858	1.01701e-05	0.000864173	0.000716811	Golga4/Igf1r/Disc1/Tbx5/Tgfbr3/Mtor/Notch1/Syt17/Hmga2/Prkn/Slc6a3/Tbx2/Nrg1/Zfpm2/Ppard/Arx/Erbb4/Trpv2/Syt2/Rims1/Sema7a/Srf/Stat5b/Gpam/Fgf8/Nedd4l/Chd7/Map1b/Hamp/Efna5/Mapt/Cxcl12/Plcb1/Ntrk3/Akap6/Dscam/Syt1/Fxn/Myo5b/Sptbn4	40
GO:0008038	GO:0008038	neuron recognition	15/1597	48/17858	1.11719e-05	0.000936293	0.000776633	Cdk5r1/Cntn4/Ncam2/Ephb2/Ptprz1/Robo2/Cnr1/Nrcam/Tnn/Gap43/Robo1/Efna5/Dscam/Dscaml1/Epha4	15
GO:0035418	GO:0035418	protein localization to synapse	21/1597	85/17858	1.35401e-05	0.00109459	0.000907939	Zdhhc15/Nlgn3/Grip1/Mapk10/Kalrn/Hspb1/Lgi1/Cacng2/Gpc4/Reln/Rap1a/Nrxn1/Asic2/Prkcz/Stx3/Adam10/Nlgn1/Mapt/Dlgap1/Kif5c/Map1a	21
GO:0001763	GO:0001763	morphogenesis of a branching structure	43/1597	245/17858	1.35458e-05	0.00109459	0.000907939	Eng/Ptch1/Tie1/Shh/Pdgfa/Pdgfra/Lama1/Pkd1/Gbx2/Csmd1/Bmp7/Pxn/Tnc/Flt1/Notch1/Lef1/Hmga2/Sulf1/Sall1/Lgr4/Tfap2c/Notch4/Tp63/Cdh1/Sema3e/Pbx1/Gna13/Srf/Ednra/Hhip/Fgf8/Cpe/Etv5/Fat4/Ctnnd2/Cxcl12/Gli3/B4galt1/Col13a1/Mmp14/Btrc/Esr1/Etv4	43
GO:0048813	GO:0048813	dendrite morphogenesis	36/1597	191/17858	1.35974e-05	0.00109459	0.000907939	Numbl/Zdhhc15/Id1/Nlgn3/Trak1/Cdk5r1/Prmt3/Grip1/Kalrn/Fbxw8/Pdlim5/Dclk1/Ppp3ca/Stau2/Phactr1/Ephb2/Sult4a1/Ptprz1/Cux1/Reln/Pak3/Farp1/Robo1/Adgrb3/Adam10/Nlgn1/Nedd4l/Ctnnd2/Dscam/Ptn/Epha4/Mapk8/Myo5b/Wnt7a/Dnm3/Epha5	36
GO:0043583	GO:0043583	ear development	46/1597	269/17858	1.38333e-05	0.00109912	0.000911695	Gata3/Msx1/Shh/Pdgfa/Pdgfra/Sobp/Chrna10/Ror2/Gbx2/Frem2/Osr2/Lgr5/Notch1/Oc90/Ush2a/Atoh1/Slc26a5/Ephb2/Prrx1/Cux1/Cdh1/Abr/Plppr4/Myo3b/Sparc/Pls3/Dvl3/Ednra/Adam10/Kcnma1/Fgf8/Rpl38/Fat4/Chd7/Ntrk3/Gli3/Gabrb2/Fzd6/Ece1/Tifab/Gabrb3/Epha4/Calb1/Lin7a/Kcnk2/Atg5	46
GO:0051968	GO:0051968	positive regulation of synaptic transmission, glutamatergic	13/1597	38/17858	1.42779e-05	0.0011199	0.000928932	Ntrk2/Nlgn3/Ror2/Glul/Cacng2/Shank2/Reln/Nrxn1/Tshz3/Nlgn1/Cacng5/Gria4/Cacng4	13
GO:0098917	GO:0098917	retrograde trans-synaptic signaling	8/1597	15/17858	1.45746e-05	0.0011287	0.000936228	Cadm1/Dagla/Cnr1/Farp1/Nos1/Nlgn1/Tenm2/Plcb1	8
GO:0030073	GO:0030073	insulin secretion	42/1597	239/17858	1.64531e-05	0.00125445	0.00104054	Nnat/Sirt4/Tcf7l2/Hmgn3/Adcy5/Cartpt/Adra2a/Cacna1d/Doc2b/Prkn/Ppp3ca/Ptprn2/Glul/Trpm4/Cacna1e/Midn/Pde8b/Ppard/Cacna1c/Snx19/Abcg1/Cnr1/Mcu/Prkce/Gpr68/Crhr2/Nrxn1/Gja1/Trh/Map4k4/Nos1/Slc8b1/Efna5/Chga/Rfx3/Srebf1/Mtnr1a/Nadk/Ppp3cb/Rptor/Epha5/Arntl	42
GO:0003012	GO:0003012	muscle system process	67/1597	446/17858	1.67626e-05	0.00125445	0.00104054	Foxo3/Tnni3/Psmb9/Jup/Cflar/Atp2a2/Bin1/Kcnd3/Ndufs6/Flt1/Mtor/Cttn/Pdlim5/Adra2a/Tnni3k/Hsbp1/Cacna1d/Notch1/Ppp3ca/Sulf1/Tbx2/Utrn/Myom2/Camk2g/Trpm4/Hdac4/Pde4d/Slc8a1/Cacna1c/Eno1/Tead1/Anxa6/Sulf2/Klf15/Scnn1b/Tnfrsf1b/Myl2/Scn5a/Srf/Foxo1/Prkca/Ednra/Pde4b/Slc8a3/Nos1/Gtf2i/Tshz3/Kcnma1/Nedd4l/Dmd/Cacna1h/Hamp/Chga/Cyba/Sorbs2/Akap6/Casq2/Setd3/Foxp1/Ezh2/Ece1/Pln/Tifab/Npm1/Cacna2d1/Calm3/…	67
GO:0050773	GO:0050773	regulation of dendrite development	29/1597	141/17858	1.68135e-05	0.00125445	0.00104054	Numbl/Zdhhc15/Id1/Ntrk2/Prex1/Bmp7/Kalrn/Fbxw8/Ppp3ca/Stau2/Ephb2/Iqgap1/Ptprz1/Cux1/Cobl/Reln/Sez6/Rtn4ip1/Pak3/Dgkg/Robo1/Adgrb3/Nedd4l/Ezh2/Ptn/Dab2ip/Epha4/Myo5b/Camk1d	29
GO:0035249	GO:0035249	synaptic transmission, glutamatergic	25/1597	113/17858	1.71593e-05	0.00125578	0.00104164	Ntrk2/Nlgn3/Ror2/Dgki/Disc1/Kalrn/Prkn/Glul/Grik1/Cacng2/Serpine2/Shank2/Reln/Cnr1/Grik4/Cdh2/Nrxn1/Tshz3/Nlgn1/Grm3/Cacng5/Syt1/Gria4/Cacng4/Grik3	25
GO:1903305	GO:1903305	regulation of regulated secretory pathway	36/1597	193/17858	1.72418e-05	0.00125578	0.00104164	Cacna1i/Atp2a2/Dgki/Bace1/Adra2a/Cacna1d/Notch1/Il13/Syt17/Doc2b/Adcy1/Ppp3ca/Nr3c2/Apba1/Rab27a/Syt2/Cnr1/Rap1a/Ncs1/Abr/Syt15/Prkce/Rab15/Prkca/Apba2/Prepl/Nlgn1/Cacna1h/Prkcb/Syt10/Syt1/Calm3/Fer/Sptbn2/Wnt7a/Cd84	36
GO:0055117	GO:0055117	regulation of cardiac muscle contraction	19/1597	74/17858	1.91554e-05	0.00137874	0.00114363	Tnni3/Jup/Atp2a2/Bin1/Tnni3k/Trpm4/Hdac4/Pde4d/Slc8a1/Cacna1c/Scn5a/Pde4b/Dmd/Cacna1h/Chga/Akap6/Casq2/Pln/Calm3	19
GO:0061351	GO:0061351	neural precursor cell proliferation	36/1597	195/17858	2.17607e-05	0.00153608	0.00127414	Zfp503/Foxo3/Numbl/Appl2/Shh/Lims2/Gbx2/Ncor2/Tacc1/Trim71/Disc1/Dagla/Notch1/Lef1/Hmga2/Tacc2/Zfp423/Sall1/Arx/Ptprz1/Tead3/Rsu1/Pax6/Cdh2/Tox/Foxo1/Hhip/Fgf8/Ptbp2/Sox5/Acsl6/Gli3/Fzd6/Ptn/Mapk8/Wnt7a	36
GO:0061138	GO:0061138	morphogenesis of a branching epithelium	40/1597	226/17858	2.18436e-05	0.00153608	0.00127414	Eng/Ptch1/Tie1/Shh/Pdgfa/Pdgfra/Lama1/Pkd1/Gbx2/Csmd1/Bmp7/Pxn/Tnc/Flt1/Notch1/Lef1/Hmga2/Sulf1/Sall1/Lgr4/Tfap2c/Notch4/Tp63/Cdh1/Sema3e/Pbx1/Gna13/Srf/Ednra/Hhip/Fgf8/Etv5/Fat4/Cxcl12/Gli3/B4galt1/Mmp14/Btrc/Esr1/Etv4	40
GO:0022407	GO:0022407	regulation of cell-cell adhesion	67/1597	450/17858	2.24238e-05	0.00155896	0.00129312	Gata3/Mex3b/Zbtb16/Shh/Ass1/Mdga1/Itpkb/Bcl6/Il12a/RT1-Ba/Mdga2/Kif26b/Rap1gap/Bmp7/Mbp/Cd9/Hspb1/Plpp3/Slc7a1/Notch1/Itga6/Lef1/Nfkbiz/Magi1/F11r/Arg1/Pdpn/Notch4/Prkcq/Pde4d/Serpine2/Lgals3/RT1-Da/Cdh1/Il1rl2/Cyrib/Cyld/Zbtb7b/Nck2/St3gal4/Plaur/Podxl/Ccl28/Rasal3/Stat5b/Prkcz/Prkca/Apoa1/Ank3/Gpam/Icos/Nexmif/Prkcd/Efna5/Cxcl12/Gli3/Fgl2/Hspd1/Zfp703/Bcl10/Igfbp2/Ets1/Gnrh1/Fga/Specc1l/Adamts1…	67
GO:0099504	GO:0099504	synaptic vesicle cycle	42/1597	243/17858	2.47929e-05	0.0017043	0.00141368	Nlgn3/Cdk5r1/Atp2a2/Sh3gl2/Bin1/Dgki/Bace1/Adra2a/Prkar1b/Cacna1d/Doc2b/Adcy1/Nr3c2/Apba1/Mff/Syt2/Erc2/Cnr1/Rims1/Rap1a/Ncs1/Prkce/Cdh2/Stx7/Pls3/Nrxn1/Prkca/Apba2/Prepl/Stx3/Nlgn1/Synj2/Prkcb/Btbd9/Syt1/Ppp3cb/Calm3/Sptbn2/Dennd1a/Wnt7a/Dnm3/Amph	42
GO:0021988	GO:0021988	olfactory lobe development	15/1597	51/17858	2.52014e-05	0.00171314	0.00142101	Fezf1/Agtpbp1/Sall1/Arx/Erbb4/Robo2/Gsx2/Ogdh/Pax6/Csf1r/Sema7a/Srf/Robo1/Chd7/Ak3	15
GO:0002011	GO:0002011	morphogenesis of an epithelial sheet	17/1597	63/17858	2.58817e-05	0.00174005	0.00144333	Lama1/Bmp7/Mtor/Notch1/Sos1/Arhgap12/Pdpn/Pard3/Fermt2/Scnn1b/Srf/Hbegf/Itga5/Notch2/Map3k1/Wnt7a/Col5a1	17
GO:0055091	GO:0055091	phospholipid homeostasis	8/1597	16/17858	2.68598e-05	0.00178513	0.00148073	Fabp3/Itgb6/Lipg/Abcg1/Abca1/Rcn3/Apoa1/Gpam	8
GO:0008344	GO:0008344	adult locomotory behavior	24/1597	109/17858	2.72935e-05	0.00178513	0.00148073	Atxn1/Agtpbp1/Hexa/Kalrn/Cln8/Prkn/Cacna1c/Shank2/Lgi4/Sez6/Sez6l/Trh/Kcnma1/Chd7/Mapt/Cxcl12/Btbd9/Pbx3/Epha4/Fxn/Hipk2/Pmp22/Sptbn4/Glra1	24
GO:0030048	GO:0030048	actin filament-based movement	26/1597	123/17858	2.74277e-05	0.00178513	0.00148073	Wipf1/Jup/Atp2a2/Myo1b/Bin1/Kcnd3/Cacna1d/Myo1e/Pdpn/Pard3/Trpm4/Pde4d/Cacna1c/Myo9b/Scn5a/Wipf3/Pde4b/Abcc9/Nos1/Nedd4l/Cacna1h/Akap6/Casq2/Pln/Cacna2d1/Myo5b	26
GO:0050770	GO:0050770	regulation of axonogenesis	35/1597	190/17858	2.95162e-05	0.00186705	0.00154868	Golga4/Ntrk2/Trak1/Cdk5r1/Sema3g/Metrn/Disc1/Mbp/Sema4c/Fstl4/Nrg1/Ephb2/Sema5b/Trpv2/Robo2/Sema3e/Plxna4/Pak3/Cdh2/Sema7a/Srf/Robo1/Map1b/Efna5/Mapt/Cxcl12/Ntrk3/Chodl/Dscam/Epha4/Fxn/Kif13b/Sema6d/Myo5b/Wnt7a	35
GO:0035116	GO:0035116	embryonic hindlimb morphogenesis	12/1597	35/17858	2.9743e-05	0.00186705	0.00154868	Msx1/Aff3/Zbtb16/Shh/Osr2/Notch1/Tp63/Gnas/Fgf8/Chd7/Mecom/Wnt7a	12
GO:0033002	GO:0033002	muscle cell proliferation	44/1597	261/17858	3.01897e-05	0.00186705	0.00154868	Shh/Meis1/Cflar/Tcf7l2/Vgll4/Igf1r/Il12a/Cdh13/Tbx5/Tgfbr3/Flt1/Mtor/Kalrn/Tenm4/Ogn/Npr1/Notch1/Il13/Sulf1/Tbx2/Nrg1/Hdac4/Zfpm2/Pde4d/Ppard/Erbb4/Gnaq/Gna13/Pde1a/Stat1/Gnai3/Itgb3/Gja1/Stat5b/Hbegf/Prkca/Ednra/Mnat1/Cyba/Foxp1/Ndrg2/Kcnk2/Esr1/Vipr2	44
GO:0019226	GO:0019226	transmission of nerve impulse	22/1597	96/17858	3.03394e-05	0.00186705	0.00154868	Cacna1i/Ntrk2/Kcnmb4/Cartpt/Mtor/Cacng2/Cacna1e/Nfasc/Jam3/Nrcam/Scn5a/Ank3/Scn9a/Kcnma1/Dpp6/Cacna1h/Cacng5/Ntrk3/Cacng4/Pmp22/Sptbn4/Glra1	22
GO:0007628	GO:0007628	adult walking behavior	14/1597	46/17858	3.05174e-05	0.00186705	0.00154868	Agtpbp1/Hexa/Cln8/Cacna1c/Trh/Kcnma1/Chd7/Mapt/Epha4/Fxn/Hipk2/Pmp22/Sptbn4/Glra1	14
GO:0035137	GO:0035137	hindlimb morphogenesis	14/1597	46/17858	3.05174e-05	0.00186705	0.00154868	Msx1/Aff3/Ptch1/Zbtb16/Shh/Osr2/Notch1/Sall1/Tp63/Gnas/Fgf8/Chd7/Mecom/Wnt7a	14
GO:0060996	GO:0060996	dendritic spine development	27/1597	131/17858	3.11732e-05	0.0018757	0.00155585	Zdhhc15/Nlgn3/Cdk5r1/Prmt3/Disc1/Mtor/Kalrn/Pdlim5/Fstl4/Stau2/Lpar1/Nrg1/Ephb2/Reln/Slc12a5/Mapkapk5/Nck2/Pak3/Adam10/Nlgn1/Ctnnd2/Spire1/Epha4/Myo5b/Wnt7a/Dnm3/Epha5	27
GO:0070588	GO:0070588	calcium ion transmembrane transport	52/1597	327/17858	3.14358e-05	0.0018757	0.00155585	Tpcn1/Cabp1/Cacna1i/Chrna10/Atp2a2/Pkd1/Ano6/Jph3/Bin1/Itpr2/Adra2a/Cacna1d/Grin2b/Il13/Slc24a3/Cacng2/Trpm4/Cacna1e/Pde4d/Slc8a1/Cacna1c/Ramp3/Plp1/Trpv2/Anxa6/Ncs1/Mcu/Prkce/Itgb3/Ednra/Pde4b/Slc8a3/Catsper2/Cacna2d3/Slc8b1/Dmd/Cacna1h/Chd7/Bbc3/Cacng5/Itpr1/Cyba/Akap6/Casq2/Pln/Cacna2d1/Calm3/Gpm6a/Cacng4/Atg5/Stim2/Rasa3	52
GO:0060485	GO:0060485	mesenchyme development	48/1597	294/17858	3.15785e-05	0.0018757	0.00155585	Gata3/Msx1/Eng/Erg/Shh/Ldlrad4/Sema3g/Tcf7l2/Gbx2/Ddx5/Bmp7/Tbx5/Tgfbr3/Mtor/Sema4c/Notch1/Pofut2/Lef1/Hmga2/Bnc2/Tbx2/Pdpn/Bcl9l/Notch4/Fermt2/Erbb4/Sema5b/Tead1/Robo2/Anxa6/Sema3e/Nrp2/Cer1/Pax6/Loxl2/Cdh2/Plaur/Sema7a/Scx/Pef1/Robo1/Ednra/Fgf8/Il17rd/Zfp703/Ezh2/Dab2ip/Sema6d	48
GO:0106027	GO:0106027	neuron projection organization	24/1597	110/17858	3.19922e-05	0.001882	0.00156108	Zdhhc15/Nlgn3/Cdk5r1/Prmt3/Abcd2/Igf1r/Kalrn/Cttn/Pdlim5/Grin2b/Stau2/Ephb2/Reln/Pak3/Adam10/Nlgn1/Ctnnd2/Mtmr2/Epha4/Map1a/Myo5b/Wnt7a/Dnm3/Epha5	24
GO:0035107	GO:0035107	appendage morphogenesis	33/1597	176/17858	3.40935e-05	0.00195941	0.00162529	Msx1/Aff3/Ptch1/Zbtb16/Shh/Bak1/Ror2/Frem2/Bmp7/Osr2/Tbx5/Chst11/Notch1/Lef1/Sulf1/Sall1/Tbx2/Tp63/Prrx1/Cacna1c/Gnas/Gnaq/Pbx1/Gja1/Lmbr1/Fgf8/Chd7/Gli3/Mecom/Fzd6/Notch2/Ece1/Wnt7a	33
GO:0035108	GO:0035108	limb morphogenesis	33/1597	176/17858	3.40935e-05	0.00195941	0.00162529	Msx1/Aff3/Ptch1/Zbtb16/Shh/Bak1/Ror2/Frem2/Bmp7/Osr2/Tbx5/Chst11/Notch1/Lef1/Sulf1/Sall1/Tbx2/Tp63/Prrx1/Cacna1c/Gnas/Gnaq/Pbx1/Gja1/Lmbr1/Fgf8/Chd7/Gli3/Mecom/Fzd6/Notch2/Ece1/Wnt7a	33
GO:0060078	GO:0060078	regulation of postsynaptic membrane potential	31/1597	161/17858	3.42689e-05	0.00195941	0.00162529	Begain/Atxn1/Chrna10/Nlgn3/Dgki/Grin2b/Prkn/Ppp3ca/Nr3c2/Grik1/Gabra4/Cacna1c/Reln/Rims1/Grik4/Sez6/Insyn2a/Rgs7/Nrxn1/Prkcz/Slc8a3/Nlgn1/Gabrg3/Mtmr2/Gabrb2/Celf4/Gabrb3/Gria4/Grik3/Wnt7a/Glra1	31
GO:0018105	GO:0018105	peptidyl-serine phosphorylation	51/1597	320/17858	3.51309e-05	0.0019901	0.00165074	Bak1/Ntrk2/Cdk5r1/Pkd1/Mapk13/Smyd3/Mtor/Tssk6/Crebl2/Rps6ka1/Dclk1/Hmga2/Stk32b/Csnk1g2/Prkcq/Pde4d/Ramp3/Cnksr3/Ogt/Myo3b/Prkch/Prkce/Mapkapk5/Nck2/Nrxn1/Foxo1/Lats2/Prkcz/Prkca/Rps6ka5/Nos1/Pink1/Smtnl1/Csnk1g3/Dmd/Prkcd/Prkcb/Ikbke/Ntrk3/Akt3/Pwp1/Srpk2/Hipk2/Mapkap1/Map3k1/Mapk8/Rptor/Camk1d/Fnip2/Ntf3/Sptbn4	51
GO:0050678	GO:0050678	regulation of epithelial cell proliferation	59/1597	388/17858	3.67909e-05	0.00206502	0.00171288	Gata3/Eng/Ptch1/Tie1/Shh/Nfib/Id1/Cflar/Tcf7l2/Lims2/Il12a/Klf9/Cdh13/Rap1gap/Osr2/Tgfbr3/Flt1/Mtor/Notch1/Hmga2/Sulf1/Glul/Arg1/Tgfa/Twist2/Tp63/Ppard/Erbb4/Cdh1/Sulf2/Pax6/Sparc/Stat1/Foxp2/Itgb3/Scn5a/Gja1/Robo1/Prkca/Ednra/Scg2/Itpr1/Cxcl12/Cyba/B4galt1/Notch2/Foxp1/Zfp703/Akt3/Cyp7b1/Ptn/Xdh/Npm1/Dab2ip/Ptprm/Esr1/Etv4/Rptor/Wnt7a	59
GO:0001655	GO:0001655	urogenital system development	64/1597	432/17858	3.96051e-05	0.00219995	0.0018248	Gata3/Nfia/Ptch1/Zbtb16/Shh/Pdgfa/Arid5b/Pdgfra/Cflar/Ass1/Pkd1/Igf1r/Kif26b/Frem2/Bmp7/Osr2/Lgr5/Ndufs6/Tnc/Hmgcs2/Notch1/Pcsk9/Lef1/Prom1/Sulf1/Kcnj1/Sall1/Lgr4/Myo1e/Traf3ip2/Ephb2/Pecam1/Tp63/Erbb4/Cux1/Enpep/Robo2/Sulf2/Apaf1/Pbx1/Cer1/Klf15/Ptpro/Stat1/Sgce/Itgb3/Plaur/Podxl/Car2/Robo1/Ednra/Tshz3/Irx3/Fgf8/Col4a4/Fat4/Gli3/Mecom/Notch2/Cyp7b1/Epha4/Calb1/Esr1/Schip1	64
GO:1903115	GO:1903115	regulation of actin filament-based movement	14/1597	47/17858	3.9914e-05	0.00219995	0.0018248	Jup/Atp2a2/Bin1/Pdpn/Trpm4/Pde4d/Cacna1c/Scn5a/Pde4b/Nos1/Cacna1h/Akap6/Casq2/Pln	14
GO:0061005	GO:0061005	cell differentiation involved in kidney development	16/1597	59/17858	4.1567e-05	0.0022706	0.00188341	Gata3/Ptch1/Shh/Notch1/Prom1/Sall1/Lgr4/Myo1e/Klf15/Ptpro/Podxl/Ednra/Tshz3/Fat4/Gli3/Notch2	16
GO:0008360	GO:0008360	regulation of cell shape	29/1597	148/17858	4.33784e-05	0.00234858	0.00194809	Fmnl1/S100b/Cdc42ep5/Pxn/Prag1/Plekho1/Palmd/Hexb/F11r/Lpar1/Pdpn/Slc26a5/Cdc42ep3/Cdc42ep4/Sema3e/Gna13/Rhoj/Rhobtb1/Gas7/Plxna4/Csf1r/Dlc1/Arhgap15/Hck/Dnmbp/Mkln1/Ptn/Sh3kbp1/Tbccd1	29
GO:0006816	GO:0006816	calcium ion transport	66/1597	451/17858	4.43628e-05	0.00238081	0.00197482	Efhb/Tpcn1/Cabp1/Cacna1i/Bak1/Chrna10/Atp2a2/Pkd1/Ano6/Jph3/Bin1/Itpr2/Adra2a/Cacna1d/Grin2b/Il13/Ppp3ca/Slc24a3/Cacng2/Camk2g/Trpm4/Cacna1e/Pde4d/Slc8a1/Cacna1c/Lgals3/Ramp3/Plp1/Trpv2/Anxa6/Ncs1/Mcu/Prkce/Itgb3/Gnao1/Crhr2/Gja1/Ednra/Pde4b/Slc8a3/Catsper2/Nos1/Cacna2d3/Slc8b1/Dmd/Cacna1h/Chd7/Plcz1/Prkcb/Bbc3/Cacng5/Itpr1/Cxcl12/Cyba/Akap6/Casq2/Pln/Cacna2d1/Calm3/Gpm6a/Cacng4/Adcyap1r1/Atg5/St…	66
GO:0098742	GO:0098742	cell-cell adhesion via plasma-membrane adhesion molecules	41/1597	241/17858	4.48486e-05	0.00238327	0.00197687	Pcdhga1/Pcdhga3/Mdga1/Mmp24/Sdk2/Cdh26/Cadm1/Cdh13/Mdga2/Cntn4/Mbp/Tenm4/Adgrl1/Cdh22/Nrg1/Pecam1/Gpc4/Cdh11/Cdh1/Robo2/Alcam/Nrcam/Cdh2/Nrxn1/Robo1/Apoa1/Nlgn1/Tenm2/Fat4/Nectin2/Fat2/Efna5/Ptprt/Itga5/Dscam/Dscaml1/Clstn2/Crb1/Ptprm/Pcdh9/Scarf2	41
GO:0050673	GO:0050673	epithelial cell proliferation	67/1597	460/17858	4.51879e-05	0.00238327	0.00197687	Gata3/Eng/Ptch1/Tie1/Shh/Nfib/Id1/Cflar/Tcf7l2/Lims2/Il12a/Klf9/Cdh13/Rap1gap/Osr2/Tgfbr3/Lgr5/Flt1/Mtor/Rps6ka1/Notch1/Hmga2/Sulf1/Lgr4/Tfap2c/Glul/Arg1/Tgfa/Twist2/Tp63/Ppard/Erbb4/Cdh1/Sulf2/Pax6/Loxl2/Sparc/Stat1/Foxp2/Itgb3/Scn5a/Gja1/Robo1/Prkca/Apoa1/Ednra/Scg2/Itpr1/Cxcl12/Cyba/B4galt1/Notch2/Foxp1/Zfp703/Akt3/Cyp7b1/Ptn/Xdh/Mmp14/Btrc/Npm1/Dab2ip/Ptprm/Esr1/Etv4/Rptor/Wnt7a	67
GO:0001764	GO:0001764	neuron migration	35/1597	194/17858	4.6291e-05	0.00240377	0.00199387	Gata3/Spock1/Fezf1/Ntrk2/Mdga1/Cdk5r1/Mdga2/Disc1/Dclk1/Phactr1/Atoh1/Nrg1/Arx/Erbb4/Sdccag8/Ptprz1/Reln/Cdh1/Lhx6/Nrp2/Pax6/Tnn/Dcc/Srf/Gja1/Nexmif/Sh3rf1/Mapt/Cxcl12/Ntrk3/Dab2ip/Gnrh1/Gpm6a/Mapk8/Top2b	35
GO:0007043	GO:0007043	cell-cell junction assembly	30/1597	156/17858	4.66498e-05	0.00240377	0.00199387	Patj/Jup/Mpdz/Tbx5/Cd9/F11r/Cdh22/Pard3/Ephb2/Pecam1/Tbcd/Cdh11/Nfasc/Cdh1/Jam3/Cldn22/Prkch/Ptpro/Cdh2/Srf/Gja1/Prkca/Irx3/Pdcd6ip/Nedd4l/Ctnnd2/Zfp703/Cldn4/Ugt8/Pmp22	30
GO:0010882	GO:0010882	regulation of cardiac muscle contraction by calcium ion signaling	8/1597	17/17858	4.67553e-05	0.00240377	0.00199387	Tnni3/Atp2a2/Hdac4/Slc8a1/Cacna1c/Dmd/Casq2/Pln	8
GO:1903522	GO:1903522	regulation of blood circulation	45/1597	274/17858	4.75636e-05	0.00241054	0.00199948	Tnni3/Jup/Atp2a2/Bin1/Tbxas1/Kcnd3/Tbx5/Adra2a/Tnni3k/Cacna1d/Gch1/Trpm4/Cacna1e/Hdac4/Prkcq/Pde4d/Slc8a1/Cacna1c/Epas1/Myl2/Gnao1/Crhr2/Scn5a/Gja1/Asic2/Hbegf/Prkca/Ednra/Pde4b/Abcc9/Nos1/Irx3/Smtnl1/Dmd/Cacna1h/Chga/Akap6/Srebf1/Casq2/Thrb/Pln/Cacna2d1/Calm3/Fga/Sptbn4	45
GO:0046879	GO:0046879	hormone secretion	58/1597	383/17858	4.80689e-05	0.00241054	0.00199948	Gata3/Nnat/Sirt4/Cga/Tfr2/Tcf7l2/Hmgn3/Niban2/Adcy5/Cartpt/Kalrn/Adra2a/Cacna1d/Rab11fip1/Hmga2/Doc2b/Prkn/Ppp3ca/Ptprn2/Glul/Nrg1/Trpm4/Cacna1e/Slc16a10/Midn/Pask/Pde8b/Ppard/Cacna1c/Snx19/Abcg1/Cnr1/Gnas/Mcu/Pax6/Prkce/Gpr68/Crhr2/Nrxn1/Gja1/Trh/Map4k4/Nos1/Slc8b1/Cpe/Chd7/Efna5/Chga/Rfx3/Srebf1/Mtnr1a/Rasl10b/Nadk/Ppp3cb/Fga/Rptor/Epha5/Arntl	58
GO:0072001	GO:0072001	renal system development	58/1597	383/17858	4.80689e-05	0.00241054	0.00199948	Gata3/Nfia/Ptch1/Zbtb16/Shh/Pdgfa/Arid5b/Pdgfra/Cflar/Ass1/Pkd1/Kif26b/Frem2/Bmp7/Osr2/Lgr5/Ndufs6/Hmgcs2/Notch1/Pcsk9/Lef1/Prom1/Sulf1/Kcnj1/Sall1/Lgr4/Myo1e/Traf3ip2/Pecam1/Tp63/Erbb4/Cux1/Enpep/Robo2/Sulf2/Apaf1/Pbx1/Cer1/Klf15/Ptpro/Stat1/Sgce/Itgb3/Podxl/Car2/Robo1/Ednra/Tshz3/Irx3/Fgf8/Col4a4/Fat4/Gli3/Mecom/Notch2/Epha4/Calb1/Schip1	58
GO:0048839	GO:0048839	inner ear development	41/1597	242/17858	4.94265e-05	0.00244095	0.00202471	Gata3/Shh/Pdgfa/Pdgfra/Sobp/Chrna10/Ror2/Gbx2/Frem2/Lgr5/Notch1/Oc90/Ush2a/Atoh1/Slc26a5/Ephb2/Prrx1/Cux1/Cdh1/Abr/Plppr4/Myo3b/Sparc/Pls3/Dvl3/Adam10/Kcnma1/Fgf8/Fat4/Chd7/Ntrk3/Gli3/Gabrb2/Fzd6/Tifab/Gabrb3/Epha4/Calb1/Lin7a/Kcnk2/Atg5	41
GO:0048762	GO:0048762	mesenchymal cell differentiation	40/1597	234/17858	4.94733e-05	0.00244095	0.00202471	Gata3/Msx1/Eng/Erg/Shh/Ldlrad4/Sema3g/Tcf7l2/Gbx2/Ddx5/Bmp7/Tgfbr3/Mtor/Sema4c/Notch1/Pofut2/Lef1/Hmga2/Pdpn/Bcl9l/Notch4/Fermt2/Erbb4/Sema5b/Anxa6/Sema3e/Nrp2/Pax6/Loxl2/Cdh2/Plaur/Sema7a/Pef1/Ednra/Fgf8/Il17rd/Zfp703/Ezh2/Dab2ip/Sema6d	40
GO:0006687	GO:0006687	glycosphingolipid metabolic process	14/1597	48/17858	5.17491e-05	0.00249292	0.00206782	St6galnac5/St3gal1/Hexa/Map7/Hexb/Galc/Crem/St6galnac3/Prkcd/St8sia6/St3gal3/Ugt8/Gal3st1/Fa2h	14
GO:0021772	GO:0021772	olfactory bulb development	14/1597	48/17858	5.17491e-05	0.00249292	0.00206782	Fezf1/Agtpbp1/Sall1/Arx/Erbb4/Robo2/Gsx2/Ogdh/Pax6/Csf1r/Srf/Robo1/Chd7/Ak3	14
GO:0090659	GO:0090659	walking behavior	14/1597	48/17858	5.17491e-05	0.00249292	0.00206782	Agtpbp1/Hexa/Cln8/Cacna1c/Trh/Kcnma1/Chd7/Mapt/Epha4/Fxn/Hipk2/Pmp22/Sptbn4/Glra1	14
GO:0032956	GO:0032956	regulation of actin cytoskeleton organization	56/1597	368/17858	5.62644e-05	0.00267913	0.00222228	Id1/Cdk5r1/Prex1/Cdc42ep5/Bin1/Pxn/Mtor/Cttn/Prkn/F11r/Stau2/Lpar1/Synpo2/Fermt2/Pecam1/Prkcq/Cdc42ep3/Iqgap1/Cyrib/Hip1r/Jam3/Cdc42ep4/Sema3e/Myo3b/Prkce/Rhobtb1/Nck2/Pak3/Itgb3/Csf1r/Pam/Dlc1/Rhpn2/Apoa1/Carmil1/Hck/Vill/Prkcd/Efna5/Ntrk3/Arhgdib/Spire1/Notch2/Fchsd2/Fer/Sptbn2/Ssh2/Specc1l/Map3k1/Ntf3/Sptbn4/Cyria/Pdlim4/Shroom2/Cyfip2/Epha5	56
GO:0045927	GO:0045927	positive regulation of growth	49/1597	309/17858	5.64904e-05	0.00267913	0.00222228	Golga4/Rftn1/Igf1r/Disc1/Tbx5/Tgfbr3/Mtor/Notch1/Syt17/Hmga2/Prkn/Lgi1/Slc6a3/Tbx2/Nrg1/Zfpm2/Ppard/Arx/Erbb4/Trpv2/Syt2/Rims1/Trim32/Sema7a/Srf/Stat5b/Hbegf/Gpam/Adam10/Fgf8/Nedd4l/Chd7/Map1b/Hamp/Efna5/Mapt/Cxcl12/Plcb1/Ntrk3/Cyba/Akap6/Dscam/Mmp14/Syt1/Igfbp2/Fxn/Rptor/Myo5b/Sptbn4	49
GO:0009914	GO:0009914	hormone transport	59/1597	394/17858	5.75038e-05	0.00270622	0.00224475	Gata3/Nnat/Sirt4/Cga/Tfr2/Tcf7l2/Hmgn3/Niban2/Adcy5/Cartpt/Kalrn/Adra2a/Cacna1d/Rab11fip1/Slc7a5/Hmga2/Doc2b/Prkn/Ppp3ca/Ptprn2/Glul/Nrg1/Trpm4/Cacna1e/Slc16a10/Midn/Pask/Pde8b/Ppard/Cacna1c/Snx19/Abcg1/Cnr1/Gnas/Mcu/Pax6/Prkce/Gpr68/Crhr2/Nrxn1/Gja1/Trh/Map4k4/Nos1/Slc8b1/Cpe/Chd7/Efna5/Chga/Rfx3/Srebf1/Mtnr1a/Rasl10b/Nadk/Ppp3cb/Fga/Rptor/Epha5/Arntl	59
GO:0009791	GO:0009791	post-embryonic development	27/1597	136/17858	6.19893e-05	0.00289504	0.00240137	Gata3/Arid5b/Bak1/Efemp1/Tcf7l2/Chst11/Flt1/Mtor/Zfx/Kcnj1/Myo1e/Slc8a1/Gnas/Gnaq/Foxp2/Myl2/Plekha1/Scn9a/Tal2/Csrnp1/Itpr1/Mecom/Igf2r/Dscam/Crb1/Schip1/Ash1l	27
GO:0072006	GO:0072006	nephron development	31/1597	166/17858	6.29571e-05	0.00291797	0.00242038	Gata3/Ptch1/Shh/Pdgfra/Cflar/Pkd1/Kif26b/Bmp7/Notch1/Prom1/Sulf1/Sall1/Lgr4/Myo1e/Pecam1/Erbb4/Enpep/Sulf2/Pbx1/Klf15/Ptpro/Itgb3/Podxl/Ednra/Irx3/Fgf8/Col4a4/Fat4/Gli3/Notch2/Calb1	31
GO:0007015	GO:0007015	actin filament organization	65/1597	448/17858	6.56571e-05	0.00300039	0.00248875	Wipf1/Id1/Prex1/Myo1b/Cdc42ep5/Bin1/Pxn/Pdlim3/Mtor/Cttn/Elmo1/Prkn/F11r/Arhgap12/Lpar1/Phactr1/Myo1e/Gdpd2/Synpo2/Fermt2/Hip1/Pecam1/Prkcq/Cdc42ep3/Aif1l/Cobl/Mical3/Cyrib/Hip1r/Cdc42ep4/Mcu/Prkce/Rhobtb1/Gas7/Nck2/Pak3/Crhr2/Dlc1/Rhpn2/Pls3/Srf/Apoa1/Carmil1/Elmo2/Vill/Shroom4/Prkcd/Sorbs2/Spire1/Fchsd2/Fer/Sptbn2/Ssh2/Specc1l/Msrb2/Map3k1/Rflna/Sh3kbp1/Myo5b/Actn1/Sptbn4/Cyria/Pdlim4/Shroom2/C…	65
GO:0045055	GO:0045055	regulated exocytosis	46/1597	286/17858	6.64349e-05	0.00300039	0.00248875	Vamp3/Cacna1i/Atp2a2/Dgki/Bace1/Adra2a/Cacna1d/Rab11fip1/Notch1/Il13/Syt17/Doc2b/Adcy1/Ppp3ca/Nr3c2/Apba1/Rab27a/Cacna1c/Syt2/Erc2/Cnr1/Rims1/Rap1a/Ncs1/Abr/Syt15/Prkce/Rab15/Stx7/Prkca/Apba2/Prepl/Stx3/Nlgn1/Cacna1h/Prkcb/Chga/Syt10/Eqtn/Syt1/Ppp3cb/Calm3/Fer/Sptbn2/Wnt7a/Cd84	46
GO:0048511	GO:0048511	rhythmic process	59/1597	396/17858	6.64972e-05	0.00300039	0.00248875	Foxo3/Nr1d2/Pdgfra/Id1/Ntrk2/Ass1/Nlgn3/Cdk5r1/Ppp1cc/Mapk10/Igf1r/Klf9/Ddx5/Ncor2/Gpr176/Slit3/Cartpt/Timp4/Mtor/Grin2b/Dpyd/Adcy1/Lgr4/Ndufa9/Nudt12/Spsb4/Robo2/Ogt/Kcnh7/Crem/Star/Pam/Plekha1/Nrxn1/Stat5b/Phlpp1/Nlgn1/Kcnma1/Chga/Btbd9/Ntrk3/Ncor1/Srebf1/Ezh2/Mtnr1a/Rai1/Cyp7b1/Lipc/Ptn/Gabrb3/Btrc/Ets1/Cldn4/Gnrh1/Esr1/Mapk8/Nr5a1/Schip1/Arntl	59
GO:0051963	GO:0051963	regulation of synapse assembly	25/1597	122/17858	6.66971e-05	0.00300039	0.00248875	Ntrk2/Mdga1/Nlgn3/Mdga2/Fzd1/Negr1/Pdlim5/Stau2/Adgrl1/Ephb2/Gpc4/Adgrl2/Lrtm2/Farp1/Nrxn1/Asic2/Prkca/Adgrb3/Nlgn1/Srpx2/Efna5/Ntrk3/Clstn2/Lrrtm3/Wnt7a	25
GO:0032835	GO:0032835	glomerulus development	18/1597	74/17858	6.83918e-05	0.00303204	0.002515	Pdgfra/Cflar/Bmp7/Notch1/Prom1/Sulf1/Lgr4/Myo1e/Pecam1/Enpep/Sulf2/Klf15/Ptpro/Itgb3/Podxl/Ednra/Col4a4/Notch2	18
GO:0060997	GO:0060997	dendritic spine morphogenesis	18/1597	74/17858	6.83918e-05	0.00303204	0.002515	Zdhhc15/Nlgn3/Cdk5r1/Prmt3/Kalrn/Pdlim5/Stau2/Ephb2/Reln/Pak3/Adam10/Nlgn1/Ctnnd2/Epha4/Myo5b/Wnt7a/Dnm3/Epha5	18
GO:0060021	GO:0060021	roof of mouth development	22/1597	101/17858	6.90308e-05	0.00303835	0.00252024	Bcor/Msx1/Shh/Arid5b/Pdgfra/Itgb6/Fzd1/Osr2/Tgfbr3/Lef1/Sos1/Bnc2/Tbx2/Ephb2/Prrx1/Plekha1/Chd7/Csrnp1/Gli3/Gabrb3/Wnt7a/Schip1	22
GO:0060325	GO:0060325	face morphogenesis	12/1597	38/17858	7.49288e-05	0.00327439	0.00271603	Msx1/Arid5b/Pdgfra/Tcf7l2/Lef1/Twist2/Pax9/Scx/Plekha1/Ankrd11/Csrnp1/Schip1	12
GO:0021954	GO:0021954	central nervous system neuron development	21/1597	95/17858	7.99089e-05	0.00346725	0.002876	Nfib/Ntrk2/Gbx2/Agtpbp1/Disc1/Adarb1/Dclk1/Arhgef28/Ephb2/Arx/Cdh11/Ogdh/Gnaq/Lhx6/Nrp2/Plxna4/Dcc/Prkca/Fgf8/Epha4/Sptbn4	21
GO:0097061	GO:0097061	dendritic spine organization	22/1597	102/17858	8.06899e-05	0.00347648	0.00288366	Zdhhc15/Nlgn3/Cdk5r1/Prmt3/Igf1r/Kalrn/Cttn/Pdlim5/Grin2b/Stau2/Ephb2/Reln/Pak3/Adam10/Nlgn1/Ctnnd2/Mtmr2/Epha4/Myo5b/Wnt7a/Dnm3/Epha5	22
GO:0046883	GO:0046883	regulation of hormone secretion	50/1597	322/17858	8.23642e-05	0.00348345	0.00288944	Nnat/Sirt4/Tfr2/Tcf7l2/Hmgn3/Adcy5/Cartpt/Kalrn/Adra2a/Cacna1d/Rab11fip1/Hmga2/Doc2b/Prkn/Ppp3ca/Glul/Nrg1/Trpm4/Cacna1e/Midn/Pask/Pde8b/Ppard/Abcg1/Cnr1/Gnas/Mcu/Pax6/Prkce/Gpr68/Crhr2/Nrxn1/Gja1/Trh/Map4k4/Nos1/Slc8b1/Chd7/Efna5/Chga/Rfx3/Srebf1/Mtnr1a/Rasl10b/Nadk/Ppp3cb/Fga/Rptor/Epha5/Arntl	50
GO:0007219	GO:0007219	Notch signaling pathway	32/1597	176/17858	8.24579e-05	0.00348345	0.00288944	Tspan5/Bcl6/Bmp7/Enho/Timp4/Prag1/Gdpd5/Notch1/Zfp423/Tbx2/Atoh1/Maml3/Dlk2/Notch4/Tp63/Robo2/Gsx2/Epn1/Got1/Robo1/Adam10/Dtx4/Fat4/Gmds/Tcim/Sorbs2/Notch2/Pln/Cntn6/Mmp14/Aak1/Bend6	32
GO:0017156	GO:0017156	calcium-ion regulated exocytosis	18/1597	75/17858	8.25596e-05	0.00348345	0.00288944	Vamp3/Cacna1i/Atp2a2/Adra2a/Notch1/Syt17/Doc2b/Ppp3ca/Cacna1c/Syt2/Rims1/Syt15/Cacna1h/Syt10/Eqtn/Syt1/Ppp3cb/Sptbn2	18
GO:0090257	GO:0090257	regulation of muscle system process	43/1597	264/17858	8.43205e-05	0.00353338	0.00293085	Foxo3/Tnni3/Jup/Atp2a2/Bin1/Flt1/Mtor/Cttn/Adra2a/Tnni3k/Notch1/Ppp3ca/Utrn/Camk2g/Trpm4/Hdac4/Pde4d/Slc8a1/Cacna1c/Eno1/Tead1/Anxa6/Tnfrsf1b/Scn5a/Srf/Foxo1/Prkca/Pde4b/Slc8a3/Gtf2i/Kcnma1/Dmd/Cacna1h/Hamp/Chga/Akap6/Casq2/Setd3/Foxp1/Ece1/Pln/Tifab/Calm3	43
GO:0050920	GO:0050920	regulation of chemotaxis	40/1597	240/17858	8.80483e-05	0.00366449	0.00303961	Shh/Pdgfra/Sema3g/Ano6/Il12a/Cdh13/Tbr1/Cttn/Sema4c/Hspb1/Notch1/Lpar1/Rin3/Gpr183/Sema5b/Robo2/Cyrib/Jam3/Sema3e/Mcu/Smoc2/Plxna4/Csf1r/Sema7a/Gja1/Robo1/Prkca/Ednra/Stx3/Adam10/Slc8b1/Scg2/Cxcl12/Ntrk3/Dscam/Ptn/Sema6d/Camk1d/Ntf3/Cd74	40
GO:0042060	GO:0042060	wound healing	63/1597	435/17858	8.9105e-05	0.00368341	0.0030553	Plg/Hps4/Eng/Shh/Pdgfa/Pdgfra/Thbd/Cflar/Itgb6/Ano6/Tnc/Cd9/Mtor/Hspb1/Adra2a/Plpp3/F11r/Pdpn/Nrg1/Pard3/Tgfa/Notch4/Fermt2/Ephb2/Pecam1/Prkcq/Serpine2/Ppard/Rab27a/Anxa6/Gnas/Entpd1/Gna13/Sparc/Ltbp1/Prkce/Scnn1b/Smoc2/Itgb3/St3gal4/Srf/Gja1/Hbegf/Prkca/Mertk/Prkcd/Dst/Gli3/Itga5/Fzd6/B4galt1/Notch2/Kng2l1/F10/Ets1/Cldn4/Fga/Map3k1/Anxa8/Adamts18/Wnt7a/Col5a1/Serpina10	63
GO:0061178	GO:0061178	regulation of insulin secretion involved in cellular response to glucose stimulus	20/1597	89/17858	9.19376e-05	0.003775	0.00313127	Tcf7l2/Hmgn3/Adcy5/Adra2a/Cacna1d/Prkn/Trpm4/Cacna1e/Pde8b/Ppard/Abcg1/Prkce/Gpr68/Crhr2/Nrxn1/Map4k4/Efna5/Nadk/Ppp3cb/Epha5	20
GO:0048846	GO:0048846	axon extension involved in axon guidance	12/1597	39/17858	9.94872e-05	0.00400436	0.00332152	Sema3g/Slit3/Sema4c/Sema5b/Sema3e/Nrp2/Alcam/Plxna4/Sema7a/Cxcl12/Dscam/Sema6d	12
GO:0086004	GO:0086004	regulation of cardiac muscle cell contraction	12/1597	39/17858	9.94872e-05	0.00400436	0.00332152	Jup/Atp2a2/Bin1/Trpm4/Pde4d/Cacna1c/Scn5a/Pde4b/Cacna1h/Akap6/Casq2/Pln	12
GO:1902284	GO:1902284	neuron projection extension involved in neuron projection guidance	12/1597	39/17858	9.94872e-05	0.00400436	0.00332152	Sema3g/Slit3/Sema4c/Sema5b/Sema3e/Nrp2/Alcam/Plxna4/Sema7a/Cxcl12/Dscam/Sema6d	12
GO:0001505	GO:0001505	regulation of neurotransmitter levels	44/1597	275/17858	0.000107164	0.00428517	0.00355445	Ntrk2/Atp2a2/Dgki/Agtpbp1/Bace1/Slc22a2/Dagla/Adra2a/Cacna1d/Cln8/Doc2b/Adcy1/Prkn/Nr3c2/Slc6a3/Ptprn2/Glul/Apba1/Syt2/Erc2/Cnr1/Rims1/Rap1a/Ncs1/Prkce/Rab15/Itgb3/Stx7/Nrxn1/Prkca/Apba2/Prepl/Stx3/Nos1/Nlgn1/Prkcb/Slc1a7/Syt1/Slc6a11/Calm3/Lin7a/Sptbn2/Wnt7a/Prima1	44
GO:0035265	GO:0035265	organ growth	37/1597	218/17858	0.000108526	0.00431144	0.00357623	Shh/Meis1/Cga/Pdgfra/Tcf7l2/Vgll4/Tbx5/Tgfbr3/Mtor/Pdlim5/Tenm4/Notch1/Map7/Bnc2/Tbx2/Dusp6/Nrg1/Zfpm2/Arx/Erbb4/Cacna1c/Anxa6/Cer1/Myl2/Gja1/Lats2/Fbln5/Fgf8/Wwc2/Hamp/Por/Sorbs2/Akap6/Foxp1/Fxn/Kcnk2/Esr1	37
GO:0046434	GO:0046434	organophosphate catabolic process	28/1597	148/17858	0.000110638	0.00433901	0.00359911	Plbd1/Inpp4b/Napepld/Dpyd/Acot7/Fhit/Pde4d/Pde8b/Nudt12/Smpdl3b/Entpd1/Nudt5/Pde1a/Entpd7/Pde4b/Plb1/Synj2/Prkcd/Mtmr2/Plcb1/Ocrl/Pde2a/Ampd3/Art2b/Lipc/Xdh/Nt5c3a/Pon1	28
GO:0048675	GO:0048675	axon extension	28/1597	148/17858	0.000110638	0.00433901	0.00359911	Golga4/Nlgn3/Cdk5r1/Sema3g/Disc1/Slit3/Cttn/Sema4c/Dclk1/Nrg1/Sema5b/Trpv2/Sema3e/Nrp2/Alcam/Plxna4/Sema7a/Srf/Ednra/Map1b/Mapt/Cxcl12/Ntrk3/Dscam/Fxn/Raph1/Sema6d/Myo5b	28
GO:0098727	GO:0098727	maintenance of cell number	31/1597	171/17858	0.000111795	0.00435646	0.00361358	Foxo3/Mmp24/Tcf7l2/Bcl9/Bmp7/Med27/Notch1/Hmga2/Sall1/Tfap2c/Bcl9l/Tp63/Prrx1/Tcf7l1/Tead1/Tead3/Loxl2/Fancd2/Elf5/Cdh2/Foxo1/Zfp36l2/Phf19/Zhx2/Mecom/Med28/Ezh2/Ptn/Padi4/Mapk8/Wnt7a	31
GO:0046578	GO:0046578	regulation of Ras protein signal transduction	35/1597	203/17858	0.000119506	0.00462745	0.00383836	Itpkb/Bcl6/Spry4/Dgki/Mcf2l/Prag1/Stard13/Iqsec3/Notch1/F11r/Arhgap20/Lpar1/Arhgef28/Nrg1/Ephb2/Sh2b2/Ogt/Abca1/Myo9b/Cdh2/Dlc1/Rasal3/Robo1/Apoa1/Map4k4/Rasa2/Arhgdib/Notch2/Eps8l1/Dab2ip/Mapkap1/Dennd1a/Gpr17/Arhgef3/Rasa3	35
GO:0006942	GO:0006942	regulation of striated muscle contraction	20/1597	91/17858	0.000127436	0.00490346	0.00406731	Tnni3/Jup/Atp2a2/Bin1/Tnni3k/Trpm4/Hdac4/Pde4d/Slc8a1/Cacna1c/Scn5a/Pde4b/Slc8a3/Dmd/Cacna1h/Chga/Akap6/Casq2/Pln/Calm3	20
GO:0042733	GO:0042733	embryonic digit morphogenesis	17/1597	71/17858	0.000133033	0.00507583	0.00421028	Msx1/Zbtb16/Shh/Ror2/Frem2/Osr2/Chst11/Notch1/Sall1/Tbx2/Gnaq/Gja1/Lmbr1/Gli3/Fzd6/Ece1/Wnt7a	17
GO:0006836	GO:0006836	neurotransmitter transport	42/1597	261/17858	0.000133574	0.00507583	0.00421028	Ntrk2/Atp2a2/Dgki/Bace1/Slc22a2/Adra2a/Cacna1d/Cln8/Doc2b/Adcy1/Slc6a7/Prkn/Nr3c2/Slc6a3/Ptprn2/Apba1/Syt2/Erc2/Cnr1/Rims1/Rap1a/Ncs1/Prkce/Rab15/Itgb3/Stx7/Nrxn1/Prkca/Apba2/Prepl/Stx3/Nos1/Nlgn1/Prkcb/Slc6a17/Slc1a7/Syt1/Slc6a11/Calm3/Lin7a/Sptbn2/Wnt7a	42
GO:1900006	GO:1900006	positive regulation of dendrite development	9/1597	24/17858	0.000135072	0.00510104	0.00423119	Zdhhc15/Bmp7/Iqgap1/Ptprz1/Cobl/Sez6/Ezh2/Ptn/Dab2ip	9
GO:0018209	GO:0018209	peptidyl-serine modification	52/1597	346/17858	0.000140747	0.00525632	0.00435999	Bak1/Ntrk2/Cdk5r1/Pkd1/Mapk13/Smyd3/Mtor/Tssk6/Crebl2/Rps6ka1/Dclk1/Hmga2/Stk32b/Csnk1g2/Prkcq/Pde4d/Ramp3/Cnksr3/Ogt/Myo3b/Prkch/Prkce/Mapkapk5/Nck2/Nrxn1/Foxo1/Lats2/Prkcz/Galnt13/Prkca/Rps6ka5/Nos1/Pink1/Smtnl1/Csnk1g3/Dmd/Prkcd/Prkcb/Ikbke/Ntrk3/Akt3/Pwp1/Srpk2/Hipk2/Mapkap1/Map3k1/Mapk8/Rptor/Camk1d/Fnip2/Ntf3/Sptbn4	52
GO:0043547	GO:0043547	positive regulation of GTPase activity	39/1597	237/17858	0.000141456	0.00525632	0.00435999	Rgs14/Evi5/Mex3b/Cd40/Sipa1l2/Prex1/Bin1/Rap1gap/Kalrn/Iqsec3/Itga6/Tbc1d2/F11r/Mtss2/Tbc1d5/Fermt2/Tbc1d14/Tbc1d7/Rap1a/Gnas/Abr/Rsu1/Tbc1d9b/Myo9b/Rgs7/Gnao1/Dvl3/Map4k4/Rgs6/Ntrk3/Ezh2/Chn2/Elmod1/Epha4/Elmod2/Dennd1a/Snx18/Ntf3/Amph	39
GO:0051965	GO:0051965	positive regulation of synapse assembly	18/1597	78/17858	0.000141761	0.00525632	0.00435999	Ntrk2/Nlgn3/Stau2/Adgrl1/Ephb2/Adgrl2/Lrtm2/Nrxn1/Asic2/Prkca/Adgrb3/Nlgn1/Srpx2/Efna5/Ntrk3/Clstn2/Lrrtm3/Wnt7a	18
GO:0008593	GO:0008593	regulation of Notch signaling pathway	19/1597	85/17858	0.000147058	0.0054199	0.00449568	Tspan5/Bcl6/Bmp7/Enho/Prag1/Gdpd5/Notch1/Dlk2/Notch4/Tp63/Robo2/Gsx2/Robo1/Adam10/Tcim/Cntn6/Mmp14/Aak1/Bend6	19
GO:0006672	GO:0006672	ceramide metabolic process	21/1597	99/17858	0.000149103	0.00542983	0.00450392	St6galnac5/Pnpla1/St3gal1/Hexa/Plpp3/Sgms1/Cln8/Cers1/Hexb/Asah2/Cers5/Agk/Galc/St6galnac3/Prkcd/St8sia6/Sptlc3/St3gal3/Ugt8/Gal3st1/Fa2h	21
GO:0035773	GO:0035773	insulin secretion involved in cellular response to glucose stimulus	21/1597	99/17858	0.000149103	0.00542983	0.00450392	Tcf7l2/Hmgn3/Adcy5/Adra2a/Cacna1d/Prkn/Ptprn2/Trpm4/Cacna1e/Pde8b/Ppard/Abcg1/Prkce/Gpr68/Crhr2/Nrxn1/Map4k4/Efna5/Nadk/Ppp3cb/Epha5	21
GO:0086103	GO:0086103	G protein-coupled receptor signaling pathway involved in heart process	7/1597	15/17858	0.00015244	0.00551852	0.00457748	Pde4d/Ramp3/Ednra/Pde4b/Nos1/Chga/Pln	7
GO:0007189	GO:0007189	adenylate cyclase-activating G protein-coupled receptor signaling pathway	28/1597	151/17858	0.000158163	0.0056489	0.00468563	Adcy5/Lgr5/Adra2a/Adgre1/Adcy1/Pth1r/Adcy2/Lpar1/Adgrl1/Pde4d/Ramp3/Adgrl2/Cnr1/Grk5/Gnas/Gnaq/Gna13/Abca1/Crhr2/Htr5a/Adgrb3/Pde4b/Nos1/Adgrg5/Chga/Adcy9/Pln/Mrap2	28
GO:0060324	GO:0060324	face development	15/1597	59/17858	0.000159211	0.0056489	0.00468563	Msx1/Arid5b/Pdgfra/Tcf7l2/Lef1/Twist2/Pax9/Scx/Plekha1/Srf/Ednra/Chd7/Ankrd11/Csrnp1/Schip1	15
GO:0051271	GO:0051271	negative regulation of cellular component movement	49/1597	322/17858	0.000159566	0.0056489	0.00468563	Gata3/Foxo3/Eng/Tie1/Shh/Ldlrad4/Jup/Nav3/Srgap1/Bin1/Tbx5/Tgfbr3/Adarb1/Cd9/Stard13/Ptprg/Notch1/Sulf1/Nrg1/Rin3/Ppard/Erbb4/Cdh1/Abr/Gna13/Tnn/Ccl28/Macir/Dlc1/Srf/Gja1/Robo1/Osbpl8/Nos1/Nexmif/Stk24/Cxcl12/Plcb1/Ptprt/Arhgdib/Ptn/Dab2ip/Epha4/Cd200/Ptprm/Gnrh1/Sema6d/Actn1/Cd74	49
GO:0009743	GO:0009743	response to carbohydrate	54/1597	365/17858	0.000159793	0.0056489	0.00468563	Foxo3/Nnat/Tcf7l2/Igf1r/Hmgn3/Mapk13/Adcy5/Adra2a/Cacna1d/Grin2b/Hmgcs2/Prkn/Ppp3ca/Ptprn2/Glul/Ndufa9/Trpm4/Cacna1e/Prkcq/Pde8b/Ppard/Slc8a1/Abcg1/Ogt/Rap1a/Pax6/Sparc/Prkce/Star/Gpr68/Got1/Aqp4/Crhr2/Nrxn1/Srf/Gja1/Prkca/Gpam/Trh/Map4k4/Map1b/Prkcd/Prkcb/Txn2/Efna5/Plcb1/Cyba/Srebf1/Zbtb20/Slc2a2/Lipc/Nadk/Ppp3cb/Epha5	54
GO:0048709	GO:0048709	oligodendrocyte differentiation	26/1597	136/17858	0.000160659	0.0056489	0.00468563	Shh/Ntrk2/Nlgn3/Tcf7l2/Cd9/Mtor/Tenm4/Notch1/Lpar1/Qk/Nrg1/Ptprz1/Tspan2/Plp1/Gsx2/Grk5/Pax6/Tnfrsf1b/Slc8a3/Kcnq3/Sox5/Gli3/Ptn/Nsun5/Gpr17/Fa2h	26
GO:0022409	GO:0022409	positive regulation of cell-cell adhesion	44/1597	280/17858	0.000162979	0.00569775	0.00472615	Gata3/Mex3b/Zbtb16/Shh/Itpkb/Bcl6/Il12a/RT1-Ba/Kif26b/Rap1gap/Bmp7/Plpp3/Slc7a1/Itga6/Lef1/Nfkbiz/Magi1/F11r/Pdpn/Prkcq/Pde4d/RT1-Da/Cdh1/Il1rl2/Cyrib/Cyld/Zbtb7b/Nck2/St3gal4/Plaur/Podxl/Rasal3/Stat5b/Prkcz/Ank3/Gpam/Icos/Gli3/Hspd1/Bcl10/Igfbp2/Ets1/Fga/Cd74	44
GO:0001569	GO:0001569	branching involved in blood vessel morphogenesis	12/1597	41/17858	0.000169811	0.00590288	0.0048963	Eng/Shh/Gbx2/Flt1/Lef1/Notch4/Sema3e/Gna13/Srf/Ednra/Fgf8/Cxcl12	12
GO:0017158	GO:0017158	regulation of calcium ion-dependent exocytosis	13/1597	47/17858	0.000172991	0.00597942	0.00495979	Cacna1i/Atp2a2/Adra2a/Notch1/Syt17/Doc2b/Ppp3ca/Syt2/Syt15/Cacna1h/Syt10/Syt1/Sptbn2	13
GO:0046620	GO:0046620	regulation of organ growth	24/1597	122/17858	0.000179649	0.00617469	0.00512176	Meis1/Cga/Tcf7l2/Vgll4/Tbx5/Tgfbr3/Mtor/Notch1/Tbx2/Dusp6/Nrg1/Zfpm2/Arx/Erbb4/Cacna1c/Gja1/Lats2/Fgf8/Wwc2/Hamp/Akap6/Foxp1/Fxn/Kcnk2	24
GO:0071625	GO:0071625	vocalization behavior	8/1597	20/17858	0.000189729	0.00648471	0.00537891	Nlgn3/Shank2/Foxp2/Nrxn1/Srpx2/Gli3/Foxp1/Tifab	8
GO:0042476	GO:0042476	odontogenesis	28/1597	153/17858	0.000199226	0.00676221	0.0056091	Bcor/Msx1/Shh/Pdgfra/Tcf7l2/Itgb6/Bmp7/Osr2/Tnc/Adamts4/Itga6/Lef1/Nrg1/Tp63/Erbb4/Pax9/Cnnm4/Gnao1/Pam/Scn5a/Car2/Foxo1/Ednra/Fgf8/Prkcb/Ankrd11/Gli3/Wdr72	28
GO:0031099	GO:0031099	regeneration	49/1597	325/17858	0.000200059	0.00676221	0.0056091	Plg/Ptch1/Shh/Bak1/Cflar/Bcl9/Igf1r/Tgfbr3/Tnc/Flt1/Cd9/Timp3/Notch1/Lef1/Nrg1/Rtn4rl1/Prkcq/Prrx1/Ppard/Erbb4/Jam3/Rap1a/Sulf2/Large1/Plaur/Gap43/Gja1/Apoa1/Map4k4/Stk24/Dmd/Lifr/Map1b/Scarf1/Hamp/Itpr1/Cxcl12/Ntrk3/Gli3/Notch2/Igf2r/Ezh2/Ptn/Npm1/Epha4/Xylt1/Fga/Wnt7a/Serpina10	49
GO:0048863	GO:0048863	stem cell differentiation	39/1597	241/17858	0.000202373	0.00680284	0.0056428	Msx1/Prickle1/Shh/Pdgfra/Sema3g/Gbx2/Bmp7/Fzd1/Tbx5/Sema4c/Notch1/Hmga2/Nudt21/Tbx2/Nrg1/Tp63/Erbb4/Tcf7l1/Sema5b/Ltbp3/Anxa6/Sema3e/Nrp2/Pax6/Cdh2/Sema7a/Srf/Pef1/Ednra/Zfp36l2/Sox5/Phf19/Pwp1/Ptn/Esr1/Etv4/Gpm6a/Sema6d/Wnt7a	39
GO:0021846	GO:0021846	cell proliferation in forebrain	11/1597	36/17858	0.000207005	0.00692053	0.00574042	Numbl/Ncor2/Tacc1/Disc1/Hmga2/Tacc2/Arx/Pax6/Fgf8/Gli3/Wnt7a	11
GO:0007613	GO:0007613	memory	30/1597	169/17858	0.000210255	0.00699099	0.00579887	Rgs14/Atxn1/Ntrk2/S100b/Jph3/Csmd1/Mtor/Kalrn/Cacna1d/Grin2b/Adcy1/Nrg1/Pde4d/Shank2/Reln/Cnr1/Srf/Prkcz/Slc8a3/Mapt/Plcb1/Btbd9/Itga5/Cyp7b1/Ptn/Gabrb3/Calb1/Kcnk2/Map1a/Ntf3	30
GO:0051048	GO:0051048	negative regulation of secretion	36/1597	217/17858	0.00021271	0.00703437	0.00583484	Vamp3/Sirt4/Tcp11/Il12a/Cartpt/Kalrn/Adra2a/Rab11fip1/Notch1/Prkn/Ppp3ca/Nrg1/Midn/Pde8b/Cnr1/Rap1a/Gnas/Abr/Entpd1/Gnai3/Tnfrsf1b/Crhr2/Gja1/Trh/Map4k4/Nos1/Pla2r1/Chga/Srebf1/Mtnr1a/Tifab/Cd200/Rptor/Rab7a/Cd74/Cd84	36
GO:0046513	GO:0046513	ceramide biosynthetic process	16/1597	67/17858	0.000214617	0.00705928	0.00585551	St6galnac5/Pnpla1/St3gal1/Sgms1/Cers1/Asah2/Cers5/Agk/St6galnac3/Prkcd/St8sia6/Sptlc3/St3gal3/Ugt8/Gal3st1/Fa2h	16
GO:0038084	GO:0038084	vascular endothelial growth factor signaling pathway	12/1597	42/17858	0.00021857	0.00715086	0.00593147	Pdgfra/Il12a/Tcf4/Flt1/Hspb1/Gab1/Nrp2/Smoc2/Robo1/Tspan12/Xdh/Dab2ip	12
GO:0050708	GO:0050708	regulation of protein secretion	47/1597	310/17858	0.000234498	0.00763118	0.00632988	Nnat/Sirt4/Tcf7l2/Il12a/Hmgn3/Adcy5/Cartpt/Adra2a/Cacna1d/Rab11fip1/Il13/Doc2b/Prkn/Ppp3ca/Glul/Trpm4/Cacna1e/Midn/Prkcq/Pde8b/Ppard/Abcg1/Cnr1/Mcu/Prkce/Gpr68/Pam/Crhr2/Nrxn1/Gja1/Trh/Map4k4/Nos1/Slc8b1/Efna5/Chga/Rfx3/Srebf1/Mtnr1a/Nadk/Ppp3cb/Cd200/Fga/Rptor/Epha5/Exoc1/Arntl	47
GO:2000300	GO:2000300	regulation of synaptic vesicle exocytosis	20/1597	95/17858	0.000236244	0.00764731	0.00634326	Atp2a2/Dgki/Bace1/Adra2a/Cacna1d/Adcy1/Nr3c2/Apba1/Cnr1/Rap1a/Ncs1/Prkce/Prkca/Apba2/Prepl/Nlgn1/Prkcb/Syt1/Calm3/Wnt7a	20
GO:0007611	GO:0007611	learning or memory	50/1597	336/17858	0.000238568	0.00768189	0.00637195	Rgs14/Atxn1/Ntrk2/Nlgn3/S100b/Jph3/Csmd1/Dgki/Tbr1/Mtor/Kalrn/Prkar1b/Cacna1d/Grin2b/Cln8/Adcy1/Prkn/Nrg1/Cacna1e/Ephb2/Pde4d/Pde8b/Cacna1c/Ptprz1/Shank2/Reln/Slc12a5/Cnr1/Pax6/Foxp2/Nrxn1/Srf/Prkcz/Prkca/Adgrb3/Slc8a3/Mapt/Ctnnd2/Plcb1/Btbd9/Itga5/Tifab/Cyp7b1/Ptn/Gabrb3/Calb1/Kcnk2/Map1a/Ntf3/Amph	50
GO:0060048	GO:0060048	cardiac muscle contraction	25/1597	132/17858	0.000247701	0.0079342	0.00658123	Tnni3/Jup/Atp2a2/Bin1/Kcnd3/Mtor/Tnni3k/Cacna1d/Trpm4/Hdac4/Pde4d/Slc8a1/Cacna1c/Myl2/Scn5a/Pde4b/Nedd4l/Dmd/Cacna1h/Chga/Akap6/Casq2/Pln/Cacna2d1/Calm3	25
GO:0044065	GO:0044065	regulation of respiratory system process	7/1597	16/17858	0.000250114	0.00796978	0.00661074	Nlgn3/Fto/Gsx2/Tshz3/Nlgn1/Pbx3/Glra1	7
GO:0061337	GO:0061337	cardiac conduction	16/1597	68/17858	0.000257668	0.00816794	0.00677511	Jup/Bin1/Kcnd3/Tbx5/Tnni3k/Cacna1d/Trpm4/Slc8a1/Cacna1c/Scn5a/Gja1/Abcc9/Irx3/Pln/Cacna2d1/Sptbn4	16
GO:0007596	GO:0007596	blood coagulation	32/1597	187/17858	0.000263544	0.00831114	0.00689389	Plg/Hps4/Shh/Pdgfa/Pdgfra/Thbd/Ano6/Cd9/Hspb1/Adra2a/F11r/Pdpn/Ephb2/Prkcq/Serpine2/Rab27a/Gnas/Entpd1/Gna13/Itgb3/St3gal4/Srf/Prkca/Mertk/Prkcd/Fzd6/Kng2l1/F10/Fga/Anxa8/Adamts18/Serpina10	32
GO:0050772	GO:0050772	positive regulation of axonogenesis	21/1597	103/17858	0.000266607	0.00836463	0.00693827	Golga4/Ntrk2/Trak1/Metrn/Disc1/Nrg1/Trpv2/Robo2/Plxna4/Sema7a/Srf/Robo1/Map1b/Efna5/Mapt/Cxcl12/Ntrk3/Chodl/Dscam/Fxn/Myo5b	21
GO:0097120	GO:0097120	receptor localization to synapse	17/1597	75/17858	0.000270449	0.00840654	0.00697302	Grip1/Mapk10/Kalrn/Lgi1/Cacng2/Gpc4/Reln/Rap1a/Stx7/Nrxn1/Prkcz/Stx3/Adam10/Nlgn1/Cacng5/Kif5c/Cacng4	17
GO:0021536	GO:0021536	diencephalon development	20/1597	96/17858	0.000273732	0.00840654	0.00697302	Msx1/Shh/Tcf7l2/Gbx2/Hmga2/Sall1/Slc6a3/Arx/Reln/Cdh1/Ogdh/Nrp2/Pax6/Crhr2/Kcnc1/Fgf8/Tal2/Ncor1/Ptn/Ets1	20
GO:0070252	GO:0070252	actin-mediated cell contraction	20/1597	96/17858	0.000273732	0.00840654	0.00697302	Jup/Atp2a2/Bin1/Kcnd3/Cacna1d/Pdpn/Pard3/Trpm4/Pde4d/Cacna1c/Scn5a/Pde4b/Abcc9/Nos1/Nedd4l/Cacna1h/Akap6/Casq2/Pln/Cacna2d1	20
GO:0008361	GO:0008361	regulation of cell size	37/1597	228/17858	0.000274813	0.00840654	0.00697302	Golga4/Cdk5r1/Sema3g/Ano6/Disc1/Mtor/Cttn/Sema4c/Fstl4/Cln8/Nrg1/Slc26a5/Sema5b/Trpv2/Ogt/Slc12a5/Slc12a7/Sema3e/Vav3/Plxna4/Sema7a/Aqp4/Srf/Kcnma1/Map1b/Efna5/Mapt/Cxcl12/Ntrk3/Dscam/Akt3/Npm1/Fxn/Rptor/Sema6d/Myo5b/Prr16	37
GO:1901888	GO:1901888	regulation of cell junction assembly	37/1597	228/17858	0.000274813	0.00840654	0.00697302	Ntrk2/Mdga1/Nlgn3/Mdga2/Fzd1/Tbx5/Negr1/Pdlim5/F11r/Stau2/Adgrl1/Fermt2/Ephb2/Gpc4/Iqgap1/Adgrl2/Rap1a/Lrtm2/Prkch/Farp1/Dlc1/Nrxn1/Gja1/Asic2/Prkca/Adgrb3/Map4k4/Nlgn1/Irx3/Srpx2/Nedd4l/Efna5/Ntrk3/Clstn2/Mmp14/Lrrtm3/Wnt7a	37
GO:0014015	GO:0014015	positive regulation of gliogenesis	18/1597	82/17858	0.000276675	0.00842138	0.00698534	Shh/Atxn1/Ppp1cc/Bin1/Flt1/Mtor/Tenm4/Notch1/Qk/Nrg1/Serpine2/Ptprz1/Gsx2/Prkch/Tnfrsf1b/Etv5/Ptn/Ntf3	18
GO:0007157	GO:0007157	heterophilic cell-cell adhesion via plasma membrane cell adhesion molecules	12/1597	43/17858	0.000278753	0.00844262	0.00700295	Cadm1/Tenm4/Adgrl1/Alcam/Cdh2/Nrxn1/Nlgn1/Tenm2/Fat4/Itga5/Crb1/Scarf2	12
GO:0048008	GO:0048008	platelet-derived growth factor receptor signaling pathway	15/1597	62/17858	0.00028761	0.00866798	0.00718988	Rgs14/Pdgfa/Arid5b/Pdgfra/Cspg4/Myo1e/Hip1/Iqgap1/Gab1/Hip1r/Itgb3/Plekha1/Csrnp1/Fer/Schip1	15
GO:0090132	GO:0090132	epithelium migration	47/1597	313/17858	0.000293483	0.00880162	0.00730074	Gata3/Plg/Cd40/Patj/Shh/Jup/Cdh13/Pxn/Tgfbr3/Mtor/Hspb1/Stard13/Hdac9/Ptprg/Plpp3/Notch1/Rin2/Arsb/Glul/Pecam1/Ppard/Loxl2/Sparc/Rhoj/Prkce/Smoc2/Itgb3/Mir218-2/Srf/Hbegf/Paxip1/Robo1/Prkca/Apoa1/Map4k4/Fgf8/Srpx2/Fat2/Foxp1/Akt3/Ptn/Dab2ip/Ptprm/Ets1/Wnt7a/Capn7/Map3k3	47
GO:0002792	GO:0002792	negative regulation of peptide secretion	16/1597	69/17858	0.000307994	0.00919175	0.00762434	Sirt4/Cartpt/Kalrn/Adra2a/Prkn/Ppp3ca/Midn/Pde8b/Crhr2/Map4k4/Nos1/Chga/Srebf1/Mtnr1a/Rptor/Cd74	16
GO:0021543	GO:0021543	pallium development	38/1597	238/17858	0.000319614	0.00944732	0.00783633	Ntrk2/Mdga1/Cdk5r1/Igf1r/Tbr1/Tacc1/Disc1/Grin2b/Lef1/Tacc2/Phactr1/Tfap2c/Atoh1/Arx/Ptprz1/Slc2a1/Reln/Zbtb18/Ogdh/Lhx6/Pax6/Foxp2/Cdh2/Csf1r/Srf/Htr5a/Robo1/Phlpp1/Trappc9/Fgf8/Fat4/Dmd/Plcb1/Gli3/Ezh2/Dab2ip/Nsun5/Epha5	38
GO:1903034	GO:1903034	regulation of response to wounding	30/1597	173/17858	0.000319646	0.00944732	0.00783633	Plg/Pdgfa/Pdgfra/Thbd/Ano6/Igf1r/Cd9/Mtor/Adra2a/Plpp3/Nrg1/Rtn4rl1/Fermt2/Ephb2/Serpine2/Prkce/Smoc2/St3gal4/Gja1/Hbegf/Stk24/Prkcd/Scarf1/Ntrk3/Ptn/Epha4/Cldn4/Xylt1/Fga/Adamts18	30
GO:0060348	GO:0060348	bone development	40/1597	255/17858	0.000328113	0.00965095	0.00800524	Msx1/Eng/Zbtb16/Pdgfa/Meis1/Sp5/Itgb6/Ano6/Tjp2/Cadm1/Osr2/Foxn3/Sulf1/Ltbp3/Anxa6/Gnas/Bbx/Sulf2/Cer1/Sparc/Gpr68/Scx/Pls3/Srf/Gja1/Fgf8/Fat4/Ankrd11/Por/Gli3/Notch2/Foxp1/Col13a1/Tifab/Mmp14/Xylt1/Esr1/Fli1/Rflna/Mmp16	40
GO:0007162	GO:0007162	negative regulation of cell adhesion	46/1597	306/17858	0.000330083	0.00966243	0.00801476	Plg/Shh/Spock1/Ass1/Bcl6/RT1-Ba/Cdh13/Spry4/Tnc/Mbp/Cd9/Hspb1/Notch1/Lef1/Arg1/Notch4/Ephb2/Serpine2/Lgals3/Ptprz1/Cdh1/Jam3/Cyld/Sema3e/Zbtb7b/Plxna4/Podxl/Ccl28/Dlc1/Apoa1/Adam10/Nexmif/Prkcd/Efna5/Cxcl12/Gli3/Fgl2/Zfp703/Dscam/Dscaml1/Mmp14/Gnrh1/Specc1l/Adamts18/Cd74/Epha5	46
GO:0002027	GO:0002027	regulation of heart rate	22/1597	112/17858	0.000335296	0.00976829	0.00810256	Jup/Bin1/Kcnd3/Tnni3k/Cacna1d/Gch1/Trpm4/Cacna1e/Pde4d/Slc8a1/Cacna1c/Epas1/Crhr2/Scn5a/Ednra/Dmd/Srebf1/Casq2/Pln/Cacna2d1/Calm3/Sptbn4	22
GO:0006814	GO:0006814	sodium ion transport	39/1597	247/17858	0.000338274	0.00980834	0.00813579	Tpcn1/Cacna1i/Ano6/Slc10a6/Pcsk9/Fxyd5/Slc6a7/Kcnj1/Slc6a3/Slc4a4/Slc24a3/Prss30/Trpm4/Serpine2/Slc38a4/Slc8a1/Cnksr3/Gnas/Scnn1b/Cnnm4/Scn5a/Asic2/Slc5a4/Ednra/Ank3/Slc8a3/Scn9a/Nos1/Slc8b1/Slc13a5/Nedd4l/Dmd/Cacna1h/Slc6a17/Akt3/Slc20a1/Slc38a1/Slc6a11/Sptbn4	39
GO:0040013	GO:0040013	negative regulation of locomotion	51/1597	350/17858	0.000346964	0.01001	0.00830306	Gata3/Foxo3/Eng/Tie1/Shh/Ldlrad4/Jup/Sema3g/Nav3/Srgap1/Tbx5/Tgfbr3/Adarb1/Sema4c/Stard13/Ptprg/Notch1/Sulf1/Nrg1/Rin3/Ppard/Erbb4/Sema5b/Cdh1/Robo2/Abr/Sema3e/Gna13/Tnn/Sema7a/Ccl28/Macir/Dlc1/Srf/Gja1/Robo1/Osbpl8/Nexmif/Stk24/Cxcl12/Plcb1/Ptprt/Arhgdib/Ptn/Dab2ip/Epha4/Cd200/Ptprm/Gnrh1/Sema6d/Cd74	51
GO:0034110	GO:0034110	regulation of homotypic cell-cell adhesion	11/1597	38/17858	0.000350862	0.01001	0.00830306	Cd9/F11r/Pdpn/Prkcq/Serpine2/Plaur/Prkca/Ank3/Prkcd/Zfp703/Adamts18	11
GO:0060323	GO:0060323	head morphogenesis	12/1597	44/17858	0.000352428	0.01001	0.00830306	Msx1/Arid5b/Pdgfra/Tcf7l2/Lef1/Twist2/Pax9/Scx/Plekha1/Ankrd11/Csrnp1/Schip1	12
GO:0071692	GO:0071692	protein localization to extracellular region	58/1597	412/17858	0.000353091	0.01001	0.00830306	Nnat/Sirt4/Rab12/Spock1/Tcf7l2/Il12a/Hmgn3/Adcy5/Cartpt/Adra2a/Cacna1d/Rab11fip1/Il13/Doc2b/Arfgap3/Prkn/Ppp3ca/Ptprn2/Glul/Trpm4/Cacna1e/Midn/Prkcq/Pde8b/Ppard/Cacna1c/Snx19/Abcg1/Cnr1/Mcu/Cer1/Abca1/Ltbp1/Prkce/Rab15/Gpr68/Rcn3/Pam/Crhr2/Nrxn1/Gja1/Trh/Map4k4/Nos1/Slc8b1/Efna5/Chga/Rfx3/Srebf1/Mtnr1a/Nadk/Ppp3cb/Cd200/Fga/Rptor/Epha5/Exoc1/Arntl	58
GO:0007599	GO:0007599	hemostasis	32/1597	190/17858	0.00035341	0.01001	0.00830306	Plg/Hps4/Shh/Pdgfa/Pdgfra/Thbd/Ano6/Cd9/Hspb1/Adra2a/F11r/Pdpn/Ephb2/Prkcq/Serpine2/Rab27a/Gnas/Entpd1/Gna13/Itgb3/St3gal4/Srf/Prkca/Mertk/Prkcd/Fzd6/Kng2l1/F10/Fga/Anxa8/Adamts18/Serpina10	32
GO:0086003	GO:0086003	cardiac muscle cell contraction	16/1597	70/17858	0.000366585	0.0103353	0.00857292	Jup/Atp2a2/Bin1/Kcnd3/Cacna1d/Trpm4/Pde4d/Cacna1c/Scn5a/Pde4b/Nedd4l/Cacna1h/Akap6/Casq2/Pln/Cacna2d1	16
GO:1903036	GO:1903036	positive regulation of response to wounding	17/1597	77/17858	0.000376706	0.0105128	0.00872011	Plg/Ano6/Igf1r/Mtor/Adra2a/Plpp3/Nrg1/Fermt2/Prkce/Smoc2/St3gal4/Hbegf/Stk24/Scarf1/Ntrk3/Ptn/Cldn4	17
GO:0016079	GO:0016079	synaptic vesicle exocytosis	27/1597	151/17858	0.000377836	0.0105128	0.00872011	Atp2a2/Dgki/Bace1/Adra2a/Cacna1d/Doc2b/Adcy1/Nr3c2/Apba1/Syt2/Erc2/Cnr1/Rims1/Rap1a/Ncs1/Prkce/Stx7/Prkca/Apba2/Prepl/Stx3/Nlgn1/Prkcb/Syt1/Calm3/Sptbn2/Wnt7a	27
GO:0010880	GO:0010880	regulation of release of sequestered calcium ion into cytosol by sarcoplasmic reticulum	9/1597	27/17858	0.000378383	0.0105128	0.00872011	Pde4d/Slc8a1/Cacna1c/Dmd/Chd7/Akap6/Casq2/Pln/Calm3	9
GO:0035264	GO:0035264	multicellular organism growth	34/1597	207/17858	0.000379753	0.0105128	0.00872011	Ptch1/Tnks2/Arid5b/Tcf7l2/Adarb1/Ndufs6/Mtor/Zfx/Hmga2/Fto/Sos1/Slc6a3/Apba1/Pde4d/Slc12a5/Gnas/Scnn1b/Plekha1/Stat5b/Apba2/Gpam/Tal2/Chd7/Ankrd11/Ncor1/Notch2/Rai1/Fxn/Gpd2/Sptbn2/Stk40/Sp2/Pmp22/Sptbn4	34
GO:0031532	GO:0031532	actin cytoskeleton reorganization	22/1597	113/17858	0.00038182	0.0105224	0.00872809	Cttn/Thsd7a/F11r/Phactr1/Gdpd2/Gab1/Cdh1/Parvg/Sema3e/Mcu/Csf1r/Hck/Mkln1/Thsd7b/Ntrk3/Arhgdib/Notch2/Fer/Rala/Nrk/Ntf3/Pdlim4	22
GO:0019827	GO:0019827	stem cell population maintenance	29/1597	167/17858	0.00038935	0.0106818	0.00886031	Foxo3/Mmp24/Tcf7l2/Bcl9/Bmp7/Med27/Notch1/Hmga2/Sall1/Tfap2c/Bcl9l/Tp63/Prrx1/Tcf7l1/Tead1/Tead3/Loxl2/Fancd2/Elf5/Cdh2/Foxo1/Zfp36l2/Phf19/Zhx2/Med28/Ptn/Padi4/Mapk8/Wnt7a	29
GO:0060402	GO:0060402	calcium ion transport into cytosol	30/1597	175/17858	0.000391301	0.0106874	0.00886494	Tpcn1/Cacna1i/Bak1/Jph3/Itpr2/Grin2b/Il13/Pde4d/Slc8a1/Cacna1c/Ramp3/Trpv2/Prkce/Itgb3/Ednra/Slc8a3/Slc8b1/Dmd/Chd7/Bbc3/Itpr1/Cyba/Akap6/Casq2/Pln/Cacna2d1/Calm3/Adcyap1r1/Atg5/Rasa3	30
GO:0009749	GO:0009749	response to glucose	45/1597	300/17858	0.000399812	0.0108713	0.00901751	Foxo3/Nnat/Tcf7l2/Igf1r/Hmgn3/Adcy5/Adra2a/Cacna1d/Prkn/Ppp3ca/Ptprn2/Glul/Ndufa9/Trpm4/Cacna1e/Prkcq/Pde8b/Ppard/Slc8a1/Abcg1/Ogt/Rap1a/Pax6/Prkce/Star/Gpr68/Aqp4/Crhr2/Nrxn1/Srf/Gja1/Gpam/Trh/Map4k4/Prkcd/Prkcb/Txn2/Efna5/Cyba/Srebf1/Zbtb20/Slc2a2/Nadk/Ppp3cb/Epha5	45
GO:0001822	GO:0001822	kidney development	53/1597	370/17858	0.000409095	0.0110338	0.00915227	Gata3/Ptch1/Zbtb16/Shh/Pdgfa/Arid5b/Pdgfra/Cflar/Ass1/Pkd1/Kif26b/Frem2/Bmp7/Osr2/Ndufs6/Hmgcs2/Notch1/Pcsk9/Lef1/Prom1/Sulf1/Kcnj1/Sall1/Lgr4/Myo1e/Traf3ip2/Pecam1/Erbb4/Cux1/Enpep/Robo2/Sulf2/Apaf1/Pbx1/Cer1/Klf15/Ptpro/Sgce/Itgb3/Podxl/Car2/Robo1/Ednra/Tshz3/Irx3/Fgf8/Col4a4/Fat4/Gli3/Notch2/Epha4/Calb1/Schip1	53
GO:0043576	GO:0043576	regulation of respiratory gaseous exchange	8/1597	22/17858	0.000409394	0.0110338	0.00915227	Nlgn3/Fto/Pask/Gsx2/Tshz3/Nlgn1/Pbx3/Glra1	8
GO:0021987	GO:0021987	cerebral cortex development	27/1597	152/17858	0.000421078	0.0112989	0.00937219	Ntrk2/Mdga1/Cdk5r1/Tbr1/Tacc1/Disc1/Grin2b/Tacc2/Phactr1/Tfap2c/Atoh1/Arx/Slc2a1/Reln/Zbtb18/Lhx6/Pax6/Foxp2/Cdh2/Robo1/Trappc9/Fat4/Dmd/Plcb1/Gli3/Dab2ip/Nsun5	27
GO:0050878	GO:0050878	regulation of body fluid levels	58/1597	415/17858	0.000425521	0.0113683	0.00942973	Plg/Hps4/Shh/Pdgfa/Pdgfra/Thbd/Pnpla1/Ano6/Ncor2/Btc/Cd9/Kalrn/Hspb1/Adra2a/F11r/Slc6a3/Pdpn/Traf3ip2/Ephb2/Tp63/Prkcq/Serpine2/Rab27a/Erbb4/Cdh1/Gnas/Entpd1/Zbtb7b/Gna13/Ptpro/Prkce/Scnn1b/Itgb3/St3gal4/Aqp4/Pam/Srf/Gja1/Stat5b/Prkca/Kcnma1/Umps/Mertk/Prkcd/Cyba/Ncor1/Fzd6/Kng2l1/Tifab/Xdh/F10/Cldn4/Fga/Anxa8/Adamts18/Atg5/Fa2h/Serpina10	58
GO:0006937	GO:0006937	regulation of muscle contraction	29/1597	168/17858	0.000431199	0.0114286	0.00947976	Tnni3/Jup/Atp2a2/Bin1/Flt1/Cttn/Adra2a/Tnni3k/Trpm4/Hdac4/Pde4d/Slc8a1/Cacna1c/Eno1/Anxa6/Scn5a/Srf/Prkca/Pde4b/Slc8a3/Kcnma1/Dmd/Cacna1h/Chga/Akap6/Casq2/Setd3/Pln/Calm3	29
GO:0034284	GO:0034284	response to monosaccharide	48/1597	327/17858	0.000431515	0.0114286	0.00947976	Foxo3/Nnat/Tcf7l2/Igf1r/Hmgn3/Adcy5/Adra2a/Cacna1d/Hmgcs2/Prkn/Ppp3ca/Ptprn2/Glul/Ndufa9/Trpm4/Cacna1e/Prkcq/Pde8b/Ppard/Slc8a1/Abcg1/Ogt/Rap1a/Pax6/Sparc/Prkce/Star/Gpr68/Aqp4/Crhr2/Nrxn1/Srf/Gja1/Gpam/Trh/Map4k4/Prkcd/Prkcb/Txn2/Efna5/Plcb1/Cyba/Srebf1/Zbtb20/Slc2a2/Nadk/Ppp3cb/Epha5	48
GO:0090130	GO:0090130	tissue migration	47/1597	319/17858	0.00045292	0.0119438	0.00990711	Gata3/Plg/Cd40/Patj/Shh/Jup/Cdh13/Pxn/Tgfbr3/Mtor/Hspb1/Stard13/Hdac9/Ptprg/Plpp3/Notch1/Rin2/Arsb/Glul/Pecam1/Ppard/Loxl2/Sparc/Rhoj/Prkce/Smoc2/Itgb3/Mir218-2/Srf/Hbegf/Paxip1/Robo1/Prkca/Apoa1/Map4k4/Fgf8/Srpx2/Fat2/Foxp1/Akt3/Ptn/Dab2ip/Ptprm/Ets1/Wnt7a/Capn7/Map3k3	47
GO:0007612	GO:0007612	learning	32/1597	193/17858	0.000469489	0.0122749	0.0101818	Rgs14/Atxn1/Ntrk2/Nlgn3/Jph3/Csmd1/Dgki/Tbr1/Mtor/Kalrn/Grin2b/Cln8/Prkn/Cacna1e/Ephb2/Pde8b/Cacna1c/Ptprz1/Shank2/Reln/Slc12a5/Foxp2/Nrxn1/Srf/Adgrb3/Slc8a3/Ctnnd2/Plcb1/Ptn/Gabrb3/Map1a/Amph	32
GO:0050817	GO:0050817	coagulation	32/1597	193/17858	0.000469489	0.0122749	0.0101818	Plg/Hps4/Shh/Pdgfa/Pdgfra/Thbd/Ano6/Cd9/Hspb1/Adra2a/F11r/Pdpn/Ephb2/Prkcq/Serpine2/Rab27a/Gnas/Entpd1/Gna13/Itgb3/St3gal4/Srf/Prkca/Mertk/Prkcd/Fzd6/Kng2l1/F10/Fga/Anxa8/Adamts18/Serpina10	32
GO:0010631	GO:0010631	epithelial cell migration	46/1597	311/17858	0.000474996	0.0123661	0.0102574	Gata3/Plg/Cd40/Patj/Shh/Jup/Cdh13/Pxn/Tgfbr3/Mtor/Hspb1/Stard13/Hdac9/Ptprg/Plpp3/Notch1/Rin2/Arsb/Glul/Pecam1/Ppard/Loxl2/Sparc/Rhoj/Prkce/Smoc2/Itgb3/Mir218-2/Srf/Hbegf/Paxip1/Robo1/Prkca/Apoa1/Map4k4/Srpx2/Fat2/Foxp1/Akt3/Ptn/Dab2ip/Ptprm/Ets1/Wnt7a/Capn7/Map3k3	46
GO:0009166	GO:0009166	nucleotide catabolic process	15/1597	65/17858	0.000496639	0.0128747	0.0106793	Dpyd/Acot7/Fhit/Pde4d/Pde8b/Nudt12/Entpd1/Pde1a/Entpd7/Pde4b/Pde2a/Ampd3/Art2b/Xdh/Nt5c3a	15
GO:0002087	GO:0002087	regulation of respiratory gaseous exchange by nervous system process	6/1597	13/17858	0.000500435	0.0129184	0.0107155	Nlgn3/Gsx2/Tshz3/Nlgn1/Pbx3/Glra1	6
GO:0035235	GO:0035235	ionotropic glutamate receptor signaling pathway	9/1597	28/17858	0.000513719	0.0132056	0.0109537	Cdk5r1/Kalrn/Grin2b/Grik1/Cpeb4/Plp1/Grik4/Gria4/Grik3	9
GO:0051057	GO:0051057	positive regulation of small GTPase mediated signal transduction	17/1597	79/17858	0.000517237	0.0132351	0.0109782	Itpkb/Dgki/Mcf2l/Prag1/Notch1/Sos1/F11r/Lpar1/Nrg1/Reln/Robo1/Apoa1/Map4k4/Notch2/Adcyap1r1/Gpr17/Arhgef3	17
GO:0006936	GO:0006936	muscle contraction	47/1597	321/17858	0.000521162	0.0132351	0.0109782	Tnni3/Jup/Atp2a2/Bin1/Kcnd3/Ndufs6/Flt1/Mtor/Cttn/Adra2a/Tnni3k/Hsbp1/Cacna1d/Sulf1/Tbx2/Myom2/Trpm4/Hdac4/Pde4d/Slc8a1/Cacna1c/Eno1/Anxa6/Sulf2/Scnn1b/Myl2/Scn5a/Srf/Prkca/Ednra/Pde4b/Slc8a3/Nos1/Tshz3/Kcnma1/Nedd4l/Dmd/Cacna1h/Chga/Akap6/Casq2/Setd3/Pln/Tifab/Cacna2d1/Calm3/Glra1	47
GO:1903531	GO:1903531	negative regulation of secretion by cell	31/1597	186/17858	0.000521355	0.0132351	0.0109782	Vamp3/Sirt4/Tcp11/Il12a/Cartpt/Kalrn/Adra2a/Rab11fip1/Notch1/Prkn/Ppp3ca/Nrg1/Midn/Pde8b/Cnr1/Rap1a/Abr/Entpd1/Tnfrsf1b/Crhr2/Gja1/Trh/Map4k4/Nos1/Chga/Srebf1/Mtnr1a/Cd200/Rptor/Rab7a/Cd84	31
GO:0030324	GO:0030324	lung development	40/1597	261/17858	0.000530194	0.0134038	0.0111182	Shh/Pdgfa/Pdgfra/Nfib/Lama1/Atxn1/Id1/Man2a1/Itgb6/Pkd1/Tns3/Fzd1/Ncor2/Tbx5/Zic3/Tnc/Hmgcs2/Notch1/Hmga2/Arg1/Pdpn/Zfpm2/Pde4d/Ltbp3/Cux1/Sparc/Foxp2/Epas1/Rcn3/Srf/Hhip/Tshz3/Fgf8/Gli3/Srebf1/Thrb/Foxp1/Ptn/Mmp14/Stk40	40
GO:0007269	GO:0007269	neurotransmitter secretion	33/1597	203/17858	0.000554467	0.0139026	0.0115319	Ntrk2/Atp2a2/Dgki/Bace1/Adra2a/Cacna1d/Doc2b/Adcy1/Prkn/Nr3c2/Ptprn2/Apba1/Syt2/Erc2/Cnr1/Rims1/Rap1a/Ncs1/Prkce/Rab15/Stx7/Nrxn1/Prkca/Apba2/Prepl/Stx3/Nlgn1/Prkcb/Syt1/Calm3/Lin7a/Sptbn2/Wnt7a	33
GO:0099643	GO:0099643	signal release from synapse	33/1597	203/17858	0.000554467	0.0139026	0.0115319	Ntrk2/Atp2a2/Dgki/Bace1/Adra2a/Cacna1d/Doc2b/Adcy1/Prkn/Nr3c2/Ptprn2/Apba1/Syt2/Erc2/Cnr1/Rims1/Rap1a/Ncs1/Prkce/Rab15/Stx7/Nrxn1/Prkca/Apba2/Prepl/Stx3/Nlgn1/Prkcb/Syt1/Calm3/Lin7a/Sptbn2/Wnt7a	33
GO:0006665	GO:0006665	sphingolipid metabolic process	25/1597	139/17858	0.000558648	0.0139339	0.0115579	St6galnac5/Pnpla1/St3gal1/Hexa/Plpp3/Sgms1/Cln8/Cers1/Map7/Hexb/Asah2/Smpdl3b/Cers5/Agk/Galc/Crem/St6galnac3/Prkcd/Serinc5/St8sia6/Sptlc3/St3gal3/Ugt8/Gal3st1/Fa2h	25
GO:0060541	GO:0060541	respiratory system development	44/1597	296/17858	0.000560273	0.0139339	0.0115579	Shh/Pdgfa/Pdgfra/Nfib/Lama1/Atxn1/Id1/Ass1/Man2a1/Itgb6/Pkd1/Tns3/Fzd1/Ncor2/Tbx5/Zic3/Tnc/Hmgcs2/Notch1/Lef1/Hmga2/Disp1/Arg1/Pdpn/Zfpm2/Pde4d/Ltbp3/Cux1/Sparc/Foxp2/Epas1/Rcn3/Srf/Hhip/Tshz3/Fgf8/Chd7/Gli3/Srebf1/Thrb/Foxp1/Ptn/Mmp14/Stk40	44
GO:0050857	GO:0050857	positive regulation of antigen receptor-mediated signaling pathway	8/1597	23/17858	0.000578849	0.0143376	0.0118927	Rab29/Cyld/Prkch/Nectin2/Prkcb/Foxp1/Bcl10/Cmtm3	8
GO:0045664	GO:0045664	regulation of neuron differentiation	37/1597	237/17858	0.000590389	0.0145084	0.0120344	Foxo3/Shh/Meis1/Fezf1/Tgif2/Bcl6/Tcf4/Bin1/Rap1gap/Bmp7/Zfhx2/Cntn4/Mtor/Gdpd5/Notch1/Sall1/Atoh1/Hmg20a/Tcf12/Trim32/Pbx1/Pax6/Cdk5rap2/Nlgn1/Irx3/Etv5/Dmd/Map1b/Sox5/Rgs6/Mmd/Zhx2/Cxcl12/Gli3/Mapk8/Bend6/Ntf3	37
GO:0050884	GO:0050884	neuromuscular process controlling posture	7/1597	18/17858	0.000592856	0.0145084	0.0120344	Adarb1/Hexa/Cln8/Tmem150c/Gch1/Fxn/Glra1	7
GO:1901077	GO:1901077	regulation of relaxation of muscle	7/1597	18/17858	0.000592856	0.0145084	0.0120344	Camk2g/Pde4d/Pde4b/Chga/Akap6/Pln/Tifab	7
GO:0046676	GO:0046676	negative regulation of insulin secretion	13/1597	53/17858	0.000623745	0.0150719	0.0125018	Sirt4/Adra2a/Prkn/Ppp3ca/Midn/Pde8b/Crhr2/Map4k4/Nos1/Chga/Srebf1/Mtnr1a/Rptor	13
GO:0048806	GO:0048806	genitalia development	13/1597	53/17858	0.000623745	0.0150719	0.0125018	Shh/Pdgfra/Bak1/Tcf7l2/Pkd1/Ror2/Lgr4/Tp63/Fgf8/Mertk/Chd7/Tifab/Esr1	13
GO:0007517	GO:0007517	muscle organ development	50/1597	350/17858	0.000625081	0.0150719	0.0125018	Msx1/Tnni3/Eng/Shh/Nr1d2/Arid5b/Cflar/Ass1/Tcf7l2/Bcl9/S100b/Ddx5/Fzd1/Tgfbr3/Adarb1/Hdac9/Notch1/Lef1/Ppp3ca/Disp1/Bcl9l/Nrg1/Myom2/Nln/Hdac4/Zfpm2/Zbtb18/Large1/Sgce/Foxp2/Tll2/Myl2/Csf1r/Scx/Rbfox1/Crhr2/Gja1/Unc45b/Ednra/Fgf8/Smtnl1/Dmd/Chd7/Ncor1/Foxp1/Tifab/Ak3/Pmp22/Actn1/Arntl	50
GO:0030902	GO:0030902	hindbrain development	35/1597	221/17858	0.000628069	0.0150719	0.0125018	Shh/Nfib/Cdk5r1/Nfix/Igf1r/Gbx2/Bmp7/Tbr1/Agtpbp1/Sema4c/Lef1/Zfp423/Lpar1/Ephb2/Serpine2/Zbtb18/Gsx2/Ogdh/Pax6/Sez6/Sez6l/Foxp2/Crhr2/Dlc1/Scn5a/Nrxn1/Kcnc1/Ptbp2/Ncor1/Ezh2/Ptn/Ak3/Gabrb3/Sptbn2/Wnt7a	35
GO:0030534	GO:0030534	adult behavior	31/1597	188/17858	0.0006282	0.0150719	0.0125018	Atxn1/Nlgn3/Agtpbp1/Zfhx2/Cartpt/Hexa/Kalrn/Cln8/Prkn/Grik1/Cacna1c/Shank2/Lgi4/Sez6/Sez6l/Nrxn1/Trh/Nos1/Kcnma1/Chd7/Mapt/Cxcl12/Btbd9/Pbx3/Epha4/Fxn/Hipk2/Sptbn2/Pmp22/Sptbn4/Glra1	31
GO:0030336	GO:0030336	negative regulation of cell migration	44/1597	298/17858	0.000646775	0.0154569	0.0128211	Foxo3/Eng/Tie1/Shh/Ldlrad4/Jup/Nav3/Srgap1/Tbx5/Tgfbr3/Adarb1/Stard13/Ptprg/Notch1/Sulf1/Nrg1/Rin3/Ppard/Erbb4/Cdh1/Abr/Gna13/Tnn/Ccl28/Macir/Dlc1/Srf/Gja1/Robo1/Osbpl8/Nexmif/Stk24/Cxcl12/Plcb1/Ptprt/Arhgdib/Ptn/Dab2ip/Epha4/Cd200/Ptprm/Gnrh1/Sema6d/Cd74	44
GO:0071322	GO:0071322	cellular response to carbohydrate stimulus	36/1597	230/17858	0.000661955	0.0157581	0.013071	Foxo3/Tcf7l2/Igf1r/Hmgn3/Mapk13/Adcy5/Adra2a/Cacna1d/Prkn/Ppp3ca/Ptprn2/Trpm4/Cacna1e/Pde8b/Ppard/Abcg1/Ogt/Rap1a/Pax6/Prkce/Star/Gpr68/Aqp4/Crhr2/Nrxn1/Srf/Prkca/Map4k4/Prkcb/Efna5/Plcb1/Cyba/Zbtb20/Nadk/Ppp3cb/Epha5	36
GO:0030323	GO:0030323	respiratory tube development	40/1597	264/17858	0.000667771	0.0158082	0.0131125	Shh/Pdgfa/Pdgfra/Nfib/Lama1/Atxn1/Id1/Man2a1/Itgb6/Pkd1/Tns3/Fzd1/Ncor2/Tbx5/Zic3/Tnc/Hmgcs2/Notch1/Hmga2/Arg1/Pdpn/Zfpm2/Pde4d/Ltbp3/Cux1/Sparc/Foxp2/Epas1/Rcn3/Srf/Hhip/Tshz3/Fgf8/Gli3/Srebf1/Thrb/Foxp1/Ptn/Mmp14/Stk40	40
GO:0060537	GO:0060537	muscle tissue development	64/1597	477/17858	0.000669225	0.0158082	0.0131125	Sgcg/Tnni3/Eng/Ptch1/Shh/Meis1/Nr1d2/Pdgfra/Cflar/Tcf7l2/Vgll4/Bcl9/S100b/Ddx5/Bmp7/Tbx5/Tgfbr3/Mtor/Pdlim5/Tenm4/Hdac9/Notch1/Lef1/Ppp3ca/Tbx2/Bcl9l/Nrg1/Myom2/Nln/Hdac4/Tp63/Zfpm2/Slc8a1/Erbb4/Zbtb18/Cacybp/Sgce/Foxp2/Tll2/Myl2/Csf1r/Scx/Rbfox1/Crhr2/Srf/Gja1/Ednra/Tshz3/Irx3/Fgf8/Dmd/Chd7/Hamp/Ncor1/Sorbs2/Akap6/Foxp1/Pln/Kcnk2/Pmp22/Atg5/Actn1/Schip1/Arntl	64
GO:0010171	GO:0010171	body morphogenesis	14/1597	60/17858	0.000672335	0.0158205	0.0131228	Msx1/Arid5b/Pdgfra/Tcf7l2/Lef1/Twist2/Gatad2a/Pax9/Gnas/Scx/Plekha1/Ankrd11/Csrnp1/Schip1	14
GO:0060401	GO:0060401	cytosolic calcium ion transport	32/1597	197/17858	0.000676066	0.0158474	0.013145	Tpcn1/Cacna1i/Bak1/Atp2a2/Jph3/Itpr2/Grin2b/Il13/Pde4d/Slc8a1/Cacna1c/Ramp3/Trpv2/Mcu/Prkce/Itgb3/Ednra/Slc8a3/Slc8b1/Dmd/Chd7/Bbc3/Itpr1/Cyba/Akap6/Casq2/Pln/Cacna2d1/Calm3/Adcyap1r1/Atg5/Rasa3	32
GO:0035592	GO:0035592	establishment of protein localization to extracellular region	56/1597	405/17858	0.00068876	0.0160833	0.0133407	Nnat/Sirt4/Rab12/Spock1/Tcf7l2/Il12a/Hmgn3/Adcy5/Cartpt/Adra2a/Cacna1d/Rab11fip1/Il13/Doc2b/Arfgap3/Prkn/Ppp3ca/Ptprn2/Glul/Trpm4/Cacna1e/Midn/Prkcq/Pde8b/Ppard/Cacna1c/Snx19/Abcg1/Cnr1/Mcu/Abca1/Prkce/Rab15/Gpr68/Rcn3/Pam/Crhr2/Nrxn1/Gja1/Trh/Map4k4/Nos1/Slc8b1/Efna5/Chga/Rfx3/Srebf1/Mtnr1a/Nadk/Ppp3cb/Cd200/Fga/Rptor/Epha5/Exoc1/Arntl	56
GO:0090278	GO:0090278	negative regulation of peptide hormone secretion	15/1597	67/17858	0.000698764	0.0162549	0.013483	Sirt4/Cartpt/Kalrn/Adra2a/Prkn/Ppp3ca/Midn/Pde8b/Crhr2/Map4k4/Nos1/Chga/Srebf1/Mtnr1a/Rptor	15
GO:1901292	GO:1901292	nucleoside phosphate catabolic process	16/1597	74/17858	0.000706918	0.0163823	0.0135887	Dpyd/Acot7/Fhit/Pde4d/Pde8b/Nudt12/Entpd1/Nudt5/Pde1a/Entpd7/Pde4b/Pde2a/Ampd3/Art2b/Xdh/Nt5c3a	16
GO:0060291	GO:0060291	long-term synaptic potentiation	33/1597	206/17858	0.00072171	0.016662	0.0138207	Rgs14/Mir153/Ntrk2/Nlgn3/S100b/Mir26a/Kalrn/Grin2b/Mir101-2/Adcy1/Ephb2/Serpine2/Shank2/Reln/Rims1/Mir551b/Mir218-2/Crhr2/Prkcz/Slc8a3/Mir7b/Stx3/Nos1/Tshz3/Nlgn1/Mir211/Mir128-2/Scgn/Mir383/Ptn/Epha4/Calb1/Mir204	33
GO:0045742	GO:0045742	positive regulation of epidermal growth factor receptor signaling pathway	10/1597	35/17858	0.000725931	0.0166964	0.0138493	Btc/Adra2a/Sos1/Tgfa/Hip1/Hip1r/Plaur/Hbegf/Shkbp1/Esr1	10
GO:0051283	GO:0051283	negative regulation of sequestering of calcium ion	23/1597	126/17858	0.000737733	0.0168412	0.0139694	Tpcn1/Jph3/Itpr2/Il13/Pde4d/Slc8a1/Cacna1c/Anxa6/Prkce/Itgb3/Ednra/Slc8b1/Dmd/Chd7/Bbc3/Itpr1/Cyba/Akap6/Casq2/Pln/Calm3/Atg5/Rasa3	23
GO:1901890	GO:1901890	positive regulation of cell junction assembly	23/1597	126/17858	0.000737733	0.0168412	0.0139694	Ntrk2/Nlgn3/Tbx5/Stau2/Adgrl1/Fermt2/Ephb2/Iqgap1/Adgrl2/Lrtm2/Nrxn1/Asic2/Prkca/Adgrb3/Map4k4/Nlgn1/Irx3/Srpx2/Efna5/Ntrk3/Clstn2/Lrrtm3/Wnt7a	23
GO:0031641	GO:0031641	regulation of myelination	14/1597	61/17858	0.000801889	0.0182378	0.0151278	Tcf7l2/S100b/Mtor/Tenm4/Nrg1/Pard3/Fig4/Ptprz1/Lgi4/Cdh2/Tnfrsf1b/Mtmr2/Ptn/Nsun5	14
GO:0003205	GO:0003205	cardiac chamber development	32/1597	199/17858	0.000806577	0.0182764	0.0151599	Gata3/Tnni3/Eng/Igf1r/Bmp7/Fzd1/Tbx5/Slit3/Tgfbr3/Notch1/Sos1/Ndst1/Sall1/Tbx2/Nrg1/Zfpm2/Luzp1/Robo2/Nrp2/Ltbp1/Myl2/Scn5a/Srf/Robo1/Dvl3/Ednra/Fgf8/Cpe/Chd7/Pde2a/Notch2/Kcnk2	32
GO:0007623	GO:0007623	circadian rhythm	40/1597	267/17858	0.000836059	0.0188746	0.015656	Nr1d2/Id1/Ntrk2/Ass1/Nlgn3/Ppp1cc/Mapk10/Klf9/Ddx5/Gpr176/Cartpt/Mtor/Dpyd/Adcy1/Lgr4/Ndufa9/Nudt12/Spsb4/Ogt/Kcnh7/Crem/Star/Nrxn1/Phlpp1/Nlgn1/Kcnma1/Btbd9/Ntrk3/Ncor1/Srebf1/Ezh2/Mtnr1a/Rai1/Cyp7b1/Lipc/Gabrb3/Btrc/Cldn4/Mapk8/Arntl	40
GO:0001837	GO:0001837	epithelial to mesenchymal transition	26/1597	151/17858	0.000865225	0.0193899	0.0160835	Gata3/Msx1/Eng/Erg/Ldlrad4/Tcf7l2/Ddx5/Bmp7/Tgfbr3/Mtor/Notch1/Pofut2/Lef1/Hmga2/Pdpn/Bcl9l/Notch4/Fermt2/Loxl2/Pef1/Ednra/Fgf8/Il17rd/Zfp703/Ezh2/Dab2ip	26
GO:0097553	GO:0097553	calcium ion transmembrane import into cytosol	26/1597	151/17858	0.000865225	0.0193899	0.0160835	Tpcn1/Jph3/Itpr2/Grin2b/Il13/Pde4d/Slc8a1/Cacna1c/Ramp3/Trpv2/Prkce/Itgb3/Ednra/Slc8a3/Slc8b1/Dmd/Chd7/Bbc3/Itpr1/Cyba/Akap6/Casq2/Pln/Calm3/Atg5/Rasa3	26
GO:0001889	GO:0001889	liver development	39/1597	259/17858	0.000873423	0.0194406	0.0161255	Ptch1/Shh/Psmb9/Cflar/Ass1/Man2a1/Lims2/Pkd1/Cadm1/Zic3/Tgfbr3/Flt1/Hmgcs2/Rps6ka1/Bdh1/Notch1/Pcsk9/Arg1/Tgfa/Cobl/Cebpg/Rap1a/Sulf2/Stat5b/Aco2/Hamp/Itpr1/Gli3/Notch2/Igf2r/Ezh2/Lipc/Ptn/Gnpnat1/Ak3/Npm1/Fga/Hmgcs1/Serpina10	39
GO:0043542	GO:0043542	endothelial cell migration	35/1597	225/17858	0.000873842	0.0194406	0.0161255	Gata3/Plg/Cd40/Shh/Jup/Cdh13/Pxn/Hspb1/Stard13/Hdac9/Plpp3/Notch1/Rin2/Glul/Pecam1/Loxl2/Sparc/Rhoj/Smoc2/Itgb3/Mir218-2/Srf/Paxip1/Robo1/Prkca/Apoa1/Srpx2/Foxp1/Akt3/Ptn/Dab2ip/Ptprm/Ets1/Wnt7a/Map3k3	35
GO:0030879	GO:0030879	mammary gland development	32/1597	200/17858	0.000879752	0.0195012	0.0161758	Gata3/Msx1/Ptch1/Igf1r/Csmd1/Ncor2/Kalrn/Lef1/Slc6a3/Tbx2/Tfap2c/Arg1/Tgfa/Notch4/Erbb4/Zbtb7b/Elf5/Pam/Gja1/Stat5b/Robo1/Umps/Etv5/Gli3/Ncor1/B4galt1/Zfp703/Mgmt/Xdh/Btrc/Esr1/Etv4	32
GO:0070570	GO:0070570	regulation of neuron projection regeneration	11/1597	42/17858	0.000894621	0.0196881	0.0163308	Igf1r/Nrg1/Rtn4rl1/Prrx1/Map4k4/Stk24/Scarf1/Ntrk3/Ptn/Epha4/Xylt1	11
GO:0086065	GO:0086065	cell communication involved in cardiac conduction	11/1597	42/17858	0.000894621	0.0196881	0.0163308	Jup/Kcnd3/Tbx5/Tnni3k/Cacna1d/Trpm4/Slc8a1/Cacna1c/Scn5a/Irx3/Cacna2d1	11
GO:0014808	GO:0014808	release of sequestered calcium ion into cytosol by sarcoplasmic reticulum	9/1597	30/17858	0.00090343	0.0196891	0.0163316	Pde4d/Slc8a1/Cacna1c/Dmd/Chd7/Akap6/Casq2/Pln/Calm3	9
GO:0021952	GO:0021952	central nervous system projection neuron axonogenesis	9/1597	30/17858	0.00090343	0.0196891	0.0163316	Nfib/Adarb1/Dclk1/Ephb2/Cdh11/Plxna4/Dcc/Epha4/Sptbn4	9
GO:0051235	GO:0051235	maintenance of location	48/1597	338/17858	0.000904321	0.0196891	0.0163316	Tpcn1/Pkd1/Jph3/Sorl1/Itpr2/Hexa/Srgn/Hexb/Il13/Fto/Pde4d/Ppard/Slc8a1/Cacna1c/Abcg1/Anxa6/Slc30a7/Cer1/Ltbp1/Prkce/Itgb3/Gja1/Stat5b/Apoa1/Ednra/Ank3/Osbpl8/Taf3/Stard4/Slc8b1/Pink1/Dmd/Chd7/Bbc3/Ikbke/Itpr1/Ldaf1/Cyba/Akap6/Srebf1/Casq2/Pln/Calm3/Nr5a1/Arhgap21/Tbccd1/Atg5/Rasa3	48
GO:0051489	GO:0051489	regulation of filopodium assembly	13/1597	55/17858	0.000909216	0.0197255	0.0163618	Stau2/Ephb2/Prkcq/Myo3b/Gap43/Nrxn1/Srf/Nlgn1/Tenm2/Prkcd/Rala/Gpm6a/Dnm3	13
GO:0051282	GO:0051282	regulation of sequestering of calcium ion	23/1597	128/17858	0.000923671	0.0199377	0.0165379	Tpcn1/Jph3/Itpr2/Il13/Pde4d/Slc8a1/Cacna1c/Anxa6/Prkce/Itgb3/Ednra/Slc8b1/Dmd/Chd7/Bbc3/Itpr1/Cyba/Akap6/Casq2/Pln/Calm3/Atg5/Rasa3	23
GO:0070296	GO:0070296	sarcoplasmic reticulum calcium ion transport	10/1597	36/17858	0.000925517	0.0199377	0.0165379	Atp2a2/Pde4d/Slc8a1/Cacna1c/Dmd/Chd7/Akap6/Casq2/Pln/Calm3	10
GO:0009746	GO:0009746	response to hexose	45/1597	312/17858	0.000931768	0.0200019	0.0165911	Foxo3/Nnat/Tcf7l2/Igf1r/Hmgn3/Adcy5/Adra2a/Cacna1d/Prkn/Ppp3ca/Ptprn2/Glul/Ndufa9/Trpm4/Cacna1e/Prkcq/Pde8b/Ppard/Slc8a1/Abcg1/Ogt/Rap1a/Pax6/Prkce/Star/Gpr68/Aqp4/Crhr2/Nrxn1/Srf/Gja1/Gpam/Trh/Map4k4/Prkcd/Prkcb/Txn2/Efna5/Cyba/Srebf1/Zbtb20/Slc2a2/Nadk/Ppp3cb/Epha5	45
GO:0007160	GO:0007160	cell-matrix adhesion	35/1597	226/17858	0.000947138	0.0202608	0.0168059	Jup/Itgb6/Bcl6/Cdh13/Pxn/Tecta/Disc1/Cttn/Nid2/Rin2/Itga6/Utrn/Fermt2/Pecam1/Iqgap1/Thsd1/Jam3/Sema3e/Tnn/Itgb3/Ccl28/Dlc1/Srf/Prkcz/Map4k4/Nexmif/Dmd/Efna5/Mkln1/B4galt1/Col13a1/Mmp14/Fga/Sned1/Actn1	35
GO:0042551	GO:0042551	neuron maturation	14/1597	62/17858	0.000951888	0.0202915	0.0168313	Mtor/Cspg4/Nfasc/Lgi4/Gnaq/Nrcam/Nrxn1/Ednra/Ank3/Adgrb3/Nlgn1/Scarf1/Pmp22/Sptbn4	14
GO:0099175	GO:0099175	regulation of postsynapse organization	21/1597	113/17858	0.000968125	0.0205659	0.017059	Zdhhc15/Nlgn3/Cdk5r1/Kalrn/Pdlim5/Grin2b/Srgn/Stau2/Ephb2/Reln/Nrp2/Nrcam/Pak3/Cdh2/Nrxn1/Adam10/Nlgn1/Ntrk3/Epha4/Wnt7a/Dnm3	21
GO:0097104	GO:0097104	postsynaptic membrane assembly	5/1597	10/17858	0.000975898	0.020644	0.0171237	Nlgn3/Ephb2/Cdh2/Nrxn1/Nlgn1	5
GO:0034109	GO:0034109	homotypic cell-cell adhesion	19/1597	98/17858	0.000978548	0.020644	0.0171237	Pdgfra/Jup/Tjp2/Cd9/Hspb1/Plpp3/F11r/Pdpn/Prkcq/Serpine2/Gnas/Itgb3/Plaur/Prkca/Ank3/Prkcd/Zfp703/Fga/Adamts18	19
GO:0010810	GO:0010810	regulation of cell-substrate adhesion	36/1597	235/17858	0.000987711	0.0207657	0.0172246	Plg/Spock1/Jup/Prex1/Lims2/Bcl6/Cdh13/Spry4/Disc1/Notch1/Rin2/Itga6/Utrn/Pdpn/Fermt2/Iqgap1/Ptprz1/Sema3e/Smoc1/Ccdc80/Rsu1/Prkce/Smoc2/Itgb3/Ccl28/Dlc1/Prkcz/Apoa1/Carmil1/Map4k4/Nexmif/Dmd/Efna5/Itga5/Ptn/Mmp14	36
GO:0009261	GO:0009261	ribonucleotide catabolic process	12/1597	49/17858	0.00101432	0.021252	0.017628	Dpyd/Acot7/Pde4d/Pde8b/Entpd1/Pde1a/Entpd7/Pde4b/Pde2a/Ampd3/Xdh/Nt5c3a	12
GO:0033500	GO:0033500	carbohydrate homeostasis	48/1597	340/17858	0.00102799	0.021465	0.0178047	Foxo3/Appl2/Ptch1/Tcf7l2/Igf1r/Hmgn3/Csmd1/Ncor2/Adcy5/Cartpt/Adra2a/Cacna1d/Dusp29/Hk3/Prkn/Ppp3ca/Ptprn2/Trpm4/Cacna1e/Pde8b/Ppard/Cacna1c/Abcg1/Ogt/Cnr1/Rap1a/Mcu/Pax6/Klf15/Prkce/Star/Cmklr2/Gpr68/Aqp4/Crhr2/Nrxn1/Srf/Foxo1/Tent4b/Map4k4/Slc8b1/Efna5/Cyba/Zbtb20/Nadk/Ppp3cb/Spop/Epha5	48
GO:0035023	GO:0035023	regulation of Rho protein signal transduction	18/1597	91/17858	0.00103253	0.0214864	0.0178225	Bcl6/Mcf2l/Prag1/Stard13/F11r/Arhgap20/Lpar1/Arhgef28/Abca1/Myo9b/Cdh2/Dlc1/Robo1/Apoa1/Arhgdib/Eps8l1/Gpr17/Arhgef3	18
GO:0042475	GO:0042475	odontogenesis of dentin-containing tooth	20/1597	106/17858	0.00104046	0.0215345	0.0178623	Msx1/Shh/Pdgfra/Tcf7l2/Itgb6/Bmp7/Tnc/Itga6/Lef1/Tp63/Cnnm4/Gnao1/Scn5a/Car2/Foxo1/Fgf8/Prkcb/Ankrd11/Gli3/Wdr72	20
GO:0009306	GO:0009306	protein secretion	55/1597	403/17858	0.00104188	0.0215345	0.0178623	Nnat/Sirt4/Rab12/Tcf7l2/Il12a/Hmgn3/Adcy5/Cartpt/Adra2a/Cacna1d/Rab11fip1/Il13/Doc2b/Arfgap3/Prkn/Ppp3ca/Ptprn2/Glul/Trpm4/Cacna1e/Midn/Prkcq/Pde8b/Ppard/Cacna1c/Snx19/Abcg1/Cnr1/Mcu/Abca1/Prkce/Rab15/Gpr68/Rcn3/Pam/Crhr2/Nrxn1/Gja1/Trh/Map4k4/Nos1/Slc8b1/Efna5/Chga/Rfx3/Srebf1/Mtnr1a/Nadk/Ppp3cb/Cd200/Fga/Rptor/Epha5/Exoc1/Arntl	55
GO:0072073	GO:0072073	kidney epithelium development	27/1597	161/17858	0.00105142	0.0216586	0.0179653	Gata3/Ptch1/Shh/Pkd1/Kif26b/Bmp7/Notch1/Prom1/Sall1/Lgr4/Myo1e/Pecam1/Robo2/Pbx1/Cer1/Klf15/Ptpro/Podxl/Ednra/Tshz3/Irx3/Fgf8/Fat4/Gli3/Notch2/Epha4/Calb1	27
GO:0031345	GO:0031345	negative regulation of cell projection organization	34/1597	219/17858	0.00106331	0.021726	0.0180212	Spock1/Id1/Efemp1/Nlgn3/Cdk5r1/Sema3g/Rap1gap/Rab29/Mbp/Prag1/Sema4c/Fstl4/Grin2b/Ptprg/Cspg4/Ppp3ca/Lpar1/Rtn4rl1/Ephb2/Ptprz1/Sema5b/Tbc1d7/Sema3e/Sez6/Sema7a/Nrxn1/Map4k4/Nlgn1/Prkcd/Epha4/Xylt1/Sema6d/Pmp22/Dnm3	34
GO:2000146	GO:2000146	negative regulation of cell motility	45/1597	314/17858	0.00106479	0.021726	0.0180212	Gata3/Foxo3/Eng/Tie1/Shh/Ldlrad4/Jup/Nav3/Srgap1/Tbx5/Tgfbr3/Adarb1/Stard13/Ptprg/Notch1/Sulf1/Nrg1/Rin3/Ppard/Erbb4/Cdh1/Abr/Gna13/Tnn/Ccl28/Macir/Dlc1/Srf/Gja1/Robo1/Osbpl8/Nexmif/Stk24/Cxcl12/Plcb1/Ptprt/Arhgdib/Ptn/Dab2ip/Epha4/Cd200/Ptprm/Gnrh1/Sema6d/Cd74	45
GO:0048659	GO:0048659	smooth muscle cell proliferation	31/1597	194/17858	0.00107267	0.021726	0.0180212	Tcf7l2/Igf1r/Il12a/Cdh13/Flt1/Mtor/Kalrn/Ogn/Npr1/Il13/Sulf1/Hdac4/Pde4d/Ppard/Gnaq/Gna13/Pde1a/Stat1/Gnai3/Itgb3/Gja1/Stat5b/Hbegf/Prkca/Ednra/Mnat1/Cyba/Foxp1/Ndrg2/Esr1/Vipr2	31
GO:0090596	GO:0090596	sensory organ morphogenesis	46/1597	323/17858	0.00107704	0.021726	0.0180212	Gata3/Msx1/Shh/Meis1/Sobp/Bak1/Ntrk2/Efemp1/Chrna10/Man2a1/Ror2/Sdk2/Gbx2/Bmp7/Osr2/Agtpbp1/Flt1/Prom1/Stau2/Tbx2/Atoh1/Ephb2/Prrx1/Tulp1/Abr/Myo3b/Pax6/Dvl3/Ednra/Fgf8/Tspan12/Rpl38/Chd7/Zhx2/Gli3/Thrb/Fzd6/Notch2/Dscam/Tifab/Ptn/Crb1/Hipk2/Ptprm/Calb1/Col5a1	46
GO:0006688	GO:0006688	glycosphingolipid biosynthetic process	8/1597	25/17858	0.00108608	0.021726	0.0180212	St6galnac5/St3gal1/St6galnac3/St8sia6/St3gal3/Ugt8/Gal3st1/Fa2h	8
GO:0097150	GO:0097150	neuronal stem cell population maintenance	8/1597	25/17858	0.00108608	0.021726	0.0180212	Foxo3/Mmp24/Notch1/Prrx1/Fancd2/Cdh2/Foxo1/Mapk8	8
GO:0007215	GO:0007215	glutamate receptor signaling pathway	13/1597	56/17858	0.00108866	0.021726	0.0180212	Cdk5r1/Kalrn/Dagla/Grin2b/Grik1/Cpeb4/Plp1/Grik4/Gnaq/Grm3/Plcb1/Gria4/Grik3	13
GO:0035019	GO:0035019	somatic stem cell population maintenance	13/1597	56/17858	0.00108866	0.021726	0.0180212	Tcf7l2/Bcl9/Bmp7/Hmga2/Sall1/Tfap2c/Bcl9l/Tp63/Tcf7l1/Elf5/Zfp36l2/Zhx2/Wnt7a	13
GO:0045773	GO:0045773	positive regulation of axon extension	13/1597	56/17858	0.00108866	0.021726	0.0180212	Golga4/Disc1/Nrg1/Trpv2/Sema7a/Srf/Map1b/Mapt/Cxcl12/Ntrk3/Dscam/Fxn/Myo5b	13
GO:0061008	GO:0061008	hepaticobiliary system development	39/1597	262/17858	0.0010902	0.021726	0.0180212	Ptch1/Shh/Psmb9/Cflar/Ass1/Man2a1/Lims2/Pkd1/Cadm1/Zic3/Tgfbr3/Flt1/Hmgcs2/Rps6ka1/Bdh1/Notch1/Pcsk9/Arg1/Tgfa/Cobl/Cebpg/Rap1a/Sulf2/Stat5b/Aco2/Hamp/Itpr1/Gli3/Notch2/Igf2r/Ezh2/Lipc/Ptn/Gnpnat1/Ak3/Npm1/Fga/Hmgcs1/Serpina10	39
GO:0048167	GO:0048167	regulation of synaptic plasticity	48/1597	341/17858	0.00109525	0.0217557	0.0180458	Rgs14/Mir153/Cabp1/Cpg1/Ntrk2/Nlgn3/Grid2ip/S100b/Jph3/Mir26a/Dgki/Kalrn/Grin2b/Mir101-2/Adcy1/Stau2/Grik1/Camk2g/Ephb2/Serpine2/Shank2/Reln/Erc2/Rims1/Mir551b/Star/Mir218-2/Crhr2/Srf/Prkcz/Slc8a3/Mir7b/Stx3/Nos1/Tshz3/Nlgn1/Mir211/Map1b/Mapt/Mir128-2/Ctnnd2/Scgn/Mir383/Ptn/Epha4/Calb1/Mir204/Map1a	48
GO:0021955	GO:0021955	central nervous system neuron axonogenesis	11/1597	43/17858	0.00110633	0.0218487	0.018123	Nfib/Adarb1/Dclk1/Arhgef28/Ephb2/Cdh11/Plxna4/Dcc/Prkca/Epha4/Sptbn4	11
GO:0042326	GO:0042326	negative regulation of phosphorylation	54/1597	395/17858	0.00110708	0.0218487	0.018123	Rgs14/Eng/Ldlrad4/Bak1/Atxn1/Sh3gl2/Smyd3/Mir26a/Spry4/Bmp7/Sorl1/Sh3bp5/Adarb1/Mtor/Hspb1/Prkar1b/Plpp3/Prkn/Dusp6/Pard3/Midn/Ephb2/Pecam1/Hdac4/Pde4d/Slc8a1/Cnksr3/Ppp1r15b/Ppp2r5a/Ogt/Gnaq/Pax6/Ptpro/Cdk5rap2/Nck2/Lats2/Prkcz/Prkca/Slc8a3/Nos1/Dmd/Prkcd/Mapt/Ntrk3/Macroh2a1/Ptprt/Pibf1/Cactin/Ncor1/Pwp1/Xdh/Npm1/Dab2ip/Ntf3	54
GO:1904888	GO:1904888	cranial skeletal system development	16/1597	77/17858	0.0011131	0.0218969	0.018163	Pdgfra/Foxn3/Chst11/Gna11/Ndst1/Twist2/Tp63/Prrx1/Gnas/Gnaq/Ednra/Fgf8/Gli3/Tifab/Mmp14/Mmp16	16
GO:0001755	GO:0001755	neural crest cell migration	14/1597	63/17858	0.0011248	0.0219857	0.0182366	Shh/Sema3g/Gbx2/Bmp7/Sema4c/Erbb4/Sema5b/Anxa6/Sema3e/Nrp2/Pax6/Sema7a/Ednra/Sema6d	14
GO:0090102	GO:0090102	cochlea development	14/1597	63/17858	0.0011248	0.0219857	0.0182366	Gata3/Sobp/Slc26a5/Cdh1/Myo3b/Dvl3/Adam10/Ntrk3/Gabrb2/Tifab/Gabrb3/Epha4/Calb1/Kcnk2	14
GO:0051208	GO:0051208	sequestering of calcium ion	23/1597	130/17858	0.00114878	0.0222415	0.0184488	Tpcn1/Jph3/Itpr2/Il13/Pde4d/Slc8a1/Cacna1c/Anxa6/Prkce/Itgb3/Ednra/Slc8b1/Dmd/Chd7/Bbc3/Itpr1/Cyba/Akap6/Casq2/Pln/Calm3/Atg5/Rasa3	23
GO:0021549	GO:0021549	cerebellum development	26/1597	154/17858	0.00116571	0.0222415	0.0184488	Cdk5r1/Nfix/Igf1r/Gbx2/Agtpbp1/Sema4c/Lpar1/Serpine2/Zbtb18/Ogdh/Pax6/Sez6/Sez6l/Foxp2/Crhr2/Scn5a/Nrxn1/Kcnc1/Ptbp2/Ncor1/Ezh2/Ptn/Ak3/Gabrb3/Sptbn2/Wnt7a	26
GO:1901186	GO:1901186	positive regulation of ERBB signaling pathway	10/1597	37/17858	0.00116794	0.0222415	0.0184488	Btc/Adra2a/Sos1/Tgfa/Hip1/Hip1r/Plaur/Hbegf/Shkbp1/Esr1	10
GO:0060249	GO:0060249	anatomical structure homeostasis	49/1597	351/17858	0.00117188	0.0222415	0.0184488	Plg/Inpp5d/Lca5/Itgb6/Tjp2/Sh3gl2/Cartpt/Mbp/Hspb1/Cacna1d/Mir140/Cln8/Notch1/Prom1/Pth1r/Prkn/Ush2a/Kcnj1/Cacna1e/Erbb4/Slc2a1/Ltbp3/Fggy/Tulp1/Cnr1/Gnas/Ncs1/Trim32/Large1/Epas1/Itgb3/Tjp3/Csf1r/Scx/Rcn3/Srf/Car2/Prkca/Dmd/Hamp/Ankrd11/Scgn/Akt3/Crb1/Mtf1/Ppp3cb/Calb1/Map1a/Rab7a	49
GO:0048745	GO:0048745	smooth muscle tissue development	9/1597	31/17858	0.00117313	0.0222415	0.0184488	Eng/Ptch1/Shh/Tp63/Foxp2/Srf/Tshz3/Foxp1/Schip1	9
GO:0060074	GO:0060074	synapse maturation	9/1597	31/17858	0.00117313	0.0222415	0.0184488	Nfia/Disc1/Adgrl1/Erbb4/Reln/Sez6/Sez6l/Nrxn1/Dab2ip	9
GO:0060384	GO:0060384	innervation	9/1597	31/17858	0.00117313	0.0222415	0.0184488	Adarb1/Sulf1/Serpine2/Sulf2/Ednra/Chd7/Gabrb2/Ece1/Gabrb3	9
GO:0086010	GO:0086010	membrane depolarization during action potential	9/1597	31/17858	0.00117313	0.0222415	0.0184488	Cacna1i/Cacna1d/Trpm4/Cacna1c/Scn5a/Ank3/Scn9a/Cacna1h/Cacna2d1	9
GO:1903514	GO:1903514	release of sequestered calcium ion into cytosol by endoplasmic reticulum	9/1597	31/17858	0.00117313	0.0222415	0.0184488	Pde4d/Slc8a1/Cacna1c/Dmd/Chd7/Akap6/Casq2/Pln/Calm3	9
GO:0030168	GO:0030168	platelet activation	20/1597	107/17858	0.00117424	0.0222415	0.0184488	Pdgfa/Pdgfra/Cd9/Hspb1/Adra2a/F11r/Pdpn/Prkcq/Serpine2/Gnas/Entpd1/Gna13/Itgb3/Srf/Prkca/Mertk/Prkcd/Fzd6/Fga/Adamts18	20
GO:0014706	GO:0014706	striated muscle tissue development	60/1597	451/17858	0.0011939	0.0225441	0.0186998	Sgcg/Tnni3/Eng/Shh/Meis1/Nr1d2/Pdgfra/Cflar/Tcf7l2/Vgll4/Bcl9/S100b/Ddx5/Bmp7/Tbx5/Tgfbr3/Mtor/Pdlim5/Tenm4/Hdac9/Notch1/Lef1/Ppp3ca/Tbx2/Bcl9l/Nrg1/Myom2/Nln/Hdac4/Zfpm2/Slc8a1/Erbb4/Zbtb18/Cacybp/Sgce/Foxp2/Tll2/Myl2/Csf1r/Scx/Rbfox1/Crhr2/Srf/Gja1/Ednra/Irx3/Fgf8/Dmd/Chd7/Hamp/Ncor1/Sorbs2/Akap6/Foxp1/Pln/Kcnk2/Pmp22/Atg5/Actn1/Arntl	60
GO:0010718	GO:0010718	positive regulation of epithelial to mesenchymal transition	12/1597	50/17858	0.00122766	0.0230342	0.0191063	Eng/Tcf7l2/Bmp7/Mtor/Notch1/Lef1/Pdpn/Bcl9l/Fermt2/Loxl2/Zfp703/Ezh2	12
GO:0010644	GO:0010644	cell communication by electrical coupling	7/1597	20/17858	0.00123115	0.0230342	0.0191063	Cabp1/Tbx5/Slc8a1/Gja1/Ank3/Irx3/Casq2	7
GO:0046058	GO:0046058	cAMP metabolic process	7/1597	20/17858	0.00123115	0.0230342	0.0191063	Adcy5/Adcy1/Adcy2/Pde4d/Pde8b/Pde4b/Adcy9	7
GO:0030258	GO:0030258	lipid modification	34/1597	221/17858	0.00124749	0.0230639	0.0191309	Sirt4/Inpp5d/Appl2/Fabp3/Slc27a2/Plppr3/Abcd2/Dgki/Mtor/Plpp3/Inpp4b/Fig4/Ppard/Abcg1/Acadl/Cnr1/Agk/Acaa2/Plppr4/Lpcat3/St3gal4/Abo3/Dgkg/Apoa1/Stard4/Synj2/Pink1/Por/Mtmr2/Ocrl/Auh/Lcat/Fa2h/Plppr1	34
GO:0050679	GO:0050679	positive regulation of epithelial cell proliferation	34/1597	221/17858	0.00124749	0.0230639	0.0191309	Shh/Id1/Cflar/Tcf7l2/Cdh13/Osr2/Mtor/Notch1/Hmga2/Glul/Arg1/Tgfa/Twist2/Tp63/Erbb4/Foxp2/Itgb3/Scn5a/Prkca/Scg2/Itpr1/Cxcl12/Cyba/B4galt1/Notch2/Foxp1/Zfp703/Akt3/Cyp7b1/Ptn/Dab2ip/Esr1/Rptor/Wnt7a	34
GO:0045161	GO:0045161	neuronal ion channel clustering	6/1597	15/17858	0.00124785	0.0230639	0.0191309	Nfasc/Nrcam/Ank3/Nlgn1/Pmp22/Sptbn4	6
GO:0086069	GO:0086069	bundle of His cell to Purkinje myocyte communication	6/1597	15/17858	0.00124785	0.0230639	0.0191309	Jup/Tbx5/Tnni3k/Trpm4/Scn5a/Cacna2d1	6
GO:0051648	GO:0051648	vesicle localization	28/1597	171/17858	0.00125159	0.0230639	0.0191309	Nlgn3/Trak1/Tcf7l2/Myo1b/Bloc1s1/Arfgap3/Myo1e/Vps33a/Kif1b/Rab27a/Arfgap2/RGD1310429/Cdh2/Ap3m1/Stard3/Nrxn1/Pef1/Prkcz/Nlgn1/Kif5c/Borcs5/Lin7a/Mapk8/Rab7a/Myo5b/Dnm3/Shroom2/Dync1i1	28
GO:0061001	GO:0061001	regulation of dendritic spine morphogenesis	13/1597	57/17858	0.00129673	0.023824	0.0197615	Zdhhc15/Nlgn3/Cdk5r1/Kalrn/Pdlim5/Stau2/Ephb2/Reln/Pak3/Adam10/Nlgn1/Epha4/Dnm3	13
GO:0008347	GO:0008347	glial cell migration	14/1597	64/17858	0.00132329	0.0242391	0.0201058	Efemp1/Cdk5r1/Disc1/Cd9/Hexb/Cspg4/Ptprz1/Gpr183/Reln/Gli3/Mmp14/Dab2ip/Epha4/Pmp22	14
GO:0019932	GO:0019932	second-messenger-mediated signaling	47/1597	336/17858	0.00139956	0.0254977	0.0211498	Efhb/Tnni3/Rcan3/Tcp11/Ntrk2/Atp2a2/Cdh13/Itpr2/Mtor/Cacna1d/Grin2b/Npr1/Adcy2/Ppp3ca/Lpar1/Adgrl1/Nrg1/Trpm4/Hdac4/Pde4d/Slc8a1/Cacna1c/Camta1/Gnas/Mcu/Cap2/Crem/Nr5a2/Crhr2/Pde7b/Nos1/Tenm2/Dmd/Mapt/Chga/Itpr1/Pde2a/Akap6/Casq2/Ece1/Pln/Ppp3cb/Calm3/Nr5a1/Adcyap1r1/Ksr1/Epha5	47
GO:0001678	GO:0001678	cellular glucose homeostasis	35/1597	231/17858	0.00140033	0.0254977	0.0211498	Foxo3/Tcf7l2/Igf1r/Hmgn3/Adcy5/Cartpt/Adra2a/Cacna1d/Hk3/Prkn/Ppp3ca/Ptprn2/Trpm4/Cacna1e/Pde8b/Ppard/Abcg1/Ogt/Rap1a/Pax6/Klf15/Prkce/Star/Gpr68/Aqp4/Crhr2/Nrxn1/Srf/Map4k4/Efna5/Cyba/Zbtb20/Nadk/Ppp3cb/Epha5	35
GO:0001666	GO:0001666	response to hypoxia	58/1597	436/17858	0.0014303	0.025966	0.0215382	Foxo3/Eng/Sirt4/Shh/Pdgfa/Cflar/S100b/Pygm/Itpr2/Tgfbr3/Flt1/Mtor/Grin2b/Notch1/Camk2g/Prkcq/Ppard/Slc8a1/Eno1/Slc2a1/Adsl/Ogt/Acaa2/Apaf1/Angptl4/Loxl2/Prkce/Scnn1b/Epas1/Pam/Srf/Stat5b/Ednra/Slc8a3/Trh/Nos1/Kcnma1/Pink1/Prkcd/Prkcb/Txn2/Bbc3/Acsl6/Itpr1/Cxcl12/Cyba/Hspd1/Npepps/Ece1/Lipc/Ptn/Mmp14/Npm1/Dnmt3a/Ets1/Bach1/Kcnk2/Pmaip1	58
GO:0010842	GO:0010842	retina layer formation	8/1597	26/17858	0.00144708	0.0260389	0.0215986	Sdk2/Prom1/Tspan12/Dscam/Crb1/Hipk2/Ptprm/Calb1	8
GO:0071880	GO:0071880	adenylate cyclase-activating adrenergic receptor signaling pathway	8/1597	26/17858	0.00144708	0.0260389	0.0215986	Adra2a/Pde4d/Gnas/Pde4b/Nos1/Chga/Adcy9/Pln	8
GO:1902473	GO:1902473	regulation of protein localization to synapse	8/1597	26/17858	0.00144708	0.0260389	0.0215986	Nlgn3/Kalrn/Gpc4/Rap1a/Prkcz/Adam10/Nlgn1/Mapt	8
GO:0035148	GO:0035148	tube formation	29/1597	181/17858	0.00146387	0.0262141	0.0217439	Gata3/Zic5/Prickle1/Ptch1/Shh/Nfib/Bmp7/Fzd1/Trim71/Sema4c/Notch1/Sall1/Gatad2a/Luzp1/Sdccag8/Cobl/Cdh1/Apaf1/Podxl/Dlc1/Dvl3/Irx3/Fgf8/Ipmk/Fzd6/Bcl10/Dab2ip/Rala/Specc1l	29
GO:0051480	GO:0051480	regulation of cytosolic calcium ion concentration	55/1597	409/17858	0.00146538	0.0262141	0.0217439	Tpcn1/Cacna1i/Pdgfra/Bak1/Chrna10/Pkd1/Jph3/Adcy5/Itpr2/Cacna1d/Grin2b/Il13/Pth1r/Lpar1/Trpm4/Cacna1e/Pde4d/Slc8a1/Cacna1c/Ramp3/Trpv2/Cnr1/Tmem178a/Ncs1/Gna15/Gna13/Prkce/Itgb3/Got1/Ccl28/Gja1/Ednra/Slc8a3/Nos1/Gtf2i/Slc8b1/Dmd/Chd7/Plcz1/Bbc3/Chga/Itpr1/Cyba/Scgn/Akap6/Casq2/Pln/Cacna2d1/Calb1/Calm3/Esr1/Adcyap1r1/Gpr17/Atg5/Rasa3	55
GO:0060043	GO:0060043	regulation of cardiac muscle cell proliferation	12/1597	51/17858	0.00147683	0.0263419	0.02185	Meis1/Vgll4/Tbx5/Tgfbr3/Notch1/Tbx2/Nrg1/Zfpm2/Erbb4/Gja1/Foxp1/Kcnk2	12
GO:0014855	GO:0014855	striated muscle cell proliferation	16/1597	79/17858	0.00148154	0.0263491	0.0218559	Shh/Meis1/Cflar/Vgll4/Tbx5/Tgfbr3/Tenm4/Notch1/Tbx2/Nrg1/Zfpm2/Ppard/Erbb4/Gja1/Foxp1/Kcnk2	16
GO:0003094	GO:0003094	glomerular filtration	9/1597	32/17858	0.00150425	0.0266754	0.0221266	Sulf1/Myo1e/Sulf2/Ptpro/Podxl/Rhpn2/Gja1/Ednra/Cyba	9
GO:0010717	GO:0010717	regulation of epithelial to mesenchymal transition	18/1597	94/17858	0.00152334	0.0267951	0.0222259	Gata3/Eng/Ldlrad4/Tcf7l2/Bmp7/Tgfbr3/Mtor/Notch1/Pofut2/Lef1/Pdpn/Bcl9l/Fermt2/Loxl2/Il17rd/Zfp703/Ezh2/Dab2ip	18
GO:0016050	GO:0016050	vesicle organization	42/1597	293/17858	0.00152624	0.0267951	0.0222259	Vamp3/Hps4/Dnajc13/Rab32/Zdhhc15/Rab29/Srgn/Tbpl1/Doc2b/Arfgap3/Prkn/Serpine2/Rab27a/Snx19/Snx11/Abcg1/Syt2/Vti1a/Rims1/Stx8/Arfgap2/Vapb/Vav3/Snx33/Abca1/Gnai3/Stx7/Sec31a/Pef1/Stx3/Septin8/Pdcd6ip/Rab39a/Nectin2/Pheta1/Pi4k2b/Syt1/Chn2/Anxa8/Rab7a/Dnm3/Shroom2	42
GO:0019933	GO:0019933	cAMP-mediated signaling	15/1597	72/17858	0.00152852	0.0267951	0.0222259	Tcp11/Adcy2/Lpar1/Pde4d/Gnas/Cap2/Crem/Crhr2/Pde7b/Chga/Pde2a/Ece1/Adcyap1r1/Ksr1/Epha5	15
GO:0046847	GO:0046847	filopodium assembly	15/1597	72/17858	0.00152852	0.0267951	0.0222259	Spata13/Itga6/Stau2/Ephb2/Prkcq/Myo3b/Gap43/Nrxn1/Srf/Nlgn1/Tenm2/Prkcd/Rala/Gpm6a/Dnm3	15
GO:0050873	GO:0050873	brown fat cell differentiation	13/1597	58/17858	0.00153683	0.0268638	0.0222829	Fabp3/Bmp7/Lama4/Mtor/Napepld/Itga6/Fto/Sh2b2/Zbtb7b/Dio2/Aldh6a1/Mecom/Zfp516	13
GO:0051209	GO:0051209	release of sequestered calcium ion into cytosol	22/1597	125/17858	0.00155968	0.0271083	0.0224857	Tpcn1/Jph3/Itpr2/Il13/Pde4d/Slc8a1/Cacna1c/Prkce/Itgb3/Ednra/Slc8b1/Dmd/Chd7/Bbc3/Itpr1/Cyba/Akap6/Casq2/Pln/Calm3/Atg5/Rasa3	22
GO:0072009	GO:0072009	nephron epithelium development	22/1597	125/17858	0.00155968	0.0271083	0.0224857	Gata3/Ptch1/Shh/Pkd1/Kif26b/Notch1/Prom1/Sall1/Lgr4/Myo1e/Pecam1/Pbx1/Klf15/Ptpro/Podxl/Ednra/Irx3/Fgf8/Fat4/Gli3/Notch2/Calb1	22
GO:0021510	GO:0021510	spinal cord development	24/1597	141/17858	0.00157691	0.0273302	0.0226697	Ptch1/Scyl1/Shh/Mdga1/Pkd1/Mdga2/Slit3/Adarb1/Mtor/Gdpd5/Cln8/Notch1/Plxdc1/Reln/Robo2/Gsx2/Pax6/Dcc/Robo1/Ptbp2/Gli3/Foxp1/Pbx3/Ptn	24
GO:0071326	GO:0071326	cellular response to monosaccharide stimulus	33/1597	216/17858	0.00164094	0.0282508	0.0234334	Foxo3/Tcf7l2/Igf1r/Hmgn3/Adcy5/Adra2a/Cacna1d/Prkn/Ppp3ca/Ptprn2/Trpm4/Cacna1e/Pde8b/Ppard/Abcg1/Ogt/Rap1a/Pax6/Prkce/Star/Gpr68/Aqp4/Crhr2/Nrxn1/Srf/Map4k4/Efna5/Plcb1/Cyba/Zbtb20/Nadk/Ppp3cb/Epha5	33
GO:0061448	GO:0061448	connective tissue development	43/1597	303/17858	0.00164756	0.0282508	0.0234334	Msx1/Zbtb16/Arid5b/Nfib/Cflar/Efemp1/Pkd1/Ror2/Bmp7/Sorl1/Osr2/Chst11/Hmgcs2/Mir140/Bdh1/Notch1/Hmga2/Fto/Pth1r/Sulf1/Trpm4/Prrx1/Ppard/Snx19/Ltbp3/Anxa6/Gnas/Sulf2/Cer1/Loxl2/Itgb3/Scx/Srf/Paxip1/Prkca/Sox5/Por/Gli3/Thrb/Rflna/Zfp516/Wnt7a/Col5a1	43
GO:0010881	GO:0010881	regulation of cardiac muscle contraction by regulation of the release of sequestered calcium ion	5/1597	11/17858	0.00165774	0.0282508	0.0234334	Slc8a1/Cacna1c/Dmd/Casq2/Pln	5
GO:0051639	GO:0051639	actin filament network formation	5/1597	11/17858	0.00165774	0.0282508	0.0234334	Cobl/Pls3/Carmil1/Spire1/Actn1	5
GO:0060379	GO:0060379	cardiac muscle cell myoblast differentiation	5/1597	11/17858	0.00165774	0.0282508	0.0234334	Prickle1/Notch1/Tbx2/Nrg1/Srf	5
GO:0099545	GO:0099545	trans-synaptic signaling by trans-synaptic complex	5/1597	11/17858	0.00165774	0.0282508	0.0234334	Cadm1/Ephb2/Farp1/Nlgn1/Tenm2	5
GO:0042593	GO:0042593	glucose homeostasis	47/1597	339/17858	0.0016831	0.0286033	0.0237258	Foxo3/Appl2/Ptch1/Tcf7l2/Igf1r/Hmgn3/Csmd1/Ncor2/Adcy5/Cartpt/Adra2a/Cacna1d/Dusp29/Hk3/Prkn/Ppp3ca/Ptprn2/Trpm4/Cacna1e/Pde8b/Ppard/Cacna1c/Abcg1/Ogt/Cnr1/Rap1a/Mcu/Pax6/Klf15/Prkce/Star/Cmklr2/Gpr68/Aqp4/Crhr2/Nrxn1/Srf/Foxo1/Map4k4/Slc8b1/Efna5/Cyba/Zbtb20/Nadk/Ppp3cb/Spop/Epha5	47
GO:0016055	GO:0016055	Wnt signaling pathway	57/1597	430/17858	0.00169706	0.0287606	0.0238563	Gata3/Foxo3/Prickle1/Shh/Tnks2/Tcf7l2/Pkd1/Ror2/Vgll4/Bcl9/Fzd1/Disc1/Lgr5/Plpp3/Notch1/Lef1/Hmga2/Prkn/Sulf1/Sall1/Lgr4/Bcl9l/Csnk1g2/Trpm4/Fermt2/Mdfic/Gpc4/Rnf43/Spin1/Tcf7l1/Cdh1/Grk5/Gnaq/Sulf2/Cyld/Klf15/Ptpro/Tnn/Cdh2/Tmem198b/Foxo1/Lats2/Dvl3/Ednra/Cpe/Csnk1g3/Ctnnd2/Gli3/Fzd6/Zfp703/Ndrg2/Btrc/Dab2ip/Plekha4/Mbd2/Wnt7a/Arntl	57
GO:0035313	GO:0035313	wound healing, spreading of epidermal cells	7/1597	21/17858	0.00170545	0.0288019	0.0238905	Mtor/Fermt2/Scnn1b/Hbegf/Itga5/Wnt7a/Col5a1	7
GO:0030516	GO:0030516	regulation of axon extension	21/1597	118/17858	0.00170891	0.0288019	0.0238905	Golga4/Cdk5r1/Sema3g/Disc1/Cttn/Sema4c/Nrg1/Sema5b/Trpv2/Sema3e/Plxna4/Sema7a/Srf/Map1b/Mapt/Cxcl12/Ntrk3/Dscam/Fxn/Sema6d/Myo5b	21
GO:0097581	GO:0097581	lamellipodium organization	18/1597	95/17858	0.00172557	0.0290028	0.0240572	Cdh13/Pxn/Mtor/Cttn/Spata13/Plekho1/Mtss2/Pdpn/Hdac4/Ablim1/Vav3/Ptpro/Myo9b/Nck2/Ablim2/Carmil1/Fer/Pmp22	18
GO:0099565	GO:0099565	chemical synaptic transmission, postsynaptic	22/1597	126/17858	0.00173356	0.0290572	0.0241023	Begain/Atxn1/Chrna10/Nlgn3/Dgki/Grin2b/Prkn/Ppp3ca/Grik1/Reln/Rims1/Sez6/Insyn2a/Nrxn1/Prkcz/Slc8a3/Nlgn1/Mtmr2/Celf4/Gabrb3/Wnt7a/Glra1	22
GO:0061387	GO:0061387	regulation of extent of cell growth	23/1597	134/17858	0.00174335	0.0290621	0.0241063	Golga4/Cdk5r1/Sema3g/Disc1/Cttn/Sema4c/Fstl4/Nrg1/Sema5b/Trpv2/Sema3e/Plxna4/Sema7a/Srf/Map1b/Efna5/Mapt/Cxcl12/Ntrk3/Dscam/Fxn/Sema6d/Myo5b	23
GO:0071260	GO:0071260	cellular response to mechanical stimulus	23/1597	134/17858	0.00174335	0.0290621	0.0241063	Cd40/Eng/Bak1/Igf1r/Mir26a/Mir101-2/Il13/Tmem150c/F11r/Hdac4/Slc2a1/Ltbp1/Itgb3/Got1/Scx/Gja1/Ednra/Nos1/Cyba/Pde2a/Bcl10/Map3k1/Mapk8	23
GO:0010959	GO:0010959	regulation of metal ion transport	59/1597	449/17858	0.00174934	0.0290828	0.0241235	Efhb/Cabp1/Bak1/Ano6/Jph3/Bin1/Slc30a10/Adra2a/Cacna1d/Pcsk9/Il13/Fxyd5/Kcnj1/Pde4d/Serpine2/Slc8a1/Cacna1c/Lgals3/Ramp3/Plp1/Trpv2/Cnksr3/Gnas/Gnaq/Prkce/Scnn1b/Kcnip1/Rgs7/Itgb3/Gnao1/Crhr2/Scn5a/Gja1/Ednra/Ank3/Pde4b/Kcnc1/Nos1/Slc8b1/Dpp6/Nedd4l/Dmd/Chd7/Hamp/Itpr1/Cxcl12/Cyba/Plcb4/Akap6/Casq2/Akt3/Pln/Cacna2d1/Calm3/Adcyap1r1/Atg5/Sptbn4/Stim2/Cd84	59
GO:0099054	GO:0099054	presynapse assembly	12/1597	52/17858	0.00176625	0.0292843	0.0242907	Mdga1/Nlgn3/Cadm1/Mdga2/Fzd1/Gpc4/Farp1/Nrxn1/Nlgn1/Ntrk3/Lrrtm3/Wnt7a	12
GO:0048872	GO:0048872	homeostasis of number of cells	49/1597	358/17858	0.00178634	0.0295373	0.0245005	Gata3/Foxo3/Ank1/Inpp5d/Bak1/Itpkb/Bcl6/Tgfbr3/Ccnb2/Notch1/Zfx/Napepld/Map7/Sos1/Lgr4/Traf3ip2/Sh2b2/Gpr183/Zbtb18/Cebpg/Jam3/Kmt2e/Cyld/Lpcat3/Stat1/Rcor1/Scnn1b/Smarca2/Cdh2/Epas1/Srf/Stat5b/Pde4b/Gpam/Zfp251/Mertk/Hamp/Ncor1/Ampd3/Mecom/Emcn/Akt3/Bcl10/Ezh2/Ppp3cb/Ets1/Abcb10/Pmaip1/Cd74	49
GO:0035725	GO:0035725	sodium ion transmembrane transport	27/1597	167/17858	0.00183028	0.0301823	0.0250355	Tpcn1/Cacna1i/Ano6/Pcsk9/Fxyd5/Slc6a7/Slc6a3/Slc4a4/Slc24a3/Trpm4/Slc8a1/Cnksr3/Scnn1b/Cnnm4/Scn5a/Asic2/Ank3/Slc8a3/Scn9a/Nos1/Slc8b1/Nedd4l/Dmd/Cacna1h/Slc6a17/Slc20a1/Slc6a11	27
GO:0048680	GO:0048680	positive regulation of axon regeneration	6/1597	16/17858	0.00184649	0.0303678	0.0251893	Igf1r/Nrg1/Stk24/Scarf1/Ntrk3/Ptn	6
GO:0030111	GO:0030111	regulation of Wnt signaling pathway	44/1597	314/17858	0.00188472	0.0304529	0.02526	Foxo3/Prickle1/Shh/Tnks2/Tcf7l2/Ror2/Vgll4/Fzd1/Disc1/Lgr5/Plpp3/Notch1/Lef1/Hmga2/Prkn/Sulf1/Sall1/Lgr4/Csnk1g2/Trpm4/Mdfic/Rnf43/Spin1/Cdh1/Gnaq/Sulf2/Cyld/Klf15/Ptpro/Tnn/Cdh2/Tmem198b/Foxo1/Lats2/Csnk1g3/Ctnnd2/Gli3/Fzd6/Zfp703/Btrc/Dab2ip/Plekha4/Mbd2/Arntl	44
GO:0048880	GO:0048880	sensory system development	61/1597	469/17858	0.00188744	0.0304529	0.02526	Gata3/Shh/Meis1/Pdgfra/Bak1/Lama1/Ntrk2/Efemp1/Man2a1/Tgif2/Sdk2/Frem2/Bmp7/Osr2/Agtpbp1/Flt1/Cln8/Prom1/Sos1/Ush2a/Stau2/Slc6a3/Tbx2/Myom2/Twist2/Ephb2/Cacna1c/Tmem132e/Tulp1/Smoc1/Pbx1/Pax6/Rhoj/Foxp2/Mir218-2/Srf/Gja1/Nhs/Pbx4/Tspan12/Mertk/Chd7/Zhx2/Ntrk3/Gli3/Celf4/Thrb/Notch2/Dscam/Pbx3/Mtnr1a/Ptn/Crb1/Hipk2/Gpd2/Ptprm/Calb1/Map3k1/Gpm6a/Adamts18/Col5a1	61
GO:0006643	GO:0006643	membrane lipid metabolic process	29/1597	184/17858	0.00189162	0.0304529	0.02526	St6galnac5/Pnpla1/Pigk/St3gal1/Hexa/Plpp3/Sgms1/Cln8/Cers1/Agmo/Map7/Hexb/Asah2/Smpdl3b/Cers5/Agk/Galc/Crem/St3gal4/St6galnac3/Prkcd/Serinc5/St8sia6/Sptlc3/Pigh/St3gal3/Ugt8/Gal3st1/Fa2h	29
GO:0030201	GO:0030201	heparan sulfate proteoglycan metabolic process	8/1597	27/17858	0.00189705	0.0304529	0.02526	Tcf7l2/Ndst1/Sulf1/Hs6st2/Sulf2/Ndst2/Lipc/Xylt1	8
GO:0045061	GO:0045061	thymic T cell selection	8/1597	27/17858	0.00189705	0.0304529	0.02526	Gata3/Shh/Itpkb/Srf/Tox/Gli3/Atg5/Cd74	8
GO:0072010	GO:0072010	glomerular epithelium development	8/1597	27/17858	0.00189705	0.0304529	0.02526	Prom1/Myo1e/Pecam1/Klf15/Ptpro/Podxl/Ednra/Notch2	8
GO:0090330	GO:0090330	regulation of platelet aggregation	8/1597	27/17858	0.00189705	0.0304529	0.02526	Cd9/F11r/Pdpn/Prkcq/Serpine2/Prkca/Prkcd/Adamts18	8
GO:0008037	GO:0008037	cell recognition	25/1597	151/17858	0.00189756	0.0304529	0.02526	Acr/Cdk5r1/Cadm1/Fcnb/Cntn4/Cd9/Ncam2/Ephb2/Lgals3/Ptprz1/Tulp1/Robo2/Cnr1/Nrcam/Nck2/Tnn/Gap43/Robo1/Adam5/Efna5/B4galt1/Dscam/Dscaml1/Epha4/Adam18	25
GO:0001933	GO:0001933	negative regulation of protein phosphorylation	48/1597	350/17858	0.00189775	0.0304529	0.02526	Rgs14/Eng/Ldlrad4/Bak1/Sh3gl2/Smyd3/Mir26a/Spry4/Bmp7/Sorl1/Sh3bp5/Adarb1/Mtor/Hspb1/Prkar1b/Plpp3/Prkn/Dusp6/Pard3/Ephb2/Pecam1/Pde4d/Slc8a1/Cnksr3/Ppp1r15b/Ogt/Gnaq/Pax6/Ptpro/Cdk5rap2/Nck2/Lats2/Prkcz/Prkca/Slc8a3/Nos1/Dmd/Prkcd/Ntrk3/Macroh2a1/Ptprt/Pibf1/Cactin/Pwp1/Xdh/Npm1/Dab2ip/Ntf3	48
GO:0060740	GO:0060740	prostate gland epithelium morphogenesis	9/1597	33/17858	0.00190642	0.0304529	0.02526	Shh/Igf1r/Bmp7/Tnc/Notch1/Sulf1/Tp63/Cyp7b1/Esr1	9
GO:0097205	GO:0097205	renal filtration	9/1597	33/17858	0.00190642	0.0304529	0.02526	Sulf1/Myo1e/Sulf2/Ptpro/Podxl/Rhpn2/Gja1/Ednra/Cyba	9
GO:0021675	GO:0021675	nerve development	18/1597	96/17858	0.00194998	0.030987	0.025703	Adarb1/Sulf1/Lpar1/Sall1/Ephb2/Serpine2/Sulf2/Nrp2/Plxna4/Ednra/Dmd/Chd7/Gli3/Gabrb2/Ece1/Tifab/Gabrb3/Ntf3	18
GO:0046888	GO:0046888	negative regulation of hormone secretion	18/1597	96/17858	0.00194998	0.030987	0.025703	Sirt4/Cartpt/Kalrn/Adra2a/Rab11fip1/Prkn/Ppp3ca/Nrg1/Midn/Pde8b/Crhr2/Gja1/Map4k4/Nos1/Chga/Srebf1/Mtnr1a/Rptor	18
GO:0198738	GO:0198738	cell-cell signaling by wnt	57/1597	433/17858	0.00198938	0.0315311	0.0261543	Gata3/Foxo3/Prickle1/Shh/Tnks2/Tcf7l2/Pkd1/Ror2/Vgll4/Bcl9/Fzd1/Disc1/Lgr5/Plpp3/Notch1/Lef1/Hmga2/Prkn/Sulf1/Sall1/Lgr4/Bcl9l/Csnk1g2/Trpm4/Fermt2/Mdfic/Gpc4/Rnf43/Spin1/Tcf7l1/Cdh1/Grk5/Gnaq/Sulf2/Cyld/Klf15/Ptpro/Tnn/Cdh2/Tmem198b/Foxo1/Lats2/Dvl3/Ednra/Cpe/Csnk1g3/Ctnnd2/Gli3/Fzd6/Zfp703/Ndrg2/Btrc/Dab2ip/Plekha4/Mbd2/Wnt7a/Arntl	57
GO:0010977	GO:0010977	negative regulation of neuron projection development	27/1597	168/17858	0.00199938	0.0316077	0.0262179	Spock1/Efemp1/Nlgn3/Cdk5r1/Sema3g/Rab29/Mbp/Prag1/Sema4c/Fstl4/Ptprg/Cspg4/Lpar1/Rtn4rl1/Ephb2/Ptprz1/Sema5b/Sema3e/Sez6/Sema7a/Map4k4/Nlgn1/Epha4/Xylt1/Sema6d/Pmp22/Dnm3	27
GO:0001654	GO:0001654	eye development	60/1597	461/17858	0.00201413	0.0317015	0.0262957	Gata3/Shh/Meis1/Pdgfra/Bak1/Lama1/Ntrk2/Efemp1/Man2a1/Tgif2/Sdk2/Frem2/Bmp7/Osr2/Agtpbp1/Flt1/Cln8/Prom1/Sos1/Ush2a/Stau2/Slc6a3/Tbx2/Myom2/Twist2/Ephb2/Cacna1c/Tulp1/Smoc1/Pbx1/Pax6/Rhoj/Foxp2/Mir218-2/Srf/Gja1/Nhs/Pbx4/Tspan12/Mertk/Chd7/Zhx2/Ntrk3/Gli3/Celf4/Thrb/Notch2/Dscam/Pbx3/Mtnr1a/Ptn/Crb1/Hipk2/Gpd2/Ptprm/Calb1/Map3k1/Gpm6a/Adamts18/Col5a1	60
GO:0021700	GO:0021700	developmental maturation	47/1597	342/17858	0.00201567	0.0317015	0.0262957	Gata3/Foxo3/Nfia/Rab32/Zbtb16/Zdhhc15/Tcp11/Cdk5r1/Ano6/Pou2f2/Disc1/Mtor/Cabyr/Ccnb2/Cspg4/Pth1r/Adgrl1/Erbb4/Snx19/Plp1/Nfasc/Reln/Lgi4/Gnaq/Lhx6/Nrcam/Sez6/Sez6l/Epas1/Nrxn1/Gja1/Ednra/Ank3/Adgrb3/Lyl1/Catsper2/Nlgn1/Kcnma1/Fat4/Map1b/Scarf1/Rfx3/Dab2ip/Xylt1/Rflna/Pmp22/Sptbn4	47
GO:0010632	GO:0010632	regulation of epithelial cell migration	36/1597	245/17858	0.00208044	0.0326362	0.027071	Gata3/Plg/Cd40/Patj/Shh/Jup/Tgfbr3/Mtor/Hspb1/Stard13/Hdac9/Ptprg/Plpp3/Notch1/Rin2/Arsb/Glul/Sparc/Rhoj/Prkce/Smoc2/Itgb3/Mir218-2/Hbegf/Prkca/Map4k4/Srpx2/Foxp1/Akt3/Ptn/Dab2ip/Ptprm/Ets1/Wnt7a/Capn7/Map3k3	36
GO:0045687	GO:0045687	positive regulation of glial cell differentiation	12/1597	53/17858	0.00210064	0.0328689	0.0272639	Shh/Bin1/Mtor/Tenm4/Notch1/Qk/Serpine2/Ptprz1/Gsx2/Tnfrsf1b/Ptn/Ntf3	12
GO:0002062	GO:0002062	chondrocyte differentiation	21/1597	120/17858	0.00211789	0.0330542	0.0274177	Zbtb16/Nfib/Efemp1/Osr2/Chst11/Hmga2/Pth1r/Sulf1/Snx19/Ltbp3/Anxa6/Sulf2/Loxl2/Scx/Prkca/Sox5/Por/Gli3/Thrb/Rflna/Wnt7a	21
GO:0015872	GO:0015872	dopamine transport	13/1597	60/17858	0.00212803	0.0331279	0.0274788	Slc22a2/Syt17/Prkn/Slc6a3/Syt2/Cnr1/Entpd1/Syt15/Pink1/Prkcb/Cxcl12/Syt10/Syt1	13
GO:0030307	GO:0030307	positive regulation of cell growth	30/1597	194/17858	0.00215548	0.033386	0.0276929	Golga4/Disc1/Mtor/Syt17/Prkn/Lgi1/Nrg1/Trpv2/Syt2/Rims1/Trim32/Sema7a/Srf/Hbegf/Adam10/Nedd4l/Map1b/Hamp/Efna5/Mapt/Cxcl12/Ntrk3/Cyba/Akap6/Dscam/Mmp14/Syt1/Fxn/Rptor/Myo5b	30
GO:0071333	GO:0071333	cellular response to glucose stimulus	32/1597	211/17858	0.00215552	0.033386	0.0276929	Foxo3/Tcf7l2/Igf1r/Hmgn3/Adcy5/Adra2a/Cacna1d/Prkn/Ppp3ca/Ptprn2/Trpm4/Cacna1e/Pde8b/Ppard/Abcg1/Ogt/Rap1a/Pax6/Prkce/Star/Gpr68/Aqp4/Crhr2/Nrxn1/Srf/Map4k4/Efna5/Cyba/Zbtb20/Nadk/Ppp3cb/Epha5	32
GO:0042246	GO:0042246	tissue regeneration	18/1597	97/17858	0.00219844	0.0339648	0.028173	Plg/Cflar/Bcl9/Cd9/Timp3/Notch1/Prkcq/Ppard/Erbb4/Large1/Plaur/Gap43/Gja1/Dmd/Notch2/Ezh2/Ptn/Wnt7a	18
GO:0048660	GO:0048660	regulation of smooth muscle cell proliferation	29/1597	186/17858	0.00223307	0.0344129	0.0285447	Tcf7l2/Igf1r/Il12a/Cdh13/Flt1/Mtor/Ogn/Npr1/Il13/Sulf1/Hdac4/Pde4d/Ppard/Gnaq/Gna13/Pde1a/Stat1/Gnai3/Itgb3/Gja1/Stat5b/Hbegf/Prkca/Mnat1/Cyba/Foxp1/Ndrg2/Esr1/Vipr2	29
GO:0060070	GO:0060070	canonical Wnt signaling pathway	42/1597	299/17858	0.00225122	0.0346055	0.0287045	Gata3/Foxo3/Prickle1/Shh/Tnks2/Tcf7l2/Ror2/Bcl9/Fzd1/Disc1/Lgr5/Plpp3/Notch1/Lef1/Prkn/Lgr4/Bcl9l/Csnk1g2/Trpm4/Tcf7l1/Cdh1/Gnaq/Sulf2/Cyld/Ptpro/Tnn/Cdh2/Tmem198b/Foxo1/Lats2/Dvl3/Ednra/Csnk1g3/Ctnnd2/Gli3/Fzd6/Zfp703/Btrc/Dab2ip/Plekha4/Wnt7a/Arntl	42
GO:0060314	GO:0060314	regulation of ryanodine-sensitive calcium-release channel activity	7/1597	22/17858	0.00231027	0.0352277	0.0292205	Jph3/Pde4d/Dmd/Akap6/Casq2/Pln/Calm3	7
GO:0061318	GO:0061318	renal filtration cell differentiation	7/1597	22/17858	0.00231027	0.0352277	0.0292205	Prom1/Myo1e/Klf15/Ptpro/Podxl/Ednra/Notch2	7
GO:0072112	GO:0072112	glomerular visceral epithelial cell differentiation	7/1597	22/17858	0.00231027	0.0352277	0.0292205	Prom1/Myo1e/Klf15/Ptpro/Podxl/Ednra/Notch2	7
GO:0007156	GO:0007156	homophilic cell adhesion via plasma membrane adhesion molecules	24/1597	145/17858	0.00232049	0.0352277	0.0292205	Pcdhga1/Pcdhga3/Sdk2/Cdh26/Cadm1/Cdh13/Cntn4/Cdh22/Pecam1/Cdh11/Cdh1/Robo2/Nrcam/Cdh2/Robo1/Fat4/Nectin2/Fat2/Ptprt/Dscam/Dscaml1/Clstn2/Ptprm/Pcdh9	24
GO:0010811	GO:0010811	positive regulation of cell-substrate adhesion	24/1597	145/17858	0.00232049	0.0352277	0.0292205	Jup/Prex1/Lims2/Cdh13/Disc1/Rin2/Itga6/Utrn/Fermt2/Iqgap1/Smoc1/Ccdc80/Rsu1/Prkce/Smoc2/Itgb3/Ccl28/Prkcz/Apoa1/Carmil1/Map4k4/Dmd/Itga5/Ptn	24
GO:0150063	GO:0150063	visual system development	60/1597	464/17858	0.0023416	0.0354602	0.0294134	Gata3/Shh/Meis1/Pdgfra/Bak1/Lama1/Ntrk2/Efemp1/Man2a1/Tgif2/Sdk2/Frem2/Bmp7/Osr2/Agtpbp1/Flt1/Cln8/Prom1/Sos1/Ush2a/Stau2/Slc6a3/Tbx2/Myom2/Twist2/Ephb2/Cacna1c/Tulp1/Smoc1/Pbx1/Pax6/Rhoj/Foxp2/Mir218-2/Srf/Gja1/Nhs/Pbx4/Tspan12/Mertk/Chd7/Zhx2/Ntrk3/Gli3/Celf4/Thrb/Notch2/Dscam/Pbx3/Mtnr1a/Ptn/Crb1/Hipk2/Gpd2/Ptprm/Calb1/Map3k1/Gpm6a/Adamts18/Col5a1	60
GO:1904062	GO:1904062	regulation of cation transmembrane transport	51/1597	381/17858	0.00235088	0.0355128	0.029457	Cabp1/Nlgn3/Ano6/Jph3/Bin1/Dapk1/Adra2a/Cacna1d/Pcsk9/Il13/Fxyd5/Kcnj1/Cacng2/Ephb2/Pde4d/Slc8a1/Cacna1c/Ramp3/Plp1/Reln/Cnksr3/Prkce/Kcnip1/Rgs7/Itgb3/Scn5a/Nrxn1/Asic2/Ednra/Ank3/Pde4b/Kcnc1/Nos1/Nlgn1/Dpp6/Nedd4l/Pink1/Dmd/Chd7/Hamp/Cacng5/Cyba/Akap6/Casq2/Pln/Ppif/Cacna2d1/Calm3/Cacng4/Atg5/Stim2	51
GO:0006664	GO:0006664	glycolipid metabolic process	17/1597	90/17858	0.00236679	0.035665	0.0295833	St6galnac5/Pigk/St3gal1/Hexa/Map7/Hexb/Galc/Crem/St3gal4/St6galnac3/Prkcd/St8sia6/Pigh/St3gal3/Ugt8/Gal3st1/Fa2h	17
GO:0048841	GO:0048841	regulation of axon extension involved in axon guidance	9/1597	34/17858	0.00238998	0.0359261	0.0297999	Sema3g/Sema4c/Sema5b/Sema3e/Plxna4/Sema7a/Cxcl12/Dscam/Sema6d	9
GO:0060491	GO:0060491	regulation of cell projection assembly	31/1597	204/17858	0.00242681	0.0363903	0.0301849	Septin9/Cdc42ep5/Rap1gap/Mtor/Cttn/Stau2/Cdkl1/Ephb2/Hdac4/Prkcq/Cdc42ep3/Sdccag8/Cobl/Tbc1d7/Cdc42ep4/Cyld/Myo3b/Podxl/Gap43/Nrxn1/Srf/Nlgn1/Tenm2/Prkcd/Eps8l1/Cntrob/Fer/Rala/Gpm6a/Atg5/Dnm3	31
GO:0003148	GO:0003148	outflow tract septum morphogenesis	8/1597	28/17858	0.00245039	0.0365646	0.0303295	Eng/Tbx2/Zfpm2/Robo2/Nrp2/Robo1/Dvl3/Fgf8	8
GO:0003272	GO:0003272	endocardial cushion formation	8/1597	28/17858	0.00245039	0.0365646	0.0303295	Msx1/Eng/Bmp7/Notch1/Tbx2/Robo2/Robo1/Fgf8	8
GO:0003170	GO:0003170	heart valve development	13/1597	61/17858	0.00248719	0.0367551	0.0304875	Gata3/Tie1/Erg/Tbx5/Slit3/Mtor/Notch1/Robo2/Tnfrsf1b/Scx/Robo1/Pde2a/Notch2	13
GO:0060038	GO:0060038	cardiac muscle cell proliferation	13/1597	61/17858	0.00248719	0.0367551	0.0304875	Meis1/Vgll4/Tbx5/Tgfbr3/Tenm4/Notch1/Tbx2/Nrg1/Zfpm2/Erbb4/Gja1/Foxp1/Kcnk2	13
GO:0086001	GO:0086001	cardiac muscle cell action potential	13/1597	61/17858	0.00248719	0.0367551	0.0304875	Jup/Atp2a2/Bin1/Kcnd3/Cacna1d/Trpm4/Cacna1c/Scn5a/Ank3/Nedd4l/Dmd/Cacna2d1/Calm3	13
GO:0099172	GO:0099172	presynapse organization	13/1597	61/17858	0.00248719	0.0367551	0.0304875	Mdga1/Nlgn3/Cadm1/Mdga2/Fzd1/Gpc4/Farp1/Pls3/Nrxn1/Nlgn1/Ntrk3/Lrrtm3/Wnt7a	13
GO:0048015	GO:0048015	phosphatidylinositol-mediated signaling	28/1597	179/17858	0.00250795	0.0369003	0.0306079	Gata3/Pdgfa/Pitpnm2/Pdgfra/Ntrk2/Ror2/Igf1r/Flt1/Nrg1/Pi4kb/Serpine2/Ppard/Erbb4/Unc5b/Pik3c2g/Reln/Ogt/Ncs1/Csf1r/Plekha1/Plcz1/Plcb1/Ntrk3/Ncor1/Plcb4/Dab2ip/Plcd4/Exoc1	28
GO:0071331	GO:0071331	cellular response to hexose stimulus	32/1597	213/17858	0.00250907	0.0369003	0.0306079	Foxo3/Tcf7l2/Igf1r/Hmgn3/Adcy5/Adra2a/Cacna1d/Prkn/Ppp3ca/Ptprn2/Trpm4/Cacna1e/Pde8b/Ppard/Abcg1/Ogt/Rap1a/Pax6/Prkce/Star/Gpr68/Aqp4/Crhr2/Nrxn1/Srf/Map4k4/Efna5/Cyba/Zbtb20/Nadk/Ppp3cb/Epha5	32
GO:0031102	GO:0031102	neuron projection regeneration	16/1597	83/17858	0.0025299	0.0371173	0.0307879	Igf1r/Tnc/Nrg1/Rtn4rl1/Prrx1/Jam3/Gap43/Apoa1/Map4k4/Stk24/Map1b/Scarf1/Ntrk3/Ptn/Epha4/Xylt1	16
GO:0003206	GO:0003206	cardiac chamber morphogenesis	24/1597	146/17858	0.00254717	0.0372813	0.0309239	Gata3/Tnni3/Eng/Bmp7/Fzd1/Tbx5/Slit3/Tgfbr3/Notch1/Sos1/Tbx2/Nrg1/Zfpm2/Robo2/Nrp2/Myl2/Srf/Robo1/Dvl3/Ednra/Fgf8/Cpe/Chd7/Notch2	24
GO:0045621	GO:0045621	positive regulation of lymphocyte differentiation	20/1597	114/17858	0.00258868	0.0377985	0.0313529	Gata3/Inpp5d/Zbtb16/Shh/Itpkb/Bcl6/Il12a/RT1-Ba/Lef1/Nfkbiz/RT1-Da/Il1rl2/Cyld/Zbtb7b/Tox/Stat5b/Prkcz/Gli3/Mmp14/Cd74	20
GO:0003279	GO:0003279	cardiac septum development	22/1597	130/17858	0.00260365	0.0378197	0.0313705	Gata3/Eng/Bmp7/Fzd1/Tbx5/Slit3/Tgfbr3/Notch1/Ndst1/Sall1/Tbx2/Zfpm2/Luzp1/Robo2/Nrp2/Ltbp1/Robo1/Dvl3/Fgf8/Chd7/Pde2a/Notch2	22
GO:0010649	GO:0010649	regulation of cell communication by electrical coupling	5/1597	12/17858	0.00263362	0.0378197	0.0313705	Cabp1/Gja1/Ank3/Irx3/Casq2	5
GO:0032780	GO:0032780	negative regulation of ATPase activity	5/1597	12/17858	0.00263362	0.0378197	0.0313705	Tnni3/Cnn3/Pxk/Pln/Ppif	5
GO:0070593	GO:0070593	dendrite self-avoidance	5/1597	12/17858	0.00263362	0.0378197	0.0313705	Cntn4/Nrcam/Tnn/Dscam/Dscaml1	5
GO:0006677	GO:0006677	glycosylceramide metabolic process	6/1597	17/17858	0.00263959	0.0378197	0.0313705	Galc/St6galnac3/Prkcd/Ugt8/Gal3st1/Fa2h	6
GO:0060192	GO:0060192	negative regulation of lipase activity	6/1597	17/17858	0.00263959	0.0378197	0.0313705	Hdac9/Angptl4/Apoa1/Pla2r1/Por/Anxa8	6
GO:0070572	GO:0070572	positive regulation of neuron projection regeneration	6/1597	17/17858	0.00263959	0.0378197	0.0313705	Igf1r/Nrg1/Stk24/Scarf1/Ntrk3/Ptn	6
GO:0086012	GO:0086012	membrane depolarization during cardiac muscle cell action potential	6/1597	17/17858	0.00263959	0.0378197	0.0313705	Cacna1d/Trpm4/Cacna1c/Scn5a/Ank3/Cacna2d1	6
GO:1903509	GO:1903509	liposaccharide metabolic process	17/1597	91/17858	0.0026733	0.0382133	0.031697	St6galnac5/Pigk/St3gal1/Hexa/Map7/Hexb/Galc/Crem/St3gal4/St6galnac3/Prkcd/St8sia6/Pigh/St3gal3/Ugt8/Gal3st1/Fa2h	17
GO:0099174	GO:0099174	regulation of presynapse organization	10/1597	41/17858	0.0027054	0.0385819	0.0320027	Mdga1/Nlgn3/Mdga2/Fzd1/Gpc4/Farp1/Nrxn1/Nlgn1/Ntrk3/Wnt7a	10
GO:1901653	GO:1901653	cellular response to peptide	59/1597	458/17858	0.00276009	0.0392703	0.0325738	Foxo3/Atp5pd/Appl2/Nmnat2/Rab12/Id1/Cflar/Ass1/Igf1r/Klf9/Fzd1/Sorl1/Slc30a10/Pxn/Bace1/Hdac9/Cacna1d/Hmgcs2/Pcsk9/Arg1/Ephb2/Prkcq/Cacna1c/Sh2b2/Ogt/Zbtb7b/Pax6/Klf15/Stat1/Star/Rab15/Itgb3/Got1/Crhr2/Dlc1/Ugt2b15/Gja1/Car2/Stat5b/Foxo1/Prkcz/Prkca/Ednra/Osbpl8/Gpam/Cacna2d3/Map1b/Prkcd/Prkcb/Por/Acsl6/Plcb1/Cyba/Srebf1/Akt3/Epha4/Cacna2d1/Fer/Mapk8	59
GO:0001656	GO:0001656	metanephros development	18/1597	99/17858	0.00277548	0.0393976	0.0326794	Gata3/Ptch1/Shh/Pdgfa/Pdgfra/Pkd1/Kif26b/Bmp7/Osr2/Sall1/Lgr4/Robo2/Tshz3/Irx3/Fgf8/Fat4/Gli3/Calb1	18
GO:0046579	GO:0046579	positive regulation of Ras protein signal transduction	14/1597	69/17858	0.00280643	0.0397448	0.0329674	Itpkb/Dgki/Mcf2l/Prag1/Notch1/F11r/Lpar1/Nrg1/Robo1/Apoa1/Map4k4/Notch2/Gpr17/Arhgef3	14
GO:0015844	GO:0015844	monoamine transport	19/1597	107/17858	0.0028415	0.0401485	0.0333022	Cartpt/Slc22a2/Syt17/Prkn/Slc6a3/Lgals3/Syt2/Cnr1/Entpd1/Syt15/Itgb3/Crhr2/Nos1/Pink1/Prkcb/Chga/Cxcl12/Syt10/Syt1	19
GO:0050709	GO:0050709	negative regulation of protein secretion	16/1597	84/17858	0.00287135	0.0403948	0.0335065	Sirt4/Il12a/Adra2a/Rab11fip1/Prkn/Ppp3ca/Midn/Pde8b/Crhr2/Map4k4/Nos1/Chga/Srebf1/Mtnr1a/Cd200/Rptor	16
GO:2000273	GO:2000273	positive regulation of signaling receptor activity	11/1597	48/17858	0.00287213	0.0403948	0.0335065	Nlgn3/Cdk5r1/Btc/Adra2a/Cacng2/Tgfa/Ephb2/Reln/Hbegf/Pink1/Cacng4	11
GO:0051090	GO:0051090	regulation of DNA-binding transcription factor activity	56/1597	431/17858	0.00289129	0.0405232	0.033613	Cd40/Ptch1/Shh/Arid5b/Jup/Id1/Cflar/Tcf7l2/Pkd1/Igf1r/Hmgn3/Fzd1/Tgfbr3/Cacna1d/Plpp3/Hmga2/Adcy1/Ppp3ca/Hdac4/Prkcq/Trim31/Reln/Cebpg/Trim32/Cyld/Pbx1/Prkch/Fancd2/Crhr2/Srf/Slco3a1/Paxip1/Prkcz/Rps6ka5/Trappc9/Hck/Taf3/Lrrfip1/Pink1/Prkcb/Ikbke/Cactin/Fzd6/Bcl10/Ezh2/Npm1/Dab2ip/Hipk2/Cd200/Fer/Esr1/Spop/Camk1d/Dap/Epha5/Cd84	56
GO:0035924	GO:0035924	cellular response to vascular endothelial growth factor stimulus	13/1597	62/17858	0.00289452	0.0405232	0.033613	Pdgfra/Il12a/Tcf4/Flt1/Hspb1/Notch1/Gab1/Nrp2/Smoc2/Robo1/Tspan12/Xdh/Dab2ip	13
GO:2001222	GO:2001222	regulation of neuron migration	12/1597	55/17858	0.00292482	0.0408539	0.0338874	Phactr1/Nrg1/Erbb4/Ptprz1/Reln/Cdh1/Pax6/Tnn/Nexmif/Dab2ip/Gnrh1/Mapk8	12
GO:1902107	GO:1902107	positive regulation of leukocyte differentiation	28/1597	181/17858	0.00295327	0.0409616	0.0339767	Gata3/Inpp5d/Zbtb16/Shh/Itpkb/Ror2/Bcl6/Il12a/RT1-Ba/Lef1/Nfkbiz/RT1-Da/Il1rl2/Gnas/Cyld/Zbtb7b/Gpr68/Csf1r/Tox/Car2/Stat5b/Prkcz/Prkca/Gli3/Notch2/Mmp14/Zbtb46/Cd74	28
GO:1903708	GO:1903708	positive regulation of hemopoiesis	28/1597	181/17858	0.00295327	0.0409616	0.0339767	Gata3/Inpp5d/Zbtb16/Shh/Itpkb/Ror2/Bcl6/Il12a/RT1-Ba/Lef1/Nfkbiz/RT1-Da/Il1rl2/Gnas/Cyld/Zbtb7b/Gpr68/Csf1r/Tox/Car2/Stat5b/Prkcz/Prkca/Gli3/Notch2/Mmp14/Zbtb46/Cd74	28
GO:0001964	GO:0001964	startle response	9/1597	35/17858	0.002966	0.0409616	0.0339767	Nlgn3/Csmd1/Bace1/Grin2b/Prkn/Slc6a3/Nrg1/Nrxn1/Glra1	9
GO:0060512	GO:0060512	prostate gland morphogenesis	9/1597	35/17858	0.002966	0.0409616	0.0339767	Shh/Igf1r/Bmp7/Tnc/Notch1/Sulf1/Tp63/Cyp7b1/Esr1	9
GO:0099560	GO:0099560	synaptic membrane adhesion	9/1597	35/17858	0.002966	0.0409616	0.0339767	Mdga1/Cadm1/Mdga2/Nrg1/Gpc4/Cdh2/Nrxn1/Nlgn1/Efna5	9
GO:0006644	GO:0006644	phospholipid metabolic process	49/1597	367/17858	0.00297801	0.0410333	0.0340362	Inpp5d/Fabp3/Pdgfa/Plppr3/Itpkb/Pigk/Agpat4/Plbd1/Dgki/Hmgcs2/Plpp3/Sgms1/Cln8/Pcsk9/Inpp4b/Napepld/Hexb/Oc90/Proca1/Fig4/Pi4kb/Ppard/Erbb4/Pik3c2g/Smpdl3b/Plppr4/Lpcat3/Csf1r/Dgkg/Apoa1/Gpam/Plb1/Synj2/Prkcd/Serinc5/Acsl6/Mtmr2/Plcb1/Ocrl/Pigh/Ipmk/Lipc/Pi4k2b/Pon1/Lcat/Pla2g2c/Plcd4/Hmgcs1/Plppr1	49
GO:0051651	GO:0051651	maintenance of location in cell	33/1597	224/17858	0.00298461	0.0410333	0.0340362	Tpcn1/Jph3/Sorl1/Itpr2/Srgn/Il13/Pde4d/Slc8a1/Cacna1c/Anxa6/Slc30a7/Prkce/Itgb3/Gja1/Ednra/Ank3/Taf3/Slc8b1/Pink1/Dmd/Chd7/Bbc3/Itpr1/Cyba/Akap6/Casq2/Pln/Calm3/Nr5a1/Arhgap21/Tbccd1/Atg5/Rasa3	33
GO:1905475	GO:1905475	regulation of protein localization to membrane	31/1597	207/17858	0.00304784	0.0418088	0.0346794	Cdk5r1/Kalrn/Prkn/Cacng2/Mff/Camk2g/Ephb2/Gpc4/Lgals3/Ramp3/Cdh1/Ppp2r5a/Ogt/Stx8/Rap1a/Cdh2/Stx7/Nrxn1/Prkcz/Ank3/Stx3/Adam10/Dpp6/Bbc3/Sorbs2/Lypd1/Ptn/Mmp14/Mrap2/Pmaip1/Myo5b	31
GO:0072311	GO:0072311	glomerular epithelial cell differentiation	7/1597	23/17858	0.00306777	0.0418942	0.0347502	Prom1/Myo1e/Klf15/Ptpro/Podxl/Ednra/Notch2	7
GO:1900746	GO:1900746	regulation of vascular endothelial growth factor signaling pathway	7/1597	23/17858	0.00306777	0.0418942	0.0347502	Il12a/Tcf4/Smoc2/Robo1/Tspan12/Xdh/Dab2ip	7
GO:0043500	GO:0043500	muscle adaptation	23/1597	140/17858	0.00311691	0.042451	0.0352121	Foxo3/Psmb9/Cflar/Atp2a2/Mtor/Notch1/Ppp3ca/Utrn/Hdac4/Tead1/Klf15/Tnfrsf1b/Scn5a/Foxo1/Prkca/Gtf2i/Dmd/Hamp/Cyba/Akap6/Foxp1/Ezh2/Ece1	23
GO:0048714	GO:0048714	positive regulation of oligodendrocyte differentiation	8/1597	29/17858	0.00312242	0.042451	0.0352121	Shh/Mtor/Tenm4/Qk/Ptprz1/Gsx2/Tnfrsf1b/Ptn	8
GO:0036293	GO:0036293	response to decreased oxygen levels	60/1597	470/17858	0.00313855	0.0425757	0.0353156	Foxo3/Eng/Sirt4/Shh/Pdgfa/Cflar/S100b/Pygm/Itpr2/Tgfbr3/Flt1/Mtor/Grin2b/Notch1/Camk2g/Prkcq/Ppard/Slc8a1/Cpeb4/Eno1/Slc2a1/Adsl/Ogt/Acaa2/Apaf1/Angptl4/Loxl2/Prkce/Scnn1b/Epas1/Pam/Srf/Stat5b/Ednra/Slc8a3/Trh/Nos1/Kcnma1/Pink1/Prkcd/Prkcb/Txn2/Bbc3/Acsl6/Itpr1/Cxcl12/Cyba/Hspd1/Npepps/Ece1/Lipc/Ptn/Mmp14/Npm1/Dnmt3a/Ets1/Bach1/Kcnk2/Mir204/Pmaip1	60
GO:2000027	GO:2000027	regulation of animal organ morphogenesis	22/1597	132/17858	0.00316153	0.0427926	0.0354954	Gata3/Msx1/Shh/Pdgfa/Ror2/Bmp7/Fzd1/Sulf1/Sall1/Lgr4/Cdh1/Robo2/Pax9/Robo1/Dvl3/Ednra/Fgf8/Etv5/Prkcb/Fzd6/Plekha4/Wnt7a	22
GO:0045666	GO:0045666	positive regulation of neuron differentiation	20/1597	116/17858	0.00319041	0.0430881	0.0357406	Shh/Fezf1/Tgif2/Bcl6/Tcf4/Bmp7/Gdpd5/Sall1/Atoh1/Tcf12/Trim32/Pax6/Irx3/Etv5/Dmd/Map1b/Rgs6/Mmd/Cxcl12/Bend6	20
GO:0048017	GO:0048017	inositol lipid-mediated signaling	28/1597	182/17858	0.00320003	0.0431229	0.0357694	Gata3/Pdgfa/Pitpnm2/Pdgfra/Ntrk2/Ror2/Igf1r/Flt1/Nrg1/Pi4kb/Serpine2/Ppard/Erbb4/Unc5b/Pik3c2g/Reln/Ogt/Ncs1/Csf1r/Plekha1/Plcz1/Plcb1/Ntrk3/Ncor1/Plcb4/Dab2ip/Plcd4/Exoc1	28
GO:0007585	GO:0007585	respiratory gaseous exchange by respiratory system	14/1597	70/17858	0.00322541	0.0433693	0.0359738	Nlgn3/Man2a1/Chst11/Fto/Ndst1/Pask/Spag16/Gsx2/Ednra/Tshz3/Nlgn1/Pbx3/Stk40/Glra1	14
GO:0110053	GO:0110053	regulation of actin filament organization	39/1597	278/17858	0.00323294	0.0433753	0.0359788	Id1/Prex1/Cdc42ep5/Bin1/Pxn/Mtor/Cttn/Prkn/F11r/Lpar1/Synpo2/Fermt2/Pecam1/Prkcq/Cdc42ep3/Cyrib/Hip1r/Cdc42ep4/Prkce/Nck2/Pak3/Dlc1/Rhpn2/Apoa1/Carmil1/Vill/Prkcd/Spire1/Fchsd2/Fer/Sptbn2/Ssh2/Specc1l/Map3k1/Sptbn4/Cyria/Pdlim4/Shroom2/Cyfip2	39
GO:0010563	GO:0010563	negative regulation of phosphorus metabolic process	58/1597	452/17858	0.00325074	0.0434134	0.0360104	Rgs14/Eng/Pdgfa/Ldlrad4/Bak1/Atxn1/Sh3gl2/Mgat5/Smyd3/Mir26a/Spry4/Bmp7/Sorl1/Sh3bp5/Adarb1/Mtor/Hspb1/Prkar1b/Plpp3/Prkn/Dusp6/Pard3/Midn/Ephb2/Pecam1/Hdac4/Pde4d/Iqgap1/Slc8a1/Cnksr3/Ppp1r15b/Ppp2r5a/Ogt/Gnaq/Entpd1/Pax6/Ptpro/Cdk5rap2/Nck2/Lats2/Prkcz/Prkca/Slc8a3/Nos1/Dmd/Prkcd/Mapt/Ntrk3/Macroh2a1/Ptprt/Pibf1/Cactin/Ncor1/Pwp1/Xdh/Npm1/Dab2ip/Ntf3	58
GO:0045936	GO:0045936	negative regulation of phosphate metabolic process	58/1597	452/17858	0.00325074	0.0434134	0.0360104	Rgs14/Eng/Pdgfa/Ldlrad4/Bak1/Atxn1/Sh3gl2/Mgat5/Smyd3/Mir26a/Spry4/Bmp7/Sorl1/Sh3bp5/Adarb1/Mtor/Hspb1/Prkar1b/Plpp3/Prkn/Dusp6/Pard3/Midn/Ephb2/Pecam1/Hdac4/Pde4d/Iqgap1/Slc8a1/Cnksr3/Ppp1r15b/Ppp2r5a/Ogt/Gnaq/Entpd1/Pax6/Ptpro/Cdk5rap2/Nck2/Lats2/Prkcz/Prkca/Slc8a3/Nos1/Dmd/Prkcd/Mapt/Ntrk3/Macroh2a1/Ptprt/Pibf1/Cactin/Ncor1/Pwp1/Xdh/Npm1/Dab2ip/Ntf3	58
GO:0009187	GO:0009187	cyclic nucleotide metabolic process	10/1597	42/17858	0.00327126	0.0434134	0.0360104	Adcy5/Npr1/Adcy1/Adcy2/Pde4d/Pde8b/Pde1a/Pde4b/Pde2a/Adcy9	10
GO:0010543	GO:0010543	regulation of platelet activation	10/1597	42/17858	0.00327126	0.0434134	0.0360104	Pdgfa/Pdgfra/Cd9/F11r/Pdpn/Prkcq/Serpine2/Prkca/Prkcd/Adamts18	10
GO:0090075	GO:0090075	relaxation of muscle	10/1597	42/17858	0.00327126	0.0434134	0.0360104	Atp2a2/Camk2g/Pde4d/Slc8a1/Pde4b/Kcnma1/Chga/Akap6/Pln/Tifab	10
GO:0001558	GO:0001558	regulation of cell growth	57/1597	443/17858	0.00330584	0.0437774	0.0363123	Msx1/Golga4/Tmc8/Cdk5r1/Sema3g/Vgll4/Bcl6/Disc1/Slit3/Mtor/Cttn/Sema4c/Fstl4/Syt17/Prkn/Lgi1/Nrg1/Serpine2/Ppard/Eno1/Sema5b/Nubp1/Trpv2/Syt2/Rims1/Sh3bp4/Trim32/Sema3e/Plxna4/Smarca2/Myl2/Sema7a/Srf/Gja1/Hbegf/Adam10/Fbln5/Nedd4l/Map1b/Hamp/Efna5/Mapt/Cxcl12/Ntrk3/Cyba/Akap6/Foxp1/Dscam/Dcun1d5/Mmp14/Syt1/Npm1/Dab2ip/Fxn/Rptor/Sema6d/Myo5b	57
GO:0021872	GO:0021872	forebrain generation of neurons	13/1597	63/17858	0.00335464	0.0443276	0.0367687	Gbx2/Tbr1/Disc1/Lef1/Tfap2c/Ogdh/Gnaq/Lhx6/Nrp2/Pax6/Csf1r/Fgf8/Gli3	13
GO:0035850	GO:0035850	epithelial cell differentiation involved in kidney development	11/1597	49/17858	0.00340992	0.044961	0.0372941	Gata3/Notch1/Prom1/Sall1/Myo1e/Klf15/Ptpro/Podxl/Ednra/Fat4/Notch2	11
GO:0044706	GO:0044706	multi-multicellular organism process	45/1597	333/17858	0.00342428	0.0450532	0.0373706	Acr/Thbd/Klf9/Kpna6/Csmd1/Mir26a/Flt1/Mtor/Kalrn/Hspb1/Adra2a/Hexb/Arg1/Serpine2/Ppard/Slc2a1/Cdh1/Cnr1/Endou/Epn1/Itgb3/Aqp4/Pam/Gja1/Stat5b/Ednra/Nos1/Umps/Mapt/Fgl2/Arhgdib/Itga5/B4galt1/Ptn/Slc38a1/Igfbp2/Ets1/Cldn4/Gnrh1/Esr1/Nrk/Dnm3/Ash1l/Exoc1/Arntl	45
GO:0045165	GO:0045165	cell fate commitment	39/1597	279/17858	0.00344282	0.0451999	0.0374923	Gata3/Ptch1/Shh/Tcf7l2/Ror2/Tbr1/Tbx5/Mtor/Tenm4/Notch1/Tbx2/Tfap2c/Pdpn/Atoh1/Nrg1/Zfp521/Prrx1/Arx/Erbb4/Gsx2/Lhx6/Cyld/Tead3/Pax6/Elf5/Epas1/Myl2/Gap43/Tox/Lats2/Ednra/Fgf8/Sox5/Ntrk3/Gli3/Notch2/Prickle2/Wnt7a/Ntf3	39
GO:0048640	GO:0048640	negative regulation of developmental growth	22/1597	133/17858	0.00347611	0.0455392	0.0377737	Ptch1/Meis1/Cga/Cdk5r1/Sema3g/Tcf7l2/Vgll4/Tbx5/Sema4c/Fstl4/Sema5b/Gnas/Sema3e/Tll2/Sema7a/Gja1/Wwc2/Foxp1/Rai1/Fxn/Kcnk2/Sema6d	22
GO:0060079	GO:0060079	excitatory postsynaptic potential	20/1597	117/17858	0.00353256	0.0461799	0.0383051	Begain/Atxn1/Chrna10/Nlgn3/Dgki/Grin2b/Prkn/Ppp3ca/Grik1/Reln/Rims1/Sez6/Nrxn1/Prkcz/Slc8a3/Nlgn1/Mtmr2/Celf4/Wnt7a/Glra1	20
GO:0008154	GO:0008154	actin polymerization or depolymerization	32/1597	218/17858	0.0036171	0.0470839	0.0390549	Wipf1/Prex1/Cdc42ep5/Bin1/Mtor/Cttn/Pecam1/Cdc42ep3/Cobl/Mical3/Cyrib/Hip1r/Cdc42ep4/Prkce/Gas7/Nck2/Pak3/Carmil1/Vill/Prkcd/Spire1/Fchsd2/Fer/Sptbn2/Ssh2/Specc1l/Msrb2/Map3k1/Sptbn4/Cyria/Shroom2/Cyfip2	32
GO:0048771	GO:0048771	tissue remodeling	32/1597	218/17858	0.0036171	0.0470839	0.0390549	Plg/Inpp5d/Tie1/Erg/Bak1/Tgfbr3/Cartpt/Inpp4b/Cspg4/Pth1r/Ppp3ca/Lgr4/Arg1/Ltbp3/Abr/Epas1/Itgb3/Csf1r/Gja1/Car2/Prkca/Ednra/Fgf8/Chd7/Hamp/B4galt1/Notch2/Ptn/Mmp14/Crb1/Rab7a/Atg5	32
GO:0008045	GO:0008045	motor neuron axon guidance	9/1597	36/17858	0.00364616	0.0472567	0.0391983	Alcam/Plxna4/Lamc2/Fgf8/Cxcl12/Kif5c/Foxp1/Epha4/Etv4	9
GO:0021794	GO:0021794	thalamus development	6/1597	18/17858	0.00366296	0.0472567	0.0391983	Shh/Gbx2/Ogdh/Tal2/Ncor1/Ptn	6
GO:0032793	GO:0032793	positive regulation of CREB transcription factor activity	6/1597	18/17858	0.00366296	0.0472567	0.0391983	Cacna1d/Adcy1/Reln/Cd200/Camk1d/Epha5	6
GO:0055119	GO:0055119	relaxation of cardiac muscle	6/1597	18/17858	0.00366296	0.0472567	0.0391983	Atp2a2/Camk2g/Pde4d/Pde4b/Chga/Akap6	6
GO:0051899	GO:0051899	membrane depolarization	16/1597	86/17858	0.003669	0.0472567	0.0391983	Cacna1i/Tbx5/Cacna1d/Grik1/Cacng2/Trpm4/Cacna1c/Got1/Scn5a/Gja1/Prkcz/Ank3/Scn9a/Nedd4l/Cacna1h/Cacna2d1	16
GO:0035904	GO:0035904	aorta development	14/1597	71/17858	0.00369415	0.0474807	0.0393841	Eng/Prickle1/Notch1/Ndst1/Tbx2/Notch4/Robo2/Ltbp1/Srf/Robo1/Ednra/Fgf8/Chd7/Pde2a	14
GO:0120032	GO:0120032	regulation of plasma membrane bounded cell projection assembly	30/1597	201/17858	0.00370258	0.0474892	0.0393912	Septin9/Cdc42ep5/Rap1gap/Mtor/Stau2/Cdkl1/Ephb2/Hdac4/Prkcq/Cdc42ep3/Sdccag8/Cobl/Tbc1d7/Cdc42ep4/Cyld/Myo3b/Podxl/Gap43/Nrxn1/Srf/Nlgn1/Tenm2/Prkcd/Eps8l1/Cntrob/Fer/Rala/Gpm6a/Atg5/Dnm3	30
GO:0014031	GO:0014031	mesenchymal cell development	17/1597	94/17858	0.00379703	0.0484974	0.0402274	Shh/Sema3g/Gbx2/Bmp7/Sema4c/Notch1/Erbb4/Sema5b/Anxa6/Sema3e/Nrp2/Pax6/Cdh2/Sema7a/Pef1/Ednra/Sema6d	17
GO:0048864	GO:0048864	stem cell development	17/1597	94/17858	0.00379703	0.0484974	0.0402274	Shh/Sema3g/Gbx2/Bmp7/Sema4c/Erbb4/Sema5b/Anxa6/Sema3e/Nrp2/Pax6/Cdh2/Sema7a/Pef1/Ednra/Sema6d/Wnt7a	17
GO:0046889	GO:0046889	positive regulation of lipid biosynthetic process	18/1597	102/17858	0.00387379	0.0493746	0.0409551	Sirt4/Cga/Abcd2/Tcf7l2/Igf1r/Mtor/Crebl2/Erbb4/Abcg1/Star/Apoa1/Gpam/Stard4/Prkcd/Por/Srebf1/Zbtb20/Cd74	18
GO:0051091	GO:0051091	positive regulation of DNA-binding transcription factor activity	38/1597	272/17858	0.0038855	0.049421	0.0409935	Cd40/Shh/Arid5b/Jup/Cflar/Hmgn3/Fzd1/Tgfbr3/Cacna1d/Plpp3/Hmga2/Adcy1/Ppp3ca/Hdac4/Prkcq/Trim31/Reln/Trim32/Prkch/Crhr2/Srf/Slco3a1/Prkcz/Rps6ka5/Trappc9/Lrrfip1/Pink1/Prkcb/Ikbke/Bcl10/Npm1/Hipk2/Cd200/Fer/Esr1/Camk1d/Epha5/Cd84	38
GO:0014046	GO:0014046	dopamine secretion	10/1597	43/17858	0.00392731	0.0495662	0.041114	Syt17/Syt2/Cnr1/Entpd1/Syt15/Pink1/Prkcb/Cxcl12/Syt10/Syt1	10
GO:0014059	GO:0014059	regulation of dopamine secretion	10/1597	43/17858	0.00392731	0.0495662	0.041114	Syt17/Syt2/Cnr1/Entpd1/Syt15/Pink1/Prkcb/Cxcl12/Syt10/Syt1	10
GO:0071825	GO:0071825	protein-lipid complex subunit organization	10/1597	43/17858	0.00392731	0.0495662	0.041114	Pcdhga3/Sh3gl2/Bin1/Lipg/Abcg1/Lpcat3/Abca1/Apoa1/Lipc/Lcat	10
GO:0072012	GO:0072012	glomerulus vasculature development	8/1597	30/17858	0.00392932	0.0495662	0.041114	Pdgfra/Cflar/Bmp7/Notch1/Pecam1/Itgb3/Ednra/Notch2	8
GO:0009214	GO:0009214	cyclic nucleotide catabolic process	5/1597	13/17858	0.00396686	0.0496304	0.0411672	Pde4d/Pde8b/Pde1a/Pde4b/Pde2a	5
GO:0034375	GO:0034375	high-density lipoprotein particle remodeling	5/1597	13/17858	0.00396686	0.0496304	0.0411672	Lipg/Abcg1/Apoa1/Lipc/Lcat	5
GO:0043691	GO:0043691	reverse cholesterol transport	5/1597	13/17858	0.00396686	0.0496304	0.0411672	Lipg/Abcg1/Abca1/Apoa1/Lcat	5
GO:2001223	GO:2001223	negative regulation of neuron migration	5/1597	13/17858	0.00396686	0.0496304	0.0411672	Nrg1/Erbb4/Tnn/Nexmif/Gnrh1	5
GO:0007528	GO:0007528	neuromuscular junction development	12/1597	57/17858	0.00399328	0.0497554	0.0412709	Ntrk2/Tnc/Kalrn/Utrn/Cacng2/Pdzrn3/Ank3/Fnta/Etv5/Sorbs2/Ptn/Pmp22	12
GO:0050435	GO:0050435	amyloid-beta metabolic process	12/1597	57/17858	0.00399328	0.0497554	0.0412709	Ntrk2/Nat8/Bin1/Sorl1/Bace1/Gsap/Rtn1/Ide/Abcg1/Adam10/Epha4/Lrrtm3	12
GO:0060252	GO:0060252	positive regulation of glial cell proliferation	7/1597	24/17858	0.00400125	0.0497554	0.0412709	Atxn1/Ppp1cc/Flt1/Mtor/Nrg1/Prkch/Etv5	7
GO:0003179	GO:0003179	heart valve morphogenesis	11/1597	50/17858	0.00402543	0.0499546	0.0414361	Gata3/Tie1/Erg/Tbx5/Slit3/Mtor/Notch1/Robo2/Scx/Robo1/Notch2	11

## Sheet: DMR_ekegg
	ID	Description	GeneRatio	BgRatio	pvalue	p.adjust	qvalue	geneID	Count
rno04912	rno04912	GnRH signaling pathway	28/797	90/8978	1.66277e-09	5.42061e-07	3.7806e-07	116700/25272/29513/64532/81678/81662/29716/313845/305509/81636/171140/24239/24896/81666/25433/24680/170538/25023/25262/24654/25031/302950/81707/24244/25194/116667/116554/303604	28
rno04724	rno04724	Glutamatergic synapse	30/797	114/8978	3.40602e-08	5.55181e-06	3.87211e-06	64532/81678/29716/24410/305509/81636/24674/24957/29559/24239/171093/24406/24896/81666/25643/50664/24680/25023/24416/80850/65040/25262/24654/25031/302950/366432/170567/24675/29629/298521	30
rno04713	rno04713	Circadian entrainment	27/797	98/8978	5.85264e-08	6.35987e-06	4.43569e-06	56827/64532/29716/24410/305509/81636/171140/24239/24896/81666/25643/50664/24680/314384/24598/114862/25023/80850/25262/24654/25031/302950/114211/24244/29629/24167/25743	27
rno04925	rno04925	Aldosterone synthesis and secretion	26/797	96/8978	1.49935e-07	1.22197e-05	8.52264e-06	56827/64532/81678/81662/309207/29716/24603/305509/81636/171140/24239/24896/81666/29340/84429/25557/24680/114862/25023/25262/24654/81743/25031/315305/302950/24244	26
rno04723	rno04723	Retrograde endocannabinoid signaling	34/797	151/8978	2.66367e-07	1.73671e-05	1.21127e-05	299739/25272/29513/81658/64532/81678/29478/309207/29716/296757/305509/81636/362440/140675/24239/301123/25248/84556/81666/25643/50664/24680/25023/80850/79211/25262/24654/25451/25031/302950/24922/29629/116554/25743	34
rno04728	rno04728	Dopaminergic synapse	31/797	132/8978	3.3413e-07	1.81544e-05	1.26618e-05	24669/25272/29513/64532/81678/29716/24410/299147/24674/24898/171140/24239/312754/24896/81666/25643/50664/24680/25023/80850/25262/24654/25031/311024/29414/24675/24244/29629/116554/25743/29657	31
rno05412	rno05412	Arrhythmogenic right ventricular cardiomyopathy	22/797	77/8978	4.95732e-07	1.95435e-05	1.36306e-05	305941/81679/316758/29693/679869/311061/29716/114517/161452/84347/29715/24239/312451/83501/29302/24392/140448/306243/140726/315346/25399/140725	22
rno04261	rno04261	Adrenergic signaling in cardiomyocytes	33/797	148/8978	5.07141e-07	1.95435e-05	1.36306e-05	29248/29693/24669/29513/64532/29716/299147/305509/81636/84347/171140/29715/24239/312754/24896/81666/25620/25643/363925/25665/24680/314384/140448/306243/140726/24654/25031/302950/29414/64672/25399/24244/140725	33
rno04015	rno04015	Rap1 signaling pathway	42/797	213/8978	5.39544e-07	1.95435e-05	1.36306e-05	114705/25266/361442/25267/25261/245903/25718/29513/313644/64532/54251/24410/500261/305509/81636/116744/81918/83502/25248/295347/24896/81666/295378/362799/25643/29302/50664/307403/25522/24680/116546/29349/25023/116683/24654/25031/302950/29414/24244/81757/313874/307171	42
rno04020	rno04020	Calcium signaling pathway	45/797	238/8978	7.35256e-07	2.39693e-05	1.67174e-05	246215/56827/25266/25267/25054/29693/54260/81678/54251/81662/29716/305509/81636/24674/171140/54234/29715/59323/24239/24896/81666/294560/89788/81529/25689/24680/24326/140448/24598/29349/114862/497197/25023/25262/24654/29613/25031/29209/302950/64672/282819/24675/24244/140693/117087	45
rno04927	rno04927	Cortisol synthesis and secretion	20/797	68/8978	9.84108e-07	2.91654e-05	2.03414e-05	56827/64532/81678/81662/29716/305509/81636/309962/24239/24896/81666/304947/25557/114862/25262/24654/25031/302950/170899/83826	20
rno05414	rno05414	Dilated cardiomyopathy	24/797	94/8978	1.45035e-06	3.94012e-05	2.74804e-05	305941/29248/316758/29693/311061/64532/29716/114517/305509/81636/84347/29715/24239/24896/29302/363925/140448/306243/140726/302950/315346/64672/25399/140725	24
rno04360	rno04360	Axon guidance	36/797	181/8978	2.8334e-06	7.10528e-05	4.95557e-05	89830/29499/290562/314903/85272/83467/367072/301346/24674/81918/171140/313633/65208/360715/60630/303901/84409/307989/296789/25643/316369/312213/29433/25311/315711/360958/58946/25522/24680/116683/24772/316539/24675/303342/311384/79208	36
rno05032	rno05032	Morphine addiction	23/797	92/8978	3.5384e-06	8.23943e-05	5.74658e-05	81658/64532/305509/81636/140675/24627/309962/59075/24896/81529/25643/50664/24680/24626/140929/25023/80850/79211/25451/81743/302950/24922/25743	23
rno04022	rno04022	cGMP-PKG signaling pathway	34/797	171/8978	5.37766e-06	0.000116874	8.15139e-05	66016/29693/24669/64532/81678/81662/25083/29716/24603/305509/81636/24674/29715/24239/81666/303634/29340/25643/501099/24326/140448/353256/83731/25262/24654/81743/25031/302950/29414/25087/64672/282819/24675/24244	34
rno04935	rno04935	Growth hormone synthesis, secretion and action	26/797	117/8978	8.7089e-06	0.000177444	0.000123758	25272/29513/64532/81678/56718/81662/29716/313845/305509/81636/24239/24896/81666/25124/25643/25126/24680/25023/25262/24654/25031/302950/29414/116667/116554/363112	26
rno04270	rno04270	Vascular smooth muscle contraction	29/797	139/8978	9.97309e-06	0.000186673	0.000130195	66016/24669/64532/81678/367072/81662/29716/24603/305509/81636/85420/24239/56820/24896/81666/303634/81749/29340/24680/24326/83731/170538/25023/25262/24654/25031/302950/29387/24244	29
rno04727	rno04727	GABAergic synapse	22/797	91/8978	1.03071e-05	0.000186673	0.000130195	81658/64532/29716/305509/81636/24957/140675/24239/171373/25643/60355/50664/24680/25023/80850/79211/25451/302950/24922/170567/79213/25743	22
rno04928	rno04928	Parathyroid hormone synthesis, secretion and action	24/797	105/8978	1.15808e-05	0.000198702	0.000138585	85471/83513/64532/81678/81662/305509/56813/81636/24627/291848/24896/81666/303634/25643/25433/24680/24626/25023/25262/24654/25031/302950/81707/65205	24
rno04934	rno04934	Cushing syndrome	31/797	158/8978	1.83333e-05	0.000298833	0.000208421	56827/679869/58868/64532/81678/81662/29716/161452/305509/81636/171140/309962/24239/312451/295347/24896/81666/304947/25643/25557/64680/303811/114862/25262/24654/25031/302950/282581/170899/83826/114850	31
rno04750	rno04750	Inflammatory mediator regulation of TRP channels	25/797	115/8978	1.93288e-05	0.000300056	0.000209274	24669/25272/29513/64532/81678/305509/81636/171140/85420/29465/24896/81666/81749/29340/25364/24680/170538/25023/25262/24654/25031/302950/25087/24244/116554	25
rno04911	rno04911	Insulin secretion	20/797	85/8978	3.93667e-05	0.00056995	0.000397511	66016/64532/81662/29716/305509/81636/171140/171143/24239/24778/24896/81666/24680/83731/25023/24654/25031/302950/25351/24167	20
rno04924	rno04924	Renin secretion	18/797	72/8978	4.02112e-05	0.00056995	0.000397511	64532/81678/29716/24603/24674/24239/24896/81666/81529/25643/24326/83731/25262/24654/25031/24675/24244/24167	18
rno04720	rno04720	Long-term potentiation	17/797	67/8978	5.34678e-05	0.000726271	0.000506537	24669/81678/24410/81771/305509/24674/171140/24239/295347/81666/24680/25023/25262/24654/25031/24675/24244	17
rno04070	rno04070	Phosphatidylinositol signaling system	21/797	94/8978	5.78333e-05	0.000754146	0.000525978	54259/54260/688705/81678/116699/81747/116720/25666/24680/84018/497197/25023/25262/315422/24654/317576/171458/25031/305419/24244/140693	21
rno04971	rno04971	Gastric acid secretion	18/797	75/8978	7.19331e-05	0.00090193	0.00062905	64532/81678/305509/81636/24521/171140/24896/81666/25643/54231/24680/25023/25262/24654/25031/302950/24244/170899	18
rno04921	rno04921	Oxytocin signaling pathway	29/797	155/8978	8.37979e-05	0.00101178	0.000705667	24669/64532/81678/29716/24603/305509/81636/24674/84347/171140/24239/83803/24896/81666/25643/50664/24680/306243/25023/140726/25262/24654/25031/302950/24675/25399/24244/140725/25743	29
rno04929	rno04929	GnRH secretion	16/797	64/8978	0.000106799	0.00124345	0.00086724	56827/116700/81678/81662/29716/24239/81666/24680/114862/25023/25262/24654/25031/29414/25194/25743	16
rno04916	rno04916	Melanogenesis	21/797	99/8978	0.0001279	0.00143777	0.00100277	679869/58868/64532/161452/305509/81636/171140/312451/24896/81666/25643/50664/303811/24680/25023/24654/25031/302950/282581/24244/114850	21
rno04310	rno04310	Wnt signaling pathway	30/797	168/8978	0.000153308	0.00166595	0.00116191	315259/679869/306782/25272/58868/299802/161452/24674/286994/171140/317322/303412/25682/312451/500485/289144/303811/24680/314212/25023/114028/24654/25031/282581/317380/361765/24675/116554/312563/114850	30
rno04540	rno04540	Gap junction	19/797	87/8978	0.000177105	0.00186246	0.00129897	25266/25267/64532/81678/81662/313845/305509/81636/116744/24896/81666/25643/24392/24680/25023/25262/24654/25031/302950	19
rno04010	rno04010	MAPK signaling pathway	45/797	294/8978	0.000189402	0.00192954	0.00134575	56827/25266/25267/25054/25272/25718/304530/29513/54251/24471/29716/81771/313845/24674/84347/116663/24827/54234/59323/24239/295347/498183/307403/501099/24680/314384/301363/306243/29349/114862/25023/116683/29477/140726/25597/294924/29414/24675/25399/116667/116554/140725/313874/81737/303604	45
rno04730	rno04730	Long-term depression	15/797	61/8978	0.000212551	0.00209975	0.00146447	25718/81678/81662/24896/81666/303634/25643/266705/50664/24680/24598/25023/25262/24654/25031	15
rno05146	rno05146	Amoebiasis	20/797	96/8978	0.000237611	0.00227827	0.00158898	316758/117036/313421/84405/309816/117022/81662/24471/305509/29221/24896/81666/89788/24680/192362/25023/24654/25031/29448/81634	20
rno05410	rno05410	Hypertrophic cardiomyopathy	19/797	91/8978	0.000327699	0.00297436	0.00207447	305941/29248/316758/29693/311061/29716/114517/84347/29715/24239/83803/29302/363925/140448/306243/140726/315346/25399/140725	19
rno04725	rno04725	Cholinergic synapse	22/797	113/8978	0.000328457	0.00297436	0.00207447	64532/81678/81662/29716/305509/259273/81636/171140/24239/81666/25643/50664/24680/29682/25023/80850/25262/24654/25031/302950/29414/25743	22
rno05202	rno05202	Transcriptional misregulation in cancer	32/797	194/8978	0.000419866	0.00369936	0.00258012	171369/353227/170909/25266/686117/116502/81679/25718/303836/287765/171525/117022/54251/84017/304005/60357/116663/312777/304947/363447/307403/84482/156435/310483/304663/25410/303828/54299/315305/311876/360635/315532	32
rno04919	rno04919	Thyroid hormone signaling pathway	23/797	124/8978	0.000502781	0.00431333	0.00300833	29693/56718/296612/25496/406162/170566/24778/25124/29302/65162/84482/24680/497197/25023/24654/54299/25031/24831/29492/29414/64672/24890/140693	23
rno00562	rno00562	Inositol phosphate metabolism	16/797	73/8978	0.000540161	0.00451519	0.00314912	54259/54260/116699/309855/81747/116720/84018/497197/81708/315422/24654/317576/171458/25031/305419/140693	16
rno05205	rno05205	Proteoglycans in cancer	33/797	207/8978	0.000642372	0.00523533	0.00365138	306570/89830/29499/24669/25718/29513/287765/58868/360820/81678/367072/56718/60465/25358/313845/171140/59327/361598/59323/361388/295378/29302/50692/25433/24680/361833/25023/25262/315346/282581/29414/24890/114850	33
rno04510	rno04510	Focal adhesion	32/797	200/8978	0.000723724	0.00575449	0.00401346	289759/25266/25267/316758/117036/311061/24669/25272/25718/309816/360820/116640/54251/114517/313845/24718/295347/689069/295378/304913/29433/29302/363925/24680/192362/25023/315346/29414/362285/116554/81634/24477	32
rno00514	rno00514	Other types of O-glycan biosynthesis	11/797	43/8978	0.00102434	0.00795079	0.00554527	29750/309686/288611/26295/84430/311039/361142/313878/83627/64445/24390	11
rno04012	rno04012	ErbB signaling pathway	17/797	85/8978	0.0011085	0.00840395	0.00586133	25272/64022/56718/313845/112400/171140/24827/59323/361388/316369/29433/25126/25433/24680/25023/29414/116554	17
rno01522	rno01522	Endocrine resistance	18/797	94/8978	0.00135895	0.0100686	0.00702233	25272/25718/29513/64532/56718/25496/313845/305509/81636/406162/24896/25433/54299/302950/29492/29414/24890/116554	18
rno04611	rno04611	Platelet activation	22/797	126/8978	0.00151677	0.0109881	0.00766366	24669/29513/24886/64532/81678/367072/305509/81636/295347/24896/81666/303634/25643/29302/25522/25262/24654/25031/302950/29414/361969/307171	22
rno04961	rno04961	Endocrine and other factor-regulated calcium reabsorption	13/797	59/8978	0.00166368	0.0117904	0.00822321	56813/29715/24896/81666/24680/140448/25023/24654/25031/302950/83839/24890/171574	13
rno04922	rno04922	Glucagon signaling pathway	19/797	104/8978	0.00180697	0.0125073	0.00872318	24534/24701/81678/81636/24674/171140/24778/83803/24896/81666/84482/29554/25262/24654/25031/25351/29414/24675/24244	19
rno04114	rno04114	Oocyte meiosis	21/797	120/8978	0.00186683	0.0125073	0.00872318	24669/25718/29513/64532/81678/363088/299147/81771/305509/81636/24674/171140/361389/303010/312754/497197/25262/302950/361765/24675/24244	21
rno05210	rno05210	Colorectal cancer	17/797	89/8978	0.00187993	0.0125073	0.00872318	116502/679869/25272/171525/56718/499505/161452/313845/24827/312451/25311/116546/317673/29414/81757/116554/492821	17
rno04972	rno04972	Pancreatic secretion	19/797	105/8978	0.00202771	0.013106	0.00914079	29693/64532/81678/305509/81636/84484/295347/24896/81666/24269/54231/24680/83731/25023/25262/24654/25031/302950/29387	19
rno04371	rno04371	Apelin signaling pathway	23/797	137/8978	0.00205033	0.013106	0.00914079	64532/81678/56718/305509/81636/363287/29715/83502/83803/81666/303634/29340/25643/363925/140448/24598/80850/25262/24654/25031/302950/29414/24244	23
rno05031	rno05031	Amphetamine addiction	14/797	68/8978	0.00222575	0.0139537	0.00973201	24669/64532/29716/24410/24674/24898/171140/24239/24896/24680/25023/24675/24244/29629	14
rno05217	rno05217	Basal cell carcinoma	13/797	62/8978	0.00266499	0.0163922	0.0114327	89830/29499/116502/679869/171525/58868/161452/312451/303811/291936/140588/282581/114850	13
rno04071	rno04071	Sphingolipid signaling pathway	21/797	124/8978	0.00282332	0.0168294	0.0117377	25272/29513/299147/353229/290658/114104/366984/312754/81666/303634/29340/25643/25522/24680/25023/296188/24654/25031/29414/25087/116554	21
rno04024	rno04024	cAMP signaling pathway	32/797	217/8978	0.00283932	0.0168294	0.0117377	29248/89830/116700/29693/24669/25272/64532/29716/24410/24603/305509/81636/171140/24627/24239/295347/24896/295378/25643/64680/24326/291936/24626/140588/302950/29414/64672/24244/29629/116554/24167/29555	32
rno04930	rno04930	Type II diabetes mellitus	11/797	49/8978	0.00317609	0.0182724	0.0127441	25272/56718/29716/25060/54234/24239/29340/25522/170538/25351/116554	11
rno04072	rno04072	Phospholipase D signaling pathway	24/797	150/8978	0.00319487	0.0182724	0.0127441	25266/25267/170919/688705/64532/56718/192270/313845/305509/81636/116744/361388/24896/303634/25666/24680/116546/24416/24654/25031/302950/29414/81757/171574	24
rno04931	rno04931	Insulin resistance	19/797	110/8978	0.00350197	0.0196835	0.0137282	65192/24669/25272/24701/56718/81771/85420/24778/83803/26295/29340/84482/25522/170538/25023/78968/25351/29414/116554	19
rno04915	rno04915	Estrogen signaling pathway	22/797	135/8978	0.003702	0.0203915	0.014222	64532/81678/407758/313845/305509/81636/24827/360623/24896/81666/25643/50664/25433/170538/25262/24654/25031/302950/29414/24244/24890/25743	22
rno04979	rno04979	Cholesterol metabolism	11/797	50/8978	0.00375303	0.0203915	0.014222	298296/291437/116565/60431/362850/313210/25557/363675/25081/24538/24530	11
rno04722	rno04722	Neurotrophin signaling pathway	20/797	120/8978	0.00424483	0.0226855	0.015822	294515/25054/25272/29513/81771/313845/171140/114203/361388/295347/314384/170538/29613/362456/29414/24244/116667/116554/81737/303604	20
rno04918	rno04918	Thyroid hormone synthesis	14/797	73/8978	0.00441213	0.0231993	0.0161803	116700/64532/81678/305509/81636/24896/81666/54314/24680/25023/25262/24654/25031/302950	14
rno04970	rno04970	Salivary secretion	15/797	81/8978	0.00461626	0.0232468	0.0162134	64532/81678/305509/81636/24896/81666/24680/24598/83731/25023/25262/24654/25031/302950/24244	15
rno04514	rno04514	Cell adhesion molecules	27/797	180/8978	0.00461971	0.0232468	0.0162134	171369/171297/309621/363058/59318/414792/114517/414788/116479/288280/29583/116673/294269/116690/83502/315509/306454/79559/497815/83501/60391/64545/116647/308417/360871/29616/304407	27
rno00512	rno00512	Mucin type O-glycan biosynthesis	8/797	31/8978	0.00463509	0.0232468	0.0162134	29750/362924/288611/311039/361142/29758/313878/83627	8
rno04658	rno04658	Th1 and Th2 cell differentiation	16/797	89/8978	0.00473939	0.0234097	0.0163271	85471/25272/84405/309621/29513/25496/116553/24674/310405/85420/294269/25124/25126/29492/24675/116554	16
rno04340	rno04340	Hedgehog signaling pathway	11/797	52/8978	0.00515679	0.0250912	0.0174999	89830/29499/289338/65278/360715/291936/64823/140588/361765/289711/287643	11
rno04062	rno04062	Chemokine signaling pathway	27/797	182/8978	0.00537667	0.0257764	0.0179777	294515/311647/360820/64532/361251/313845/305509/81636/81918/59075/295347/81666/295378/25124/25643/114492/25126/25522/25734/170538/25023/80850/24772/24654/25031/302950/29414	27
rno05221	rno05221	Acute myeloid leukemia	13/797	68/8978	0.00613713	0.0289957	0.020223	353227/81679/679869/56718/161452/313845/116663/25682/312451/307403/25126/25410/29414	13
rno05143	rno05143	African trypanosomiasis	9/797	40/8978	0.00724136	0.033724	0.0235208	84405/309816/81666/24680/25081/25023/24654/25031/25087	9
rno00604	rno00604	Glycosphingolipid biosynthesis - ganglio series	5/797	15/8978	0.00768599	0.0348005	0.0242716	365984/362924/300757/294673/29758	5
rno03266	rno03266	Virion - Herpesvirus	5/797	15/8978	0.00768599	0.0348005	0.0242716	25700/29302/308417/315346/25151	5
rno00600	rno00600	Sphingolipid metabolism	11/797	55/8978	0.00800564	0.0357512	0.0249347	300757/192270/353229/290658/294673/114104/366984/314360/296188/50555/683713	11
rno04014	rno04014	Ras signaling pathway	32/797	234/8978	0.0088903	0.0391654	0.0273159	25266/25267/25054/25272/25718/54251/24410/313845/24827/361388/295347/362799/29433/307403/314596/24680/116546/29349/25023/116683/80850/25597/29414/29387/24356/24244/81757/116554/313874/108348076/81737/29372	32
rno04213	rno04213	Longevity regulating pathway - multiple species	12/797	64/8978	0.00970245	0.0421733	0.0294137	294515/25718/64532/56718/305509/81636/83803/84482/302950/29414/287871/365601	12
rno00230	rno00230	Purine metabolism	20/797	131/8978	0.011285	0.0484066	0.0337611	64532/24603/305509/81636/171566/60398/24627/309962/315150/64519/361274/81529/24626/140929/117533/81743/25095/302950/26956/497811	20
